# Supplementary material for: Comprehensive transcriptomic analysis of hepatocellular Carcinoma: Uncovering shared and unique molecular signatures across diverse etiologies
Source: Biochem Biophys Rep. 2025 Jun 30;43:102123. doi: 10.1016/j.bbrep.2025.102123 (PMC12269975; doi:10.1016/j.bbrep.2025.102123)
Supplement: Multimedia component 2 [file mmc2.csv]

Supplementary File 1. Gene importance scores derived from Principal Component Regression (PCR) analysis of differentially expressed genes (DEGs) in hepatocellular carcinoma (HCC) datasets
Genes	Score
PAGE4	0.78310951
TAPBP	0.755145274
MFSD1	0.751543042
LRSAM1	0.750291896
NRBP2	0.742028104
EMC1	0.734996759
LRRC28	0.728892039
EMC6	0.72559397
STAP2	0.72554455
ANKRA2	0.719840262
GOT1	0.714903239
LETMD1	0.711690036
PPCS	0.711524444
VWF	0.711251284
MACROH2A2	0.710580463
FTH1P3	0.708548653
SPATA20	0.708447761
LAG3	0.707272353
ASCL2	0.707155093
MAN2A1	0.705362962
NR2F2	0.705236249
RAB3IL1	0.704687983
SIX5	0.703843108
ZNF564	0.702107258
TMEM219	0.701950418
RPL36	0.701311853
TMED1	0.701025271
GSTK1	0.697169006
APLP2	0.696407452
AP1S1	0.695136078
PAM16	0.694823804
RCOR3	0.694171748
CLEC16A	0.693625025
ABTB1	0.693598482
MOSPD3	0.690554477
CLDN7	0.689562665
RSL24D1	0.687675488
EIF3G	0.684750596
PSME2	0.684394334
GNG4	0.683684619
MAGEA12	0.683277767
KRT75	0.682769863
JUP	0.681966301
PNPLA8	0.681509969
KIAA1671	0.681334803
RPL37	0.680361945
PROX1	0.68027639
DDX19A	0.679539958
PPP1R1A	0.679039067
RPL7	0.678333607
GPX1	0.678214055
P2RY8	0.677913718
FBXO32	0.676528309
E2F4	0.676015102
GAL3ST1	0.67578424
TFAP2A	0.675350006
CD247	0.674925258
PPP1R3F	0.673088602
NR2F1	0.672537494
IFT43	0.671318372
PLPPR1	0.670562072
ADGRF5	0.670035128
DMKN	0.669994235
CGGBP1	0.669843863
PDE9A	0.668931875
EOMES	0.668268688
IRF2BP1	0.667232348
UBE3C	0.667219499
HCP5	0.667208832
PRMT5	0.665473393
TMEM45A	0.665401154
VPS41	0.665392723
RPS3A	0.665226856
MOB3C	0.664970018
FAM136A	0.664764708
ANGPT1	0.664118673
TAF10	0.663454835
RPL21	0.662844731
HSBP1	0.66262387
NSMCE1	0.662462863
GIMAP4	0.662395835
PNP	0.661696587
TMEM223	0.661527115
RGL1	0.661223706
SRM	0.660616192
PBX1	0.660105231
GAD1	0.659920438
ENPP7	0.659031972
SALL4	0.65852605
SLCO2A1	0.658524535
HNRNPDL	0.658500651
TSEN34	0.658447164
MRPS11	0.656574054
PAGE2B	0.656393863
ZNF653	0.656224558
GSDMD	0.655549905
RXRG	0.655397037
NBPF11	0.654463627
TRNP1	0.654386544
ADRM1	0.653943976
PLA2G4C	0.653857646
GALNT1	0.653819521
CLEC12A	0.653378747
TANK	0.652921957
NR1H2	0.651873486
NUMB	0.651459001
FABP1	0.651201211
DDX59	0.650802054
ZNF581	0.650212377
ZNF281	0.649994056
PER2	0.649792831
TBPL1	0.64979262
FBL	0.649753886
PHF14	0.649658646
RPL36A	0.649260349
RPS28	0.648914469
AIF1	0.648848438
RGS5	0.648748644
STX16	0.647744403
AHI1	0.647174267
TFIP11	0.646665519
NET1	0.646191427
DPP7	0.646052532
PTGES2	0.645989484
AFDN-DT	0.645314781
LTN1	0.645303054
CLTB	0.644899908
MARVELD3	0.644781789
RPL3	0.64441972
PRKAB2	0.64416892
ARL6IP1	0.64387525
KMT5B	0.643740259
SEPTIN4	0.643519683
CASP4LP	0.643519081
IKBKG	0.643239757
RPL31	0.642915731
SCPEP1	0.642311441
MIS18BP1	0.642100937
BEX2	0.641887937
GALT	0.641582491
DMAC1	0.641245557
IFITM2	0.640947537
LST1	0.640912476
ATL3	0.640619694
FGL1	0.640578462
CHUK	0.640534458
UQCR10	0.640034266
LFNG	0.639661959
YIPF3	0.639503338
PROM1	0.639406737
SARAF	0.638851562
R3HCC1	0.638515824
WDR4	0.638394895
TRIM6	0.638047099
ATP6V0D1	0.637861578
CHKA	0.637805888
ERBB3	0.63775538
NUB1	0.637706341
ZNF593	0.637632524
FEZ2	0.637436674
SMIM12	0.637055002
TNFRSF1B	0.63679068
RPUSD4	0.636709222
VCX	0.636615282
TGM3	0.636613345
ATP5F1D	0.636550717
MPZL2	0.636526478
LRP5	0.636522133
RHOC	0.636281921
CXADR	0.63624183
HSD17B2	0.635947079
GCNT3	0.635945966
LINC01124	0.635683549
ZNF622	0.635613113
TMEM86B	0.635393318
RPS23	0.635051125
CSAG1	0.634904273
RARA	0.634538693
DBNDD1	0.633917631
RNF43	0.633462839
GRINA	0.633396226
EPHA1	0.633296151
C2orf76	0.633175537
MRPL13	0.633173466
SERPINA5	0.632981249
PAPLN	0.632904882
GPER1	0.632578205
LMO4	0.632336934
MRPS31	0.632183846
KLF9	0.632152078
DUSP9	0.631996759
DSTN	0.63180608
TMEM179B	0.631257224
DGUOK	0.631202004
FBRS	0.630896242
ANTKMT	0.630816494
MVP	0.630793737
NDUFAF6	0.630742856
VCP	0.630590809
RPL6	0.630378281
PSMB8	0.630357061
SLC38A6	0.630246632
ATOX1	0.630237328
TRIR	0.629999916
MAGEC2	0.629710053
CLPTM1	0.629661223
ANGEL2	0.629302398
POLM	0.629171955
ABCE1	0.628874712
NENF	0.628739458
GUSBP15	0.628655135
TMEM171	0.628522942
FOLR2	0.627907984
TSPAN31	0.627897935
MRM3	0.627795678
SYNJ1	0.627788179
UBL5	0.627657741
FAM210B	0.627506515
ELAVL3	0.627463622
CLUAP1	0.627390921
PPP4R3C	0.627331002
PRPF40A	0.627255407
SULT2A1	0.627081307
SOX9	0.626955228
MIS12	0.626899575
ESCO1	0.626882797
TYW3	0.626795519
ACSL4	0.626783394
TJP2	0.626760368
PLXNB1	0.626672706
PLEC	0.626590914
TAX1BP1	0.626369121
ATP6V0A1	0.626364667
ASGR2	0.626203622
HEY2	0.626065235
MYL6	0.625738089
KYNU	0.625615883
OGT	0.625258304
FKBP2	0.625144045
RBFOX2	0.624650899
ANAPC4	0.623934709
SSX1	0.623927828
TMEM64	0.623900409
ATP6V1H	0.623014816
RPL29	0.622963541
SPAG4	0.622662016
MAPKAPK5-AS1	0.622353373
DUSP28	0.622223963
SNTA1	0.622077551
RPL32	0.621738687
CPN1	0.621672342
LAT2	0.621289062
RPL18	0.620941831
WDR18	0.620831376
MOGAT3	0.620651129
RARS2	0.620559327
SH3YL1	0.620316802
DHX30	0.619922275
RPL4	0.619907181
SNX11	0.619796442
HERC1	0.619745871
SNX14	0.619701475
TIA1	0.619681231
AK4	0.619634726
MAL2	0.619367652
TYSND1	0.619226552
VNN2	0.618899003
PHGDH	0.618763741
ZDHHC1	0.618411458
CUL5	0.618030851
ORM1	0.617597146
NEDD4	0.617486508
CLDN15	0.617484668
JAZF1	0.617294763
COL7A1	0.617084083
ARL14EP	0.616759589
ABRACL	0.616735778
DCAF6	0.616535052
PAK2	0.616530486
TMEM132E	0.616414836
KBTBD3	0.616368483
FARP1	0.616153157
LDB2	0.616049937
GLUD1	0.615650065
HS1BP3	0.615590085
TOPORS	0.615498864
PCBD1	0.615153742
TOPBP1	0.614996002
SLC35A4	0.614942379
IFI27L1	0.614759037
LRRN2	0.6145201
NUDT14	0.614475994
FABP4	0.61418734
FBXO46	0.614173619
MUC13	0.614031506
SMARCE1	0.613944397
VNN1	0.613926489
PSEN2	0.613626735
DMTF1	0.613463743
SSH3	0.613403488
ASAP3	0.613332845
NUPR1	0.613295443
MRPL52	0.612934081
RINL	0.612894694
CALCRL	0.612628639
HDGF	0.612594287
ERICH5	0.612509947
SNX8	0.612477546
EXOC4	0.612343681
FKBP5	0.612225554
LSM7	0.612014071
PARP12	0.611666976
SNAP25	0.61089391
KLHL5	0.610886707
HEG1	0.610872616
ASGR1	0.610759924
MVB12A	0.610557506
SLC2A2	0.610232503
ATP6V0B	0.610219229
HOMER2	0.609775266
AHNAK	0.609593899
CD151	0.609513177
CTSH	0.609404405
IFITM3	0.609398612
LDLRAD1	0.609281289
DNAJA2	0.60878595
KLHL35	0.608563649
HDAC11	0.608536234
YES1	0.608528292
UBE2G1	0.608492137
UBQLN1	0.608448754
MAP7	0.608315597
SLC39A3	0.608301497
GAGE1	0.608103002
BNIP3L	0.60751582
RND1	0.607290858
PACSIN2	0.607285449
ALG13	0.607235019
MSL3	0.607017634
EZR	0.606988526
SKP2	0.606959994
DCAF4L2	0.606940193
SYNGR1	0.606920366
SMO	0.606490881
FLT3LG	0.606276229
UQCRH	0.606187692
CXCR2P1	0.606186796
ACO2	0.606181872
NCBP3	0.606034211
PPP4R1	0.606013344
TMPRSS2	0.605857941
PHAX	0.605835716
WHR1	0.605783225
DRAP1	0.605271533
CLCN7	0.605184854
TYMP	0.604991671
BMF	0.60496613
ZNF277	0.604696817
RPS11	0.604618192
TRMT13	0.604610592
EHF	0.604437948
LHX2	0.604420604
CD81	0.604361977
GMFG	0.60432117
ADPRS	0.604201392
LYRM4	0.604195844
HECTD3	0.60391645
STK25	0.603886778
TRANK1	0.603760135
PALS2	0.603728781
KCNJ16	0.603674925
FAM53A	0.603348084
PSMA6	0.603203804
CAMSAP3	0.603169276
FRMPD1	0.603091611
GUSBP14	0.603037164
PRKAA1	0.602906906
CAMK2G	0.602614978
TPST2	0.602599762
EXOC7	0.602583275
THOC1	0.602557696
IMPDH2	0.602511281
ALG3	0.602491468
ETS2	0.602048888
BTBD16	0.602014276
RBM26	0.601993841
RBMY1A1	0.601793287
SLC66A2	0.601618652
CD79B	0.601609258
PLP2	0.601587305
MED1	0.601484961
AFAP1L2	0.601457672
SLC2A5	0.601145855
TIAM2	0.601144635
SDS	0.601102095
ARRDC2	0.600569534
CLEC10A	0.600522693
C5	0.600519724
GCSH	0.600479036
PHF5A	0.600394646
HIGD2A	0.60022945
SRRD	0.600181679
ROPN1B	0.600133171
ARL5A	0.600056894
PLCB1	0.600021488
RTN4RL2	0.599850314
PGBD1	0.599697167
CTSD	0.599387908
APOC3	0.599375876
AKR1A1	0.599058966
CSF1R	0.598975446
NPSR1-AS1	0.598908031
PDZK1	0.598786178
SLC22A11	0.598742359
MTHFS	0.598593357
CCPG1	0.59855426
RNF7	0.598520621
RNU11	0.598466794
PIK3C2B	0.598417363
AHSG	0.598309097
SERPINF1	0.598218786
EIF3H	0.598188591
EXT2	0.598037147
C15orf48	0.597888881
RAB37	0.597821894
CHD1	0.597692438
ABI1	0.597592783
C1S	0.597471885
TLE5	0.597461613
MTF1	0.596966708
SLC39A14	0.596902772
ADGRG2	0.596844223
CTSA	0.596811966
RAC1	0.596713992
TDRD7	0.596667472
CETP	0.596635281
RBM24	0.596492059
CALM3	0.596413909
DDX56	0.596369766
QSOX1	0.59625562
PLAC8	0.596181798
JMJD1C	0.596101113
LILRA6	0.595995135
RPL26L1	0.595973593
PSAT1	0.595785217
COL15A1	0.595596817
ZNF823	0.595509608
SPHK1	0.595478697
INTS5	0.595306283
KLHL29	0.595252892
C12orf75	0.595241544
CDC42EP1	0.59523493
COX7B2	0.595231499
SNCG	0.595209827
SLAIN1	0.595169721
SIAH1	0.594948629
STAG3	0.594869317
HAL	0.594860132
PLAAT3	0.594794526
ATP8B4	0.594760131
SP140	0.594679401
P4HA2	0.594627703
CD34	0.594601895
RHOT1	0.594579239
CCNP	0.594564482
UTP14C	0.594517269
GUCY2C	0.594489065
CTNND2	0.594483524
MRPL14	0.594395471
PTK7	0.594355499
SUMO1	0.594166419
CDKN2B	0.594059834
CADM1	0.594011388
PRAF2	0.593833448
FIBP	0.593831079
MAGEA3	0.593577158
EIF5B	0.593517807
USP38	0.593234516
C11orf58	0.593182334
NIPSNAP2	0.593154727
PC	0.592943946
MNS1	0.592912517
SOWAHA	0.592758582
POGLUT1	0.592725869
NCOR2	0.592667953
MPI	0.592206119
FLYWCH1	0.592115453
DUS4L	0.592111129
NPIPA1	0.591988308
AKR1B10	0.591699671
ANKAR	0.591694305
COASY	0.591643607
LSM5	0.591612858
NOTCH3	0.591574744
BABAM1	0.591427556
RPL10A	0.591396708
LIAS	0.591344913
FAT1	0.591232318
SMIM7	0.591119144
MXD1	0.590706159
PRR36	0.590619445
RPL12	0.590143154
CD68	0.590116576
UGT1A6	0.589963352
RNH1	0.589931201
INTS15	0.589921166
AP2A1	0.589788823
ACOT11	0.58974671
CARD10	0.589570761
TRUB2	0.589446804
MED16	0.58924635
IL1RAP	0.5892442
PPP1R16A	0.5891858
ZNF280C	0.589135473
NDFIP2	0.589040662
PRKAG2	0.589030542
RAB3IP	0.588917846
CCNE1	0.588832954
ADAT1	0.588805708
DAG1	0.588776287
TMEM108	0.588690423
CYB5R3	0.588628125
TMEM53	0.58847948
MATN2	0.588471004
GMCL1	0.588397337
STMND1	0.588325789
FBXO30	0.58823716
SHC2	0.588062002
ZNF385B	0.588055159
SDHAF3	0.588054574
RPSA	0.587926096
IL22RA1	0.587897285
MTRNR2L1	0.587842793
LIMK2	0.58775364
EMC7	0.587750418
ARV1	0.587685007
AURKAIP1	0.587470618
DTX3	0.587458418
CCDC170	0.587456961
RPL23AP64	0.5874289
KXD1	0.587422242
TKT	0.587401295
LPIN2	0.587310637
AMT	0.586913218
ADCYAP1R1	0.586893282
ELF2	0.5868481
SLC51B	0.586821483
PTGS2	0.586701848
ZNF239	0.586665134
SCO1	0.586637498
LZTFL1	0.586548242
PLEKHA2	0.586444998
NMT2	0.586429005
SMARCA4	0.585970329
MME	0.585910343
LINC00574	0.585743355
RFNG	0.585733453
DCAF13	0.585706679
FIRRM	0.585674613
KCNIP3	0.58566333
ZSWIM5	0.585662034
DMAC2	0.585559867
GGCT	0.585526015
BEX1	0.585359873
TMA7	0.585292578
TMEM161A	0.585036746
EIF3K	0.584950173
VSIG4	0.584941878
CTTN	0.584825946
FABP5	0.584805725
USP9X	0.584567388
CSMD1	0.584465598
PDCD6IP	0.584372067
RAPGEF1	0.584300988
PPT2	0.584224931
NCALD	0.584178326
TRIM56	0.584160012
MGAT4A	0.584141369
INTS8	0.584034627
VWCE	0.583824117
PTPA	0.583822621
PLCG2	0.583534531
KDSR	0.583482205
ALDH3A2	0.58344614
GRAP	0.583371437
PGBD5	0.583330787
PAQR7	0.583315145
IL6R	0.583305534
ADAP1	0.583272906
DDX28	0.582942542
NKD1	0.582906215
MANEAL	0.582903213
KHDRBS3	0.582825732
CPS1	0.582717434
LIN28B	0.582643575
SLC25A39	0.582629555
GOLGA7	0.582584084
STX4	0.582405362
FHIT	0.582343858
CYP27A1	0.582120874
OLFM2	0.582096402
CYB561A3	0.581949566
RPL34	0.581942785
LILRB3	0.581927791
ACSL3	0.581861014
OTUB1	0.581304837
KHK	0.580956597
HP	0.580945347
RAB13	0.580805709
ZBTB5	0.580765286
SLC6A8	0.580154078
FNTB	0.58004958
CTNNA1	0.579849892
KGD4	0.579801561
NKTR	0.579794918
NT5C3B	0.579674196
CDC26	0.579673249
GRIN1	0.579649165
EVI2B	0.579631645
ENTR1	0.579544845
UPRT	0.579476426
VAT1	0.579402588
GBP1	0.579401251
GPR65	0.579241339
CD4	0.579029772
NSL1	0.57881342
PNKD	0.578775783
STYX	0.578683194
GGA3	0.578645635
WNK3	0.578322249
PPP1R1B	0.578308799
HIC2	0.578191355
PRDX1	0.578143861
RPA2	0.578096856
ZNF789	0.578006965
DPAGT1	0.577851413
SPOPL	0.577817809
TLE1	0.577514611
ITGA2	0.577336764
EDF1	0.577296296
MGST2	0.57715724
CAPN12	0.577153649
C2orf88	0.577075648
IL13RA2	0.5770118
CAMK2N2	0.577006334
GTSF1	0.576954357
TTPAL	0.576847328
BIRC2	0.576542393
MZT1	0.57642043
SYT7	0.576415843
AEBP2	0.576403908
UBA1	0.576179149
GRB7	0.576146059
RTL9	0.576138654
TCERG1	0.576128613
RTP4	0.576113572
ZDHHC6	0.575860365
MIR600HG	0.575649283
OTUD1	0.57558452
MINDY3	0.575519536
GALK2	0.575434509
FTH1	0.575427885
TTC4	0.575247947
CEBPA	0.575233821
DENND2B	0.575226501
MAGEA1	0.5751728
IFITM1	0.575154142
LRRFIP2	0.575030881
SRP72	0.575017685
SIPA1	0.574937673
IRF8	0.574839215
WLS	0.574694321
ENTPD6	0.57460637
GASK1B	0.574514321
ANO8	0.574510653
PIGM	0.574486464
KLC2	0.574397698
AQP7P1	0.57435907
FAM133A	0.574330686
TATDN2	0.5741312
ELOVL2	0.574126731
RAF1	0.574125198
TMEM38B	0.574114533
RHBDF2	0.573918557
JUND	0.573870168
CMPK1	0.573665546
MRFAP1L1	0.573474414
SH3KBP1	0.573431106
PLVAP	0.57330915
GRN	0.573253156
ANXA2R	0.573221324
ONECUT2	0.573185462
DDHD2	0.573083968
KLHL28	0.572888992
LRG1	0.572626464
SLC6A10P	0.572588539
NMB	0.572482219
PRSS8	0.572465239
GLTPD2	0.572454518
ZNF574	0.572374129
SYTL1	0.572330886
LRRC20	0.572142158
PTPN6	0.572048447
NFIA	0.57200717
NAP1L5	0.57181519
BAZ1B	0.571789372
SLC29A1	0.571729368
GBP2	0.57170751
AKR1C4	0.571661595
RARS1	0.571657315
POLR2L	0.571628573
SSX2	0.571562753
PI4KAP1	0.571555783
C1QBP	0.571555691
PCDH18	0.57148657
MAGEA6	0.571466936
GCLM	0.571434464
RAP1B	0.571415142
GSTO1	0.571394608
CST7	0.571346127
SAT2	0.57132895
CDK11B	0.571295197
CD14	0.57116415
ABLIM3	0.57114658
P2RY6	0.571079025
HMGB1	0.571076381
ZRANB2	0.570931565
HYCC2	0.570806695
PEX11B	0.570753506
GGNBP2	0.570714371
PTGDR2	0.570674597
PSMA5	0.57064325
YIPF1	0.570470846
RIOK1	0.570390311
PI4KA	0.570354583
LAIR1	0.570341975
AK2	0.570262938
ZNF500	0.570186618
ZNF12	0.570177679
ATXN7L3B	0.570038487
PRKRA	0.570037158
ESYT1	0.570034188
ADCK5	0.569971839
TPD52L1	0.569912072
OSBP2	0.569885495
AR	0.569881989
ECM2	0.569875851
MSH6	0.569843053
VPS52	0.569657861
ADD3	0.569607912
OAS3	0.5694348
TENT5A	0.569212579
MBNL3	0.569171138
TRMT10C	0.5691537
HRG	0.56900881
GHDC	0.568910182
CARMIL1	0.568869525
PLPP1	0.568862095
MAPK13	0.56880852
OLFML3	0.568791581
EBNA1BP2	0.568739612
HNRNPAB	0.568720105
SEC22A	0.568711352
IL17D	0.568640612
P3H4	0.568573087
TPM4	0.568427489
ONECUT1	0.568401945
SPP1	0.568225197
TPRG1L	0.568019347
NOX4	0.567920833
FIGNL2	0.567898364
CCDC28B	0.567896597
FNDC4	0.56787258
VCX3A	0.56760314
LMO7	0.567481221
ZNF541	0.567199594
FAAP20	0.5669978
MAMSTR	0.566911682
FGG	0.566880509
SFI1	0.566752088
REEP5	0.566711283
TOMM40	0.566695015
KLHL21	0.566555054
ING4	0.566394425
RUFY3	0.566353746
HNMT	0.566337229
NSA2	0.566259579
SP5	0.566190415
CYBC1	0.566173217
HSPA4	0.566055567
RPL35	0.566045803
ATG12	0.56595973
SLC25A35	0.565927462
GNA11	0.565757923
CPT1C	0.565741605
PELI1	0.56561243
PRCP	0.565539881
ALS2CL	0.56553249
TRMT11	0.565435383
LIPC	0.565416257
FGFR4	0.565405102
DHX16	0.56540438
CSNK1D	0.565289437
HOXD1	0.565284057
MAPKAPK3	0.565108114
TMEM191C	0.565107735
KMT2B	0.565098016
HCCS	0.565036121
TBC1D7	0.564861772
DHRS7	0.56483672
SRXN1	0.564788055
OTX1	0.564768443
TAF6L	0.564744044
NDUFB11	0.56472643
YIPF4	0.564715736
ATF5	0.564691773
NUP93	0.564670085
FRG1	0.564631338
HK3	0.564319081
SIVA1	0.564215924
ODAD3	0.564202121
GATAD1	0.564191698
ZSCAN21	0.564108455
ACOT2	0.564098776
RCC1	0.564088469
CHD1L	0.563988514
NOP56	0.56398553
CDC42EP4	0.563950216
FGB	0.563898901
CCL4L2	0.563833523
TXNRD1	0.563771573
ITPK1	0.563743505
SPRYD3	0.563741179
KIAA0753	0.563705039
LUC7L3	0.563674823
COIL	0.563615036
HERC5	0.56357049
FAN1	0.563544782
LARP4B	0.563538099
ZFR	0.563442389
HIBADH	0.5633443
CEPT1	0.563321338
MYL12B	0.56330396
FMNL3	0.563205357
DEPTOR	0.563149853
SAMD5	0.563093148
FOLH1	0.562926504
GATD3	0.56290331
CCDC86	0.56285166
SLC15A1	0.562843906
NPM1	0.562823145
SIL1	0.562804928
ARG1	0.56274201
MARCHF2	0.562676117
SEC14L1	0.562628961
IL1RN	0.562596346
DYNC1I1	0.562430696
LSP1	0.562404636
CEBPA-DT	0.562387881
TACSTD2	0.562269724
FKBP9P1	0.562249379
ARID3A	0.562173131
CMKLR1	0.562147611
USP33	0.561935851
FOXP4	0.561909739
TBC1D19	0.561843441
FOXS1	0.561774203
UBP1	0.56173117
CBX3	0.561547389
TMCC3	0.561535287
CTXN1	0.561474543
DCUN1D3	0.561467161
MALT1	0.561452802
TNNC1	0.561423978
TBC1D13	0.561356679
CHRM3	0.561303347
UBE2D2	0.561264198
SORBS3	0.561231455
ALB	0.561200163
PPP2CA	0.561197338
ZNF606	0.561187143
CFHR4	0.561179835
CCDC12	0.561176213
GRPEL2	0.561154533
SLC25A19	0.561142113
TLR8	0.560940942
AMY1A	0.560927861
ZNF559	0.560894378
STAU1	0.560866024
ZNF230	0.560773078
CFD	0.560693662
NPC1L1	0.560446646
PPM1B	0.560439552
PRKCZ	0.5602426
PEX16	0.560188084
UBR7	0.559976024
SMARCB1	0.559956446
TAFAZZIN	0.559934763
ZNF672	0.559842588
COL11A1	0.559786873
TMEM26	0.559750664
CASTOR3P	0.55961581
ST13	0.559586809
GIMAP8	0.559573128
HKDC1	0.559541313
ATP6V0C	0.559490004
LDHA	0.55942113
RELB	0.559413393
PSMA4	0.559380373
NPAS2	0.559361395
ADAMTSL2	0.559345155
RRAGC	0.559326071
ANTXR1	0.559316969
LEMD2	0.559285544
FBLN7	0.559276253
UHMK1	0.559247487
NADK	0.55918477
CHMP2A	0.559099266
AKR1B15	0.55907662
FBXW7	0.559074714
CHEK2P2	0.559039506
PHF12	0.559015266
EIF3D	0.558893679
GLOD4	0.558870699
ZNF280D	0.558830768
CSTF3	0.558824526
EPDR1	0.558805819
ARRDC3	0.558686247
APCS	0.558565337
ARL4A	0.558494779
TPM1	0.558457627
PITRM1	0.558455521
TMEM126B	0.558398623
STAMBPL1	0.558266285
YWHAZ	0.558190164
SH3RF3	0.55813315
CPQ	0.558094357
CCNL1	0.557973568
COX4I2	0.55793823
CIAPIN1	0.557866265
CD109	0.557844978
COX6C	0.557811294
PDZK1IP1	0.55773599
EEF1A1	0.557600788
SIK2	0.557527326
UTP3	0.557439217
CACFD1	0.557406447
LINC01061	0.557394265
PON2	0.557388697
SLC38A10	0.557229963
ZFAND5	0.557166698
RBMY1F	0.557135451
MMS19	0.556981607
MAF	0.556950839
CCDC167	0.556949092
LPP	0.556836117
HIGD1A	0.556834914
SNHG32	0.556825658
DTNA	0.556799741
EFNA1	0.556761615
CTNNAL1	0.556538662
NETO2	0.55642827
LINC02875	0.556408884
MRPL34	0.55635099
BRF1	0.556344668
FGA	0.556334813
MACF1	0.556281358
GSPT2	0.556261406
SERINC1	0.55605113
SEMA6C	0.555974731
HSD11B2	0.555828762
RRBP1	0.555804395
IGFBP3	0.555800998
TGFBR2	0.555774326
ZSCAN2	0.555687127
SERPINI1	0.555563168
RNF20	0.555504468
RAP1GDS1	0.555433963
RBM42	0.555409864
PDCD5	0.55532823
RPS19	0.555260442
CYFIP2	0.55518739
C7	0.555163779
H2AJ	0.555110896
GPR137C	0.555018812
INO80D	0.554982467
BIRC3	0.554954031
UNK	0.554914165
TMEM101	0.554912264
FCGRT	0.554875981
STARD8	0.55487303
JHY	0.554787854
TOMM70	0.554750318
FXYD2	0.554741529
DDB1	0.554642842
C1orf162	0.55457201
HMGXB3	0.554493372
SERPINA1	0.554480734
ARPC4	0.55444869
CRELD1	0.554331507
PRNP	0.554267602
CEL	0.554263397
TTC31	0.55426324
ERRFI1	0.554140756
GIPC1	0.554108762
XK	0.55406355
METRNL	0.55395332
VASP	0.553953222
MEP1A	0.553946375
WDR72	0.553860529
TOX2	0.55384177
NAT9	0.553792116
BRI3BP	0.55377939
A1CF	0.553685398
TBC1D32	0.553658405
CCNK	0.553644412
VASH2	0.55354849
STRAP	0.553526749
OLFML2A	0.553521055
XXYLT1	0.553492213
ABHD11	0.553484908
SEC62	0.55341063
CTNNBIP1	0.553391177
CAV2	0.553309239
FBXO17	0.553301402
H1-0	0.553184126
ZBTB16	0.553106081
GRK5	0.552914563
MAGEC1	0.552875364
GLUL	0.552861957
ZNF260	0.55280159
TUSC2	0.552781302
XYLT2	0.552729302
MAU2	0.552680186
SAMD4B	0.552630625
L3MBTL1	0.552618913
RPS27	0.552582591
CD163	0.552536192
CP	0.552276171
GUK1	0.552264836
HIF1A	0.552243309
GSTM3	0.552240518
ENY2	0.552076694
GSTA1	0.55202135
EPS15L1	0.551975243
ZNF3	0.551954329
TSPAN17	0.5518806
NDE1	0.551821554
MKRN1	0.551796669
ZC3H7A	0.551767408
TEK	0.551759845
THAP10	0.551688738
NT5DC1	0.551668365
NLRP11	0.551654621
TSPAN10	0.551584041
ATP2B2	0.551541853
RRP36	0.551416255
CENPBD2P	0.551349959
SIK3	0.551267465
ATP6AP2	0.551156519
MIR4435-2HG	0.551122039
ZNF165	0.551079818
GFUS	0.551075159
COMMD9	0.551061135
ABLIM1	0.551008446
PIM3	0.550982518
ZNF446	0.550793393
RAB11FIP1	0.550758716
TMEM50B	0.550736003
SOWAHC	0.550667928
ANO1	0.550630422
MOB2	0.550424165
SACM1L	0.550423604
SSUH2	0.550391421
FAM91A1	0.550387971
GORAB	0.550264438
DVL2	0.550100478
SPATS2L	0.550075767
ZNHIT3	0.549981351
TEX11	0.549981169
DGCR6	0.549874457
ETFRF1	0.54982003
ANKZF1	0.549810945
PSMB2	0.549764717
CDY1	0.549764399
SMAD6	0.549548289
ROGDI	0.549512029
ENO1	0.549496107
C3orf18	0.549461949
LAMTOR1	0.549389354
TMEM80	0.549302125
TOP1MT	0.549155437
NCKIPSD	0.549122116
ZC3H11A	0.549099122
ANXA13	0.549050525
APOB	0.54896013
POLR3A	0.548931416
RASEF	0.548894238
BST2	0.548856035
BCL7C	0.548795695
FBXL19-AS1	0.548703222
SLC29A2	0.548677421
SLC25A29	0.548669896
KDF1	0.548535987
PACSIN1	0.548406832
TRAPPC9	0.548396416
DAPK2	0.548246111
SPA17	0.548203451
SF1	0.548198845
ATP6V1E2	0.548169193
ANKRD27	0.548168394
IDUA	0.547928025
NAV3	0.547922453
PODXL2	0.547904408
GAMT	0.547901587
CDK2AP2	0.547836468
ATAD1	0.547813083
MYPOP	0.547812146
CHST10	0.547796334
YWHAE	0.547787527
HARS2	0.547784114
MRI1	0.547780034
ID2	0.54767281
POFUT1	0.54767131
PSME1	0.547647611
P2RY2	0.547633037
POLR2H	0.54762605
AIDA	0.547596872
RNF121	0.547537144
OXA1L	0.547448363
SBDS	0.547423001
ACBD7	0.547367418
TMEM74	0.547318959
MUTYH	0.547278069
GALNT11	0.547234019
IGF2BP3	0.547145246
TM2D1	0.547128145
RIOX2	0.547091109
CTAG2	0.54706006
GPCPD1	0.547024671
CRKL	0.547007439
ELOVL6	0.546912794
ZNF362	0.546855966
DYNLT1	0.546664175
POGZ	0.546449739
EEF1D	0.546425643
COL22A1	0.54641549
DIP2C	0.546371315
SAYSD1	0.546349751
MID2	0.546303492
ABT1	0.546300412
MAP1LC3A	0.546262053
TRIM3	0.546255102
KCNE5	0.546227799
HNRNPA1	0.546214129
CHCHD6	0.546188351
PRPF31	0.546147521
MEST	0.546024294
RPL22	0.545956219
CROCCP2	0.545947631
ZDHHC14	0.54589007
VARS1	0.545886947
ARMC10	0.545840852
RBM47	0.545754465
BAZ1A	0.545722572
NAGPA	0.545696682
UBD	0.545652409
ZNF707	0.545615689
POLR2G	0.545591192
SAA1	0.545533637
SEPTIN7	0.545532754
SULF2	0.545528126
CBX8	0.54547398
CDS1	0.545373684
UPB1	0.545276917
ADSS2	0.545154299
RAB15	0.545074759
CUL9	0.545016884
CTSB	0.544915341
APOBEC3B	0.544900811
SEC11A	0.544876537
HSP90AB3P	0.54483502
PHYHD1	0.544713435
DHX36	0.544630588
PSMB3	0.544609165
TMEM45B	0.544573969
MYO6	0.544509631
TRIM47	0.544464483
DALRD3	0.544269221
SERPINF2	0.544245218
SNRNP25	0.54414565
ATP6V1G2	0.54408388
FGD2	0.544006241
SIGMAR1	0.543983538
MS4A6A	0.543978708
FNIP1	0.543968033
INPP5J	0.543945934
RNF4	0.543932792
DOLK	0.543891129
DUSP23	0.543889709
FHIP2B	0.543878221
SCN1B	0.543784696
CORO1B	0.543733167
IFT88	0.54367061
VGLL4	0.543665362
IFNAR1	0.543478352
CD46	0.543345986
HS3ST3A1	0.543266383
PPP1R14B	0.543259927
CCL16	0.543214403
CTSL	0.543187903
CCDC14	0.543162923
SENP7	0.543127854
RBM22	0.543109384
GAPDH	0.543106627
SMNDC1	0.54309745
ICAM3	0.543049732
CENPN	0.542986082
HNRNPH3	0.542886992
SNUPN	0.542881836
PIN1	0.542845328
FEZ1	0.542823736
RHPN1-AS1	0.542776835
LILRB2	0.54276097
RNPS1	0.5426919
CDC6	0.542666672
MMP23B	0.542633745
PYCARD	0.542609419
TRAPPC2	0.542575834
RNPC3	0.542508456
TYRO3	0.542487081
IPO5	0.542481983
ANAPC16	0.542370052
ZMYND11	0.542291301
LINC00115	0.542288193
SLC2A13	0.5422758
PCOLCE	0.542211105
SEMA5A	0.54221043
CYB561	0.542180226
IL18BP	0.542063052
HLF	0.541893655
MRPS12	0.541816832
LOC283788	0.541636167
B4GALT4	0.541608215
CPLX1	0.541458689
MOB3B	0.541418864
APOLD1	0.541418012
SMAGP	0.541414703
MTFP1	0.541383845
SSX7	0.541286703
HPGD	0.541220771
ART4	0.541169927
ECPAS	0.541136272
THBS4	0.541034958
TMEM147	0.540984166
GNPDA1	0.54070128
KANK4	0.540616122
KIF20B	0.540604313
ANTXR2	0.540527017
SAMM50	0.540454333
PPDPF	0.54044066
RFC1	0.540434223
PDIA3P1	0.540431975
MPDU1	0.540064595
SLC12A9	0.540047333
STOML1	0.5398486
RPS12	0.539778822
SELENOT	0.539776993
PPP2R1A	0.539678458
METTL25B	0.539583424
TRIM41	0.539533916
VEZF1	0.539533498
SLC11A2	0.5394199
TTL	0.539398605
ELFN2	0.539313764
HSD17B14	0.539219339
TDP2	0.539157949
RTN2	0.539111475
NCBP2	0.539049271
SERPINC1	0.538977274
RNU12	0.538959841
MYL6B	0.538939167
TFPI	0.53887455
GSN	0.538835222
ZMIZ2	0.538807952
AP5Z1	0.538604386
DSCAM	0.53860424
UBR3	0.538596366
HNRNPC	0.538586749
PRTFDC1	0.538506308
MFHAS1	0.538505596
MOCS1	0.538483399
LMBRD2	0.538445286
EDRF1	0.538210047
MGAT4B	0.538058445
COG7	0.538020417
ZNF805	0.538008318
CRTC2	0.537966644
SMIM13	0.537936007
SAT1	0.53785858
ADTRP	0.537854884
SRSF8	0.537806227
P2RY13	0.537777234
SLC37A1	0.537735112
DNAJB14	0.537650984
PUF60	0.537606353
DSC2	0.537598037
GOLM2	0.537582034
CDCA7	0.537432369
LAMA3	0.537382186
ZFAND1	0.537321285
ANXA2P1	0.537279658
CEBPD	0.537235933
MIDEAS	0.537168987
ARFGEF2	0.537166853
USP24	0.537161135
TNFAIP8L1	0.537146307
DGKQ	0.537098631
MCM8	0.537012607
NAPB	0.536846943
PRKDC	0.536745142
AP1M2	0.536709478
SEPTIN6	0.536674641
CRIM1	0.536632662
RPS21	0.536536251
HYAL3	0.536413255
TPM2	0.536408488
TLCD5	0.536352183
THNSL1	0.536276037
CCDC68	0.536249227
AARS2	0.536243836
DNAJC12	0.536159472
NAALADL1	0.536076994
INTS7	0.536060564
E2F1	0.535947454
RPUSD1	0.535938836
PRPF3	0.535893493
C1QL1	0.535708868
ZNF343	0.535627911
PPP2R5A	0.53562341
PRRG1	0.535465634
ADGRG6	0.535455093
CRY1	0.535423964
LYPD1	0.535335214
PFDN6	0.535308525
PRPF18	0.535301326
PIGF	0.535291267
THOC5	0.535200859
NDUFAF2	0.535178576
RDX	0.535137809
CYP3A5	0.535130068
ZNF366	0.535107873
CAPN13	0.535061739
S100A8	0.534936949
BRF2	0.534899613
RPF1	0.534846974
DFFA	0.534807208
SRPK1	0.534807007
TNRC6A	0.534666498
MBOAT7	0.534644303
EGFLAM	0.53459722
RAB3B	0.534501538
SALL2	0.53447875
DNAJC2	0.534438551
IDH3G	0.534424332
MANEA	0.534364198
ATP1B1	0.534301262
MOCS2	0.534203348
NCL	0.534012953
MED29	0.533998803
ADIPOR1	0.533863398
ALG6	0.533795217
ZBTB33	0.533775284
SCMH1	0.533723513
SUMO2	0.533716383
GPAA1	0.533650244
DUSP18	0.533500634
FOXN4	0.533467407
TDRP	0.533344227
KIAA0930	0.533338848
SPINK1	0.533320804
IL4R	0.533251686
CRNDE	0.533240167
APOA1	0.533190669
RNF38	0.533141816
STAG3L1	0.53312584
SLC37A4	0.533093621
FYN	0.533093097
MEMO1	0.533071866
OTUD6B	0.53305143
F2RL3	0.532885338
AP5M1	0.532847246
LYPLA1	0.532844528
CAVIN2	0.532837323
CEBPG	0.532837253
HPRT1	0.532705311
PTPRD	0.532672455
GLRX	0.532667598
RHOA	0.532628572
MAP3K7	0.532616111
NSUN6	0.53258604
MYO5A	0.532474598
VAMP5	0.532323161
ABHD16A	0.532296355
KRTCAP3	0.532246788
MBL2	0.532142872
MIIP	0.532073269
FAM98A	0.532066988
NDRG4	0.532032032
RIMKLA	0.531985708
APLN	0.531812729
COPG2	0.531787697
EXOSC4	0.531753859
PPP2R2D	0.531667054
ZCCHC8	0.531639429
FKBP11	0.531621532
CLTCL1	0.531597069
TUBG2	0.531575
UBXN10	0.531477078
FLYWCH2	0.531443286
MYCBP2	0.531435706
JOSD2	0.531430959
DHDH	0.531420682
HEXB	0.531379778
NFS1	0.531362955
SLCO2B1	0.531245915
CSF3R	0.531165327
SIGLEC11	0.53107944
MERTK	0.531071521
BBX	0.531020271
SQLE	0.53095475
SERPINA3	0.530850239
MS4A7	0.530842331
EEF2KMT	0.530809945
PCYOX1	0.530772214
PPFIBP1	0.530740365
PWWP2A	0.530689203
FUS	0.530632789
BCS1L	0.530602126
ANKHD1-EIF4EBP3	0.530599431
TESK1	0.53057019
CCL14	0.530546529
KLHDC3	0.530457071
MED19	0.530387106
NPIPB9	0.53038434
GEMIN6	0.530310887
NREP	0.530275382
SUV39H1	0.530243156
KLHL38	0.530232827
PLPPR2	0.530225637
IDH3B	0.530164847
CD2BP2	0.530152187
ENAH	0.530128911
ZDHHC23	0.530126218
LRATD2	0.530105926
FOXO3	0.530023832
TMCO1	0.52997616
EPB41L5	0.529956043
TMSB15B	0.529944129
C12orf76	0.529893321
STRN	0.529873592
GPR162	0.529831474
ELMOD3	0.529784928
PIAS1	0.529764063
FRYL	0.529703105
VEGFB	0.529681862
MAP2	0.529657204
ADAM15	0.529477204
ATF6	0.529473106
PKMYT1	0.52947176
PRECSIT	0.529351569
SERINC3	0.529329129
DROSHA	0.529285247
CCZ1	0.529273979
DLEU2L	0.529219543
TBCD	0.529198142
FBXO27	0.529196496
THUMPD2	0.529074931
PRAME	0.529059721
TMEM14A	0.528989491
PODXL	0.528945661
EIF3B	0.528906947
SERPINA10	0.528867986
CTDSP1	0.52884444
SYDE2	0.528748176
TLDC2	0.52874446
INPP5B	0.528691558
LSM2	0.528574114
KIF21B	0.528395225
HBB	0.528323653
C21orf91	0.528293804
SULT1A1	0.528252579
BRICD5	0.528196734
WSCD1	0.528162356
DTWD2	0.528145041
POTEKP	0.528136407
MYRF	0.528127106
VWA8	0.528120894
HMGB3	0.52811894
BAIAP2L2	0.52808608
CDK8	0.528058278
NIPAL3	0.528029953
ELOC	0.528025884
ALDH18A1	0.527998582
UBE2J2	0.527965848
IGF2	0.527952272
ZNF485	0.527892932
COL18A1	0.527882277
RGPD5	0.527848005
COL4A1	0.527839211
DCAF15	0.527791483
RPS3	0.527791014
PRKCE	0.527769478
ABHD12	0.527736674
NOP2	0.527735467
ABCB9	0.527689216
MRPL4	0.527617694
PAGE5	0.527557401
ANO10	0.527498351
DICER1	0.527427096
RBMX2	0.52737444
CCDC90B	0.527274416
PIERCE1	0.527256203
MPHOSPH8	0.527219778
CADM2	0.527171745
KLF13	0.527135421
RRAGD	0.527079258
UPF3A	0.527069243
CCT6B	0.52705942
GOLGA3	0.527038612
BTN2A1	0.527022071
MPV17L2	0.526996776
GCNT2	0.52696842
MRE11	0.526961535
ST3GAL1	0.526937356
EDEM2	0.526931722
CCSER2	0.526926762
TRUB1	0.526923169
TAP2	0.526893785
ZNF655	0.526863324
ASF1A	0.526823753
SAPCD2	0.526808816
QSOX2	0.526789189
CCDC61	0.526681978
NKIRAS1	0.526615044
BAG5	0.526609867
GFOD1	0.526569754
FBXL6	0.526533076
STEAP2	0.526520603
TFE3	0.526514053
CERK	0.526475679
KHNYN	0.526400416
FRS3	0.526332599
NECTIN2	0.52631993
TRIM5	0.526286371
CEP85	0.526280198
PPARG	0.526257913
PPIH	0.526218506
G6PD	0.526199629
CCDC198	0.526180482
DEPDC1	0.526160543
AGTR1	0.526120897
USP22	0.526119799
PLCL1	0.526025958
SLC4A4	0.52596063
ZC3HC1	0.52594739
TMEM47	0.525891811
GPC6	0.525888251
DHDDS	0.525842388
GOLGA5	0.525777909
MCTP1	0.525709011
MAST3	0.525704354
GM2A	0.525693675
PABPC3	0.525688849
PAK4	0.525605226
ING3	0.525582863
EMX1	0.525523764
ADSL	0.525510896
PUS1	0.525479879
EIF2S3	0.525460279
LRCH4	0.525394188
FMO1	0.525326704
ATP11C	0.525310797
RASSF4	0.52529256
HBA1	0.525186013
FGF12	0.525162409
JADE2	0.525156583
GTF3C3	0.525112608
GJB2	0.525000326
NICN1	0.524904893
SUCO	0.524902049
SFT2D3	0.5247326
AHSA1	0.524667792
ALG1L1P	0.524530101
AQP12A	0.52452945
VHL	0.524477842
NAA16	0.524470699
MTX3	0.524450613
RNFT1	0.524409597
PRICKLE2	0.524292447
ADCY1	0.524281485
ATP5PD	0.52420442
UQCRB	0.524189734
H2AC18	0.524174187
KDELR3	0.52413998
EPHA10	0.524105384
ZNF555	0.524084361
DIDO1	0.524064966
ACYP2	0.524057155
ALPL	0.523992174
ITIH1	0.523873562
ASCC3	0.523864508
JPH1	0.523777587
FBXL5	0.523775386
MBOAT1	0.52374549
ZNF589	0.523721507
RAVER2	0.523717235
ZFPM1	0.523694843
DUOX1	0.523686992
TSPAN18	0.523631493
LIMS1	0.523598116
ATP7A	0.523558617
AQP7P3	0.523539603
PTCD1	0.523440508
SPTBN5	0.523437583
RIOK3	0.523433807
CNNM1	0.52336331
IMPA2	0.523308184
CAPN11	0.523292649
EIF4A2	0.523224196
FASTKD1	0.523195968
RAB3C	0.52319489
CCDC191	0.523097441
ZSCAN32	0.523092011
LRP10	0.523084444
GPN3	0.523045288
SMARCD1	0.523044864
NARF	0.522987907
MSI2	0.522979839
GABBR2	0.522969857
YY1AP1	0.522881126
EXOSC10	0.522871033
SC5D	0.522868719
NNMT	0.522777209
LIMA1	0.52275386
KIF3B	0.522660743
MR1	0.522622095
GUSBP2	0.522615308
FICD	0.522537894
GAS6	0.522466505
SUMF2	0.52241796
ZMAT2	0.52239272
NDUFA8	0.522368932
PTDSS1	0.522301956
DGAT1	0.522291881
INAVA	0.522248636
ERAL1	0.522219973
CASP8	0.522154491
CEP170B	0.522138109
TRAM1	0.522130696
HEMK2	0.522094071
PPIL3	0.522079066
PKM	0.522034237
CORO2A	0.521938201
GLMP	0.521930729
PHLDA1	0.521908282
ZNF763	0.52190405
ERLIN2	0.521851836
SERPINH1	0.521784151
KATNB1	0.5217266
FBXO3	0.521714201
CLN6	0.521692906
ANKRD13A	0.52167469
PKIA	0.521590661
RNF115	0.521464165
MRPL54	0.5214211
SND1-IT1	0.521349744
LINC00205	0.521339187
TMEM98	0.521318063
KCNQ1	0.521317023
GLA	0.521238021
RNLS	0.521172804
ERMP1	0.521136792
TRIM68	0.521129218
MANF	0.521036055
NAPSB	0.520981307
LDAH	0.520979182
MEX3D	0.520904774
VKORC1	0.520875766
ALDOB	0.520871393
RHBDL1	0.520820195
EXPH5	0.520772565
AMZ2	0.520769188
CA12	0.52073378
AAMDC	0.52070482
OXLD1	0.520698712
DIP2C-AS1	0.520640166
ASPSCR1	0.520615198
RELL2	0.520591749
EEF1A2	0.520582367
EXOC3	0.520563808
PGAM1	0.520554142
DDOST	0.520552376
DUSP5	0.52054833
UCKL1	0.52047525
NAIF1	0.520378798
PHOSPHO2	0.520352661
PFN1	0.520319198
ETV4	0.520311609
CHN2	0.520257278
LAMP2	0.520166324
DDX41	0.520163348
TMEM230	0.520134785
SLC5A1	0.520132317
BCL9	0.520129267
EI24	0.520060374
RCN3	0.519973908
SLC17A2	0.519933277
AGTRAP	0.519933145
MRPL11	0.519884515
ZSCAN31	0.51977061
ANKRD49	0.519709044
RHBDD3	0.519661759
PURG	0.519605333
OTUB2	0.519595806
NEDD4L	0.51957117
UBE2L3	0.519570204
DNAAF5	0.519567861
KNOP1	0.519560625
REXO2	0.519464717
CEP192	0.519419249
PAQR5	0.51932567
AP1B1	0.519305155
NDRG1	0.51925994
PPP2R2B	0.519136717
GON7	0.519031904
HES6	0.518999188
TUBB4B	0.518987419
ATRIP	0.5188964
ABHD17A	0.518893479
MAZ	0.518837376
MUS81	0.518822062
ORM2	0.518777417
CDO1	0.518732829
RAB4B	0.518712492
SGCA	0.518656832
HTATIP2	0.51856824
AKIRIN2	0.518535078
MBTPS2	0.518523635
LYSMD3	0.51851752
EXOC6	0.518510197
PRUNE1	0.518318642
ATP2C1	0.518313742
SNX5	0.518296863
SBF1	0.518255157
SWAP70	0.518251007
SP110	0.518027202
TRIM52	0.518024202
WNK1	0.518002792
CTSC	0.517977068
ERLEC1	0.517889931
CIART	0.517747693
PSD4	0.517485802
SMAD5	0.517438013
ATP6V1E1	0.517326441
ZNF337	0.517249252
LILRA5	0.517156528
GCAT	0.517102285
YY1	0.517101853
TULP4	0.516998408
PITX1	0.516967963
ERGIC3	0.516956447
SDF2L1	0.516899381
ASTN2	0.516885445
F8	0.516838387
PALB2	0.516746212
CYSTM1	0.51672976
LRRC26	0.51651006
EVA1A	0.516483578
MMP11	0.516363672
TALDO1	0.516275881
SYBU	0.516255277
MID1IP1	0.516187457
VPS26A	0.5159867
AGAP3	0.515945675
DIXDC1	0.515940343
SLC31A2	0.515906968
AP3D1	0.515902645
SMG5	0.515830746
TBCB	0.515810132
CCDC107	0.515791781
LMNA	0.515773381
DUSP5P1	0.515755785
RBBP9	0.515748911
LGALS8	0.515739973
FAM180A	0.5157286
DIRAS3	0.515670625
MXD3	0.51562894
EXOSC9	0.515626081
GLT8D1	0.515622996
NDUFA3	0.515500107
CTDSPL2	0.515489897
PTGR3	0.515289503
ITPA	0.515288057
DDO	0.515257729
TTC5	0.515256299
RAB17	0.515189565
AFG2B	0.515180292
NRM	0.515171623
TTC1	0.515028722
AFG3L1P	0.515025059
TJAP1	0.514904876
ATXN7L1	0.514896658
TOR3A	0.514895407
CAP2	0.514865882
KCNAB1	0.514839902
ARSL	0.514756521
MFSD6	0.514704444
SMARCAL1	0.514618572
SOX12	0.514591143
LYPLA2	0.514508604
NEU4	0.514498385
NOMO1	0.514466664
C1QL4	0.514436963
SNX21	0.514421571
SIGIRR	0.514411042
MOB4	0.514409038
SERTAD1	0.514372445
HYOU1	0.514342638
ZNF557	0.514304529
PIGO	0.5142951
ZFP36	0.514294852
CFH	0.514279408
ANXA2P3	0.514152336
WDR37	0.514145509
PTPN23	0.514055821
CDK2	0.514050515
RNF207	0.513977595
PIP4K2C	0.513916056
C6orf89	0.5138527
LINC01002	0.513836339
SNX15	0.513825185
UBE2K	0.513746327
CFAP68	0.513714422
LIN9	0.513696867
MAFG	0.513644725
PCED1A	0.513639573
RPL39	0.513638419
RNASE4	0.513637101
SETD4	0.513635541
HPD	0.513602082
SPON2	0.51357032
TLR1	0.513560572
RPS2	0.513488546
SEMA6B	0.513370464
AGPAT1	0.513362839
SHLD2	0.513335731
RIMS3	0.513271601
PHF11	0.513266845
ANGPTL3	0.513266416
MOGAT2	0.513241153
NADK2	0.513224949
ZSCAN5A	0.513223666
ERLIN1	0.513223039
COPS5	0.513202902
RPS15A	0.513155773
C1orf159	0.513098781
TUBB4A	0.513077228
SEC24C	0.513056287
ATP5MF	0.513031901
PRG4	0.51300007
SAA4	0.512978395
ABHD15	0.512940205
CCDC117	0.512937457
CUEDC2	0.512865128
TMEM69	0.512800209
HTR3D	0.512741404
CKB	0.512735701
FSAF1	0.512722179
RGS12	0.512711424
CHKB	0.512669645
LEAP2	0.512596502
POT1	0.512547899
LEPR	0.512546696
CYP2R1	0.512485144
BCAR3	0.512434725
TNPO1	0.512426802
PYGB	0.512300249
HHAT	0.512276532
MUC4	0.512245862
LDLRAD4	0.512123224
ARAF	0.512106854
GPBAR1	0.512051
ZC3H14	0.512004801
ADHFE1	0.511998796
SPRY2	0.511920002
MAPKAPK2	0.51191901
CYB5RL	0.511906816
SND1	0.511838539
ITIH4	0.511829885
ITGB5	0.511821046
TRAF2	0.511744059
SRP68	0.511636235
P3H2	0.511620636
NVL	0.511510689
HAAO	0.511365553
NIN	0.51134552
MAP1S	0.511342403
ZFPL1	0.511338275
SULT1C2	0.511337635
HNRNPH1	0.511296491
ALKBH6	0.511273036
SREK1	0.511217735
PGM5	0.511217505
COMMD7	0.511184498
HIP1	0.511182517
KNL1	0.511133502
ATXN2L	0.511113395
ROCK1	0.511110369
ADCY6	0.511097974
CAST	0.511083205
RMI2	0.511080494
PIK3R2	0.511041146
F12	0.510979079
P3H1	0.510949954
MEIS3P1	0.510896511
AP2M1	0.510884433
TRIM28	0.510869943
SPATA2	0.510848949
CYB5D2	0.510654645
SUB1	0.510572187
MLH3	0.510520047
VSIG10L	0.510494501
SLC46A3	0.510421553
BMI1	0.510325652
TMLHE	0.510320164
LIN37	0.510286933
DXO	0.510205933
RNF150	0.51014962
TRIM39	0.510084838
NT5DC2	0.510071713
LSM4	0.51005291
RAB5C	0.510052
SKP1	0.509987074
MAP2K4	0.509970652
FBLN5	0.509962089
CHST4	0.509849576
CPD	0.509848723
MPP7	0.509830945
DCTPP1	0.509794389
NONO	0.509793857
NDC1	0.509786549
PCNX3	0.509695444
RTCB	0.509622099
CXCL12	0.509621857
EIF2AK1	0.509448926
LRBA	0.509431623
C8orf76	0.509424672
ARL17A	0.509415707
ZDHHC9	0.509285264
PAQR4	0.509274324
DYNLT2B	0.509272007
DPP3	0.509179722
CFL1	0.509109892
TMEM79	0.509096235
NELFCD	0.509073064
NELL2	0.509038972
SCARA3	0.508960426
SIDT2	0.508936754
POLR1H	0.508925718
HERC2	0.508878045
PAIP1	0.508831795
TTR	0.508759487
RPL13	0.508759199
STXBP6	0.508756414
SMYD3	0.50871939
CRACDL	0.508706736
MFSD14CP	0.508638104
CALD1	0.508542518
BOLA1	0.508436159
ZNF142	0.508294463
ATP6V1D	0.50820776
GTF2H5	0.508207423
DNAL4	0.508206961
ASPHD1	0.508202797
CD5L	0.508149701
COCH	0.508095972
BCKDHA	0.50805655
LEF1	0.507984484
PRND	0.507970175
INO80	0.507967244
DYRK1A	0.507896891
SLX4	0.507856464
MPRIP	0.507845998
SRP19	0.507834948
ELOB	0.507833541
PSMG3	0.507825405
EVI5L	0.50782153
[truncated: 3,546 more rows]
