# Supplementary material for: Comprehensive transcriptomic analysis of hepatocellular Carcinoma: Uncovering shared and unique molecular signatures across diverse etiologies
Source: Biochem Biophys Rep. 2025 Jun 30;43:102123. doi: 10.1016/j.bbrep.2025.102123 (PMC12269975; doi:10.1016/j.bbrep.2025.102123)
Supplement: Multimedia component 3 [file mmc3.xlsx]

## Sheet: GSE89377
Supplementary File 2. Differentially expressed genes (DEGs) in HCC vs. normal liver tissue across five independent datasets
Probe ID	Adjusted p-value (FDR)	p-value	log2 Fold Change	GenInfo ID	Gene Symbol	Entrez Gene ID	GenBank Accession
ILMN_1672148	5.14e-08	1.88e-11	4.6	223468662	AKR1B10	57016	NM_020299
ILMN_1787266	0.00102	4.5e-05	3.44	657940887	SPINK1	6690	NM_003122
ILMN_2051972	1.02e-05	7.62e-08	3.16	257471004	GPC3	2719	NM_004484
ILMN_1651568	0.000496	1.68e-05	2.42	308736984	MUC13	56667	NM_033049
ILMN_2301083	1.5e-05	1.29e-07	2.4	528524527	UBE2C	11065	NM_181800
ILMN_2042771	1.6e-06	5.45e-09	2.39	538260590	PTTG1	9232	NM_004219
ILMN_1686097	8.01e-06	5.33e-08	2.33	300193028	TOP2A	7153	NM_001067
ILMN_1663390	3.57e-05	4.24e-07	2.33	118402581	CDC20	991	NM_001255
ILMN_2278335	1.46e-05	1.24e-07	2.27	291291011	AKR1B15	441282	NM_001080538
ILMN_2349393	0.000248	6.45e-06	2.18	396080282	MDK	4192	NM_001012334
ILMN_1694034	0.000539	1.87e-05	2.18	194578913	LGALS4	3960	NM_006149
ILMN_1678841	0.000958	4.12e-05	2.1	222352095	UBD	10537	NM_006398
ILMN_2131293	0.00211	0.000124	1.97	305632776	ALG1L	200810	NM_001015050
ILMN_1683450	3.85e-05	4.67e-07	1.9	188497628	CDCA5	113130	NM_080668
ILMN_2374449	0.0436	0.00844	1.84	91206461	SPP1	6696	NM_001040058
ILMN_1728934	3.68e-05	4.4e-07	1.81	389886542	PRC1	9055	NM_199413
ILMN_1801939	9.95e-05	1.82e-06	1.79	332205979	CCNB2	9133	NM_004701
ILMN_1683598	0.00258	0.000165	1.77	168480130	ACSL4	2182	NM_004458
ILMN_1782084	0.00264	0.00017	1.75	305632776	ALG1L	200810	NM_001015050
ILMN_1752502	0.000586	2.1e-05	1.73	156151419	HKDC1	80201	NM_025130
ILMN_1771120	0.000269	7.17e-06	1.72	141802701	TMEM45B	120224	NM_138788
ILMN_1753196	7.89e-05	1.3e-06	1.71	538260590	PTTG1	9232	NM_004219
ILMN_1651354	0.0536	0.0113	1.71	38146097	SPP1	6696	NM_000582
ILMN_1771652	0.000297	8.3e-06	1.69	574957079	BAIAP2L2	80115	NM_025045
ILMN_2212909	0.000357	1.08e-05	1.69	375493529	MELK	9833	NM_014791
ILMN_1750312	0.00276	0.00018	1.68	269914182	SLC51B	123264	NM_178859
ILMN_1726720	8.7e-05	1.5e-06	1.67	341865558	NUSAP1	51203	NM_018454
ILMN_2357438	4.59e-05	5.94e-07	1.65	1020158973	AURKA	6790	NM_198434
ILMN_1815184	7.04e-05	1.1e-06	1.61	194248058	ASPM	259266	NM_018136
ILMN_1701308	0.00316	0.000218	1.61	110349771	COL1A1	1277	NM_000088
ILMN_1779875	0.000143	2.97e-06	1.59	902967469	THY1	7070	NM_006288
ILMN_1783142	0.123	0.0371	1.58	71164879	RPS4Y1	6192	NM_001008
ILMN_2341229	6.8e-06	4.25e-08	1.57	77539053	CD34	947	NM_001773
ILMN_1680955	0.000128	2.57e-06	1.57	1020158963	AURKA	6790	NM_198436
ILMN_1713952	0.00281	0.000185	1.56	340745327	C1orf106	55765	NM_018265
ILMN_1666305	0.000125	2.49e-06	1.55	195927023	CDKN3	1033	NM_005192
ILMN_2285996	8.48e-05	1.44e-06	1.54	568599838	KIAA0101	9768	NM_014736
ILMN_1781942	5.3e-05	7.42e-07	1.53	217416397	HMMR	3161	NM_012485
ILMN_1681503	0.000784	3.11e-05	1.53	409971406	MCM2	4171	NM_004526
ILMN_2402936	9.03e-06	6.57e-08	1.52	66472905	H3F3AP4	440926	NR_002315
ILMN_2413779	0.0197	0.00282	1.52	343183397	SEZ6L2	26470	NM_201575
ILMN_2060413	0.034	0.00598	1.52	619329004	CD24	100133941	NM_013230
ILMN_1696339	0.000922	3.91e-05	1.49	325053696	ZIC2	7546	NM_007129
ILMN_1801216	0.0887	0.0231	1.49	45827727	S100P	6286	NM_005980
ILMN_1704353	0.000135	2.75e-06	1.48	498917174	IGSF3	3321	NM_001542
ILMN_2104356	0.00422	0.000326	1.48	48762933	COL1A2	1278	NM_000089
ILMN_1789648	0.0181	0.00248	1.47	59814903	SCGN	10590	NM_006998
ILMN_1751444	0.000177	3.95e-06	1.45	402167319	NCAPG	64151	NM_022346
ILMN_1732799	2.23e-06	8.83e-09	1.41	77539053	CD34	947	NM_001773
ILMN_2204826	7.2e-05	1.14e-06	1.4	62530390	SEPP1	6414	NM_005410
ILMN_1726327	0.000163	3.54e-06	1.4	56549661	AMY1B	277	NM_001008218
ILMN_1786065	0.0005	1.7e-05	1.4	586798162	UHRF1	29128	NM_001048201
ILMN_1720282	0.0273	0.00445	1.4	70995356	NQO1	1728	NM_000903
ILMN_1713124	0.000223	5.45e-06	1.39	359806986	AKR1C3	8644	NM_003739
ILMN_2160929	0.000528	1.82e-05	1.39	332078486	FEN1	2237	NM_004111
ILMN_1715715	0.000959	4.13e-05	1.38	551894987	CEBPA	1050	NM_004364
ILMN_1695658	4.29e-05	5.44e-07	1.37	195539383	KIF20A	10112	NM_005733
ILMN_1657547	0.000501	1.71e-05	1.37	63054847	CCDC34	91057	NM_030771
ILMN_2077550	4.23e-05	5.32e-07	1.35	987437915	RACGAP1	29127	NM_013277
ILMN_1791759	0.013	0.00156	1.33	323422857	CXCL10	3627	NM_001565
ILMN_1806040	0.00113	5.19e-05	1.32	186972144	TYMS	7298	NM_001071
ILMN_2250521	0.0461	0.00914	1.32	442535525	INS-IGF2	723961	NR_003512
ILMN_1663195	0.000262	6.93e-06	1.31	518830595	MCM7	4176	NM_182776
ILMN_1653028	0.000764	2.99e-05	1.3	734520329	COL4A1	1282	NM_001845
ILMN_1685699	0.0446	0.00872	1.3	170014742	PRSS3	5646	NM_002771
ILMN_1670238	0.000364	1.1e-05	1.29	523498708	CDC45	8318	NM_003504
ILMN_2196984	0.000517	1.77e-05	1.29	24307928	OIP5	11339	NM_007280
ILMN_2294762	0.000521	1.79e-05	1.29	57014084	AMY1A	276	NM_004038
ILMN_1732516	0.000314	9e-06	1.28	156071508	KNTC1	9735	NM_014708
ILMN_1742068	0.007	0.000664	1.28	608601806	PRAMEF10	343071	NM_001039361
ILMN_1655915	0.0232	0.00353	1.28	938148819	MMP11	4320	NM_005940
ILMN_1811221	7.93e-05	1.32e-06	1.27	167466277	SLC5A8	160728	NM_145913
ILMN_2046730	0.000809	3.26e-05	1.27	115298655	S100A10	6281	NM_002966
ILMN_1807423	0.0147	0.00185	1.27	30795211	IGF2BP3	10643	NM_006547
ILMN_2165753	0.0771	0.0189	1.27	337752171	HLA-A	3105	NM_002116
ILMN_1689725	3.06e-06	1.41e-08	1.26	16905511	RPLP1	6176	NM_001003
ILMN_2049021	0.000213	5.1e-06	1.26	1034974597	PTTG3P	26255	NR_002734
ILMN_1768940	0.000215	5.16e-06	1.26	497240039	COL15A1	1306	NM_001855
ILMN_1806037	0.00241	0.00015	1.26	164698437	TK1	7083	NM_003258
ILMN_1762747	0.006	0.000536	1.26	358356393	RPL15	6138	NM_002948
ILMN_2368718	0.000426	1.37e-05	1.25	749502320	CENPM	79019	NM_001002876
ILMN_1691237	1.09e-05	8.25e-08	1.24	41327719	CAP2	10486	NM_006366
ILMN_2108357	0.0151	0.00192	1.24	16579829	RPL39L	116832	NM_052969
ILMN_1680196	0.0218	0.00324	1.24	74271830	LAPTM4B	55353	NM_018407
ILMN_1674386	0.0302	0.00508	1.24	152963643	PITX1	5307	NM_002653
ILMN_1796712	0.0023	0.000139	1.23	115298655	S100A10	6281	NM_002966
ILMN_2101832	0.0224	0.00335	1.23	74271830	LAPTM4B	55353	NM_018407
ILMN_1711470	0.00113	5.19e-05	1.22	209969667	UBE2T	29089	NM_014176
ILMN_1798654	0.000998	4.36e-05	1.21	386869284	MCM6	4175	NM_005915
ILMN_2133205	0.113	0.0329	1.21	375163496	GPX2	2877	NM_002083
ILMN_1778374	6.04e-08	2.37e-11	1.2	383087756	BSG	682	NM_198590
ILMN_2224143	0.000535	1.85e-05	1.2	394582092	MCM3	4172	NM_002388
ILMN_2409167	0.000315	9.05e-06	1.19	216547999	ANXA2	302	NM_001002858
ILMN_1703188	0.00297	0.0002	1.19	913402978	FGG	2266	NM_000509
ILMN_1707077	0.000223	5.48e-06	1.18	942429602	SORT1	6272	NM_002959
ILMN_1657796	0.000798	3.21e-05	1.18	44890051	STMN1	3925	NM_203401
ILMN_1711899	0.00203	0.000117	1.18	50845385	ANXA2	302	NM_001002857
ILMN_1805410	0.0193	0.00273	1.18	392841197	C15orf48	84419	NM_032413
ILMN_2409220	0.000163	3.53e-06	1.17	217416393	HMMR	3161	NM_012484
ILMN_1670975	0.000243	6.28e-06	1.17	282847454	ERICH5	203111	NM_173549
ILMN_1742167	0.000327	9.55e-06	1.17	733606428	TUBA1C	84790	NM_032704
ILMN_1755383	0.00205	0.000119	1.17	95113663	LRRC1	55227	NM_018214
ILMN_1731184	0.00237	0.000146	1.17	375493529	MELK	9833	NM_014791
ILMN_1805519	0.0191	0.00269	1.17	619329004	CD24	100133941	NM_013230
ILMN_1725090	0.0321	0.00554	1.17	368711290	CTHRC1	115908	NM_138455
ILMN_1664516	0.00169	9.11e-05	1.16	55770833	CENPF	1063	NM_016343
ILMN_1691290	0.0017	9.18e-05	1.16	145309303	CELSR3	1951	NM_001407
ILMN_1777233	0.00184	0.000103	1.16	315075284	E2F2	1870	NM_004091
ILMN_2181432	6.46e-05	9.78e-07	1.14	949474700	SPC24	147841	NM_182513
ILMN_2222688	0.000264	7.01e-06	1.14	169259767	TMSB4X	7114	NM_021109
ILMN_1796589	0.00153	7.93e-05	1.14	261337159	TRIP13	9319	NM_004237
ILMN_2334989	6.89e-05	1.07e-06	1.13	304434816	CCT3	7203	NM_005998
ILMN_1751776	0.000882	3.69e-05	1.13	748821156	CKAP2L	150468	NM_152515
ILMN_1670353	7.5e-05	1.21e-06	1.12	195947392	RAD51AP1	10635	NM_006479
ILMN_2362549	0.00018	4.06e-06	1.12	53729319	ZWINT	11130	NM_001005413
ILMN_1782633	0.000203	4.81e-06	1.12	1002132832	BOLA2	552900	NM_001031827
ILMN_1737184	0.00936	0.000985	1.12	88999585	CDCA7	83879	NM_031942
ILMN_1759954	1.38e-06	4.21e-09	1.11	151101406	PTMA	5757	NM_001099285
ILMN_1786847	0.00944	0.000997	1.11	189458820	TGM3	7053	NM_003245
ILMN_1722648	4.93e-06	2.7e-08	1.1	325652126	SF3B4	10262	NM_005850
ILMN_2413158	0.00016	3.42e-06	1.1	144094253	PODXL	5420	NM_001018111
ILMN_1684217	0.00024	6.13e-06	1.1	378786659	AURKB	9212	NM_004217
ILMN_2135709	0.00135	6.64e-05	1.1	282847454	ERICH5	203111	NM_173549
ILMN_2179083	0.0664	0.0152	1.1	67782348	LOXL4	84171	NM_032211
ILMN_1748093	0.0053	0.000451	1.09	225543095	PAFAH1B3	5050	NM_002573
ILMN_1343295	4.04e-06	2.01e-08	1.08	576583510	GAPDH	2597	NM_002046
ILMN_1789400	7.2e-05	1.13e-06	1.08	134142823	FOXD2	2306	NM_004474
ILMN_1674658	0.0715	0.017	1.08	115527067	COX7B2	170712	NM_130902
ILMN_1660793	0.00335	0.000236	1.07	548961479	PAQR4	124222	NM_152341
ILMN_2123415	7.24e-05	1.15e-06	1.06	50962825	BMP8B	656	NM_001720
ILMN_1659343	0.000128	2.56e-06	1.06	1002132832	BOLA2	552900	NM_001031827
ILMN_2297626	0.0222	0.00332	1.06	94421472	PEG10	23089	NM_001040152
ILMN_1796316	0.0616	0.0136	1.06	74272286	MMP9	4318	NM_004994
ILMN_2108735	0.0662	0.0151	1.06	385251394	EEF1A2	1917	NM_001958
ILMN_2373010	4.78e-05	6.31e-07	1.05	289191373	TMEM70	54968	NM_017866
ILMN_1740772	0.00138	6.88e-05	1.05	95147535	APBB3	10307	NM_133172
ILMN_2370365	0.00586	0.000517	1.05	31881681	RFC4	5984	NM_002916
ILMN_2194577	4.05e-06	2.03e-08	1.04	746816076	PLVAP	83483	NM_031310
ILMN_2243516	4.38e-05	5.57e-07	1.04	501355150	C11orf63	79864	NM_199124
ILMN_2364529	5.3e-05	7.4e-07	1.04	322506094	EZH2	2146	NM_152998
ILMN_1766079	0.000141	2.91e-06	1.04	45935387	SULT1C2	6819	NM_001056
ILMN_1673721	0.00162	8.58e-05	1.04	284055277	EXO1	9156	NM_006027
ILMN_1669114	0.00547	0.000472	1.04	260166636	WNK4	65266	NM_032387
ILMN_1831345	0.00856	0.000877	1.04	21754131	SOX9-AS1	400618	AK094963
ILMN_1719069	0.0432	0.00832	1.04	166795279	FOXN4	121643	NM_213596
ILMN_1786125	0.000242	6.23e-06	1.03	166197663	CCNA2	890	NM_001237
ILMN_1788166	0.00043	1.39e-05	1.03	262399359	TTK	7272	NM_003318
ILMN_2146761	0.000732	2.83e-05	1.03	323462197	FABP5	2171	NM_001444
ILMN_1801043	0.00577	0.000508	1.03	89276752	GSN	2934	NM_198252
ILMN_2374425	0.0102	0.00111	1.03	1016080570	CCNE1	898	NM_001238
ILMN_2206592	0.0244	0.00379	1.03	611434971	PRAMEF9	343070	NM_001010890
ILMN_1692511	0.00219	0.00013	1.02	219802779	TMEM106C	79022	NM_024056
ILMN_1759097	0.0477	0.00958	1.02	55774979	MLLT11	10962	NM_006818
ILMN_1673711	8.65e-06	6.01e-08	1.01	431822404	HSP90AB1	3326	NM_007355
ILMN_2105253	1.7e-05	1.53e-07	1.01	226246678	PTGR2	145482	NM_152444
ILMN_1737205	0.00462	0.000368	1.01	325651967	MCM4	4173	NM_005914
ILMN_1669046	0.0902	0.0237	1.01	145309319	FOXQ1	94234	NM_033260
ILMN_1690114	0.000306	8.64e-06	1	1013070996	HACD4	401494	NM_001010915
ILMN_2058782	0.0639	0.0144	1	572871494	IFI27	3429	NM_005532
ILMN_1735115	4.97e-07	9.47e-10	-1	62548857	FOLH1	2346	NM_001014986
ILMN_2367010	0.00223	0.000134	-1	189095280	ADGRG6	57211	NM_001032394
ILMN_2129234	0.00552	0.000478	-1	169234733	TMEM47	83604	NM_031442
ILMN_2114972	0.0719	0.0171	-1	296080752	FGB	2244	NM_005141
ILMN_2067408	0.0898	0.0235	-1	219521912	CLRN3	119467	NM_152311
ILMN_1807529	8.14e-09	1.67e-12	-1.01	216548486	PADI4	23569	NM_012387
ILMN_1803988	4.29e-05	5.43e-07	-1.01	309747064	MCL1	4170	NM_021960
ILMN_2137789	0.000215	5.18e-06	-1.01	930697453	KLF4	9314	NM_004235
ILMN_2313672	0.0004	1.26e-05	-1.01	538920295	IL1RL1	9173	NM_003856
ILMN_1793859	0.00347	0.000249	-1.01	325910902	ALDH2	217	NM_000690
ILMN_1813695	0.0131	0.00158	-1.01	178557738	C4B	721	NM_001002029
ILMN_1709237	0.019	0.00266	-1.01	374532798	EPHX2	2053	NM_001979
ILMN_2121774	0.0238	0.00364	-1.01	327412339	ZG16	653808	NM_152338
ILMN_2150095	0.0712	0.0169	-1.01	214831648	CES1P1	51716	NR_003276
ILMN_1810233	0.0783	0.0193	-1.01	1043523291	UGT2B11	10720	NM_001073
ILMN_1819783	2.23e-06	8.83e-09	-1.02	16553973	FNIP2	57600	AK057981
ILMN_1793241	0.00327	0.00023	-1.02	1024249346	SRD5A1	6715	NM_001047
ILMN_2228180	0.00546	0.000471	-1.02	634743322	MSRA	4482	NM_012331
ILMN_1678619	0.016	0.00208	-1.02	92091576	TKFC	26007	NM_015533
ILMN_1789638	0.0165	0.00217	-1.02	568214942	MFSD2A	84879	NM_032793
ILMN_1728799	0.0407	0.00767	-1.02	160298191	FBP1	2203	NM_000507
ILMN_1681437	0.0693	0.0162	-1.02	304571973	DCXR	51181	NM_016286
ILMN_1668880	0.0951	0.0256	-1.02	325652082	AKR1C4	1109	NM_001818
ILMN_1721495	0.11	0.0318	-1.02	223718256	ADAMTSL2	9719	NM_014694
ILMN_1735910	6.26e-05	9.28e-07	-1.03	222144301	VMO1	284013	NM_182566
ILMN_1659936	0.000245	6.34e-06	-1.03	157674362	PPP1R15A	23645	NM_014330
ILMN_2122420	0.00033	9.67e-06	-1.03	62198231	HMGCL	3155	NM_000191
ILMN_1752199	0.000666	2.49e-05	-1.03	269847097	LHPP	64077	NM_022126
ILMN_1671489	0.00233	0.000142	-1.03	106049294	PC	5091	NM_000920
ILMN_1806023	0.00487	0.000399	-1.03	44890066	JUN	3725	NM_002228
ILMN_1756417	0.00697	0.00066	-1.03	966209667	ANKRD37	353322	NM_181726
ILMN_1669876	0.00706	0.000673	-1.03	291045458	CUX2	23316	NM_015267
ILMN_1725661	0.0096	0.00102	-1.03	124248515	DEFA1B	728358	NM_001042500
ILMN_1671263	0.0368	0.00666	-1.03	53832008	CACNA1H	8912	NM_021098
ILMN_2148913	0.0218	0.00323	-1.04	948284352	TMEM45A	55076	NM_018004
ILMN_1788239	0.0463	0.00918	-1.04	223972676	AMDHD1	144193	NM_152435
ILMN_1862909	6.27e-06	3.61e-08	-1.05	21732708	RORA	6095	AL832164
ILMN_1738816	0.000923	3.91e-05	-1.05	133930787	FOXO1	2308	NM_002015
ILMN_1679666	0.0147	0.00185	-1.05	50363225	SCGB3A1	92304	NM_052863
ILMN_2068747	0.0558	0.0119	-1.05	284507296	OAT	4942	NM_000274
ILMN_1695193	0.0593	0.0129	-1.05	452408443	ANGPTL3	27329	NM_014495
ILMN_2127842	0.0672	0.0155	-1.05	172072689	HBA2	3040	NM_000517
ILMN_2322498	1.17e-06	3.04e-09	-1.06	213385297	RORA	6095	NM_002943
ILMN_1761260	0.000918	3.89e-05	-1.06	510937002	COBLL1	22837	NM_014900
ILMN_2151739	0.00299	0.000202	-1.06	260436906	CAT	847	NM_001752
ILMN_1745607	0.0126	0.00149	-1.06	66932946	A2M	2	NM_000014
ILMN_1701507	0.0175	0.00235	-1.06	261878537	EHHADH	1962	NM_001966
ILMN_2414268	0.0356	0.00635	-1.06	364502939	COLEC11	78989	NM_199235
ILMN_1731293	0.0598	0.0131	-1.06	514239915	C8B	732	NM_000066
ILMN_1790689	0.0691	0.0161	-1.06	215422418	CRISPLD2	83716	NM_031476
ILMN_1706579	0.11	0.0317	-1.06	574287536	SHBG	6462	NM_001040
ILMN_2305112	0.138	0.0438	-1.06	299473760	CTH	1491	NM_153742
ILMN_2358540	1.61e-05	1.4e-07	-1.07	222446645	RBMS1	5937	NM_002897
ILMN_1720829	0.00219	0.00013	-1.07	393539037	ZFP36	7538	NM_003407
ILMN_1705247	0.0038	0.000281	-1.07	42794755	ACSL5	51703	NM_016234
ILMN_1783497	0.00613	0.000553	-1.07	328887888	PANK1	53354	NM_148978
ILMN_2365176	0.00661	0.000613	-1.07	301500699	ALDH8A1	64577	NM_022568
ILMN_1707592	0.0342	0.00603	-1.07	544583586	RGN	9104	NM_152869
ILMN_1761511	0.0418	0.00797	-1.07	153266840	APOH	350	NM_000042
ILMN_1669113	0.0594	0.013	-1.07	302370954	ATF5	22809	NM_012068
ILMN_1736969	3.61e-07	5.7e-10	-1.08	974005334	SLITRK3	22865	NM_014926
ILMN_2371825	0.000265	7.03e-06	-1.08	116734848	AGL	178	NM_000645
ILMN_1893846	0.00064	2.37e-05	-1.08	34526750	A1CF	29974	AK130022
ILMN_2341343	0.000747	2.91e-05	-1.08	394581988	AGTR1	185	NM_004835
ILMN_1718152	0.000827	3.36e-05	-1.08	116256343	DEPDC7	91614	NM_139160
ILMN_2370414	0.000869	3.6e-05	-1.08	158420733	CHD3	1107	NM_001005273
ILMN_2092118	0.00133	6.48e-05	-1.08	36951095	FPR1	2357	NM_002029
ILMN_1689842	0.00152	7.83e-05	-1.08	345525410	MSMO1	6307	NM_006745
ILMN_1729180	0.00845	0.000862	-1.08	126090880	GATM	2628	NM_001482
ILMN_1701007	0.0179	0.00245	-1.08	94538355	PON3	5446	NM_000940
ILMN_2056606	0.0182	0.0025	-1.08	155030237	PPP1R1A	5502	NM_006741
ILMN_1739050	0.0554	0.0118	-1.08	60499000	PIPOX	51268	NM_016518
ILMN_1735260	0.0816	0.0205	-1.08	324120917	MASP2	10747	NM_006610
ILMN_1812281	0.107	0.0303	-1.08	346986433	ARG1	383	NM_000045
ILMN_1660890	0.000323	9.38e-06	-1.09	188497706	ACADL	33	NM_001608
ILMN_1781560	0.000365	1.11e-05	-1.09	403225028	ST3GAL6	10402	NM_006100
ILMN_1724437	0.00135	6.65e-05	-1.09	284448554	GCAT	23464	NM_014291
ILMN_1693334	0.00644	0.000593	-1.09	217272856	P4HA1	5033	NM_000917
ILMN_2045324	0.0407	0.00767	-1.09	747165391	CCL16	6360	NM_004590
ILMN_1769633	9.53e-05	1.7e-06	-1.1	38327639	CTSO	1519	NM_001334
ILMN_1653871	0.000348	1.04e-05	-1.1	111161293	NAMPT	10135	NM_005746
ILMN_1769032	0.00309	0.000212	-1.1	589908397	GLYATL1	92292	NM_080661
ILMN_2102721	0.00443	0.000346	-1.1	124248515	DEFA1B	728358	NM_001042500
ILMN_1767556	0.0121	0.0014	-1.1	155030183	C10orf10	11067	NM_007021
ILMN_2188264	0.0164	0.00216	-1.1	197313774	CYR61	3491	NM_001554
ILMN_1809364	2.66e-06	1.14e-08	-1.11	156630993	NTF3	4908	NM_002527
ILMN_2228938	5.04e-05	6.8e-07	-1.11	308818202	ECM2	1842	NM_001393
ILMN_1812759	0.000413	1.32e-05	-1.11	66932971	GCH1	2643	NM_001024071
ILMN_1807745	0.00117	5.39e-05	-1.11	119372285	GYS2	2998	NM_021957
ILMN_1776157	0.00534	0.000457	-1.11	542133092	SEPT4	5414	NM_080415
ILMN_1904578	0.00605	0.000542	-1.11	34191290	TENM1	10178	BC030766
ILMN_2413331	0.00931	0.000978	-1.11	156523275	TMEM107	84314	NM_032354
ILMN_1810942	0.0327	0.00567	-1.11	628601846	CYP3A5	1577	NM_000777
ILMN_1773586	0.0477	0.00956	-1.11	554790302	SLC17A2	10246	NM_005835
ILMN_1781149	0.0664	0.0152	-1.11	66933017	INMT	11185	NM_006774
ILMN_1677439	0.0805	0.0201	-1.11	526118192	GLS2	27165	NM_013267
ILMN_1766914	0.114	0.0331	-1.11	310923209	MFAP4	4239	NM_002404
ILMN_1812678	1.76e-05	1.6e-07	-1.12	51972211	AGMO	392636	NM_001004320
ILMN_1658121	2.87e-05	3.14e-07	-1.12	223671862	CFP	5199	NM_002621
ILMN_1740920	0.000416	1.33e-05	-1.12	96361828	ACADSB	36	NM_001609
ILMN_1814327	0.000846	3.47e-05	-1.12	122939142	AGTR1	185	NM_000685
ILMN_1730101	0.000892	3.76e-05	-1.12	291327520	GSPT2	23708	NM_018094
ILMN_1688722	0.00153	7.87e-05	-1.12	26787976	IL13RA2	3598	NM_000640
ILMN_1730917	0.00287	0.000191	-1.12	353523858	KMO	8564	NM_003679
ILMN_2374865	0.00343	0.000244	-1.12	346223456	ATF3	467	NM_001040619
ILMN_1699258	0.00367	0.000268	-1.12	301500699	ALDH8A1	64577	NM_022568
ILMN_2151281	0.0045	0.000355	-1.12	56676368	GABARAPL1	23710	NM_031412
ILMN_2344283	0.0201	0.0029	-1.12	255308889	FMO3	2328	NM_001002294
ILMN_1746085	0.0211	0.00309	-1.12	62243067	IGFBP3	3486	NM_000598
ILMN_1706070	0.0231	0.00351	-1.12	526118192	GLS2	27165	NM_013267
ILMN_2326197	0.117	0.0347	-1.12	42544199	FGL1	2267	NM_201552
ILMN_1678690	0.138	0.0439	-1.12	56550123	UPB1	51733	NM_016327
ILMN_1747355	0.00045	1.48e-05	-1.13	612149802	CCL3L1	6349	NM_021006
ILMN_1656369	0.00227	0.000137	-1.13	356582235	C8orf4	56892	NM_020130
ILMN_1784967	0.00313	0.000216	-1.13	565324147	EPB41L4B	54566	NM_018424
ILMN_2211546	0.0131	0.00157	-1.13	11184232	HAO1	54363	NM_017545
ILMN_1750974	0.0138	0.0017	-1.13	114520589	S100A9	6280	NM_002965
ILMN_1758731	0.0265	0.00426	-1.13	983173856	CYP2J2	1573	NM_000775
ILMN_1738414	0.124	0.0378	-1.13	393537030	G6PC	2538	NM_000151
ILMN_1712066	2.51e-05	2.62e-07	-1.14	221316746	EXPH5	23086	NM_015065
ILMN_2086095	0.000401	1.27e-05	-1.14	33946335	ID2	3398	NM_002166
ILMN_1749751	0.000788	3.14e-05	-1.14	304571968	KLHL17	339451	NM_198317
ILMN_1797731	0.00641	0.000588	-1.14	351721018	MS4A6A	64231	NM_022349
ILMN_2391231	0.00781	0.000777	-1.14	300360576	SORD	6652	NM_003104
ILMN_2086470	0.00893	0.000924	-1.14	172072625	PDGFRA	5156	NM_006206
ILMN_1794875	0.0131	0.00157	-1.15	374088032	GPAT3	84803	NM_032717
ILMN_1675331	0.0296	0.00496	-1.15	226053068	PEG3	5178	NM_006210
ILMN_2069224	1.88e-07	1.86e-10	-1.16	55925656	PVALB	5816	NM_002854
ILMN_2110908	0.000166	3.63e-06	-1.16	239582723	MYC	4609	NM_002467
ILMN_1716797	0.000289	7.99e-06	-1.16	211971041	CD302	9936	NM_014880
ILMN_2266595	0.000364	1.11e-05	-1.16	542133072	LILRA5	353514	NM_021250
ILMN_1758034	0.000774	3.05e-05	-1.16	528881079	ETFDH	2110	NM_004453
ILMN_2199439	0.00176	9.62e-05	-1.16	157952216	CA2	760	NM_000067
ILMN_1898518	0.00198	0.000113	-1.16	34368136	GFRA1	2674	BX648964
ILMN_1771118	0.00204	0.000118	-1.16	225543524	SLCO1B1	10599	NM_006446
ILMN_1735192	0.017	0.00226	-1.16	364502938	COLEC11	78989	NM_024027
ILMN_1685952	2.12e-05	2.09e-07	-1.17	47458816	ACSM3	6296	NM_005622
ILMN_1695590	3.94e-05	4.86e-07	-1.17	283483994	ADRB2	154	NM_000024
ILMN_1795507	0.000239	6.1e-06	-1.17	27436952	ABCA6	23460	NM_080284
ILMN_2383163	0.000496	1.68e-05	-1.17	116256341	DEPDC7	91614	NM_001077242
ILMN_1701877	0.000669	2.51e-05	-1.17	520260356	AXL	558	NM_021913
ILMN_2165993	0.0013	6.28e-05	-1.17	31542985	ITLN1	55600	NM_017625
ILMN_1721035	0.00625	0.000568	-1.17	351721051	MS4A6A	64231	NM_152851
ILMN_2165289	0.00674	0.000631	-1.17	296010796	DEFA3	1668	NM_005217
ILMN_1673591	0.025	0.00392	-1.17	525458182	CYP3A43	64816	NM_022820
ILMN_1695404	0.0267	0.00431	-1.17	187827163	LY6E	4061	NM_002346
ILMN_2094856	1.49e-06	4.75e-09	-1.18	1020158980	RANBP3L	202151	NM_145000
ILMN_1678535	0.000214	5.14e-06	-1.18	170295798	ESR1	2099	NM_000125
ILMN_1681938	0.00129	6.25e-05	-1.18	301500699	ALDH8A1	64577	NM_022568
ILMN_1764309	0.0344	0.00608	-1.18	312176410	ADH1A	124	NM_000667
ILMN_1685483	0.0649	0.0147	-1.18	58331239	FETUB	26998	NM_014375
ILMN_1867517	3.24e-06	1.52e-08	-1.19	16550830	RORA	6095	AK055969
ILMN_1694776	0.00711	0.00068	-1.19	302344758	SCP2	6342	NM_002979
ILMN_1662944	0.0177	0.0024	-1.19	209413720	PON1	5444	NM_000446
ILMN_1780349	0.0283	0.00467	-1.19	114155141	TPR	7175	NM_003292
ILMN_1684158	0.0655	0.0149	-1.19	806638841	GPT2	84706	NM_133443
ILMN_1656638	0.115	0.0339	-1.19	157266336	BHMT	635	NM_001713
ILMN_2388800	5.81e-05	8.44e-07	-1.2	315467835	PLPP3	8613	NM_003713
ILMN_1802205	0.000294	8.21e-06	-1.2	748585188	RHOB	388	NM_004040
ILMN_1777591	0.000551	1.94e-05	-1.2	198041713	HOGA1	112817	NM_138413
ILMN_1774874	0.00239	0.000148	-1.2	296010857	IL1RN	3557	NM_173843
ILMN_1654441	0.015	0.0019	-1.2	284507296	OAT	4942	NM_000274
ILMN_1674588	0.0175	0.00236	-1.2	11184232	HAO1	54363	NM_017545
ILMN_1796801	0.0214	0.00314	-1.2	572882629	ABCA8	10351	NM_007168
ILMN_1747409	7.36e-06	4.75e-08	-1.21	161484604	MT1L	4500	NR_001447
ILMN_2371280	0.000277	7.49e-06	-1.21	304361748	CSF3R	1441	NM_172313
ILMN_1813206	0.00673	0.000629	-1.21	189458860	CP	1356	NM_000096
ILMN_1811933	0.00794	0.000792	-1.21	528881072	SHMT1	6470	NM_004169
ILMN_2166457	0.0119	0.00137	-1.21	372624400	HPGD	3248	NM_000860
ILMN_1779448	0.018	0.00246	-1.21	237649043	EFHD1	80303	NM_025202
ILMN_1821176	0.000395	1.23e-05	-1.22	9893295	RNF125	54941	BE622355
ILMN_1718977	0.00261	0.000167	-1.22	299782594	GADD45B	4616	NM_015675
ILMN_2316918	0.00377	0.000277	-1.22	328887887	PANK1	53354	NM_138316
ILMN_1692938	0.00815	0.000822	-1.22	526479839	PSAT1	29968	NM_021154
ILMN_1687848	0.0411	0.00776	-1.22	45580687	C7	730	NM_000587
ILMN_1661637	0.000265	7.06e-06	-1.23	109689694	TRPM8	79054	NM_024080
ILMN_1722829	0.000385	1.2e-05	-1.23	94983916	HLF	3131	NM_002126
ILMN_1764061	0.000484	1.62e-05	-1.23	116805318	F11	2160	NM_000128
ILMN_1892403	0.0026	0.000166	-1.23	94721317	SNORD13	692084	NR_003041
ILMN_1794951	0.00474	0.000384	-1.23	206597538	SLC39A5	283375	NM_173596
ILMN_1805228	0.00662	0.000614	-1.23	49574519	LRG1	116844	NM_052972
ILMN_1739001	0.0087	0.000894	-1.23	166795235	TACSTD2	4070	NM_002353
ILMN_1684585	0.016	0.00207	-1.23	557878734	ACSL1	2180	NM_001995
ILMN_1797154	0.0279	0.00458	-1.23	261862294	AZGP1	563	NM_001185
ILMN_1753005	0.000117	2.26e-06	-1.24	223718138	RELN	5649	NM_005045
ILMN_1677607	0.00171	9.26e-05	-1.24	122939199	SC5D	6309	NM_006918
ILMN_2383349	0.00379	0.00028	-1.24	59853424	STEAP3	55240	NM_018234
ILMN_1680618	0.0144	0.00179	-1.24	239582723	MYC	4609	NM_002467
ILMN_1727723	0.0201	0.0029	-1.24	324120918	MASP2	10747	NM_139208
ILMN_1720048	0.0225	0.00337	-1.24	56119169	CCL2	6347	NM_002982
ILMN_1725193	0.0495	0.0101	-1.24	55925575	IGFBP2	3485	NM_000597
ILMN_1764557	6.03e-07	1.25e-09	-1.25	210147575	FITM1	161247	NM_203402
ILMN_1679754	0.000242	6.22e-06	-1.25	73747802	ADRA1B	147	NM_000679
ILMN_1653026	0.000745	2.9e-05	-1.25	195222735	PLAC8	51316	NM_016619
ILMN_1716276	0.00113	5.14e-05	-1.25	612339365	CCL4L1	388372	NM_207007
ILMN_1796461	0.00479	0.00039	-1.25	984880771	PRSS8	5652	NM_002773
ILMN_1754137	0.00956	0.00101	-1.25	118442838	CFHR1	3078	NM_002113
ILMN_2396875	0.0104	0.00114	-1.25	62243247	IGFBP3	3486	NM_001013398
ILMN_2369403	2.36e-08	7.09e-12	-1.26	290463078	PALM2	114299	NM_001037293
ILMN_1658333	3.73e-05	4.48e-07	-1.26	221316613	ECM1	1893	NM_004425
ILMN_1753111	8.73e-05	1.52e-06	-1.26	111161293	NAMPT	10135	NM_005746
ILMN_2054297	0.000178	4e-06	-1.26	574956975	PTGS2	5743	NM_000963
ILMN_2304404	0.00125	5.98e-05	-1.26	74316008	PBLD	64081	NM_001033083
ILMN_2094416	0.0138	0.00169	-1.26	123702142	PLGLB1	5343	NM_001032392
ILMN_1659947	0.0255	0.00402	-1.26	972781925	FGA	2243	NM_000508
ILMN_1709486	0.0268	0.00433	-1.26	282721073	SRPX	8406	NM_006307
ILMN_1792748	0.125	0.0383	-1.26	327532713	CPS1	1373	NM_001875
ILMN_1808078	1.32e-06	3.99e-09	-1.27	238859646	ADGRG7	84873	NM_032787
ILMN_1677198	0.002	0.000115	-1.27	66347874	C1R	715	NM_001733
ILMN_2359800	0.00343	0.000244	-1.27	351721051	MS4A6A	64231	NM_152851
ILMN_2167259	0.00378	0.000279	-1.27	194097417	FAM151A	338094	NM_176782
ILMN_1764022	0.00991	0.00106	-1.27	523498699	FXYD1	5348	NM_005031
ILMN_1675706	0.0352	0.00627	-1.27	71773109	APOA4	337	NM_000482
ILMN_1779855	0.0881	0.0228	-1.27	531034777	HSD17B6	8630	NM_003725
ILMN_1742444	0.11	0.0317	-1.27	587651893	UGT2B10	7365	NM_001075
ILMN_1724040	3.58e-07	5.27e-10	-1.28	95147339	SOWAHC	65124	NM_023016
ILMN_1708934	0.000285	7.78e-06	-1.28	675022745	ADM	133	NM_001124
ILMN_1757747	0.00218	0.000129	-1.28	167736375	ASPDH	554235	NM_001024656
ILMN_1779051	0.0035	0.000252	-1.28	15147327	CYP2A7	1549	NM_030589
ILMN_2285375	0.00385	0.000286	-1.28	300360576	SORD	6652	NM_003104
ILMN_1722622	0.00465	0.000372	-1.28	344179111	CD163	9332	NM_203416
ILMN_2406634	0.0164	0.00216	-1.28	393539540	DNMT3L	29947	NM_013369
ILMN_2380237	0.0197	0.00279	-1.28	388453028	C1QTNF1	114897	NM_198594
ILMN_1683121	0.058	0.0126	-1.28	193083146	CYP2C18	1562	NM_000772
ILMN_1782993	3.03e-06	1.38e-08	-1.29	345525586	DHODH	1723	NM_001361
ILMN_1717888	0.00254	0.000161	-1.29	153218447	KHK	3795	NM_006488
ILMN_1762735	5.24e-05	7.17e-07	-1.3	260763992	EVC2	132884	NM_147127
ILMN_1751400	0.00111	5.06e-05	-1.3	115527073	SKAP1	8631	NM_003726
ILMN_1812700	0.00232	0.000142	-1.3	194097334	LIPC	3990	NM_000236
ILMN_1794643	0.00315	0.000218	-1.3	307548882	ZGPAT	84619	NM_032527
ILMN_1668910	0.0032	0.000223	-1.3	93102357	CIDEB	27141	NM_014430
ILMN_2401258	4.23e-05	5.34e-07	-1.31	387942374	FAM13A	10144	NM_014883
ILMN_1815023	6.26e-05	9.29e-07	-1.31	208431772	PIM1	5292	NM_002648
ILMN_2105573	0.00127	6.1e-05	-1.31	93589093	CCL3L3	414062	NM_001001437
ILMN_1751811	0.00167	8.92e-05	-1.31	123702142	PLGLB1	5343	NM_001032392
ILMN_1785284	0.0045	0.000355	-1.31	515870063	ALDH6A1	4329	NM_005589
ILMN_1762464	0.0216	0.0032	-1.31	171906615	MBL2	4153	NM_000242
ILMN_2239408	0.101	0.0281	-1.31	532164747	RNASE4	6038	NM_194431
ILMN_1795104	3.21e-05	3.69e-07	-1.32	700674277	ACADS	35	NM_000017
ILMN_1671509	0.00032	9.31e-06	-1.32	121582465	CCL3	6348	NM_002983
ILMN_1789653	0.00197	0.000112	-1.32	74316008	PBLD	64081	NM_001033083
ILMN_1678816	0.00257	0.000163	-1.33	71164891	GREM2	64388	NM_022469
ILMN_1756806	1.67e-05	1.49e-07	-1.34	309747064	MCL1	4170	NM_021960
ILMN_2361603	8.63e-05	1.48e-06	-1.34	42544219	NDRG2	57447	NM_201539
ILMN_2296843	0.000177	3.95e-06	-1.34	460417280	GCDH	2639	NM_000159
ILMN_1727815	0.000546	1.92e-05	-1.34	968121910	CFI	3426	NM_000204
ILMN_2408764	0.011	0.00122	-1.35	15147327	CYP2A7	1549	NM_030589
ILMN_1686116	0.0146	0.00182	-1.35	769468216	THBS1	7057	NM_003246
ILMN_1693939	2.74e-05	2.96e-07	-1.36	734520286	OIT3	170392	NM_152635
ILMN_1783963	0.00122	5.76e-05	-1.36	296010828	AGXT2	64902	NM_031900
ILMN_1725518	0.00205	0.000119	-1.36	29893554	ANGPTL6	83854	NM_031917
ILMN_1803825	0.00823	0.000832	-1.36	489406302	CXCL12	6387	NM_000609
ILMN_1735816	0.0239	0.00367	-1.36	158937241	CYP4A11	1579	NM_000778
ILMN_1745688	0.117	0.0347	-1.36	38016938	HPD	3242	NM_002150
ILMN_1712112	1.7e-05	1.53e-07	-1.37	557786108	RCAN1	1827	NM_203418
ILMN_1729417	3.08e-05	3.43e-07	-1.37	298566309	GNE	10020	NM_005476
ILMN_1772894	0.00297	0.0002	-1.37	514961967	TMEM27	57393	NM_020665
ILMN_1755954	0.000342	1.02e-05	-1.38	296011033	CPEB3	22849	NM_014912
ILMN_1701603	0.0125	0.00147	-1.38	972781409	ALPL	249	NM_000478
ILMN_2379599	0.00123	5.84e-05	-1.39	344179111	CD163	9332	NM_203416
ILMN_1662962	4.8e-06	2.59e-08	-1.4	1022943307	COLEC10	10584	NM_006438
ILMN_1787556	0.0117	0.00134	-1.4	156231350	NPC1L1	29881	NM_013389
ILMN_1663569	0.0198	0.00284	-1.4	46255034	FTCD	10841	NM_206965
ILMN_1710606	0.0199	0.00285	-1.4	215272413	C8A	731	NM_000562
ILMN_2096985	0.000454	1.5e-05	-1.41	515870063	ALDH6A1	4329	NM_005589
ILMN_1684982	0.00244	0.000152	-1.41	94421466	PDK4	5166	NM_002612
ILMN_1773395	0.00318	0.00022	-1.41	197927093	RDH5	5959	NM_002905
ILMN_1733259	0.00326	0.000228	-1.41	704000381	TMIGD3	57413	NM_001081976
ILMN_1697967	0.00833	0.000847	-1.41	45827763	UGT1A4	54657	NM_007120
ILMN_1677402	0.0148	0.00187	-1.41	222537760	C11orf96	387763	NM_001145033
ILMN_1750062	0.021	0.00306	-1.41	116284374	PPARGC1A	10891	NM_013261
ILMN_2189815	1.6e-06	5.38e-09	-1.42	148664183	SLC22A10	387775	NM_001039752
ILMN_2178492	0.00176	9.6e-05	-1.42	609877949	CYP4F2	8529	NM_001082
ILMN_1696590	0.0119	0.00138	-1.42	262205902	CHST4	10164	NM_005769
ILMN_2270015	3.37e-07	4.54e-10	-1.43	33469971	AADAT	51166	NM_016228
ILMN_2210753	4.64e-07	8.56e-10	-1.43	151301201	LYVE1	10894	NM_006691
ILMN_1658356	0.000191	4.41e-06	-1.43	544063442	PAMR1	25891	NM_015430
ILMN_1768227	0.0261	0.00418	-1.43	949474740	DCN	1634	NM_133503
ILMN_1717557	0.0499	0.0102	-1.43	59806344	LECT2	3950	NM_002302
ILMN_1683923	5.63e-10	2.31e-14	-1.44	124244058	MT1H	4496	NM_005951
ILMN_1800468	0.00348	0.00025	-1.44	972775890	KLKB1	3818	NM_000892
ILMN_1734929	0.00742	0.000724	-1.44	95147560	BBOX1	8424	NM_003986
ILMN_1731670	0.0101	0.00108	-1.44	116292749	LPA	4018	NM_005577
ILMN_1725366	0.017	0.00227	-1.44	221316635	SLC27A5	10998	NM_012254
ILMN_1812433	0.0325	0.00562	-1.44	970259872	HP	3240	NM_005143
ILMN_1810752	0.0579	0.0125	-1.44	62912459	C4BPA	722	NM_000715
ILMN_1788895	2.71e-05	2.89e-07	-1.45	116805345	SRD5A2	6716	NM_000348
ILMN_2070792	0.00234	0.000144	-1.45	38505219	ACSM5	54988	NM_017888
ILMN_1789003	0.00533	0.000455	-1.45	513126884	CPB2	1361	NM_001872
ILMN_2091632	0.0474	0.00948	-1.45	189339232	CYP2A6	1548	NM_000762
ILMN_2289623	7.05e-08	3.34e-11	-1.46	122937278	TTC36	143941	NM_001080441
ILMN_1781001	2.71e-05	2.9e-07	-1.46	528078360	SOCS3	9021	NM_003955
ILMN_1777190	0.0011	4.98e-05	-1.46	955654849	CFD	1675	NM_001928
ILMN_1683194	0.0238	0.00365	-1.46	949474739	DCN	1634	NM_001920
ILMN_2071598	4.83e-06	2.62e-08	-1.47	262231789	CFHR3	10878	NM_021023
ILMN_1783149	2.03e-05	1.99e-07	-1.47	284925125	CDH23	64072	NM_022124
ILMN_2381296	5.62e-05	8.09e-07	-1.47	194440731	GSTZ1	2954	NM_145871
ILMN_1714446	0.0361	0.00648	-1.47	270132869	PLG	5340	NM_000301
ILMN_2347145	0.0464	0.0092	-1.47	949474742	DCN	1634	NM_133505
ILMN_1686109	7.77e-08	4.55e-11	-1.48	632794830	CCL23	6368	NM_145898
ILMN_1713807	6.4e-05	9.63e-07	-1.48	573014776	MAN1C1	57134	NM_020379
ILMN_1767474	0.00143	7.18e-05	-1.48	666335626	HAO2	51179	NM_016527
ILMN_2193213	0.00451	0.000356	-1.48	296010794	DEFA1	1667	NM_004084
ILMN_1675386	0.00512	0.00043	-1.48	68508956	CES1	1066	NM_001266
ILMN_1725311	0.1	0.0277	-1.48	618468636	GCGR	2642	NM_000160
ILMN_1733270	0.000111	2.11e-06	-1.49	344179109	CD163	9332	NM_004244
ILMN_1717853	0.00282	0.000186	-1.49	526253061	DMGDH	29958	NM_013391
ILMN_1737683	0.00443	0.000346	-1.49	70906438	FGG	2266	NM_021870
ILMN_1691156	0.006	0.000536	-1.49	71274112	MT1A	4489	NM_005946
ILMN_2175220	7.72e-09	1.26e-12	-1.5	525313650	CYP39A1	51302	NM_016593
ILMN_2053415	6.78e-06	4.21e-08	-1.5	307775410	LDLR	3949	NM_000527
ILMN_1752510	1.72e-05	1.56e-07	-1.5	387942375	FAM13A	10144	NM_001015045
ILMN_1713813	0.000467	1.55e-05	-1.5	261337147	KRT16P2	400578	NR_029392
ILMN_1744381	0.00325	0.000227	-1.5	383286745	SERPINE1	5054	NM_000602
ILMN_1728445	0.0514	0.0106	-1.5	61744447	IGFBP1	3484	NM_000596
ILMN_1811345	3e-05	3.32e-07	-1.51	111038136	GLYAT	10249	NM_201648
ILMN_1759513	0.00024	6.14e-06	-1.51	362999163	RND3	390	NM_005168
ILMN_1771084	0.00029	8.03e-06	-1.51	47458816	ACSM3	6296	NM_005622
ILMN_1716859	0.0255	0.00403	-1.51	375151559	TDO2	6999	NM_005651
ILMN_1651799	1.7e-05	1.54e-07	-1.52	219555675	SLC38A2	54407	NM_018976
ILMN_1729191	2.59e-05	2.71e-07	-1.52	669637019	CYP2C19	1557	NM_000769
ILMN_1764109	0.000609	2.21e-05	-1.52	66347874	C1R	715	NM_001733
ILMN_1765605	0.0325	0.00562	-1.52	325651851	APOC4	346	NM_001646
ILMN_2093343	0.000399	1.26e-05	-1.53	195222735	PLAC8	51316	NM_016619
ILMN_2234956	0.0169	0.00225	-1.53	310923185	LEPR	3953	NM_001003679
ILMN_1668593	0.0382	0.007	-1.53	227430291	HPX	3263	NM_000613
ILMN_1709408	0.00126	6.03e-05	-1.54	324120917	MASP2	10747	NM_006610
ILMN_1777797	0.0319	0.00548	-1.54	27754774	AFM	173	NM_001133
ILMN_2339294	5.2e-05	7.1e-07	-1.56	751130509	LILRB5	10990	NM_006840
ILMN_1794890	0.000376	1.16e-05	-1.56	219689130	SLC38A4	55089	NM_018018
ILMN_2367239	6.97e-06	4.41e-08	-1.58	557786107	RCAN1	1827	NM_203417
ILMN_1766966	0.00338	0.00024	-1.59	38505219	ACSM5	54988	NM_017888
ILMN_1651498	0.00353	0.000254	-1.59	209413759	GADD45G	10912	NM_006705
ILMN_1664565	0.00466	0.000374	-1.59	371502107	PROZ	8858	NM_003891
ILMN_1802167	0.0222	0.00332	-1.59	393195301	ALDH1L1	10840	NM_012190
ILMN_2125395	2.19e-06	8.48e-09	-1.6	238859646	ADGRG7	84873	NM_032787
ILMN_1788131	0.000627	2.3e-05	-1.6	189339192	CYP26A1	1592	NM_057157
ILMN_2218002	0.00125	5.98e-05	-1.6	194097334	LIPC	3990	NM_000236
ILMN_1748323	4.12e-06	2.14e-08	-1.61	208022628	CXCL14	9547	NM_004887
ILMN_1689111	0.00239	0.000148	-1.61	489406302	CXCL12	6387	NM_000609
ILMN_1769155	0.0346	0.00612	-1.61	98991772	CYP2C8	1558	NM_000770
ILMN_2273911	1.6e-06	5.4e-09	-1.62	42794757	ACSL5	51703	NM_203379
ILMN_1689734	0.000245	6.36e-06	-1.62	296010861	IL1RN	3557	NM_173842
ILMN_1791447	0.00817	0.000825	-1.62	291045298	CXCL12	6387	NM_199168
ILMN_1706523	0.000192	4.47e-06	-1.64	210031809	FCGR2A	2212	NM_021642
ILMN_1715508	0.00521	0.000441	-1.64	62953139	NNMT	4837	NM_006169
ILMN_1692661	0.0109	0.00122	-1.64	300116269	AKR1D1	6718	NM_005989
ILMN_1703123	2.7e-05	2.88e-07	-1.65	224593753	CSRNP1	64651	NM_033027
ILMN_1665855	0.00179	9.91e-05	-1.65	321273954	CFHR4	10877	NM_006684
ILMN_1775814	0.00103	4.54e-05	-1.66	335057506	GHR	2690	NM_000163
ILMN_1813766	0.000143	2.97e-06	-1.67	557878617	RCL1	10171	NM_005772
ILMN_1686664	0.00478	0.000389	-1.67	205277384	MT2A	4502	NM_005953
ILMN_2316955	0.00663	0.000616	-1.67	122937296	SERPINA11	256394	NM_001080451
ILMN_1668055	0.0145	0.00182	-1.67	315075332	SAA4	6291	NM_006512
ILMN_1677038	7.12e-05	1.12e-06	-1.68	157671944	CPED1	79974	NM_024913
ILMN_2120555	0.000114	2.2e-06	-1.68	168480138	ADCY1	107	NM_021116
ILMN_1718483	0.000271	7.25e-06	-1.68	41152113	AKR7A3	22977	NM_012067
ILMN_2344079	0.000327	9.54e-06	-1.71	133925790	ZGPAT	84619	NM_181485
ILMN_1810000	0.024	0.0037	-1.71	991820252	RDH16	8608	NM_003708
ILMN_1682636	0.00097	4.21e-05	-1.72	148298657	CXCL2	2920	NM_002089
ILMN_1767657	0.00274	0.000179	-1.72	67906818	MAT1A	4143	NM_000429
ILMN_1803402	0.00978	0.00104	-1.72	22538481	PEMT	10400	NM_007169
ILMN_1701468	0.0415	0.00788	-1.72	661903024	HGFAC	3083	NM_001528
ILMN_2145396	0.00361	0.000262	-1.73	41152113	AKR7A3	22977	NM_012067
ILMN_1691175	0.0023	0.00014	-1.74	156523964	ADH6	130	NM_000672
ILMN_1708833	0.00367	0.000268	-1.74	206597534	APCS	325	NM_001639
ILMN_1757477	0.00954	0.00101	-1.74	111038142	GLYAT	10249	NM_005838
ILMN_1688242	0.00382	0.000283	-1.75	414144891	C6	729	NM_000065
ILMN_2155452	0.00119	5.57e-05	-1.76	45580722	HPR	3250	NM_020995
ILMN_1810651	0.00912	0.000952	-1.76	183979970	F9	2158	NM_000133
ILMN_1791095	0.0136	0.00166	-1.76	122937296	SERPINA11	256394	NM_001080451
ILMN_2389501	0.0152	0.00193	-1.76	332078474	HSD11B1	3290	NM_181755
ILMN_1687978	1.93e-05	1.85e-07	-1.8	83977458	PHLDA1	22822	NM_007350
ILMN_1678170	2.42e-05	2.5e-07	-1.8	116256328	MME	4311	NM_000902
ILMN_1670903	0.000281	7.62e-06	-1.8	116295259	NAT2	10	NM_000015
ILMN_1736238	0.00131	6.38e-05	-1.8	974141080	GNMT	27232	NM_018960
ILMN_1729801	0.000402	1.27e-05	-1.81	315221156	S100A8	6279	NM_002964
ILMN_1800642	0.000274	7.37e-06	-1.82	223718142	RELN	5649	NM_173054
ILMN_1731948	0.0169	0.00225	-1.82	187281516	PCK1	5105	NM_002591
ILMN_2357062	1.28e-06	3.62e-09	-1.83	268840044	IL1RAP	3556	NM_134470
ILMN_1798926	2.2e-06	8.57e-09	-1.83	394582046	SOCS2	8835	NM_003877
ILMN_2186369	4.18e-09	4.29e-13	-1.84	298919177	NCOR1	9611	NM_006311
ILMN_1730054	0.087	0.0224	-1.84	658309997	GSTT1	2952	NM_000853
ILMN_2219683	0.0059	0.000523	-1.85	611435015	NEU4	129807	NM_080741
ILMN_1669802	0.0241	0.00371	-1.85	166362723	CYP8B1	1582	NM_004391
ILMN_1668510	0.000968	4.18e-05	-1.86	111038142	GLYAT	10249	NM_005838
ILMN_1776112	0.0229	0.00346	-1.86	225579056	SLC10A1	6554	NM_003049
ILMN_2304512	0.0799	0.0199	-1.86	992319626	SAA1	6288	NM_199161
ILMN_1715742	0.0115	0.00131	-1.87	23510409	SLC22A1	6580	NM_153187
ILMN_1811330	6.04e-08	2.6e-11	-1.89	356582279	FAM134B	54463	NM_001034850
ILMN_1762899	0.000276	7.45e-06	-1.89	31317226	EGR1	1958	NM_001964
ILMN_2389506	0.00944	0.000996	-1.89	332078474	HSD11B1	3290	NM_181755
ILMN_1701017	0.0477	0.00958	-1.9	992319624	SAA1	6288	NM_000331
ILMN_2346987	0.000113	2.15e-06	-1.91	116292749	LPA	4018	NM_005577
ILMN_1750678	8.79e-05	1.53e-06	-1.92	226529862	TIMD4	91937	NM_138379
ILMN_1681882	1.05e-05	7.85e-08	-1.93	169636438	CETP	1071	NM_000078
ILMN_1805799	0.000207	4.92e-06	-1.93	262231789	CFHR3	10878	NM_021023
ILMN_1659316	0.000365	1.12e-05	-1.93	121674800	HEPACAM	220296	NM_152722
ILMN_1740402	0.00194	0.00011	-1.93	666335627	HAO2	51179	NM_001005783
ILMN_1659072	0.0111	0.00125	-1.94	54262133	SPP2	6694	NM_006944
ILMN_1740717	0.0147	0.00185	-1.95	589269186	ADH1C	126	NM_000669
ILMN_1685641	7.77e-05	1.27e-06	-1.96	1042705442	BCHE	590	NM_000055
ILMN_1715068	0.00876	0.000901	-1.96	1002341810	AQP9	366	NM_020980
ILMN_1709747	0.000389	1.21e-05	-1.97	224451072	EXOG	9941	NM_005107
ILMN_1767831	0.00102	4.49e-05	-1.97	1040975354	C9	735	NM_001737
ILMN_2181064	0.00155	8.08e-05	-1.97	469608372	GBA3	57733	NM_020973
ILMN_1803300	0.00192	0.000109	-1.97	46397376	SLC25A47	283600	NM_207117
ILMN_2173611	0.00222	0.000133	-1.98	83367074	MT1E	4493	NM_175617
ILMN_1677497	0.000221	5.36e-06	-2.01	61743979	STAB2	55576	NM_017564
ILMN_1664350	0.00056	1.98e-05	-2.01	469608372	GBA3	57733	NM_020973
ILMN_1784630	1.43e-07	1.2e-10	-2.02	170763520	KBTBD11	9920	NM_014867
ILMN_2131861	6.31e-06	3.67e-08	-2.02	394582046	SOCS2	8835	NM_003877
ILMN_1746220	0.000351	1.05e-05	-2.02	116534899	DBH	1621	NM_000787
ILMN_1809212	0.00118	5.5e-05	-2.04	45580722	HPR	3250	NM_020995
ILMN_1772557	3.01e-06	1.36e-08	-2.05	148664183	SLC22A10	387775	NM_001039752
ILMN_1670652	0.0145	0.00182	-2.05	189242609	CYP2C9	1559	NM_000771
ILMN_2322131	3.65e-09	2.99e-13	-2.06	223278351	CLEC4M	10332	NR_026709
ILMN_1795166	3e-05	3.31e-07	-2.06	39995096	PTH1R	5745	NM_000316
ILMN_1761312	0.000433	1.4e-05	-2.06	47080098	CRHBP	1393	NM_001882
ILMN_1811370	0.00823	0.000833	-2.06	332078473	HSD11B1	3290	NM_005525
ILMN_2311020	1e-05	7.42e-08	-2.08	41406093	DNAJC12	56521	NM_201262
ILMN_2269256	1.61e-05	1.4e-07	-2.08	41406092	DNAJC12	56521	NM_021800
ILMN_1791678	0.0141	0.00174	-2.08	169808381	TAT	6898	NM_000353
ILMN_1803073	1.43e-05	1.21e-07	-2.1	41406092	DNAJC12	56521	NM_021800
ILMN_1768278	8.02e-06	5.38e-08	-2.12	148664183	SLC22A10	387775	NM_001039752
ILMN_1675597	0.012	0.00139	-2.12	23510408	SLC22A1	6580	NM_003057
ILMN_1726986	6.05e-07	1.27e-09	-2.13	33469969	AADAT	51166	NM_182662
ILMN_1676192	0.00856	0.000876	-2.14	548960685	SLC13A5	284111	NM_177550
ILMN_2176592	0.000793	3.18e-05	-2.16	1042705442	BCHE	590	NM_000055
ILMN_1794844	0.00821	0.00083	-2.16	318037251	THRSP	7069	NM_003251
ILMN_1718968	0.00023	5.76e-06	-2.17	83367074	MT1E	4493	NM_175617
ILMN_1669523	0.000108	2.01e-06	-2.18	254750707	FOS	2353	NM_005252
ILMN_1815102	4.25e-07	7.67e-10	-2.21	4557891	LCAT	3931	NM_000229
ILMN_1793504	5.14e-08	1.89e-11	-2.22	61744446	FCN2	2220	NM_015837
ILMN_2204576	3.01e-06	1.36e-08	-2.22	557947962	HSD17B13	345275	NM_178135
ILMN_2199389	3.01e-06	1.37e-08	-2.23	196115237	VIPR1	7433	NM_004624
ILMN_1775170	0.000934	3.98e-05	-2.25	194239656	MT1X	4501	NM_005952
ILMN_1808650	3.58e-07	5.41e-10	-2.26	525313650	CYP39A1	51302	NM_016593
ILMN_1699421	3.94e-05	4.8e-07	-2.32	319655771	ANXA10	11199	NM_007193
ILMN_2349771	0.000126	2.5e-06	-2.35	1041817995	FCN3	8547	NM_173452
ILMN_1694653	6.01e-07	1.22e-09	-2.36	62241004	CNDP1	84735	NM_032649
ILMN_1685636	7.05e-08	3.47e-11	-2.37	501355318	KCNN2	3781	NM_021614
ILMN_2049184	0.000316	9.11e-06	-2.38	375151547	DNASE1L3	1776	NM_004944
ILMN_1808114	3.84e-06	1.85e-08	-2.41	151301201	LYVE1	10894	NM_006691
ILMN_1687319	1.91e-06	7.2e-09	-2.51	375065831	SLCO1B3	28234	NM_019844
ILMN_1811598	0.000436	1.42e-05	-2.51	557786223	ADH1B	125	NM_000668
ILMN_1731503	5.04e-05	6.79e-07	-2.55	56237031	MARCO	8685	NM_006770
ILMN_1809311	0.000219	5.31e-06	-2.6	50659075	APOF	319	NM_001638
ILMN_2098013	5.7e-06	3.19e-08	-2.62	169636438	CETP	1071	NM_000078
ILMN_1683844	0.000159	3.39e-06	-2.62	557947962	HSD17B13	345275	NM_178135
ILMN_1767113	0.00186	0.000104	-2.64	71773479	AOX1	316	NM_001159
ILMN_2193817	2.94e-05	3.24e-07	-2.68	221136795	CLEC4G	339390	NM_198492
ILMN_1751607	8.83e-05	1.55e-06	-2.75	166999612	FOSB	2354	NM_006732
ILMN_1715401	0.000539	1.87e-05	-2.78	669633285	MT1G	4495	NM_005950
ILMN_2188966	2.2e-07	2.3e-10	-2.92	225579150	IGFALS	3483	NM_004970
ILMN_2136010	0.00381	0.000282	-2.94	807201158	ADH4	127	NM_000670
ILMN_2387952	2.27e-07	2.42e-10	-2.96	356582279	FAM134B	54463	NM_001034850
ILMN_1797912	0.00336	0.000237	-3	807201158	ADH4	127	NM_000670
ILMN_1718766	6.78e-06	4.19e-08	-3.09	194097399	MT1F	4494	NM_005949
ILMN_1745103	5.25e-05	7.21e-07	-3.15	153252028	CLEC1B	51266	NM_016509
ILMN_1665437	0.00795	0.000795	-3.16	75709190	CYP2E1	1571	NM_000773
ILMN_1780060	0.000729	2.81e-05	-3.19	1041817985	FCN3	8547	NM_003665
ILMN_1772206	0.00184	0.000102	-3.24	322960990	CYP3A4	1576	NM_017460
ILMN_1708183	7.76e-06	5.12e-08	-3.26	162809333	PZP	5858	NM_002864
ILMN_1729188	0.000939	4.01e-05	-3.36	893556215	HAMP	57817	NM_021175
ILMN_2124802	4.12e-06	2.13e-08	-3.58	124244058	MT1H	4496	NM_005951
ILMN_1657435	1.5e-06	4.82e-09	-3.7	121582464	MT1M	4499	NM_176870
ILMN_1683607	6.99e-07	1.58e-09	-4.57	574957111	CYP1A2	1544	NM_000761

## Sheet: GSE128274
Entrez Gene ID	Adjusted p-value (FDR)	p-value	log2 Fold Change	Test statistic	log2 Fold Change	Base Mean	Gene Symbol	Description	Ensembl Gene ID
441282	1.98e-07	5.21e-09	1.652	5.84031	9.64838	359.43	AKR1B15	aldo-keto reductase family 1 member B15	ENSG00000227471
284561	1.9e-05	9.92e-07	1.8	4.8932	8.808	530.41	LINC02806	long intergenic non-protein coding RNA 2806
653619	7.27e-12	6.43e-14	1.164	7.49911	8.73175	190.67	PRAMEF15	PRAME family member 15	ENSG00000204501
105378625	1.91e-09	2.73e-11	1.269	6.66051	8.45044	62.84	LOC105378625	uncharacterized LOC105378625
400735	8.49e-24	1.54e-26	0.786	10.6614	8.38462	299.29	PRAMEF4	PRAME family member 4	ENSG00000243073
102724908	3.23e-19	1.09e-21	0.869	9.56807	8.31214	283.99	LOC102724908	uncharacterized LOC102724908	ENSG00000266976
654463	2.6e-12	2.07e-14	1.066	7.64642	8.15443	126.37	FER1L6	fer-1 like family member 6	ENSG00000214814
104644205	2.32e-08	4.5e-10	1.303	6.23552	8.12313	30.24	ENPP7P13	ectonucleotide pyrophosphatase/phosphodiesterase 7 pseudogene 13
23532	5.23e-08	1.15e-09	1.333	6.08681	8.11136	82.19	PRAME	PRAME nuclear receptor transcriptional regulator	ENSG00000185686
85416	7.67e-08	1.83e-09	1.329	6.01209	7.99172	27.62	ZIC5	Zic family member 5	ENSG00000139800
57016	7.45e-18	2.83e-20	0.855	9.22536	7.89116	12220.2	AKR1B10	aldo-keto reductase family 1 member B10	ENSG00000198074
6690	5.25e-22	1.25e-24	0.77	10.2445	7.89114	2982.73	SPINK1	serine peptidase inhibitor Kazal type 1	ENSG00000164266
2810	9.26e-16	4.37e-18	0.896	8.66859	7.77124	290.46	SFN	stratifin	ENSG00000175793
285622	1.05e-13	6.59e-16	0.953	8.07785	7.69705	92.43	NBPF22P	NBPF member 22, pseudogene
10382	2.48e-06	9.57e-08	1.408	5.33464	7.50874	622.38	TUBB4A	tubulin beta 4A class IVa	ENSG00000104833
343071	1.13e-15	5.42e-18	0.853	8.64421	7.37187	247.39	PRAMEF10	PRAME family member 10	ENSG00000187545
7053	2.08e-20	6.05e-23	0.738	9.86251	7.27971	231.82	TGM3	transglutaminase 3	ENSG00000125780
7546	9.54e-07	3.24e-08	1.299	5.52819	7.17957	43.22	ZIC2	Zic family member 2	ENSG00000043355
103352670	0.000352	3.17e-05	1.718	4.16085	7.14706	664.9	LINC01419	long intergenic non-protein coding RNA 1419	ENSG00000253898
105375520	2.65e-11	2.59e-13	0.951	7.3141	6.95382	183.81	LOC105375520	uncharacterized LOC105375520
1728	2.73e-05	1.52e-06	1.417	4.80809	6.81286	2053.76	NQO1	NAD(P)H quinone dehydrogenase 1	ENSG00000181019
343068	2.26e-06	8.64e-08	1.272	5.35329	6.81019	20.25	PRAMEF5	PRAME family member 5	ENSG00000270601
645382	1.28e-13	8.09e-16	0.836	8.05282	6.73375	143.46	PRAMEF33	PRAME family member 33	ENSG00000237700
5865	3.83e-25	5.96e-28	0.611	10.9598	6.69101	558.78	RAB3B	RAB3B, member RAS oncogene family	ENSG00000169213
8614	9.73e-11	1.08e-12	0.934	7.11969	6.64874	285.94	STC2	stanniocalcin 2	ENSG00000113739
107986160	5.01e-11	5.25e-13	0.918	7.21859	6.62373	426.39	LOC107986160	uncharacterized LOC107986160
6286	8.26e-23	1.8e-25	0.632	10.4304	6.58712	603.06	S100P	S100 calcium binding protein P	ENSG00000163993
11082	3.7e-11	3.74e-13	0.903	7.26451	6.55812	180.62	ESM1	endothelial cell specific molecule 1	ENSG00000164283
56667	1.62e-14	9.07e-17	0.785	8.31631	6.53243	426.01	MUC13	mucin 13, cell surface associated	ENSG00000173702
105379064	2.69e-19	8.79e-22	0.679	9.59019	6.51538	219.75	LOC105379064	uncharacterized LOC105379064
105379772	2.65e-11	2.61e-13	0.874	7.31337	6.39171	100.11	LOC105379772	uncharacterized LOC105379772
4321	2.25e-06	8.59e-08	1.156	5.35438	6.18771	43.96	MMP12	matrix metallopeptidase 12	ENSG00000262406
10158	0.000199	1.6e-05	1.43	4.31435	6.17126	951.39	PDZK1IP1	PDZK1 interacting protein 1	ENSG00000162366
1401	4.13e-27	5.58e-30	0.539	11.3749	6.12883	16080	CRP	C-reactive protein	ENSG00000132693
23542	4.13e-13	2.77e-15	0.769	7.90095	6.07305	191.4	MAPK8IP2	mitogen-activated protein kinase 8 interacting protein 2	ENSG00000008735
2719	2.66e-39	1.1e-42	0.44	13.694	6.02306	3912.37	GPC3	glypican 3	ENSG00000147257
107985961	3.55e-05	2.07e-06	1.262	4.74601	5.99154	11.55	LOC107985961
1047	5.49e-05	3.54e-06	1.269	4.63664	5.8844	461.66	CLGN	calmegin	ENSG00000153132
64641	6.28e-06	2.81e-07	1.133	5.13561	5.81992	17.02	EBF2	EBF transcription factor 2	ENSG00000221818
1586	1.37e-12	1e-14	0.752	7.73869	5.81644	1591.24	CYP17A1	cytochrome P450 family 17 subfamily A member 1	ENSG00000148795
26291	7.96e-23	1.7e-25	0.556	10.4362	5.80213	796.55	FGF21	fibroblast growth factor 21	ENSG00000105550
401097	1.73e-08	3.25e-10	0.904	6.28626	5.68492	54.22	C3orf80	chromosome 3 open reading frame 80	ENSG00000180044
5746	0.00021	1.7e-05	1.321	4.30104	5.68034	302.94	PTH2R	parathyroid hormone 2 receptor	ENSG00000144407
729083	0.00257	0.000367	1.585	3.56242	5.64615	259.5	CCDC13-AS2	CCDC13 antisense RNA 2	ENSG00000225611
2563	9.9e-05	7.04e-06	1.234	4.4926	5.54583	14.04	GABRD	gamma-aminobutyric acid type A receptor subunit delta	ENSG00000187730
3321	8.31e-42	2.59e-45	0.392	14.127	5.54074	642.29	IGSF3	immunoglobulin superfamily member 3	ENSG00000143061
79924	3.4e-32	3e-35	0.441	12.3889	5.45735	298.95	ADM2	adrenomedullin 2	ENSG00000128165
11005	3.43e-08	7.01e-10	0.871	6.16593	5.37276	31.23	SPINK5	serine peptidase inhibitor Kazal type 5	ENSG00000133710
3934	6.12e-09	9.95e-11	0.828	6.46776	5.35414	359.74	LCN2	lipocalin 2	ENSG00000148346
105371959	7.08e-09	1.17e-10	0.817	6.44372	5.26738	53.09	LOC105371959	uncharacterized LOC105371959
23657	4.26e-11	4.4e-13	0.722	7.24262	5.22694	330.2	SLC7A11	solute carrier family 7 member 11	ENSG00000151012
1852	8.98e-07	3e-08	0.938	5.5416	5.19661	151.97	DUSP9	dual specificity phosphatase 9	ENSG00000130829
102724307	1.03e-08	1.8e-10	0.809	6.3773	5.15811	188.41	CYP17A1-AS1	CYP17A1 antisense RNA 1	ENSG00000166272
8862	2.59e-06	1.01e-07	0.959	5.3253	5.10756	56.96	APLN	apelin	ENSG00000171388
6997	1.4e-07	3.56e-09	0.858	5.90346	5.0664	263.43	TDGF1	teratocarcinoma-derived growth factor 1	ENSG00000241186
55586	4.65e-24	7.96e-27	0.464	10.7227	4.97257	133.3	MIOX	myo-inositol oxygenase	ENSG00000100253
112609	4.92e-06	2.14e-07	0.953	5.18708	4.94257	42.13	MRAP2	melanocortin 2 receptor accessory protein 2	ENSG00000135324
2781	2.09e-23	4.01e-26	0.465	10.5722	4.92069	440.51	GNAZ	G protein subunit alpha z	ENSG00000128266
1268	5.26e-05	3.37e-06	1.058	4.64657	4.91679	87.16	CNR1	cannabinoid receptor 1	ENSG00000118432
157753	4.34e-23	8.57e-26	0.466	10.5008	4.89746	154.32	TMEM74	transmembrane protein 74	ENSG00000164841
7504	9.88e-11	1.1e-12	0.678	7.11698	4.82357	230.39	XK	X-linked Kx blood group antigen, Kell and VPS13A binding protein	ENSG00000047597
80831	5.1e-05	3.26e-06	1.026	4.6539	4.7759	90.76	APOL5	apolipoprotein L5	ENSG00000128313
23089	3.05e-11	3.02e-13	0.651	7.29334	4.74663	2153.51	PEG10	paternally expressed 10	ENSG00000242265
145741	1.16e-05	5.62e-07	0.947	5.00376	4.73628	160.37	C2CD4A	C2 calcium dependent domain containing 4A	ENSG00000198535
9245	3.23e-08	6.55e-10	0.763	6.17664	4.71508	93.29	GCNT3	glucosaminyl (N-acetyl) transferase 3, mucin type	ENSG00000140297
84419	0.00415	0.000668	1.374	3.4023	4.67429	180.01	C15orf48	chromosome 15 open reading frame 48	ENSG00000166920
112399	1.17e-06	4.09e-08	0.85	5.48685	4.66456	440.14	EGLN3	egl-9 family hypoxia inducible factor 3	ENSG00000129521
10882	1.43e-08	2.64e-10	0.738	6.31875	4.66217	109.07	C1QL1	complement C1q like 1	ENSG00000131094
102724542	0.000215	1.75e-05	1.077	4.29426	4.6241	40.74	LOC102724542	uncharacterized LOC102724542
29953	9.48e-08	2.32e-09	0.765	5.97336	4.57022	120.41	TRHDE	thyrotropin releasing hormone degrading enzyme	ENSG00000072657
6536	7.52e-09	1.25e-10	0.705	6.43307	4.53657	157.31	SLC6A9	solute carrier family 6 member 9	ENSG00000196517
25984	0.00399	0.000636	1.325	3.41561	4.52638	204.08	KRT23	keratin 23	ENSG00000108244
105377979	6.81e-07	2.14e-08	0.807	5.60051	4.52191	21.13	LOC105377979	uncharacterized LOC105377979
57221	1.44e-05	7.22e-07	0.911	4.95522	4.51497	410.09	ARFGEF3	ARFGEF family member 3	ENSG00000112379
2182	6.82e-07	2.14e-08	0.806	5.59989	4.5135	6189.54	ACSL4	acyl-CoA synthetase long chain family member 4	ENSG00000068366
387882	1.27e-15	6.14e-18	0.522	8.62984	4.50289	443.16	C12orf75	chromosome 12 open reading frame 75	ENSG00000235162
6696	2.82e-13	1.83e-15	0.562	7.95245	4.46936	1811.51	SPP1	secreted phosphoprotein 1	ENSG00000118785
5737	5.7e-20	1.72e-22	0.457	9.75724	4.45532	487	PTGFR	prostaglandin F receptor	ENSG00000122420
332	2.21e-13	1.42e-15	0.558	7.98368	4.45521	206.58	BIRC5	baculoviral IAP repeat containing 5	ENSG00000089685
4192	2.24e-12	1.74e-14	0.578	7.66888	4.43135	856.66	MDK	midkine	ENSG00000110492
101928277	3.47e-08	7.09e-10	0.717	6.16404	4.41898	56.29	LOC101928277	uncharacterized LOC101928277
4897	8.91e-10	1.19e-11	0.651	6.78156	4.4125	471.59	NRCAM	neuronal cell adhesion molecule	ENSG00000091129
93432	5.75e-15	3.02e-17	0.521	8.44595	4.40098	155.33	MGAM2	maltase-glucoamylase 2 (putative)	ENSG00000257743
2583	2.35e-06	9.02e-08	0.823	5.34538	4.39935	116.97	B4GALNT1	beta-1,4-N-acetyl-galactosaminyltransferase 1	ENSG00000135454
204962	0.0116	0.00242	1.445	3.03304	4.3842	170.07	SLC44A5	solute carrier family 44 member 5	ENSG00000137968
100505851	0.000562	5.68e-05	1.087	4.0256	4.37617	12.91	LOC100505851	uncharacterized LOC100505851	ENSG00000269289
4023	5.55e-15	2.88e-17	0.513	8.45133	4.33929	106.55	LPL	lipoprotein lipase	ENSG00000175445
387597	1.46e-08	2.7e-10	0.685	6.31507	4.32601	307.4	ILDR2	immunoglobulin like domain containing receptor 2	ENSG00000143195
5013	6.87e-05	4.59e-06	0.941	4.58287	4.31472	27.8	OTX1	orthodenticle homeobox 1	ENSG00000115507
51804	7.16e-06	3.24e-07	0.844	5.10879	4.30974	21.59	SIX4	SIX homeobox 4	ENSG00000100625
146909	5.59e-08	1.26e-09	0.709	6.07267	4.30438	76.78	KIF18B	kinesin family member 18B	ENSG00000186185
29944	8.82e-05	6.1e-06	0.952	4.52277	4.30362	79.85	PNMA3	PNMA family member 3	ENSG00000183837
55635	7.39e-10	9.71e-12	0.632	6.81069	4.30096	151.8	DEPDC1	DEP domain containing 1	ENSG00000024526
388523	0.0401	0.0121	1.712	2.51034	4.29786	93.96	ZNF728	zinc finger protein 728	ENSG00000269067
1132	1.76e-10	2.06e-12	0.61	7.03035	4.29066	78.86	CHRM4	cholinergic receptor muscarinic 4	ENSG00000180720
4751	1.14e-08	2.03e-10	0.674	6.35888	4.28639	82.29	NEK2	NIMA related kinase 2	ENSG00000117650
27063	0.000303	2.64e-05	1.018	4.20273	4.27665	129.29	ANKRD1	ankyrin repeat domain 1	ENSG00000148677
220134	6.15e-08	1.41e-09	0.702	6.05481	4.25017	95.07	SKA1	spindle and kinetochore associated complex subunit 1	ENSG00000154839
54443	3.76e-12	3.14e-14	0.559	7.59235	4.24445	276.32	ANLN	anillin, actin binding protein	ENSG00000011426
4605	2.95e-07	8.24e-09	0.733	5.76347	4.2258	181.12	MYBL2	MYB proto-oncogene like 2	ENSG00000101057
222962	1.46e-05	7.38e-07	0.853	4.95117	4.22557	318.8	SLC29A4	solute carrier family 29 member 4	ENSG00000164638
22843	3.43e-06	1.4e-07	0.798	5.26468	4.19943	201.9	PPM1E	protein phosphatase, Mg2+/Mn2+ dependent 1E	ENSG00000175175
55789	8.33e-10	1.1e-11	0.613	6.79238	4.1669	148.8	DEPDC1B	DEP domain containing 1B	ENSG00000035499
701	5.25e-07	1.59e-08	0.73	5.65164	4.12795	145.74	BUB1B	BUB1 mitotic checkpoint serine/threonine kinase B	ENSG00000156970
1306	8.94e-13	6.27e-15	0.529	7.79842	4.12234	200.62	COL15A1	collagen type XV alpha 1 chain	ENSG00000204291
503637	2.17e-06	8.25e-08	0.763	5.36168	4.09241	74.96	DUXAP8	double homeobox A pseudogene 8	ENSG00000206195
57512	6.98e-09	1.15e-10	0.634	6.44632	4.08761	118.18	GPR158	G protein-coupled receptor 158	ENSG00000151025
991	2.05e-09	2.98e-11	0.614	6.64757	4.079	116.35	CDC20	cell division cycle 20	ENSG00000117399
6364	7.38e-07	2.36e-08	0.729	5.58359	4.06843	298.14	CCL20	C-C motif chemokine ligand 20	ENSG00000115009
11065	6.52e-08	1.5e-09	0.673	6.0443	4.06816	91.94	UBE2C	ubiquitin conjugating enzyme E2 C	ENSG00000175063
123264	4.32e-08	9.14e-10	0.66	6.12379	4.04028	38.7	SLC51B	solute carrier family 51 subunit beta	ENSG00000186198
56704	0.0291	0.008	1.522	2.65217	4.03529	80.11	JPH1	junctophilin 1	ENSG00000104369
7153	4.96e-09	7.87e-11	0.618	6.50298	4.02038	1081.78	TOP2A	DNA topoisomerase II alpha	ENSG00000131747
24137	8.64e-12	7.81e-14	0.538	7.47347	4.01752	180.66	KIF4A	kinesin family member 4A	ENSG00000090889
9319	8.82e-06	4.11e-07	0.789	5.06367	3.99402	88.41	TRIP13	thyroid hormone receptor interactor 13	ENSG00000071539
56901	2.35e-07	6.29e-09	0.687	5.80889	3.98949	239.11	NDUFA4L2	NDUFA4 mitochondrial complex associated like 2	ENSG00000185633
83540	3.93e-09	6.06e-11	0.61	6.54225	3.98866	67.8	NUF2	NUF2 component of NDC80 kinetochore complex	ENSG00000143228
55872	3.96e-09	6.14e-11	0.61	6.54017	3.98706	93.32	PBK	PDZ binding kinase	ENSG00000168078
11247	9.39e-05	6.56e-06	0.882	4.50752	3.97742	22.22	NXPH4	neurexophilin 4	ENSG00000182379
990	3.06e-07	8.6e-09	0.691	5.75621	3.97618	192.84	CDC6	cell division cycle 6	ENSG00000094804
50507	6.1e-06	2.72e-07	0.773	5.14201	3.97593	36.6	NOX4	NADPH oxidase 4	ENSG00000086991
6819	0.000296	2.57e-05	0.941	4.20856	3.9617	112.38	SULT1C2	sulfotransferase family 1C member 2	ENSG00000198203
55061	7.36e-08	1.73e-09	0.658	6.02086	3.96071	202.1	SUSD4	sushi domain containing 4	ENSG00000143502
3547	2.58e-07	6.97e-09	0.683	5.79167	3.95707	44.1	IGSF1	immunoglobulin superfamily member 1	ENSG00000147255
1063	3.41e-12	2.8e-14	0.519	7.60723	3.94861	659.63	CENPF	centromere protein F	ENSG00000117724
147841	6.36e-21	1.69e-23	0.393	9.98971	3.92653	105.33	SPC24	SPC24 component of NDC80 kinetochore complex	ENSG00000161888
1058	6.07e-07	1.88e-08	0.697	5.62244	3.91799	52.66	CENPA	centromere protein A	ENSG00000115163
3234	2.19e-05	1.18e-06	0.805	4.85908	3.91348	18.95	HOXD8	homeobox D8	ENSG00000175879
150468	1.04e-07	2.59e-09	0.657	5.95562	3.91015	128.75	CKAP2L	cytoskeleton associated protein 2 like	ENSG00000169607
121355	0.000567	5.75e-05	0.969	4.02285	3.89928	60.87	GTSF1	gametocyte specific factor 1	ENSG00000170627
2318	0.0116	0.00244	1.286	3.03056	3.89841	278.21	FLNC	filamin C	ENSG00000128591
54769	3.79e-06	1.57e-07	0.741	5.24398	3.88433	76.46	DIRAS2	DIRAS family GTPase 2	ENSG00000165023
107986558	0.0001	7.13e-06	0.86	4.48987	3.86352	80.39	LOC107986558	uncharacterized LOC107986558
342035	0.000175	1.38e-05	0.887	4.3474	3.85718	125.86	GLDN	gliomedin	ENSG00000186417
390077	0.00109	0.000128	1.006	3.8302	3.85254	41.33	OR52N2	olfactory receptor family 52 subfamily N member 2	ENSG00000180988
10720	9.17e-10	1.23e-11	0.568	6.7763	3.85065	657.38	UGT2B11	UDP glucuronosyltransferase family 2 member B11	ENSG00000213759
9833	3.45e-07	9.86e-09	0.67	5.73318	3.83877	114.51	MELK	maternal embryonic leucine zipper kinase	ENSG00000165304
3233	0.000284	2.43e-05	0.906	4.22134	3.82628	13.39	HOXD4	homeobox D4	ENSG00000170166
1869	1.29e-08	2.34e-10	0.603	6.33717	3.82391	206.89	E2F1	E2F transcription factor 1	ENSG00000101412
414763	0.000116	8.54e-06	0.856	4.45119	3.81022	17.82	BMS1P18	BMS1 pseudogene 18
891	2.34e-12	1.82e-14	0.495	7.66261	3.79264	227.75	CCNB1	cyclin B1	ENSG00000134057
83481	1.08e-05	5.15e-07	0.755	5.02075	3.79085	867.18	EPPK1	epiplakin 1	ENSG00000261150
643911	1.11e-18	4.03e-21	0.401	9.43179	3.78206	74.05	CRNDE	colorectal neoplasia differentially expressed	ENSG00000245694
7272	1.55e-08	2.9e-10	0.599	6.30426	3.77433	95.59	TTK	TTK protein kinase	ENSG00000112742
730087	3.6e-12	2.97e-14	0.495	7.59957	3.7617	220.89	ZNF726	zinc finger protein 726	ENSG00000213967
6781	4.18e-08	8.76e-10	0.613	6.13044	3.75843	366.61	STC1	stanniocalcin 1	ENSG00000159167
100499489	4.73e-05	2.96e-06	0.801	4.67351	3.74138	78.55	LINC03027	long intergenic non-protein coding RNA 3027
10941	0.000481	4.65e-05	0.914	4.07245	3.72119	48.71	UGT2A1	UDP glucuronosyltransferase family 2 member A1 complex locus	ENSG00000173610
221662	5.97e-08	1.36e-09	0.614	6.05989	3.72089	153.8	RBM24	RNA binding motif protein 24	ENSG00000112183
3786	7.13e-05	4.79e-06	0.813	4.57395	3.72009	49.72	KCNQ3	potassium voltage-gated channel subfamily Q member 3	ENSG00000184156
55143	5.55e-08	1.25e-09	0.612	6.07427	3.71691	82.14	CDCA8	cell division cycle associated 8	ENSG00000134690
128239	3.09e-11	3.08e-13	0.509	7.29071	3.71296	159.51	IQGAP3	IQ motif containing GTPase activating protein 3	ENSG00000183856
574537	0.000496	4.83e-05	0.913	4.06372	3.71134	48.4	UGT2A2	UDP glucuronosyltransferase family 2 member A2	ENSG00000271271
135228	7.67e-06	3.51e-07	0.728	5.09361	3.70762	660.74	CD109	CD109 molecule	ENSG00000156535
107984264	1.13e-05	5.44e-07	0.74	5.01022	3.70676	80.57	LOC107984264
9787	3.86e-09	5.93e-11	0.565	6.54545	3.69627	90.9	DLGAP5	DLG associated protein 5	ENSG00000126787
55355	2.17e-06	8.28e-08	0.688	5.36088	3.68669	82.69	HJURP	Holliday junction recognition protein	ENSG00000123485
503639	2.67e-07	7.27e-09	0.637	5.78463	3.68607	119.46	DUXAP10	double homeobox A pseudogene 10
983	1.98e-08	3.76e-10	0.588	6.26367	3.68202	198.28	CDK1	cyclin dependent kinase 1	ENSG00000170312
3833	5.89e-08	1.34e-09	0.607	6.06247	3.67918	151.23	KIFC1	kinesin family member C1	ENSG00000237649
56648	3.59e-07	1.03e-08	0.642	5.72638	3.67845	395.77	EIF5A2	eukaryotic translation initiation factor 5A2	ENSG00000163577
9055	4.71e-09	7.46e-11	0.564	6.51101	3.6731	294.82	PRC1	protein regulator of cytokinesis 1	ENSG00000198901
51512	4.2e-07	1.22e-08	0.644	5.69625	3.66624	117.21	GTSE1	G2 and S-phase expressed 1	ENSG00000075218
162461	2.66e-05	1.48e-06	0.761	4.81388	3.66352	93.72	TMEM92	transmembrane protein 92	ENSG00000167105
79019	0.000548	5.52e-05	0.907	4.03257	3.65947	79.33	CENPM	centromere protein M	ENSG00000100162
9156	1.37e-06	4.91e-08	0.671	5.45449	3.65745	69.19	EXO1	exonuclease 1	ENSG00000174371
5266	0.0019	0.000252	0.994	3.65972	3.63729	16.09	PI3	peptidase inhibitor 3	ENSG00000124102
10643	0.000113	8.27e-06	0.815	4.45815	3.63318	164.71	IGF2BP3	insulin like growth factor 2 mRNA binding protein 3	ENSG00000136231
102723356	0.000789	8.59e-05	0.924	3.92743	3.63043	134.19	ZFPM2-AS1	ZFPM2 antisense RNA 1
771	2.57e-05	1.42e-06	0.752	4.8227	3.62804	29.66	CA12	carbonic anhydrase 12	ENSG00000074410
100507118	4.47e-06	1.91e-07	0.695	5.20821	3.62098	52.99	PRC1-AS1	PRC1 antisense RNA 1	ENSG00000258725
113130	1.93e-07	5.08e-09	0.617	5.84465	3.60722	125.67	CDCA5	cell division cycle associated 5	ENSG00000146670
503638	3.65e-07	1.05e-08	0.629	5.72297	3.59718	142.47	DUXAP9	double homeobox A pseudogene 9
84171	1.29e-10	1.46e-12	0.507	7.07785	3.59124	550.43	LOXL4	lysyl oxidase like 4	ENSG00000138131
10024	6.46e-06	2.9e-07	0.699	5.12965	3.587	51.72	TROAP	trophinin associated protein	ENSG00000135451
9133	1.27e-07	3.21e-09	0.602	5.92042	3.56489	113.63	CCNB2	cyclin B2	ENSG00000157456
440	7.82e-07	2.54e-08	0.64	5.5704	3.56444	192.86	ASNS	asparagine synthetase (glutamine-hydrolyzing)	ENSG00000070669
105373311	0.000562	5.69e-05	0.885	4.02524	3.5606	125.09	LOC105373311	uncharacterized LOC105373311
9829	2.05e-21	5.12e-24	0.352	10.1075	3.55887	138.02	DNAJC6	DnaJ heat shock protein family (Hsp40) member C6	ENSG00000116675
11004	1.12e-06	3.89e-08	0.647	5.4957	3.55415	102.26	KIF2C	kinesin family member 2C	ENSG00000142945
995	9.59e-09	1.66e-10	0.554	6.38955	3.54037	48.6	CDC25C	cell division cycle 25C	ENSG00000158402
2162	2.68e-05	1.49e-06	0.734	4.81232	3.53426	664.54	F13A1	coagulation factor XIII A chain	ENSG00000124491
80115	3.93e-05	2.38e-06	0.749	4.71835	3.53322	131.32	BAIAP2L2	BAR/IMD domain containing adaptor protein 2 like 2	ENSG00000128298
699	8.62e-07	2.87e-08	0.637	5.54924	3.53268	154.61	BUB1	BUB1 mitotic checkpoint serine/threonine kinase	ENSG00000169679
8537	0.00128	0.000155	0.932	3.78357	3.52607	68.74	BCAS1	brain enriched myelin associated protein 1	ENSG00000064787
8318	0.000332	2.95e-05	0.841	4.17708	3.51338	78.61	CDC45	cell division cycle 45	ENSG00000093009
79993	1.89e-07	4.94e-09	0.6	5.84909	3.51129	331.93	ELOVL7	ELOVL fatty acid elongase 7	ENSG00000164181
100133941	4.23e-14	2.55e-16	0.429	8.19291	3.51075	1530.57	CD24	CD24 molecule	ENSG00000272398
10675	0.000501	4.9e-05	0.863	4.06023	3.50507	20.11	CSPG5	chondroitin sulfate proteoglycan 5	ENSG00000114646
9212	3.9e-06	1.62e-07	0.668	5.23803	3.50146	34.46	AURKB	aurora kinase B	ENSG00000178999
107986183	0.00318	0.00048	1.002	3.49187	3.49771	57.28	LOC107986183
9518	0.000283	2.42e-05	0.828	4.22221	3.49573	1383.67	GDF15	growth differentiation factor 15	ENSG00000130513
4288	4.67e-06	2.01e-07	0.672	5.19799	3.49397	968.18	MKI67	marker of proliferation Ki-67	ENSG00000148773
9493	1.97e-06	7.48e-08	0.649	5.37935	3.49109	152.41	KIF23	kinesin family member 23	ENSG00000137807
80201	2.51e-05	1.38e-06	0.722	4.82766	3.48453	856.04	HKDC1	hexokinase domain containing 1	ENSG00000156510
9232	1.55e-06	5.67e-08	0.642	5.4288	3.484	108.92	PTTG1	PTTG1 regulator of sister chromatid separation, securin	ENSG00000164611
50509	2.36e-05	1.29e-06	0.719	4.84145	3.48302	926.5	COL5A3	collagen type V alpha 3 chain	ENSG00000080573
6623	1.33e-05	6.59e-07	0.699	4.97319	3.47614	111.19	SNCG	synuclein gamma	ENSG00000173267
101927896	0.000443	4.23e-05	0.849	4.09479	3.47563	50.02	LOC101927896	uncharacterized LOC101927896
10486	3.28e-19	1.12e-21	0.363	9.56482	3.47026	678.58	CAP2	cyclase associated actin cytoskeleton regulatory protein 2	ENSG00000112186
6091	1.26e-09	1.76e-11	0.515	6.72478	3.46561	2240.33	ROBO1	roundabout guidance receptor 1	ENSG00000169855
1131	0.000985	0.000112	0.894	3.86196	3.45437	115.69	CHRM3	cholinergic receptor muscarinic 3	ENSG00000133019
114787	8.98e-09	1.55e-10	0.539	6.40052	3.44838	60.06	GPRIN1	G protein regulated inducer of neurite outgrowth 1	ENSG00000169258
79191	0.000393	3.62e-05	0.833	4.13058	3.44077	41.55	IRX3	iroquois homeobox 3	ENSG00000177508
222699	4.15e-06	1.74e-07	0.656	5.225	3.42972	41.6	TOB2P1	transducer of ERBB2, 2 pseudogene 1
9768	0.000371	3.38e-05	0.827	4.14642	3.42828	115.07	PCLAF	PCNA clamp associated factor	ENSG00000166803
101101776	0.000717	7.65e-05	0.866	3.95515	3.42643	19.23	BMS1P17	BMS1 pseudogene 17	ENSG00000291205
126433	7.56e-07	2.44e-08	0.614	5.57769	3.42436	447.29	FBXO27	F-box protein 27	ENSG00000161243
8857	0.000564	5.72e-05	0.845	4.02392	3.39913	819.01	FCGBP	Fc gamma binding protein	ENSG00000275395
90381	8.56e-05	5.87e-06	0.749	4.53105	3.39552	83.55	TICRR	TOPBP1 interacting checkpoint and replication regulator	ENSG00000140534
101928819	0.00102	0.000117	0.881	3.85238	3.39536	22.08	LOC101928819	uncharacterized LOC101928819
83483	3.56e-17	1.44e-19	0.374	9.04903	3.38753	570	PLVAP	plasmalemma vesicle associated protein	ENSG00000130300
8153	0.0212	0.00527	1.211	2.79013	3.37751	593	RND2	Rho family GTPase 2	ENSG00000108830
6535	0.000672	7.06e-05	0.847	3.97414	3.36691	290.78	SLC6A8	solute carrier family 6 member 8	ENSG00000130821
1475	8.1e-11	8.88e-13	0.47	7.14687	3.36195	270.87	CSTA	cystatin A	ENSG00000121552
81035	9.7e-05	6.82e-06	0.746	4.49929	3.35622	147.02	COLEC12	collectin subfamily member 12	ENSG00000158270
10112	3.96e-09	6.17e-11	0.512	6.5395	3.34731	111.57	KIF20A	kinesin family member 20A	ENSG00000112984
610	0.0157	0.00357	1.147	2.91345	3.34241	24.69	HCN2	hyperpolarization activated cyclic nucleotide gated potassium and sodium channel 2	ENSG00000099822
400804	0.0267	0.00716	1.239	2.68942	3.33101	29.89	LINC02817	long intergenic non-protein coding RNA 2817	ENSG00000234754
81621	0.00109	0.000127	0.868	3.83138	3.3266	48.58	KAZALD1	Kazal type serine peptidase inhibitor domain 1	ENSG00000107821
105370878	3.28e-06	1.33e-07	0.629	5.27501	3.31717	40.6	LOC105370878	uncharacterized LOC105370878
2491	4.02e-08	8.42e-10	0.536	6.13674	3.29231	85.1	CENPI	centromere protein I	ENSG00000102384
79750	0.00129	0.000157	0.871	3.78039	3.29148	20.73	ZNF385D	zinc finger protein 385D	ENSG00000151789
9633	3.66e-06	1.52e-07	0.627	5.25059	3.29124	33.58	TESMIN	testis expressed metallothionein like protein	ENSG00000132749
174	0.00158	0.000202	0.885	3.71648	3.29075	469.34	AFP	alpha fetoprotein	ENSG00000081051
247	0.00223	0.000308	0.912	3.60826	3.29012	127.28	ALOX15B	arachidonate 15-lipoxygenase type B	ENSG00000179593
5831	0.00222	0.000306	0.909	3.61007	3.28146	178.8	PYCR1	pyrroline-5-carboxylate reductase 1	ENSG00000183010
116285	0.000663	6.94e-05	0.825	3.97838	3.2808	1450.12	ACSM1	acyl-CoA synthetase medium chain family member 1	ENSG00000166743
51285	3.91e-08	8.12e-10	0.533	6.14252	3.27591	37.67	RASL12	RAS like family 12	ENSG00000103710
169044	0.0172	0.00404	1.139	2.875	3.2733	36.08	COL22A1	collagen type XXII alpha 1 chain	ENSG00000169436
3992	2.67e-07	7.26e-09	0.566	5.78477	3.27257	2848.29	FADS1	fatty acid desaturase 1	ENSG00000149485
6713	1.56e-06	5.71e-08	0.603	5.42765	3.27141	1707.1	SQLE	squalene epoxidase	ENSG00000104549
105374191	0.00281	0.000411	0.925	3.53289	3.26864	34.83	LOC105374191	uncharacterized LOC105374191	ENSG00000289884
107984256	0.0101	0.00204	1.058	3.08457	3.26205	71.02	LOC107984256	uncharacterized LOC107984256
193629	9.49e-05	6.64e-06	0.722	4.50491	3.25282	46.39	LINC00189	long intergenic non-protein coding RNA 189	ENSG00000215533
10590	0.00132	0.000161	0.858	3.77274	3.23755	239.03	SCGN	secretagogin, EF-hand calcium binding protein	ENSG00000079689
1033	2.89e-07	8.05e-09	0.561	5.76734	3.23551	88.54	CDKN3	cyclin dependent kinase inhibitor 3	ENSG00000100526
2523	9e-07	3.01e-08	0.583	5.54086	3.23175	133.27	FUT1	fucosyltransferase 1 (H blood group)	ENSG00000174951
4137	3.65e-05	2.16e-06	0.679	4.7383	3.21622	128.61	MAPT	microtubule associated protein tau	ENSG00000186868
284403	3.72e-05	2.21e-06	0.678	4.73279	3.21014	139.48	WDR62	WD repeat domain 62	ENSG00000075702
5347	4.27e-05	2.62e-06	0.682	4.6987	3.2048	90.47	PLK1	polo like kinase 1	ENSG00000166851
80133	0.00407	0.000652	0.94	3.40908	3.20458	44.77	MROH9	maestro heat like repeat family member 9	ENSG00000117501
85235	3.85e-05	2.31e-06	0.678	4.72461	3.20403	168.36	H2AC12	H2A clustered histone 12	ENSG00000274997
9824	1.46e-08	2.71e-10	0.507	6.3148	3.2037	224.83	ARHGAP11A	Rho GTPase activating protein 11A	ENSG00000198826
6241	2.96e-05	1.67e-06	0.668	4.7897	3.1974	483.28	RRM2	ribonucleotide reductase regulatory subunit M2	ENSG00000171848
114783	0.0729	0.0264	1.438	2.22036	3.19358	83.01	LMTK3	lemur tyrosine kinase 3	ENSG00000142235
79733	0.0028	0.000408	0.903	3.53479	3.1918	80.79	E2F8	E2F transcription factor 8	ENSG00000129173
22974	8.48e-08	2.05e-09	0.533	5.9936	3.19163	388.46	TPX2	TPX2 microtubule nucleation factor	ENSG00000088325
80150	3.83e-06	1.59e-07	0.607	5.24188	3.18039	125.51	ASRGL1	asparaginase and isoaspartyl peptidase 1	ENSG00000162174
993	0.00022	1.8e-05	0.739	4.28839	3.16834	68.77	CDC25A	cell division cycle 25A	ENSG00000164045
105370783	0.0013	0.000159	0.837	3.7772	3.16185	67.15	LOC105370783	uncharacterized LOC105370783	ENSG00000259269
64288	4.46e-07	1.31e-08	0.556	5.68441	3.15969	626.91	ZSCAN31	zinc finger and SCAN domain containing 31	ENSG00000235109
728239	0.000175	1.38e-05	0.726	4.34629	3.15676	21.75	MAGED4	MAGE family member D4	ENSG00000154545
2191	7.31e-07	2.33e-08	0.565	5.58578	3.15503	45.54	FAP	fibroblast activation protein alpha	ENSG00000078098
388610	0.000176	1.39e-05	0.725	4.34505	3.14852	386.24	TRNP1	TMF1 regulated nuclear protein 1	ENSG00000253368
84900	1.11e-06	3.82e-08	0.572	5.49878	3.14662	33.3	RNFT2	ring finger protein, transmembrane 2	ENSG00000135119
284958	0.00126	0.000152	0.828	3.78709	3.13709	14.53	NT5DC4	5'-nucleotidase domain containing 4	ENSG00000144130
8875	5.05e-11	5.32e-13	0.434	7.21685	3.13448	795.23	VNN2	vanin 2	ENSG00000112303
79983	0.0756	0.0277	1.422	2.20206	3.13042	188.42	POF1B	POF1B actin binding protein	ENSG00000124429
84002	2.19e-05	1.18e-06	0.642	4.85956	3.12084	414.36	B3GNT5	UDP-GlcNAc:betaGal beta-1,3-N-acetylglucosaminyltransferase 5	ENSG00000176597
283078	0.00792	0.00151	0.983	3.17351	3.11941	77.46	MKX	mohawk homeobox	ENSG00000150051
79801	1.41e-08	2.57e-10	0.493	6.32281	3.11932	68.66	SHCBP1	SHC binding and spindle associated 1	ENSG00000171241
1951	3.94e-09	6.09e-11	0.476	6.54145	3.11085	139.26	CELSR3	cadherin EGF LAG seven-pass G-type receptor 3	ENSG00000008300
120224	1.02e-05	4.84e-07	0.618	5.03235	3.10997	780.81	TMEM45B	transmembrane protein 45B	ENSG00000151715
100506930	0.00412	0.000662	0.912	3.40501	3.10395	59.05	LINC00665	long intergenic non-protein coding RNA 665	ENSG00000232677
55908	5.8e-05	3.77e-06	0.671	4.62366	3.10245	1212.13	ANGPTL8	angiopoietin like 8	ENSG00000130173
3009	9.08e-05	6.33e-06	0.687	4.51517	3.10078	601.67	H1-5	H1.5 linker histone, cluster member	ENSG00000184357
157313	7.19e-06	3.26e-07	0.606	5.10762	3.09751	83.73	CDCA2	cell division cycle associated 2	ENSG00000184661
101927934	0.000333	2.97e-05	0.741	4.17612	3.09445	130.21	LINC01843	long intergenic non-protein coding RNA 1843	ENSG00000251169
259266	8.58e-07	2.85e-08	0.557	5.55058	3.09389	880.11	ASPM	assembly factor for spindle microtubules	ENSG00000066279
101929479	0.000114	8.34e-06	0.693	4.45615	3.0864	69.47	LOC101929479	golgin A2 pseudogene
81610	6.55e-14	4.02e-16	0.379	8.13807	3.08329	216.97	FAM83D	family with sequence similarity 83 member D	ENSG00000101447
81557	0.000118	8.76e-06	0.692	4.44578	3.07518	28.9	MAGED4B	MAGE family member D4B	ENSG00000187243
7280	4.57e-13	3.09e-15	0.389	7.8873	3.07025	1214.85	TUBB2A	tubulin beta 2A class IIa	ENSG00000137267
100033430	0.0187	0.00449	1.072	2.84147	3.04608	47.51	SNORD116-18	small nucleolar RNA, C/D box 116-18	ENSG00000206688
8331	0.00103	0.00012	0.791	3.8468	3.04419	159.31	H2AC14	H2A clustered histone 14	ENSG00000276368
23101	0.000905	0.000101	0.781	3.88718	3.03729	90.93	MCF2L2	MCF.2 cell line derived transforming sequence-like 2	ENSG00000053524
10815	5.07e-05	3.23e-06	0.652	4.65592	3.03685	184.74	CPLX1	complexin 1	ENSG00000168993
4856	0.00501	0.000845	0.91	3.33768	3.03665	24.31	CCN3	cellular communication network factor 3	ENSG00000136999
81624	4.33e-06	1.83e-07	0.58	5.21615	3.02521	74.61	DIAPH3	diaphanous related formin 3	ENSG00000139734
10626	4.81e-08	1.03e-09	0.495	6.1041	3.02316	366.26	TRIM16	tripartite motif containing 16	ENSG00000221926
104266958	0.00301	0.000448	0.861	3.50978	3.0221	56.67	LINC01151	long intergenic non-protein coding RNA 1151
4199	8.73e-09	1.5e-10	0.471	6.40578	3.01942	1451.7	ME1	malic enzyme 1	ENSG00000065833
91752	0.0102	0.00207	0.98	3.07966	3.01766	46.67	ZNF804A	zinc finger protein 804A	ENSG00000170396
51514	9.9e-05	7.02e-06	0.672	4.49297	3.01704	174.77	DTL	denticleless E3 ubiquitin protein ligase homolog	ENSG00000143476
107986827	7.97e-06	3.66e-07	0.592	5.0858	3.01295	229.19	CZ1P-ASNS	CZ1P-ASNS readthrough
9837	5.4e-06	2.37e-07	0.583	5.16746	3.01015	140.82	GINS1	GINS complex subunit 1	ENSG00000101003
8358	0.000206	1.66e-05	0.699	4.30577	3.00845	664.32	H3C2	H3 clustered histone 2	ENSG00000286522
1944	0.00587	0.00103	0.917	3.28164	3.00811	42.66	EFNA3	ephrin A3	ENSG00000143590
3960	0.000252	2.11e-05	0.705	4.25278	2.99977	3434.16	LGALS4	galectin 4	ENSG00000171747
102723465	0.00015	1.15e-05	0.684	4.38633	2.99823	39.79	ELF3-AS1	ELF3 antisense RNA 1
105372310	1.73e-05	8.9e-07	0.61	4.91459	2.99589	51.81	LOC105372310	uncharacterized LOC105372310
1894	2.2e-14	1.26e-16	0.361	8.2774	2.99184	389.96	ECT2	epithelial cell transforming 2	ENSG00000114346
11156	0.00077	8.31e-05	0.76	3.93541	2.99106	186.96	PTP4A3	protein tyrosine phosphatase 4A3	ENSG00000184489
10361	0.0301	0.00836	1.133	2.63709	2.9888	39.5	NPM2	nucleophosmin/nucleoplasmin 2	ENSG00000158806
55353	1.95e-05	1.03e-06	0.611	4.88639	2.98324	2185.31	LAPTM4B	lysosomal protein transmembrane 4 beta	ENSG00000104341
23508	4.9e-13	3.34e-15	0.378	7.87768	2.9759	236.39	TTC9	tetratricopeptide repeat domain 9	ENSG00000133985
55165	0.000544	5.47e-05	0.737	4.03478	2.97404	63.97	CEP55	centrosomal protein 55	ENSG00000138180
55356	7.84e-07	2.55e-08	0.534	5.56959	2.97183	221.15	SLC22A15	solute carrier family 22 member 15	ENSG00000163393
646962	0.000481	4.65e-05	0.73	4.07261	2.97118	45.98	HRCT1	histidine rich carboxyl terminus 1	ENSG00000196196
6319	2.89e-07	8.05e-09	0.514	5.76731	2.96477	71347.9	SCD	stearoyl-CoA desaturase	ENSG00000099194
2305	1.29e-06	4.6e-08	0.541	5.46601	2.9593	263.88	FOXM1	forkhead box M1	ENSG00000111206
84966	1.87e-05	9.74e-07	0.604	4.89686	2.95734	34.72	IGSF21	immunoglobin superfamily member 21	ENSG00000117154
346606	4.54e-05	2.81e-06	0.629	4.68401	2.94718	340.83	MOGAT3	monoacylglycerol O-acyltransferase 3	ENSG00000106384
90355	1.6e-05	8.15e-07	0.597	4.93163	2.9444	128.22	MACIR	macrophage immunometabolism regulator	ENSG00000181751
388780	0.0127	0.00272	0.981	2.99791	2.93947	7.75	LOC388780	uncharacterized LOC388780
101927136	1.16e-06	4.03e-08	0.534	5.48941	2.9324	362.57	LOC101927136	uncharacterized LOC101927136	ENSG00000231683
114088	0.00508	0.000859	0.88	3.3329	2.93225	102.75	TRIM9	tripartite motif containing 9	ENSG00000100505
8368	0.00226	0.000314	0.813	3.60346	2.92866	72.25	H4C13	H4 clustered histone 13	ENSG00000275126
63967	0.00111	0.000131	0.766	3.8238	2.92752	124.52	CLSPN	claspin	ENSG00000092853
347733	6.08e-13	4.17e-15	0.372	7.84982	2.91936	413.17	TUBB2B	tubulin beta 2B class IIb	ENSG00000137285
3706	0.0206	0.00506	1.041	2.80291	2.91879	59.26	ITPKA	inositol-trisphosphate 3-kinase A	ENSG00000137825
8329	0.000162	1.26e-05	0.668	4.36738	2.91785	230.84	H2AC13	H2A clustered histone 13	ENSG00000196747
1690	0.00698	0.00129	0.906	3.21914	2.91582	124.2	COCH	cochlin	ENSG00000100473
23138	0.000733	7.85e-05	0.738	3.94886	2.91475	22.68	N4BP3	NEDD4 binding protein 3	ENSG00000145911
7516	0.000508	4.99e-05	0.718	4.05607	2.91409	81.15	XRCC2	X-ray repair cross complementing 2	ENSG00000196584
10403	7.42e-05	4.99e-06	0.638	4.56501	2.91163	107.96	NDC80	NDC80 kinetochore complex component	ENSG00000080986
55388	0.000311	2.72e-05	0.694	4.19566	2.91148	79.06	MCM10	minichromosome maintenance 10 replication initiation factor	ENSG00000065328
339761	0.00154	0.000195	0.78	3.72484	2.90579	21.37	CYP27C1	cytochrome P450 family 27 subfamily C member 1	ENSG00000186684
84057	0.000402	3.74e-05	0.701	4.12312	2.89119	27.34	MND1	meiotic nuclear divisions 1	ENSG00000121211
441666	0.00779	0.00147	0.909	3.17977	2.88958	94.85	LOC441666	zinc finger protein 91 pseudogene	ENSG00000291065
3838	4.15e-16	1.87e-18	0.329	8.76469	2.88634	883.84	KPNA2	karyopherin subunit alpha 2	ENSG00000182481
100506385	0.0284	0.00775	1.083	2.66299	2.88476	20.87	LINC01426	long intergenic non-protein coding RNA 1426	ENSG00000234380
83729	5.88e-06	2.61e-07	0.559	5.14986	2.88054	1915.64	INHBE	inhibin subunit beta E	ENSG00000139269
9415	0.00124	0.000149	0.758	3.79349	2.87625	4794.78	FADS2	fatty acid desaturase 2	ENSG00000134824
57687	0.0122	0.0026	0.955	3.0115	2.875	167.64	VAT1L	vesicle amine transport 1 like	ENSG00000171724
23236	2.3e-15	1.15e-17	0.336	8.55815	2.87271	1027.53	PLCB1	phospholipase C beta 1	ENSG00000182621
102723099	0.00781	0.00148	0.902	3.17875	2.86774	7.36	GHET1	gastric carcinoma proliferation enhancing transcript 1	ENSG00000281189
101927813	0.00167	0.000216	0.775	3.7	2.86605	18.36	HMMR-AS1	HMMR antisense RNA 1
286151	0.0018	0.000237	0.779	3.67645	2.8656	39.13	FBXO43	F-box protein 43	ENSG00000156509
11074	0.00128	0.000155	0.755	3.78262	2.856	54.79	TRIM31	tripartite motif containing 31	ENSG00000204616
29089	0.000134	1.01e-05	0.647	4.41418	2.85587	49.22	UBE2T	ubiquitin conjugating enzyme E2 T	ENSG00000077152
23397	6.76e-05	4.5e-06	0.622	4.58687	2.85419	87.78	NCAPH	non-SMC condensin I complex subunit H	ENSG00000121152
333932	1.88e-05	9.81e-07	0.583	4.8955	2.85412	227.64	H3C15	H3 clustered histone 15	ENSG00000203852
6659	8.57e-08	2.08e-09	0.476	5.9912	2.85136	567.78	SOX4	SRY-box transcription factor 4	ENSG00000124766
126961	4.59e-05	2.85e-06	0.609	4.68137	2.85007	281.1	H3C14	H3 clustered histone 14	ENSG00000203811
57538	0.000568	5.77e-05	0.706	4.02197	2.83844	488.8	ALPK3	alpha kinase 3	ENSG00000136383
93145	1.06e-06	3.66e-08	0.514	5.50639	2.83108	1032.5	OLFM2	olfactomedin 2	ENSG00000105088
81930	4.11e-05	2.51e-06	0.599	4.70728	2.81927	67.83	KIF18A	kinesin family member 18A	ENSG00000121621
5563	5.57e-06	2.46e-07	0.546	5.16073	2.8173	1069.87	PRKAA2	protein kinase AMP-activated catalytic subunit alpha 2	ENSG00000162409
8348	2.23e-05	1.2e-06	0.579	4.85532	2.81208	124.83	H2BC17	H2B clustered histone 17	ENSG00000274641
151507	2.32e-06	8.89e-08	0.526	5.34812	2.81084	89.58	MSL3P1	MSL complex subunit 3 pseudogene 1	ENSG00000224287
57529	0.00396	0.000628	0.819	3.41927	2.80207	26.09	RTL9	retrotransposon Gag like 9	ENSG00000243978
3159	1.14e-07	2.87e-09	0.472	5.93866	2.80073	906.88	HMGA1	high mobility group AT-hook 1	ENSG00000137309
100033431	0.0175	0.00411	0.975	2.86938	2.79777	77.89	SNORD116-20	small nucleolar RNA, C/D box 116-20	ENSG00000278715
85442	0.000319	2.82e-05	0.667	4.1878	2.79287	120.05	KNDC1	kinase non-catalytic C-lobe domain containing 1	ENSG00000171798
79742	1.17e-11	1.07e-13	0.375	7.4318	2.7894	100.53	DIPK2B	divergent protein kinase domain 2B	ENSG00000147113
8340	0.000122	9.08e-06	0.628	4.43798	2.789	70.26	H2BC13	H2B clustered histone 13	ENSG00000185130
3161	0.00097	0.00011	0.72	3.86672	2.78532	150.02	HMMR	hyaluronan mediated motility receptor	ENSG00000072571
55010	6.45e-05	4.24e-06	0.605	4.5992	2.78479	80.86	PARPBP	PARP1 binding protein	ENSG00000185480
2981	0.0113	0.00234	0.915	3.04346	2.78377	29.29	GUCA2B	guanylate cyclase activator 2B	ENSG00000044012
947	7.64e-09	1.27e-10	0.433	6.43037	2.78359	341.65	CD34	CD34 molecule	ENSG00000174059
84915	7.72e-09	1.3e-10	0.433	6.4272	2.78319	250.97	FAM222A	family with sequence similarity 222 member A	ENSG00000139438
729438	9.68e-09	1.68e-10	0.435	6.38762	2.78146	586.53	CASTOR2	cytosolic arginine sensor for mTORC1 subunit 2	ENSG00000274070
1029	0.0106	0.00217	0.906	3.06593	2.77909	94.2	CDKN2A	cyclin dependent kinase inhibitor 2A	ENSG00000147889
2877	6.74e-06	3.04e-07	0.542	5.12088	2.77407	1253.9	GPX2	glutathione peroxidase 2	ENSG00000176153
284417	2.59e-08	5.1e-10	0.444	6.21589	2.76	214.34	TMEM150B	transmembrane protein 150B	ENSG00000180061
58528	0.000591	6.06e-05	0.688	4.01034	2.7594	1121.72	RRAGD	Ras related GTP binding D	ENSG00000025039
5367	0.000277	2.36e-05	0.651	4.22741	2.75261	19.45	PMCH	pro-melanin concentrating hormone	ENSG00000183395
57405	2.12e-05	1.13e-06	0.565	4.86758	2.75133	46.77	SPC25	SPC25 component of NDC80 kinetochore complex	ENSG00000152253
8335	0.000109	7.89e-06	0.616	4.46816	2.75132	129.16	H2AC4	H2A clustered histone 4	ENSG00000278463
55283	0.0256	0.00677	1.014	2.70818	2.74498	60.24	MCOLN3	mucolipin TRP cation channel 3	ENSG00000055732
5251	0.0248	0.0065	1.009	2.72127	2.74466	56.47	PHEX	phosphate regulating endopeptidase X-linked	ENSG00000102174
113730	0.0322	0.00909	1.051	2.60872	2.74241	51.28	KLHDC7B	kelch domain containing 7B	ENSG00000130487
4085	2.65e-05	1.47e-06	0.569	4.81531	2.74007	112.94	MAD2L1	mitotic arrest deficient 2 like 1	ENSG00000164109
4998	3.66e-05	2.16e-06	0.578	4.73772	2.73922	51.16	ORC1	origin recognition complex subunit 1	ENSG00000085840
55343	2.25e-11	2.19e-13	0.373	7.33669	2.73648	1525.18	SLC35C1	solute carrier family 35 member C1	ENSG00000181830
388714	0.0132	0.00285	0.917	2.98382	2.73647	29.32	FMO6P	flavin containing dimethylaniline monoxygenase 6, pseudogene	ENSG00000117507
2118	0.000208	1.68e-05	0.636	4.30379	2.73633	112.8	ETV4	ETS variant transcription factor 4	ENSG00000175832
79968	2.65e-05	1.47e-06	0.568	4.81529	2.73393	185.57	WDR76	WD repeat domain 76	ENSG00000092470
8352	0.000327	2.9e-05	0.653	4.18123	2.72919	323.4	H3C3	H3 clustered histone 3	ENSG00000287080
10721	0.000265	2.23e-05	0.643	4.24011	2.72439	131.97	POLQ	DNA polymerase theta	ENSG00000051341
83856	6.82e-07	2.14e-08	0.485	5.59995	2.71712	115.88	FSD1L	fibronectin type III and SPRY domain containing 1 like	ENSG00000106701
9928	1.78e-06	6.68e-08	0.503	5.39954	2.71465	155.79	KIF14	kinesin family member 14	ENSG00000118193
79885	6.83e-11	7.27e-13	0.378	7.17421	2.71012	181.41	HDAC11	histone deacetylase 11	ENSG00000163517
2306	4.94e-05	3.12e-06	0.581	4.66282	2.70705	27.92	FOXD2	forkhead box D2	ENSG00000186564
83461	0.000259	2.18e-05	0.637	4.24563	2.70416	44.65	CDCA3	cell division cycle associated 3	ENSG00000111665
27338	1.02e-10	1.14e-12	0.379	7.11256	2.69331	368.12	UBE2S	ubiquitin conjugating enzyme E2 S	ENSG00000108106
100506022	0.0112	0.00231	0.881	3.04655	2.68549	43.86	LINC02606	long intergenic non-protein coding RNA 2606	ENSG00000284693
7161	0.0214	0.00535	0.959	2.78524	2.67197	65.85	TP73	tumor protein p73	ENSG00000078900
26775	0.0163	0.00375	0.921	2.89817	2.67041	28.25	SNORA72	small nucleolar RNA, H/ACA box 72	ENSG00000207067
219790	0.00116	0.000137	0.7	3.81355	2.66825	66.59	RTKN2	rhotekin 2	ENSG00000182010
388152	0.000651	6.8e-05	0.668	3.9833	2.66146	69.7	GOLGA2P7	GOLGA2 pseudogene 7	ENSG00000290689
53342	8.21e-05	5.6e-06	0.585	4.54099	2.65692	34.49	IL17D	interleukin 17D	ENSG00000172458
400618	7.55e-06	3.45e-07	0.52	5.0971	2.65263	88.33	SOX9-AS1	SOX9 antisense RNA 1	ENSG00000234899
57464	5.8e-05	3.77e-06	0.572	4.6238	2.64543	56.95	STRIP2	striatin interacting protein 2	ENSG00000128578
10518	6.04e-06	2.69e-07	0.514	5.14396	2.64375	46.21	CIB2	calcium and integrin binding family member 2	ENSG00000136425
4318	0.00132	0.000161	0.7	3.77274	2.64147	181.49	MMP9	matrix metallopeptidase 9	ENSG00000100985
641	7.88e-05	5.35e-06	0.58	4.55063	2.64128	116.3	BLM	BLM RecQ like helicase	ENSG00000197299
57761	0.000105	7.51e-06	0.589	4.47877	2.63904	1467.66	TRIB3	tribbles pseudokinase 3	ENSG00000101255
144455	0.00696	0.00128	0.819	3.22052	2.63892	38.82	E2F7	E2F transcription factor 7	ENSG00000165891
149603	3.43e-06	1.41e-07	0.501	5.26442	2.63864	2350.26	RNF187	ring finger protein 187	ENSG00000168159
10053	0.0597	0.0203	1.135	2.32142	2.63441	64.21	AP1M2	adaptor related protein complex 1 subunit mu 2	ENSG00000129354
3024	9.06e-06	4.23e-07	0.521	5.0582	2.6342	136.29	H1-1	H1.1 linker histone, cluster member	ENSG00000124610
107985769	0.00366	0.000571	0.763	3.44525	2.62819	44.58	LOC107985769	uncharacterized LOC107985769
3655	8.91e-09	1.53e-10	0.41	6.40211	2.62791	2392.9	ITGA6	integrin subunit alpha 6	ENSG00000091409
51203	9.4e-06	4.42e-07	0.52	5.04984	2.62776	402.48	NUSAP1	nucleolar and spindle associated protein 1	ENSG00000137804
8969	0.00127	0.000154	0.694	3.78425	2.62452	288.67	H2AC11	H2A clustered histone 11	ENSG00000196787
54555	0.00215	0.000294	0.722	3.62036	2.61533	825.45	DDX49	DEAD-box helicase 49	ENSG00000105671
10293	0.00224	0.000311	0.723	3.60628	2.60753	27.08	TRAIP	TRAF interacting protein	ENSG00000183763
221584	3.83e-11	3.9e-13	0.359	7.2589	2.60698	72.11	ZSCAN12P1	zinc finger and SCAN domain containing 12 pseudogene 1
105374985	0.0105	0.00214	0.848	3.06944	2.60344	22.73	LOC105374985
25884	0.000456	4.37e-05	0.635	4.08697	2.59667	48.01	CHRDL2	chordin like 2	ENSG00000054938
55502	2.72e-08	5.38e-10	0.418	6.20764	2.59348	71.54	HES6	hes family bHLH transcription factor 6	ENSG00000144485
8332	0.000369	3.34e-05	0.624	4.14886	2.58897	149.68	H2AC16	H2A clustered histone 16	ENSG00000276903
8359	3.45e-05	2e-06	0.544	4.75348	2.58653	134.04	H4C1	H4 clustered histone 1	ENSG00000278637
55616	2.31e-07	6.18e-09	0.444	5.81186	2.58271	532.44	ASAP3	ArfGAP with SH3 domain, ankyrin repeat and PH domain 3	ENSG00000088280
121643	0.000272	2.31e-05	0.61	4.23297	2.58182	65.8	FOXN4	forkhead box N4	ENSG00000139445
8342	0.00193	0.000257	0.706	3.65507	2.58076	64.49	H2BC14	H2B clustered histone 14	ENSG00000273703
148213	0.000216	1.76e-05	0.601	4.29296	2.57794	87.73	ZNF681	zinc finger protein 681	ENSG00000196172
196475	0.0741	0.027	1.163	2.21205	2.57305	44.56	RMST	rhabdomyosarcoma 2 associated transcript	ENSG00000255794
57622	0.00735	0.00137	0.803	3.20084	2.57124	67.28	LRFN1	leucine rich repeat and fibronectin type III domain containing 1	ENSG00000128011
79734	3.82e-07	1.1e-08	0.449	5.7144	2.56601	200.63	KCTD17	potassium channel tetramerization domain containing 17	ENSG00000100379
2171	1.45e-05	7.3e-07	0.518	4.95313	2.56557	140.99	FABP5	fatty acid binding protein 5	ENSG00000164687
348093	3.58e-05	2.1e-06	0.541	4.74364	2.56544	347.11	RBPMS2	RNA binding protein, mRNA processing factor 2	ENSG00000166831
80059	0.0413	0.0125	1.027	2.4969	2.56521	38.29	LRRTM4	leucine rich repeat transmembrane neuronal 4	ENSG00000176204
8354	0.000514	5.06e-05	0.632	4.05269	2.56282	152.87	H3C11	H3 clustered histone 11	ENSG00000275379
26353	0.00351	0.000542	0.74	3.4593	2.55953	227.06	HSPB8	heat shock protein family B (small) member 8	ENSG00000152137
58526	1.17e-06	4.12e-08	0.466	5.48578	2.55888	820.4	MID1IP1	MID1 interacting protein 1	ENSG00000165175
387103	4.97e-05	3.14e-06	0.549	4.66122	2.55843	44.89	CENPW	centromere protein W	ENSG00000203760
261729	0.000518	5.12e-05	0.631	4.04986	2.55425	545.32	STEAP2	STEAP2 metalloreductase	ENSG00000157214
79822	0.0138	0.00302	0.861	2.9652	2.55214	78.13	ARHGAP28	Rho GTPase activating protein 28	ENSG00000088756
200810	0.000157	1.21e-05	0.583	4.37516	2.55033	56.51	ALG1L1P	ALG1 like 1, pseudogene	ENSG00000291096
54209	0.000787	8.55e-05	0.649	3.92845	2.55012	51.73	TREM2	triggering receptor expressed on myeloid cells 2	ENSG00000095970
4854	5.57e-06	2.46e-07	0.494	5.1607	2.5482	631.87	NOTCH3	notch receptor 3	ENSG00000074181
3762	2.99e-06	1.2e-07	0.481	5.29411	2.5466	86.44	KCNJ5	potassium inwardly rectifying channel subfamily J member 5	ENSG00000120457
51087	0.038	0.0113	1.004	2.53407	2.54449	85.85	YBX2	Y-box binding protein 2	ENSG00000006047
389337	0.000114	8.36e-06	0.57	4.45585	2.54171	286.8	ARHGEF37	Rho guanine nucleotide exchange factor 37	ENSG00000183111
79007	3.6e-05	2.12e-06	0.535	4.74191	2.53858	134.53	DBNDD1	dysbindin domain containing 1	ENSG00000003249
440519	0.000662	6.92e-05	0.635	3.97912	2.52862	130.98	ZNF724	zinc finger protein 724	ENSG00000196081
8985	3.49e-09	5.31e-11	0.385	6.56199	2.52324	1814.73	PLOD3	procollagen-lysine,2-oxoglutarate 5-dioxygenase 3	ENSG00000106397
8878	1.68e-07	4.34e-09	0.429	5.87051	2.52026	15767.8	SQSTM1	sequestosome 1	ENSG00000161011
151176	0.00157	0.000199	0.677	3.71966	2.51817	26.55	ERFE	erythroferrone	ENSG00000178752
2702	0.00257	0.000368	0.707	3.5622	2.51788	79.37	GJA5	gap junction protein alpha 5	ENSG00000265107
7296	1.29e-12	9.36e-15	0.325	7.74768	2.5177	3358.59	TXNRD1	thioredoxin reductase 1	ENSG00000198431
1780	0.00944	0.00189	0.808	3.10753	2.51117	57.16	DYNC1I1	dynein cytoplasmic 1 intermediate chain 1	ENSG00000158560
64151	7.62e-08	1.82e-09	0.417	6.01352	2.50747	248.78	NCAPG	non-SMC condensin I complex subunit G	ENSG00000109805
5050	0.000306	2.68e-05	0.596	4.19932	2.50372	91.68	PAFAH1B3	platelet activating factor acetylhydrolase 1b catalytic subunit 3	ENSG00000079462
890	5.59e-07	1.71e-08	0.444	5.63881	2.50266	149	CCNA2	cyclin A2	ENSG00000145386
1837	0.00209	0.000283	0.689	3.63004	2.50223	316.52	DTNA	dystrobrevin alpha	ENSG00000134769
117854	0.00652	0.00118	0.771	3.2442	2.50218	41.31	TRIM6	tripartite motif containing 6	ENSG00000121236
55323	0.0105	0.00215	0.813	3.06878	2.49396	100.61	LARP6	La ribonucleoprotein 6, translational regulator	ENSG00000166173
55740	2.67e-11	2.63e-13	0.341	7.31197	2.49072	2231.56	ENAH	ENAH actin regulator	ENSG00000154380
8357	0.000709	7.54e-05	0.629	3.95849	2.48975	211.79	H3C10	H3 clustered histone 10	ENSG00000278828
105373294	0.00953	0.00191	0.801	3.10347	2.48664	10.66	LOC105373294	uncharacterized LOC105373294
7086	8.25e-09	1.4e-10	0.387	6.41608	2.4857	2877.72	TKT	transketolase	ENSG00000163931
6491	2.1e-07	5.6e-09	0.426	5.8282	2.48552	152.3	STIL	STIL centriolar assembly protein	ENSG00000123473
2167	0.0244	0.00635	0.91	2.72927	2.48362	75.11	FABP4	fatty acid binding protein 4	ENSG00000170323
81539	5.59e-09	9e-11	0.383	6.48281	2.48199	2892.82	SLC38A1	solute carrier family 38 member 1	ENSG00000111371
147166	8.29e-07	2.73e-08	0.446	5.55785	2.48149	300.25	TRIM16L	tripartite motif containing 16 like	ENSG00000291110
401546	0.0142	0.00314	0.839	2.95339	2.4791	31.15	C9orf152	chromosome 9 open reading frame 152	ENSG00000188959
109729184	0.00234	0.000327	0.689	3.59315	2.47628	33.75	SLC12A5-AS1	SLC12A5 and MMP9 antisense RNA 1	ENSG00000204044
7450	0.000692	7.33e-05	0.623	3.9654	2.47232	2104.33	VWF	von Willebrand factor	ENSG00000110799
727708	0.09	0.0349	1.172	2.10979	2.47208	26.92	SNORD116-19	small nucleolar RNA, C/D box 116-19	ENSG00000207460
4703	7.5e-07	2.41e-08	0.443	5.57953	2.47186	739.62	NEB	nebulin	ENSG00000183091
100507599	0.0158	0.00361	0.849	2.91011	2.47157	39.61	TFIP11-DT	TFIP11 divergent transcript	ENSG00000261188
100506071	0.0237	0.00613	0.901	2.74097	2.46868	52.06	LOC100506071	uncharacterized LOC100506071	ENSG00000258525
374393	0.0106	0.00218	0.803	3.06416	2.46191	160.6	FAM111B	FAM111 trypsin like peptidase B	ENSG00000189057
10017	0.0178	0.00422	0.858	2.86135	2.45642	219.28	BCL2L10	BCL2 like 10	ENSG00000137875
2258	0.0226	0.00575	0.889	2.76177	2.45475	119.22	FGF13	fibroblast growth factor 13	ENSG00000129682
92558	1.41e-06	5.12e-08	0.45	5.44724	2.45044	262.74	BICDL1	BICD family like cargo adaptor 1	ENSG00000135127
55897	0.000748	8.04e-05	0.621	3.94328	2.44999	42.95	MESP1	mesoderm posterior bHLH transcription factor 1	ENSG00000166823
54621	1.79e-09	2.53e-11	0.367	6.67154	2.44971	738.61	VSIG10	V-set and immunoglobulin domain containing 10	ENSG00000176834
79094	0.00015	1.15e-05	0.558	4.38598	2.44858	72.75	CHAC1	ChaC glutathione specific gamma-glutamylcyclotransferase 1	ENSG00000128965
6790	1.03e-08	1.81e-10	0.383	6.37679	2.44216	176.81	AURKA	aurora kinase A	ENSG00000087586
9088	5.84e-05	3.8e-06	0.527	4.62204	2.43546	43.57	PKMYT1	protein kinase, membrane associated tyrosine/threonine 1	ENSG00000127564
898	0.00187	0.000248	0.664	3.66397	2.43384	28.41	CCNE1	cyclin E1	ENSG00000105173
102724135	0.00225	0.000312	0.675	3.6053	2.43232	68.25	LOC102724135	uncharacterized LOC102724135
9956	0.0198	0.00482	0.863	2.81858	2.43148	32.11	HS3ST2	heparan sulfate-glucosamine 3-sulfotransferase 2	ENSG00000122254
10525	1.49e-08	2.77e-10	0.385	6.31105	2.4298	5465.23	HYOU1	hypoxia up-regulated 1	ENSG00000149428
401720	6.7e-05	4.43e-06	0.529	4.58988	2.42965	99.09	FIGNL2	fidgetin like 2	ENSG00000261308
105369147	0.00141	0.000175	0.647	3.75246	2.42764	24.47	LOC105369147	uncharacterized LOC105369147	ENSG00000247081
1363	0.00157	0.0002	0.652	3.71894	2.42318	702.85	CPE	carboxypeptidase E	ENSG00000109472
10085	0.00109	0.000128	0.632	3.83037	2.42192	90.76	EDIL3	EGF like repeats and discoidin domains 3	ENSG00000164176
163223	0.0514	0.0166	1.011	2.39451	2.42182	57.79	ZNF676	zinc finger protein 676	ENSG00000196109
105379271	0.0248	0.00649	0.885	2.72207	2.40989	41.01	LOC105379271	uncharacterized LOC105379271
54898	0.0063	0.00113	0.74	3.25638	2.40921	2575.07	ELOVL2	ELOVL fatty acid elongase 2	ENSG00000197977
7225	0.003	0.000448	0.686	3.51002	2.40718	14.84	TRPC6	transient receptor potential cation channel subfamily C member 6	ENSG00000137672
379	3.67e-05	2.17e-06	0.507	4.7365	2.4036	285.54	ARL4D	ADP ribosylation factor like GTPase 4D	ENSG00000175906
283431	4.17e-06	1.75e-07	0.46	5.22363	2.40266	324.98	GAS2L3	growth arrest specific 2 like 3	ENSG00000139354
2617	5.34e-26	7.77e-29	0.215	11.1427	2.395	1951.16	GARS1	glycyl-tRNA synthetase 1	ENSG00000106105
7851	0.0198	0.00481	0.846	2.81924	2.38392	192.68	MALL	mal, T cell differentiation protein like	ENSG00000144063
100033432	0.0802	0.03	1.098	2.17053	2.38284	63.94	SNORD116-21	small nucleolar RNA, C/D box 116-21	ENSG00000277785
92312	0.000234	1.94e-05	0.558	4.27226	2.38179	67.42	MEX3A	mex-3 RNA binding family member A	ENSG00000254726
1870	0.00781	0.00148	0.749	3.17889	2.38082	46.15	E2F2	E2F transcription factor 2	ENSG00000007968
105370503	0.0256	0.00678	0.879	2.70748	2.37945	41.62	LINC02331	long intergenic non-protein coding RNA 2331	ENSG00000235269
3018	0.000871	9.69e-05	0.609	3.8981	2.37351	111.35	H2BC3	H2B clustered histone 3	ENSG00000276410
10644	4.39e-12	3.76e-14	0.313	7.56899	2.37248	324.82	IGF2BP2	insulin like growth factor 2 mRNA binding protein 2	ENSG00000073792
79816	0.00248	0.000352	0.662	3.57342	2.36493	37.36	TLE6	TLE family member 6, subcortical maternal complex member	ENSG00000104953
112268106	0.0307	0.00855	0.899	2.62937	2.36381	21.91	LOC112268106	uncharacterized LOC112268106
10537	0.0129	0.00276	0.788	2.99299	2.35986	4002.41	UBD	ubiquitin D	ENSG00000213886
11130	0.00152	0.000193	0.633	3.72812	2.35813	148.84	ZWINT	ZW10 interacting kinetochore protein	ENSG00000122952
147645	0.0214	0.00534	0.846	2.78548	2.3576	169.03	VSIG10L	V-set and immunoglobulin domain containing 10 like	ENSG00000186806
2861	7.76e-05	5.26e-06	0.517	4.55432	2.35674	620.47	GPR37	G protein-coupled receptor 37	ENSG00000170775
9521	1.47e-06	5.34e-08	0.433	5.43967	2.35453	123.5	EEF1E1	eukaryotic translation elongation factor 1 epsilon 1	ENSG00000124802
3761	0.0395	0.0118	0.933	2.51707	2.34933	43.53	KCNJ4	potassium inwardly rectifying channel subfamily J member 4	ENSG00000168135
105375924	0.00521	0.00089	0.707	3.32308	2.3493	13.52	LOC105375924	uncharacterized LOC105375924	ENSG00000253214
55151	1.09e-07	2.73e-09	0.395	5.94684	2.34707	677.66	TMEM38B	transmembrane protein 38B	ENSG00000095209
114800	0.00283	0.000414	0.665	3.53096	2.34679	17.05	CCDC85A	coiled-coil domain containing 85A	ENSG00000055813
286464	0.0488	0.0156	0.97	2.41918	2.3466	43.94	CFAP47	cilia and flagella associated protein 47	ENSG00000165164
6509	9e-06	4.2e-07	0.463	5.05958	2.34288	649.48	SLC1A4	solute carrier family 1 member 4	ENSG00000115902
100129794	0.0136	0.00296	0.787	2.97138	2.33894	25.17	SLC25A21-AS1	SLC25A21 antisense RNA 1	ENSG00000258708
7358	7.77e-07	2.52e-08	0.419	5.57166	2.33564	5575.02	UGDH	UDP-glucose 6-dehydrogenase	ENSG00000109814
8612	0.0428	0.0132	0.94	2.4792	2.32984	108.18	PLPP2	phospholipid phosphatase 2	ENSG00000141934
107986418	0.0838	0.0317	1.084	2.14825	2.32949	9.01	LOC107986418
84793	4.5e-05	2.79e-06	0.497	4.68595	2.32924	46.87	FOXD2-AS1	FOXD2 adjacent opposite strand RNA 1	ENSG00000237424
3549	0.015	0.00338	0.794	2.93046	2.32792	39.12	IHH	Indian hedgehog signaling molecule	ENSG00000163501
23246	8.39e-05	5.74e-06	0.512	4.53582	2.32319	549.72	BOP1	BOP1 ribosomal biogenesis factor	ENSG00000261236
747	0.000746	8.01e-05	0.589	3.94401	2.32206	124.65	DAGLA	diacylglycerol lipase alpha	ENSG00000134780
2539	3.82e-05	2.28e-06	0.491	4.72661	2.32181	422.47	G6PD	glucose-6-phosphate dehydrogenase	ENSG00000160211
129049	0.000493	4.79e-05	0.57	4.06581	2.31708	60.62	SGSM1	small G protein signaling modulator 1	ENSG00000167037
56992	0.0027	0.000393	0.652	3.545	2.31192	79.43	KIF15	kinesin family member 15	ENSG00000163808
56477	4.83e-05	3.03e-06	0.493	4.66878	2.30297	163.24	CCL28	C-C motif chemokine ligand 28	ENSG00000151882
5274	8.21e-06	3.8e-07	0.453	5.0786	2.30163	86.02	SERPINI1	serpin family I member 1	ENSG00000163536
100616483	0.028	0.00761	0.862	2.66911	2.30135	813.56	MIR4751	microRNA 4751	ENSG00000283842
169611	0.00807	0.00154	0.727	3.16615	2.30121	117.95	OLFML2A	olfactomedin like 2A	ENSG00000185585
23551	0.0132	0.00287	0.771	2.98184	2.29848	13.79	RASD2	RASD family member 2	ENSG00000100302
29127	3.19e-06	1.29e-07	0.435	5.28057	2.29604	228.67	RACGAP1	Rac GTPase activating protein 1	ENSG00000161800
55771	1.23e-05	6.01e-07	0.46	4.99095	2.29525	160.7	PRR11	proline rich 11	ENSG00000068489
23753	9.27e-06	4.34e-07	0.454	5.05323	2.29448	586.83	SDF2L1	stromal cell derived factor 2 like 1	ENSG00000128228
11260	5.93e-09	9.62e-11	0.354	6.47288	2.29364	3171.58	XPOT	exportin for tRNA	ENSG00000184575
8970	0.00544	0.000937	0.693	3.30884	2.29362	156.1	H2BC11	H2B clustered histone 11	ENSG00000124635
65987	3.64e-05	2.14e-06	0.484	4.73974	2.29328	56.5	KCTD14	potassium channel tetramerization domain containing 14	ENSG00000151364
9542	0.0557	0.0185	0.973	2.35609	2.29155	25.23	NRG2	neuregulin 2	ENSG00000158458
285141	6.46e-06	2.9e-07	0.446	5.12995	2.29046	86.3	ERICH2	glutamate rich 2	ENSG00000204334
79075	0.00098	0.000112	0.592	3.86359	2.28887	67.66	DSCC1	DNA replication and sister chromatid cohesion 1	ENSG00000136982
389813	0.00336	0.000514	0.659	3.47349	2.28768	72.89	AJM1	apical junction component 1 homolog	ENSG00000232434
11270	0.000553	5.58e-05	0.567	4.03008	2.2836	84.06	NRM	nurim	ENSG00000137404
8541	1.41e-06	5.08e-08	0.419	5.44832	2.28314	136.79	PPFIA3	PTPRF interacting protein alpha 3	ENSG00000177380
57568	0.000918	0.000103	0.587	3.88313	2.28109	1123.91	SIPA1L2	signal induced proliferation associated 1 like 2	ENSG00000116991
29923	0.000108	7.78e-06	0.51	4.47112	2.28074	76.6	HILPDA	hypoxia inducible lipid droplet associated	ENSG00000135245
84675	8.28e-07	2.72e-08	0.41	5.55862	2.2784	491.44	TRIM55	tripartite motif containing 55	ENSG00000147573
107984198	0.00863	0.00168	0.724	3.14146	2.27361	32.05	LOC107984198	uncharacterized LOC107984198
51471	0.0869	0.0333	1.065	2.12882	2.26636	43.89	NAT8B	N-acetyltransferase 8B (putative, gene/pseudogene)	ENSG00000204872
9162	3.66e-05	2.16e-06	0.478	4.73746	2.26583	24.92	DGKI	diacylglycerol kinase iota	ENSG00000157680
27299	0.0553	0.0183	0.959	2.35962	2.26345	43.62	ADAMDEC1	ADAM like decysin 1	ENSG00000134028
112268302	0.0013	0.000158	0.598	3.77777	2.26044	27.34	LOC112268302
1122	4.08e-10	5.07e-12	0.327	6.9037	2.26008	885.61	CHML	CHM like Rab escort protein	ENSG00000203668
11316	0.0041	0.000658	0.663	3.40645	2.25978	2117.98	COPE	COPI coat complex subunit epsilon	ENSG00000105669
203111	0.000999	0.000114	0.585	3.85765	2.25599	612.05	ERICH5	glutamate rich 5	ENSG00000177459
222698	0.0666	0.0234	0.994	2.26666	2.25292	44.68	NKAPL	NFKB activating protein like	ENSG00000189134
6941	0.00118	0.00014	0.591	3.80787	2.25233	219.36	TCF19	transcription factor 19	ENSG00000137310
81620	0.000364	3.29e-05	0.542	4.15229	2.25213	92.23	CDT1	chromatin licensing and DNA replication factor 1	ENSG00000167513
554313	0.000143	1.09e-05	0.512	4.39806	2.25193	425.9	H4C15	H4 clustered histone 15	ENSG00000270276
375704	0.00865	0.00169	0.716	3.14028	2.24916	277.21	ENHO	energy homeostasis associated	ENSG00000168913
3014	0.000812	8.88e-05	0.574	3.91944	2.24876	362.46	H2AX	H2A.X variant histone	ENSG00000188486
4036	0.0818	0.0307	1.04	2.16072	2.24727	68.95	LRP2	LDL receptor related protein 2	ENSG00000081479
114804	0.014	0.00307	0.759	2.96033	2.24612	436	RNF157	ring finger protein 157	ENSG00000141576
254428	6.56e-05	4.33e-06	0.489	4.59492	2.24535	422.15	SLC41A1	solute carrier family 41 member 1	ENSG00000133065
8370	0.000128	9.62e-06	0.507	4.42565	2.24435	353.85	H4C14	H4 clustered histone 14	ENSG00000270882
102724416	0.00119	0.000143	0.59	3.80319	2.24383	21.1	LOC102724416	uncharacterized LOC102724416
22809	0.0317	0.00892	0.857	2.61495	2.24109	7562.28	ATF5	activating transcription factor 5	ENSG00000169136
4862	2.05e-09	2.97e-11	0.337	6.64828	2.24054	335.93	NPAS2	neuronal PAS domain protein 2	ENSG00000170485
3832	4.21e-05	2.58e-06	0.476	4.7019	2.23856	206.53	KIF11	kinesin family member 11	ENSG00000138160
126410	0.000404	3.76e-05	0.543	4.12178	2.23806	305.22	CYP4F22	cytochrome P450 family 4 subfamily F member 22	ENSG00000171954
54821	0.000863	9.6e-05	0.573	3.90055	2.23558	46.14	ERCC6L	ERCC excision repair 6 like, spindle assembly checkpoint helicase	ENSG00000186871
8344	0.00612	0.00109	0.684	3.26633	2.23335	143.78	H2BC6	H2B clustered histone 6	ENSG00000274290
1476	3.88e-05	2.33e-06	0.473	4.72268	2.23293	1374.68	CSTB	cystatin B	ENSG00000160213
151648	0.00109	0.000127	0.582	3.83196	2.23206	73.25	SGO1	shugoshin 1	ENSG00000129810
10493	0.000296	2.56e-05	0.53	4.20932	2.22931	2538.83	VAT1	vesicle amine transport 1	ENSG00000108828
5287	2.95e-06	1.18e-07	0.421	5.29705	2.22818	817.05	PIK3C2B	phosphatidylinositol-4-phosphate 3-kinase catalytic subunit type 2 beta	ENSG00000133056
4345	0.00299	0.000446	0.634	3.5113	2.22697	29.38	CD200	CD200 molecule	ENSG00000091972
59084	0.07	0.025	0.992	2.24108	2.22322	115.25	ENPP5	ectonucleotide pyrophosphatase/phosphodiesterase family member 5	ENSG00000112796
105370947	0.000781	8.45e-05	0.565	3.93119	2.22184	21.77	LOC105370947	uncharacterized LOC105370947
1062	1.22e-05	5.95e-07	0.445	4.9929	2.22003	269.11	CENPE	centromere protein E	ENSG00000138778
1031	0.000958	0.000109	0.573	3.87039	2.21873	144.62	CDKN2C	cyclin dependent kinase inhibitor 2C	ENSG00000123080
84883	2.68e-07	7.29e-09	0.384	5.78403	2.2185	435.91	AIFM2	apoptosis inducing factor mitochondria associated 2	ENSG00000042286
284612	0.0308	0.0086	0.843	2.62761	2.21555	140.16	SYPL2	synaptophysin like 2	ENSG00000143028
112268317	0.0562	0.0187	0.942	2.35143	2.21516	53.39	LOC112268317	extensin-like
80054	0.00223	0.000309	0.613	3.60777	2.21226	156.12	CEBPA-DT	CEBPA divergent transcript	ENSG00000267296
47	4.23e-12	3.6e-14	0.292	7.57468	2.21169	2484.91	ACLY	ATP citrate lyase	ENSG00000131473
7060	0.00724	0.00135	0.689	3.20596	2.20809	98.2	THBS4	thrombospondin 4	ENSG00000113296
83983	0.023	0.00588	0.8	2.75448	2.20238	38.88	TSSK6	testis specific serine kinase 6	ENSG00000178093
1054	1.78e-05	9.19e-07	0.448	4.90815	2.20004	2278.49	CEBPG	CCAAT enhancer binding protein gamma	ENSG00000153879
1466	0.0015	0.000189	0.588	3.73281	2.19449	495.18	CSRP2	cysteine and glycine rich protein 2	ENSG00000175183
402682	0.00469	0.00078	0.652	3.35967	2.19059	22.11	UFSP1	UFM1 specific peptidase 1 (inactive)	ENSG00000176125
10257	0.0019	0.000252	0.598	3.66005	2.18957	597.44	ABCC4	ATP binding cassette subfamily C member 4	ENSG00000125257
55247	0.0156	0.00354	0.75	2.91614	2.18714	30.97	NEIL3	nei like DNA glycosylase 3	ENSG00000109674
8836	1.08e-08	1.92e-10	0.343	6.36779	2.18688	2842.11	GGH	gamma-glutamyl hydrolase	ENSG00000137563
26471	0.000364	3.29e-05	0.526	4.1523	2.18614	2338.07	NUPR1	nuclear protein 1, transcriptional regulator	ENSG00000176046
1362	1.53e-09	2.15e-11	0.326	6.6954	2.18512	9345.27	CPD	carboxypeptidase D	ENSG00000108582
9401	0.00697	0.00128	0.679	3.2195	2.1848	169.68	RECQL4	RecQ like helicase 4	ENSG00000160957
115701	0.0004	3.7e-05	0.529	4.12531	2.18435	480.34	ALPK2	alpha kinase 2	ENSG00000198796
5723	3.61e-08	7.44e-10	0.354	6.15634	2.182	295.52	PSPH	phosphoserine phosphatase	ENSG00000146733
259307	0.0149	0.00334	0.743	2.93481	2.18126	809.93	IL4I1	interleukin 4 induced 1	ENSG00000104951
8404	2.21e-10	2.66e-12	0.312	6.99477	2.18102	1102.47	SPARCL1	SPARC like 1	ENSG00000152583
143098	0.00812	0.00156	0.688	3.16402	2.17691	437.36	MPP7	MAGUK p55 scaffold protein 7	ENSG00000150054
57007	0.000976	0.000111	0.563	3.86491	2.17497	131.76	ACKR3	atypical chemokine receptor 3	ENSG00000144476
642946	0.00173	0.000225	0.589	3.68888	2.17418	26.7	FLVCR1-DT	FLVCR1 divergent transcript	ENSG00000198468
8972	0.00589	0.00104	0.663	3.28037	2.17342	270.5	MGAM	maltase-glucoamylase	ENSG00000257335
10970	1.65e-07	4.28e-09	0.37	5.87312	2.17081	1622.86	CKAP4	cytoskeleton associated protein 4	ENSG00000136026
91975	0.0246	0.00641	0.796	2.72608	2.17036	94.34	ZNF300	zinc finger protein 300	ENSG00000145908
5973	0.0186	0.00446	0.763	2.84361	2.16936	352.58	RENBP	renin binding protein	ENSG00000102032
2524	0.00647	0.00117	0.668	3.24688	2.16832	19.48	FUT2	fucosyltransferase 2	ENSG00000176920
80154	0.00326	0.000496	0.622	3.48309	2.16702	115.15	GOLGA2P10	GOLGA2 pseudogene 10
204801	0.0714	0.0257	0.971	2.23046	2.16682	37.91	NLRP11	NLR family pyrin domain containing 11	ENSG00000179873
6035	0.00273	0.000397	0.611	3.54204	2.16393	1081.28	RNASE1	ribonuclease A family member 1, pancreatic	ENSG00000129538
105370721	0.0209	0.00517	0.773	2.79595	2.16148	14.47	LOC105370721
3315	3.75e-07	1.08e-08	0.378	5.71808	2.15943	3782.7	HSPB1	heat shock protein family B (small) member 1	ENSG00000106211
9540	0.000568	5.77e-05	0.536	4.0221	2.15771	209.88	TP53I3	tumor protein p53 inducible protein 3	ENSG00000115129
304	5.68e-08	1.28e-09	0.355	6.06962	2.15753	171.91	ANXA2P2	annexin A2 pseudogene 2
724102	0.0212	0.00528	0.772	2.78933	2.15237	23.08	SNHG4	small nucleolar RNA host gene 4
2237	4.4e-06	1.86e-07	0.413	5.21265	2.1523	313.81	FEN1	flap structure-specific endonuclease 1	ENSG00000168496
1111	0.0035	0.000539	0.622	3.46062	2.15078	142.45	CHEK1	checkpoint kinase 1	ENSG00000149554
8506	0.0154	0.00348	0.736	2.92155	2.15005	169.02	CNTNAP1	contactin associated protein 1	ENSG00000108797
56111	0.00546	0.00094	0.65	3.30781	2.14906	121.48	PCDHGA4	protocadherin gamma subfamily A, 4	ENSG00000262576
22996	0.0288	0.00789	0.808	2.65687	2.14668	76.05	TTC39A	tetratricopeptide repeat domain 39A	ENSG00000085831
389058	0.00127	0.000153	0.566	3.78536	2.1441	53.41	SP5	Sp5 transcription factor	ENSG00000204335
117283	0.00193	0.000257	0.586	3.65473	2.1429	241.46	IP6K3	inositol hexakisphosphate kinase 3	ENSG00000161896
7873	3.78e-08	7.81e-10	0.348	6.14865	2.14173	862.1	MANF	mesencephalic astrocyte derived neurotrophic factor	ENSG00000145050
81931	0.023	0.00585	0.776	2.75593	2.13885	77.1	ZNF93	zinc finger protein 93	ENSG00000184635
8565	7.51e-09	1.24e-10	0.332	6.43393	2.13878	1390.76	YARS1	tyrosyl-tRNA synthetase 1	ENSG00000134684
8339	0.000835	9.21e-05	0.547	3.91059	2.13799	191.97	H2BC8	H2B clustered histone 8	ENSG00000273802
219738	0.00813	0.00156	0.676	3.1632	2.13731	36.04	FAM241B	family with sequence similarity 241 member B	ENSG00000171224
8350	9.81e-05	6.93e-06	0.475	4.49594	2.1347	106.33	H3C1	H3 clustered histone 1	ENSG00000275714
7283	5.95e-10	7.58e-12	0.312	6.84636	2.13317	432.64	TUBG1	tubulin gamma 1	ENSG00000131462
145694	0.000986	0.000113	0.552	3.86144	2.133	34.93	KIF23-AS1	KIF23 and PAQR5 antisense RNA 1	ENSG00000259426
6329	0.00562	0.000976	0.646	3.29728	2.13116	19.24	SCN4A	sodium voltage-gated channel alpha subunit 4	ENSG00000007314
6522	8.21e-06	3.8e-07	0.418	5.07891	2.12148	2752	SLC4A2	solute carrier family 4 member 2	ENSG00000164889
79927	0.00606	0.00107	0.648	3.27034	2.12081	13.4	FAM110D	family with sequence similarity 110 member D	ENSG00000197245
100861518	8.46e-05	5.79e-06	0.467	4.53382	2.11527	31.61	P4HA2-AS1	P4HA2 antisense RNA 1	ENSG00000237714
107987228	0.000226	1.86e-05	0.493	4.28059	2.11237	155.22	LOC107987228	uncharacterized LOC107987228
80178	0.00152	0.000193	0.566	3.72827	2.11179	26.05	TEDC2	tubulin epsilon and delta complex 2	ENSG00000162062
9365	0.00187	0.000248	0.576	3.66428	2.11028	17.4	KL	klotho	ENSG00000133116
5654	4.19e-05	2.56e-06	0.449	4.70294	2.10979	2070.44	HTRA1	HtrA serine peptidase 1	ENSG00000166033
105379080	0.00437	0.000719	0.624	3.38229	2.10892	17.9	LOC105379080	uncharacterized LOC105379080
72	0.0723	0.0261	0.947	2.22417	2.10595	40.79	ACTG2	actin gamma 2, smooth muscle	ENSG00000163017
100505994	0.0103	0.00211	0.685	3.07488	2.10503	35.99	LUCAT1	lung cancer associated transcript 1	ENSG00000248323
3654	1.44e-06	5.23e-08	0.386	5.44347	2.10128	1858.73	IRAK1	interleukin 1 receptor associated kinase 1	ENSG00000184216
1012	0.00011	8.02e-06	0.47	4.46459	2.09923	133.75	CDH13	cadherin 13	ENSG00000140945
10460	0.00132	0.000161	0.556	3.77381	2.09911	236.99	TACC3	transforming acidic coiled-coil containing protein 3	ENSG00000013810
57082	1.45e-05	7.27e-07	0.423	4.95404	2.09549	579.62	KNL1	kinetochore scaffold 1	ENSG00000137812
1040	0.0297	0.00823	0.793	2.6426	2.09535	133.12	CDS1	CDP-diacylglycerol synthase 1	ENSG00000163624
100507218	0.0457	0.0143	0.856	2.44885	2.09521	53.93	RNF157-AS1	RNF157 antisense RNA 1	ENSG00000267128
10149	7.58e-06	3.47e-07	0.41	5.09616	2.0904	180.25	ADGRG2	adhesion G protein-coupled receptor G2	ENSG00000173698
100134229	5.29e-07	1.61e-08	0.37	5.64994	2.08817	99.19	KDM7A-DT	KDM7A divergent transcript	ENSG00000260231
8330	0.001	0.000115	0.541	3.85688	2.08692	51.18	H2AC15	H2A clustered histone 15	ENSG00000275221
105377622	0.0416	0.0127	0.836	2.49308	2.084	20.27	LOC105377622	uncharacterized LOC105377622	ENSG00000145391
8490	6.75e-05	4.49e-06	0.453	4.58736	2.07847	1758.94	RGS5	regulator of G protein signaling 5	ENSG00000143248
1649	0.00243	0.000344	0.58	3.57946	2.07714	408.82	DDIT3	DNA damage inducible transcript 3	ENSG00000175197
5888	0.012	0.00252	0.687	3.02044	2.07646	53.29	RAD51	RAD51 recombinase	ENSG00000051180
283487	0.0278	0.00753	0.777	2.67265	2.0757	51.9	PRECSIT	p53 regulated carcinoma associated Stat3 activating long intergenic non-protein coding transcript	ENSG00000255874
54908	2.14e-05	1.14e-06	0.427	4.86552	2.07567	114.99	SPDL1	spindle apparatus coiled-coil protein 1	ENSG00000040275
8733	5.71e-05	3.7e-06	0.448	4.62745	2.0752	2276	GPAA1	glycosylphosphatidylinositol anchor attachment 1	ENSG00000197858
84221	7.11e-05	4.77e-06	0.454	4.57471	2.07512	43.8	SPATC1L	spermatogenesis and centriole associated 1 like	ENSG00000160284
10417	5.41e-08	1.2e-09	0.341	6.08002	2.07489	1287.67	SPON2	spondin 2	ENSG00000159674
646396	0.00673	0.00122	0.641	3.23316	2.07301	27.59	REREP3	arginine-glutamic acid dipeptide repeats pseudogene 3
4171	0.00626	0.00112	0.636	3.25887	2.07135	286.41	MCM2	minichromosome maintenance complex component 2	ENSG00000073111
28982	8.11e-05	5.52e-06	0.456	4.544	2.07085	263.91	FLVCR1	FLVCR heme transporter 1	ENSG00000162769
29967	0.00972	0.00196	0.668	3.09647	2.06927	160.19	LRP12	LDL receptor related protein 12	ENSG00000147650
91442	0.00321	0.000486	0.592	3.48809	2.06339	31.28	FAAP24	FA core complex associated protein 24	ENSG00000131944
84948	0.000118	8.69e-06	0.464	4.44742	2.06321	200.62	TIGD5	tigger transposable element derived 5	ENSG00000179886
51537	0.000989	0.000113	0.534	3.86054	2.06258	214.62	MTFP1	mitochondrial fission process 1	ENSG00000242114
26256	0.0183	0.00437	0.723	2.84988	2.0611	50.53	CABYR	calcium binding tyrosine phosphorylation regulated	ENSG00000154040
113452	0.000171	1.35e-05	0.473	4.35233	2.05957	82.66	TMEM54	transmembrane protein 54	ENSG00000121900
107984449	0.0562	0.0187	0.876	2.35132	2.0592	41.66	LOC107984449	uncharacterized LOC107984449
91687	0.000588	6.03e-05	0.513	4.01156	2.05907	81.7	CENPL	centromere protein L	ENSG00000120334
147015	0.000939	0.000106	0.531	3.87684	2.05866	99.07	DHRS13	dehydrogenase/reductase 13	ENSG00000167536
54852	0.000664	6.95e-05	0.517	3.97815	2.05773	157.59	PAQR5	progestin and adipoQ receptor family member 5	ENSG00000137819
65243	0.00238	0.000334	0.573	3.58764	2.05749	108.28	ZFP69B	ZFP69 zinc finger protein B	ENSG00000187801
79782	0.00181	0.000238	0.56	3.67471	2.05626	240.98	LRRC31	leucine rich repeat containing 31	ENSG00000114248
7070	0.00037	3.36e-05	0.496	4.14768	2.05544	251.65	THY1	Thy-1 cell surface antigen	ENSG00000154096
284338	0.00189	0.000251	0.561	3.66154	2.05475	31.37	PRR19	proline rich 19	ENSG00000188368
2743	0.0645	0.0223	0.899	2.28452	2.05427	32.52	GLRB	glycine receptor beta	ENSG00000109738
54978	2.69e-07	7.35e-09	0.355	5.78266	2.05298	1966.42	SLC35F6	solute carrier family 35 member F6	ENSG00000213699
6372	0.0122	0.00258	0.681	3.01381	2.05279	163.32	CXCL6	C-X-C motif chemokine ligand 6	ENSG00000124875
55974	0.000328	2.9e-05	0.491	4.18086	2.0521	834.73	SLC50A1	solute carrier family 50 member 1	ENSG00000169241
140809	0.00111	0.00013	0.536	3.82643	2.05195	1003.94	SRXN1	sulfiredoxin 1	ENSG00000271303
6558	3.34e-05	1.93e-06	0.431	4.76076	2.05083	1554.72	SLC12A2	solute carrier family 12 member 2	ENSG00000064651
51629	6.84e-11	7.35e-13	0.286	7.17273	2.05011	1547.49	SLC25A39	solute carrier family 25 member 39	ENSG00000013306
23594	0.0149	0.00336	0.698	2.93288	2.04711	26.94	ORC6	origin recognition complex subunit 6	ENSG00000091651
105372061	0.0422	0.0129	0.823	2.48586	2.04655	32.83	LOC105372061	uncharacterized LOC105372061
286077	4.94e-05	3.12e-06	0.439	4.66297	2.04536	1574.2	FAM83H	family with sequence similarity 83 member H	ENSG00000180921
100500832	0.000311	2.72e-05	0.487	4.19543	2.04433	22.59	MIR3658	microRNA 3658	ENSG00000283936
151246	9.55e-05	6.7e-06	0.454	4.50294	2.04396	138.78	SGO2	shugoshin 2	ENSG00000163535
105373030	0.0972	0.0386	0.988	2.06794	2.0421	28.82	LOC105373030	uncharacterized LOC105373030
55607	0.0282	0.00765	0.765	2.66719	2.04024	235.02	PPP1R9A	protein phosphatase 1 regulatory subunit 9A	ENSG00000158528
7083	0.000217	1.77e-05	0.474	4.29176	2.03617	139.74	TK1	thymidine kinase 1	ENSG00000167900
55855	1.13e-05	5.43e-07	0.406	5.0105	2.03533	196.12	DENND10P1	DENND10 pseudogene 1
65010	0.000318	2.8e-05	0.486	4.18914	2.03494	185.66	SLC26A6	solute carrier family 26 member 6	ENSG00000225697
4133	4.96e-07	1.49e-08	0.359	5.66225	2.03449	844	MAP2	microtubule associated protein 2	ENSG00000078018
8974	6.12e-10	7.81e-12	0.297	6.84194	2.03165	367.15	P4HA2	prolyl 4-hydroxylase subunit alpha 2	ENSG00000072682
59342	0.000955	0.000108	0.524	3.87171	2.02902	1069.59	SCPEP1	serine carboxypeptidase 1	ENSG00000121064
5063	0.0467	0.0147	0.829	2.43964	2.02253	109.96	PAK3	p21 (RAC1) activated kinase 3	ENSG00000077264
92912	1.08e-09	1.48e-11	0.3	6.74953	2.02236	584.15	UBE2Q2	ubiquitin conjugating enzyme E2 Q2	ENSG00000140367
4758	1.73e-06	6.44e-08	0.374	5.40613	2.02164	1193.68	NEU1	neuraminidase 1	ENSG00000204386
57648	1.98e-09	2.85e-11	0.304	6.65398	2.02143	987.69	KIAA1522	KIAA1522	ENSG00000162522
107986710	0.000176	1.4e-05	0.465	4.34428	2.02095	61.72	LOC107986710	uncharacterized LOC107986710
7718	8.6e-06	4e-07	0.399	5.06909	2.02065	83.59	ZNF165	zinc finger protein 165	ENSG00000197279
4830	6.24e-07	1.94e-08	0.359	5.61693	2.01823	350.49	NME1	NME/NM23 nucleoside diphosphate kinase 1	ENSG00000239672
7474	7.41e-08	1.75e-09	0.335	6.01944	2.01614	361.92	WNT5A	Wnt family member 5A	ENSG00000114251
84962	2.84e-05	1.6e-06	0.42	4.79881	2.0159	1221.51	AJUBA	ajuba LIM protein	ENSG00000129474
5154	3.57e-05	2.09e-06	0.425	4.74463	2.01589	178.03	PDGFA	platelet derived growth factor subunit A	ENSG00000197461
164832	1.93e-05	1.01e-06	0.412	4.88934	2.01526	256.22	LONRF2	LON peptidase N-terminal domain and ring finger 2	ENSG00000170500
27293	0.0433	0.0134	0.814	2.47368	2.0141	40.46	SMPDL3B	sphingomyelin phosphodiesterase acid like 3B	ENSG00000130768
8644	0.000843	9.32e-05	0.515	3.90768	2.01389	3970.85	AKR1C3	aldo-keto reductase family 1 member C3	ENSG00000196139
8341	0.000829	9.11e-05	0.514	3.91326	2.0129	171.16	H2BC15	H2B clustered histone 15	ENSG00000233822
552	0.0396	0.0119	0.8	2.51551	2.0129	3079.22	AVPR1A	arginine vasopressin receptor 1A	ENSG00000166148
105373881	0.0207	0.00509	0.717	2.80147	2.00955	17.69	LOC105373881	uncharacterized LOC105373881
374286	0.0387	0.0115	0.795	2.52625	2.00759	22.4	FBXW10B	F-box and WD repeat domain containing 10B	ENSG00000241322
83449	0.0092	0.00182	0.644	3.11762	2.00658	29.7	PMFBP1	polyamine modulated factor 1 binding protein 1	ENSG00000118557
23302	0.011	0.00227	0.657	3.05214	2.00654	98.84	WSCD1	WSC domain containing 1	ENSG00000179314
1737	0.00139	0.000171	0.534	3.75843	2.00648	854.91	DLAT	dihydrolipoamide S-acetyltransferase	ENSG00000150768
2187	0.000755	8.13e-05	0.509	3.94054	2.00534	39.83	FANCB	FA complementation group B	ENSG00000181544
528	4.43e-05	2.73e-06	0.427	4.68984	2.00421	2314.04	ATP6V1C1	ATPase H+ transporting V1 subunit C1	ENSG00000155097
27253	9.52e-05	6.68e-06	0.444	4.50378	2.00168	243.69	PCDH17	protocadherin 17	ENSG00000118946
6878	1.6e-05	8.14e-07	0.406	4.93206	2.00006	426.48	TAF6	TATA-box binding protein associated factor 6	ENSG00000106290
378884	9.55e-05	6.7e-06	0.444	4.50295	1.99986	111.01	NHLRC1	NHL repeat containing E3 ubiquitin protein ligase 1	ENSG00000187566
3013	0.00241	0.000341	0.558	3.58188	1.99985	124.66	H2AC7	H2A clustered histone 7	ENSG00000196866
51053	0.000159	1.23e-05	0.457	4.37133	1.99799	394.33	GMNN	geminin DNA replication inhibitor	ENSG00000112312
220042	0.00837	0.00162	0.634	3.1526	1.99762	66.63	DDIAS	DNA damage induced apoptosis suppressor	ENSG00000165490
54751	0.00897	0.00176	0.639	3.12739	1.99742	286.46	FBLIM1	filamin binding LIM protein 1	ENSG00000162458
24146	1.92e-07	5.02e-09	0.341	5.84638	1.99578	367.3	CLDN15	claudin 15	ENSG00000106404
57130	0.0154	0.00351	0.684	2.91956	1.99568	1491.01	ATP13A1	ATPase 13A1	ENSG00000105726
64946	0.00425	0.000692	0.587	3.39284	1.99277	75.72	CENPH	centromere protein H	ENSG00000153044
440689	6.39e-05	4.2e-06	0.432	4.60141	1.98591	430.78	H2BC18	H2B clustered histone 18	ENSG00000203814
56920	0.00266	0.000384	0.559	3.55052	1.98389	83.5	SEMA3G	semaphorin 3G	ENSG00000010319
192683	0.0315	0.00884	0.757	2.61824	1.98142	187.13	SCAMP5	secretory carrier membrane protein 5	ENSG00000198794
4828	0.00762	0.00143	0.621	3.18775	1.97954	32.04	NMB	neuromedin B	ENSG00000197696
23212	7.38e-05	4.96e-06	0.433	4.56646	1.97849	352.12	RRS1	ribosome biogenesis regulator 1 homolog	ENSG00000179041
822	0.0104	0.00212	0.643	3.07302	1.97714	153.91	CAPG	capping actin protein, gelsolin like	ENSG00000042493
286262	0.00537	0.000922	0.596	3.31342	1.97517	257.04	TPRN	taperin	ENSG00000176058
1952	0.000583	5.97e-05	0.491	4.01391	1.97263	305.4	CELSR2	cadherin EGF LAG seven-pass G-type receptor 2	ENSG00000143126
55723	0.0207	0.00511	0.704	2.79988	1.97183	37.28	ASF1B	anti-silencing function 1B histone chaperone	ENSG00000105011
51236	2.74e-05	1.54e-06	0.41	4.8066	1.97099	341.85	HGH1	HGH1 homolog	ENSG00000235173
84440	1.36e-05	6.76e-07	0.397	4.968	1.97045	599.45	RAB11FIP4	RAB11 family interacting protein 4	ENSG00000131242
100129973	0.00151	0.00019	0.528	3.73193	1.96907	25.55	CERNA1	competing endogenous lncRNA 1 for miR-4707-5p and miR-4767
8336	0.00215	0.000294	0.544	3.62079	1.96818	201.53	H2AC17	H2A clustered histone 17	ENSG00000278677
339456	0.0736	0.0267	0.888	2.21564	1.96789	90.93	TMEM52	transmembrane protein 52	ENSG00000178821
84306	1.1e-05	5.23e-07	0.392	5.01754	1.96783	76.03	PDCD2L	programmed cell death 2 like	ENSG00000126249
56180	0.00316	0.000476	0.563	3.49375	1.96766	264.45	MOSPD1	motile sperm domain containing 1	ENSG00000101928
113763	0.00045	4.31e-05	0.481	4.09037	1.96666	251.94	ZBED10P	zinc finger BED-type containing 10, pseudogene
105377267	0.000379	3.47e-05	0.474	4.1401	1.96431	262.33	LOC105377267	uncharacterized LOC105377267	ENSG00000250696
105370854	0.0541	0.0178	0.828	2.3698	1.96163	287.83	LOC105370854	uncharacterized LOC105370854
219833	0.0207	0.0051	0.7	2.80087	1.96084	46.09	KCNJ5-AS1	KCNJ5 antisense RNA 1	ENSG00000174370
284161	0.000733	7.84e-05	0.496	3.94918	1.96063	70.26	GDPD1	glycerophosphodiester phosphodiesterase domain containing 1	ENSG00000153982
2177	0.00354	0.000547	0.567	3.45669	1.9605	171.02	FANCD2	FA complementation group D2	ENSG00000144554
4591	0.000348	3.12e-05	0.471	4.16458	1.96023	692.12	TRIM37	tripartite motif containing 37	ENSG00000108395
57673	0.00224	0.00031	0.543	3.60678	1.95755	92.16	BEND3	BEN domain containing 3	ENSG00000178409
5834	1.61e-07	4.15e-09	0.333	5.87799	1.95704	1049.93	PYGB	glycogen phosphorylase B	ENSG00000100994
9123	0.0327	0.00928	0.752	2.6017	1.95648	277.79	SLC16A3	solute carrier family 16 member 3	ENSG00000141526
79581	0.00209	0.000285	0.539	3.62888	1.95642	217.87	SLC52A2	solute carrier family 52 member 2	ENSG00000185803
94032	0.0303	0.00845	0.743	2.63367	1.95619	15.31	CAMK2N2	calcium/calmodulin dependent protein kinase II inhibitor 2	ENSG00000163888
55215	0.00105	0.000122	0.509	3.84189	1.9558	379.07	FANCI	FA complementation group I	ENSG00000140525
29901	3.99e-05	2.42e-06	0.414	4.71499	1.953	113.78	SAC3D1	SAC3 domain containing 1	ENSG00000168061
80176	1.46e-07	3.71e-09	0.331	5.89661	1.95241	710.17	SPSB1	splA/ryanodine receptor domain and SOCS box containing 1	ENSG00000171621
3070	0.00267	0.000387	0.55	3.54891	1.95109	454.63	HELLS	helicase, lymphoid specific	ENSG00000119969
56125	0.045	0.0141	0.794	2.45584	1.95015	46.3	PCDHB11	protocadherin beta 11	ENSG00000197479
23770	0.00559	0.000969	0.591	3.29948	1.95	3874.28	FKBP8	FKBP prolyl isomerase 8	ENSG00000105701
949	0.000417	3.92e-05	0.474	4.11233	1.94995	7831.05	SCARB1	scavenger receptor class B member 1	ENSG00000073060
105372862	0.0353	0.0102	0.759	2.56816	1.94957	18.51	LOC105372862	uncharacterized LOC105372862
221150	0.0033	0.000504	0.56	3.47881	1.9488	54.73	SKA3	spindle and kinetochore associated complex subunit 3	ENSG00000165480
105374177	0.115	0.048	0.985	1.9775	1.94826	29.21	LINC02029	long intergenic non-protein coding RNA 2029	ENSG00000241544
1050	0.000745	8e-05	0.494	3.94426	1.94722	3601.58	CEBPA	CCAAT enhancer binding protein alpha	ENSG00000245848
404636	1.15e-05	5.51e-07	0.389	5.00751	1.94682	831.73	DENND10	DENN domain containing 10	ENSG00000119979
685	8.98e-05	6.25e-06	0.431	4.51767	1.94587	41.76	BTC	betacellulin	ENSG00000174808
7423	0.0208	0.00515	0.695	2.79734	1.94487	753.71	VEGFB	vascular endothelial growth factor B	ENSG00000173511
84968	0.00251	0.000357	0.545	3.57005	1.94435	340.04	PNMA6A	PNMA family member 6A	ENSG00000235961
664701	0.0139	0.00306	0.656	2.96202	1.94417	27.13	ZNF826P	zinc finger protein 826, pseudogene
8577	0.00645	0.00116	0.598	3.2477	1.94265	17.15	TMEFF1	transmembrane protein with EGF like and two follistatin like domains 1	ENSG00000241697
107985050	0.0133	0.00287	0.651	2.98128	1.93959	24.5	LOC107985050
84688	0.0408	0.0123	0.774	2.50269	1.93673	20.02	C9orf24	chromosome 9 open reading frame 24	ENSG00000164972
342132	0.0169	0.00392	0.671	2.88435	1.93484	26.44	ZNF774	zinc finger protein 774	ENSG00000196391
127281	1.85e-09	2.63e-11	0.29	6.66605	1.93411	207.36	PRXL2B	peroxiredoxin like 2B	ENSG00000157870
5315	0.00179	0.000235	0.526	3.67829	1.93356	1677.32	PKM	pyruvate kinase M1/2	ENSG00000067225
145788	0.0512	0.0166	0.806	2.39653	1.93072	7.79	PIERCE2	piercer of microtubule wall 2	ENSG00000261652
9134	0.00697	0.00128	0.599	3.21936	1.92895	145.12	CCNE2	cyclin E2	ENSG00000175305
57125	3.26e-06	1.32e-07	0.366	5.27609	1.92873	60.27	PLXDC1	plexin domain containing 1	ENSG00000161381
8463	9.15e-07	3.07e-08	0.348	5.53737	1.9276	238.49	TEAD2	TEA domain transcription factor 2	ENSG00000074219
4173	0.0177	0.00418	0.672	2.86433	1.92576	687.9	MCM4	minichromosome maintenance complex component 4	ENSG00000104738
200298	0.0216	0.00539	0.692	2.78276	1.92512	21.13	LINC00528	long intergenic non-protein coding RNA 528	ENSG00000269220
107986126	0.0141	0.00311	0.65	2.95626	1.92111	52.36	LOC107986126	uncharacterized LOC107986126
899	6.73e-05	4.46e-06	0.419	4.58858	1.92104	76.58	CCNF	cyclin F	ENSG00000162063
100126338	0.00933	0.00186	0.616	3.11193	1.91838	57.05	MIR937	microRNA 937	ENSG00000284224
101928287	0.0306	0.00852	0.729	2.63073	1.91724	9.17	LINC01285	long intergenic non-protein coding RNA 1285	ENSG00000203650
10052	0.00158	0.000201	0.515	3.71746	1.91556	78.9	GJC1	gap junction protein gamma 1	ENSG00000182963
84302	0.00125	0.000151	0.505	3.78932	1.91527	78.72	PGAP4	post-GPI attachment to proteins GalNAc transferase 4	ENSG00000165152
5413	0.00695	0.00127	0.594	3.2219	1.91497	25.85	SEPTIN5	septin 5	ENSG00000184702
134548	0.0077	0.00145	0.601	3.18405	1.91333	143.51	SOWAHA	sosondowah ankyrin repeat domain family member A	ENSG00000198944
51280	6.88e-07	2.17e-08	0.342	5.59794	1.91244	914.87	GOLM1	golgi membrane protein 1	ENSG00000135052
7012	0.00104	0.00012	0.497	3.84555	1.91169	860.75	TERC	telomerase RNA component	ENSG00000277925
6518	0.062	0.0212	0.828	2.30356	1.90729	21.68	SLC2A5	solute carrier family 2 member 5	ENSG00000142583
23513	0.00116	0.000137	0.5	3.81347	1.90719	1674.72	SCRIB	scribble planar cell polarity protein	ENSG00000180900
8625	0.00894	0.00176	0.61	3.12864	1.90719	265.62	RFXANK	regulatory factor X associated ankyrin containing protein	ENSG00000064490
200879	0.0956	0.0378	0.917	2.0775	1.90556	15.42	LIPH	lipase H	ENSG00000163898
1030	0.0203	0.00497	0.678	2.80882	1.90448	128.04	CDKN2B	cyclin dependent kinase inhibitor 2B	ENSG00000147883
157570	0.000273	2.31e-05	0.45	4.23257	1.90262	87.45	ESCO2	establishment of sister chromatid cohesion N-acetyltransferase 2	ENSG00000171320
10712	1.22e-05	5.97e-07	0.381	4.99208	1.9011	285.82	ENTREP3	endosomal transmembrane epsin interactor 3	ENSG00000160767
5468	2.99e-07	8.4e-09	0.33	5.7603	1.90078	495.06	PPARG	peroxisome proliferator activated receptor gamma	ENSG00000132170
80119	0.0144	0.00321	0.645	2.94669	1.90022	27.9	PIF1	PIF1 5'-to-3' DNA helicase	ENSG00000140451
100505687	6.58e-08	1.52e-09	0.314	6.04264	1.90003	110.99	LINC00888	long intergenic non-protein coding RNA 888	ENSG00000291106
79805	0.0482	0.0153	0.784	2.42404	1.89976	34.19	VASH2	vasohibin 2	ENSG00000143494
57717	0.0991	0.0397	0.923	2.05705	1.89932	62.77	PCDHB16	protocadherin beta 16	ENSG00000272674
441294	0.0284	0.00773	0.713	2.66347	1.89901	94.77	CTAGE15	CTAGE family member 15	ENSG00000271079
102724149	0.0416	0.0127	0.761	2.49319	1.89846	21.09	LOC102724149	uncharacterized LOC102724149
170691	0.0023	0.000319	0.527	3.599	1.89618	1208.27	ADAMTS17	ADAM metallopeptidase with thrombospondin type 1 motif 17	ENSG00000140470
541471	3.3e-08	6.72e-10	0.307	6.17247	1.89365	281.1	MIR4435-2HG	MIR4435-2 host gene	ENSG00000172965
100125556	0.00414	0.000666	0.556	3.40309	1.89229	31.49	FAM86JP	family with sequence similarity 86, member A pseudogene	ENSG00000291071
3929	2.85e-08	5.67e-10	0.305	6.19948	1.88899	7929.7	LBP	lipopolysaccharide binding protein	ENSG00000129988
389119	0.0256	0.00676	0.697	2.70842	1.88661	12.46	INKA1	inka box actin regulator 1	ENSG00000185614
100507002	0.00972	0.00196	0.609	3.09678	1.88545	46.89	LOC100507002	uncharacterized LOC100507002
84079	8.55e-15	4.62e-17	0.224	8.39611	1.8846	461.64	ANKRD27	ankyrin repeat domain 27	ENSG00000105186
57650	0.00459	0.00076	0.559	3.36711	1.88238	121.14	CIP2A	cellular inhibitor of PP2A	ENSG00000163507
29028	0.0139	0.00304	0.634	2.96378	1.87825	2552.81	ATAD2	ATPase family AAA domain containing 2	ENSG00000156802
1646	0.0108	0.00222	0.614	3.05875	1.87773	5657.98	AKR1C2	aldo-keto reductase family 1 member C2	ENSG00000151632
642658	0.00167	0.000215	0.507	3.70089	1.87751	61.26	SCX	scleraxis bHLH transcription factor	ENSG00000260428
4796	0.00433	0.000706	0.554	3.38736	1.87687	159.32	TONSL	tonsoku like, DNA repair protein	ENSG00000160949
1875	5.61e-07	1.72e-08	0.333	5.63798	1.87551	108.32	E2F5	E2F transcription factor 5	ENSG00000133740
284069	0.0669	0.0235	0.827	2.26464	1.87372	15.72	FAM171A2	family with sequence similarity 171 member A2	ENSG00000161682
4320	0.00123	0.000148	0.493	3.79496	1.87241	149.26	MMP11	matrix metallopeptidase 11	ENSG00000099953
7163	4.73e-05	2.96e-06	0.401	4.67369	1.87186	1617.67	TPD52	tumor protein D52	ENSG00000076554
4176	0.0046	0.000762	0.554	3.36638	1.86573	971.72	MCM7	minichromosome maintenance complex component 7	ENSG00000166508
105373211	0.0298	0.00826	0.706	2.64144	1.86554	36.55	LOC105373211
4776	0.0717	0.0259	0.837	2.22818	1.86548	111.83	NFATC4	nuclear factor of activated T cells 4	ENSG00000100968
4857	0.0325	0.00921	0.716	2.60428	1.8646	49.5	NOVA1	NOVA alternative splicing regulator 1	ENSG00000139910
100128292	0.0352	0.0102	0.724	2.56971	1.86158	9.61	DLG5-AS1	DLG5 antisense RNA 1
91683	0.00558	0.000966	0.564	3.30014	1.86002	169.14	SYT12	synaptotagmin 12	ENSG00000173227
302	3.56e-05	2.08e-06	0.392	4.74525	1.85998	3155.26	ANXA2	annexin A2	ENSG00000182718
9926	1.14e-14	6.22e-17	0.222	8.36102	1.85926	5412.97	LPGAT1	lysophosphatidylglycerol acyltransferase 1	ENSG00000123684
231	0.0152	0.00345	0.635	2.92486	1.85857	716.1	AKR1B1	aldo-keto reductase family 1 member B	ENSG00000085662
10202	0.0203	0.00498	0.662	2.80802	1.85795	492.66	DHRS2	dehydrogenase/reductase 2	ENSG00000100867
54567	0.000239	1.99e-05	0.435	4.26638	1.85745	145.03	DLL4	delta like canonical Notch ligand 4	ENSG00000128917
1509	5.16e-05	3.3e-06	0.398	4.65124	1.85294	31122.9	CTSD	cathepsin D	ENSG00000117984
6596	9.54e-10	1.29e-11	0.273	6.77003	1.84967	1562.3	HLTF	helicase like transcription factor	ENSG00000071794
55266	7.75e-05	5.24e-06	0.406	4.55483	1.84862	1300.37	TMEM19	transmembrane protein 19	ENSG00000139291
440829	0.00275	0.000401	0.522	3.53937	1.84806	397.49	SHISA8	shisa family member 8	ENSG00000234965
653820	0.0153	0.00347	0.632	2.92271	1.84687	27.87	FAM72B	family with sequence similarity 72 member B	ENSG00000188610
5738	3.46e-06	1.42e-07	0.35	5.26253	1.84432	752.17	PTGFRN	prostaglandin F2 receptor inhibitor	ENSG00000134247
3015	0.000216	1.76e-05	0.429	4.293	1.84265	983.38	H2AZ1	H2A.Z variant histone 1	ENSG00000164032
3656	8.16e-05	5.56e-06	0.406	4.54238	1.84228	439.55	IRAK2	interleukin 1 receptor associated kinase 2	ENSG00000134070
78995	0.0131	0.00282	0.616	2.98681	1.83986	29.82	HROB	homologous recombination factor with OB-fold	ENSG00000125319
105371452	0.016	0.00367	0.632	2.9052	1.83561	18.21	LOC105371452	uncharacterized LOC105371452
25953	5.03e-09	8.04e-11	0.282	6.49986	1.83532	2404.48	PNKD	PNKD metallo-beta-lactamase domain containing	ENSG00000127838
8351	0.0118	0.00248	0.606	3.02576	1.8347	318.33	H3C4	H3 clustered histone 4	ENSG00000197409
57101	0.042	0.0128	0.737	2.48809	1.83336	44.91	ANO2	anoctamin 2	ENSG00000047617
84964	0.00175	0.000229	0.497	3.6843	1.83152	210.22	ALKBH6	alkB homolog 6	ENSG00000239382
105370504	0.0614	0.021	0.792	2.3077	1.82873	74	LOC105370504	uncharacterized LOC105370504
6297	0.0674	0.0237	0.807	2.26161	1.82464	86.14	SALL2	spalt like transcription factor 2	ENSG00000165821
5874	0.0504	0.0162	0.759	2.40379	1.82419	259.25	RAB27B	RAB27B, member RAS oncogene family	ENSG00000041353
100288637	0.0115	0.00241	0.601	3.03498	1.823	36.82	LOC100288637	OTU deubiquitinase 7A pseudogene	ENSG00000187951
1164	1.92e-05	1.01e-06	0.372	4.88983	1.82146	134.81	CKS2	CDC28 protein kinase regulatory subunit 2	ENSG00000123975
6721	0.00146	0.000183	0.487	3.74116	1.82129	3234.84	SREBF2	sterol regulatory element binding transcription factor 2	ENSG00000198911
64105	0.0283	0.00769	0.683	2.66551	1.8211	58.97	CENPK	centromere protein K	ENSG00000123219
25903	0.000446	4.25e-05	0.445	4.09351	1.82048	111.06	OLFML2B	olfactomedin like 2B	ENSG00000162745
10926	0.000915	0.000103	0.468	3.88428	1.81701	179.11	DBF4	DBF4 zinc finger	ENSG00000006634
55203	0.0237	0.00614	0.663	2.7401	1.81599	21.35	LGI2	leucine rich repeat LGI family member 2	ENSG00000153012
994	1.95e-06	7.39e-08	0.337	5.38142	1.81488	746.25	CDC25B	cell division cycle 25B	ENSG00000101224
64403	0.0536	0.0176	0.764	2.37397	1.81329	40.48	CDH24	cadherin 24	ENSG00000139880
10117	0.0203	0.00496	0.645	2.80951	1.81276	51.59	ENAM	enamelin	ENSG00000132464
64748	3.99e-06	1.66e-07	0.346	5.23356	1.81193	341.87	PLPPR2	phospholipid phosphatase related 2	ENSG00000105520
30846	0.00281	0.000411	0.513	3.53301	1.81082	556.57	EHD2	EH domain containing 2	ENSG00000024422
440300	0.0144	0.00322	0.614	2.946	1.80766	60.59	LOC440300	chondroitin sulfate proteoglycan 4 pseudogene
54749	1.14e-05	5.47e-07	0.361	5.00908	1.80759	244.49	EPDR1	ependymin related 1	ENSG00000086289
11153	2.63e-05	1.45e-06	0.375	4.81747	1.80742	223.54	FICD	FIC domain protein adenylyltransferase	ENSG00000198855
79022	1.79e-05	9.28e-07	0.368	4.90627	1.80633	560.79	TMEM106C	transmembrane protein 106C	ENSG00000134291
4487	0.0467	0.0147	0.74	2.43925	1.80535	13.33	MSX1	msh homeobox 1	ENSG00000163132
8270	1.16e-05	5.59e-07	0.36	5.00483	1.80416	169.19	LAGE3	L antigen family member 3	ENSG00000196976
5476	8.07e-07	2.64e-08	0.324	5.56384	1.80286	3741.69	CTSA	cathepsin A	ENSG00000064601
9399	0.000166	1.3e-05	0.413	4.36014	1.80271	208.87	STOML1	stomatin like 1	ENSG00000067221
25941	1.31e-11	1.22e-13	0.243	7.41459	1.80191	572.82	TPGS2	tubulin polyglutamylase complex subunit 2	ENSG00000134779
110599583	0.00011	8e-06	0.403	4.46505	1.80124	35.78	EEF1AKMT4-ECE2	EEF1AKMT4-ECE2 readthrough	ENSG00000284917
7371	3.43e-06	1.4e-07	0.342	5.26532	1.79873	319.02	UCK2	uridine-cytidine kinase 2	ENSG00000143179
2194	0.00631	0.00113	0.552	3.25596	1.79858	29931	FASN	fatty acid synthase	ENSG00000169710
3925	0.00107	0.000125	0.469	3.83659	1.79857	492.76	STMN1	stathmin 1	ENSG00000117632
125058	1.5e-07	3.82e-09	0.305	5.89172	1.79641	1541.57	TBC1D16	TBC1 domain family member 16	ENSG00000167291
26298	0.00316	0.000477	0.514	3.49359	1.79566	343.56	EHF	ETS homologous factor	ENSG00000135373
79794	8.29e-07	2.73e-08	0.323	5.55764	1.79451	560.1	SPRING1	SREBF pathway regulator in golgi 1	ENSG00000111412
102724545	0.0149	0.00335	0.61	2.93372	1.79051	16.38	LOC102724545	uncharacterized LOC102724545
2475	1.77e-06	6.61e-08	0.331	5.40157	1.78973	3480.01	MTOR	mechanistic target of rapamycin kinase	ENSG00000198793
25886	0.000669	7.02e-05	0.45	3.97551	1.78747	106.21	POC1A	POC1 centriolar protein A	ENSG00000164087
10051	0.000458	4.4e-05	0.437	4.08551	1.7874	1383.63	SMC4	structural maintenance of chromosomes 4	ENSG00000113810
5909	3.32e-05	1.92e-06	0.375	4.7621	1.7871	413.38	RAP1GAP	RAP1 GTPase activating protein	ENSG00000076864
10963	1.29e-08	2.33e-10	0.282	6.33781	1.78512	1499.14	STIP1	stress induced phosphoprotein 1	ENSG00000168439
3909	0.0108	0.00222	0.583	3.05956	1.78416	312.59	LAMA3	laminin subunit alpha 3	ENSG00000053747
64837	0.000292	2.52e-05	0.423	4.21287	1.78408	152.9	KLC2	kinesin light chain 2	ENSG00000174996
53405	0.0245	0.00638	0.654	2.72777	1.78335	65.64	CLIC5	chloride intracellular channel 5	ENSG00000112782
2821	1.24e-06	4.38e-08	0.326	5.47469	1.78323	6729.41	GPI	glucose-6-phosphate isomerase	ENSG00000105220
4172	0.000337	3e-05	0.427	4.17339	1.78148	659.62	MCM3	minichromosome maintenance complex component 3	ENSG00000112118
54935	0.000494	4.8e-05	0.437	4.06518	1.77764	738.57	DUSP23	dual specificity phosphatase 23	ENSG00000158716
140606	0.00612	0.00109	0.544	3.26644	1.77717	309.94	SELENOM	selenoprotein M	ENSG00000198832
26024	1.24e-05	6.08e-07	0.356	4.98865	1.77696	288.34	PTCD1	pentatricopeptide repeat domain 1	ENSG00000106246
84790	1.04e-06	3.56e-08	0.322	5.5113	1.77656	1305.46	TUBA1C	tubulin alpha 1c	ENSG00000167553
2146	0.0186	0.00447	0.624	2.84288	1.77472	269.28	EZH2	enhancer of zeste 2 polycomb repressive complex 2 subunit	ENSG00000106462
11043	0.000288	2.47e-05	0.42	4.21763	1.77315	695.88	MID2	midline 2	ENSG00000080561
10553	3.72e-12	3.09e-14	0.233	7.59462	1.77301	1671.86	HTATIP2	HIV-1 Tat interactive protein 2	ENSG00000109854
23636	0.000895	0.0001	0.456	3.89008	1.77295	1144.3	NUP62	nucleoporin 62	ENSG00000213024
6519	0.0148	0.00333	0.604	2.93597	1.77277	1258.35	SLC3A1	solute carrier family 3 member 1	ENSG00000138079
22866	9.7e-05	6.82e-06	0.394	4.49911	1.77271	222.31	CNKSR2	connector enhancer of kinase suppressor of Ras 2	ENSG00000149970
56128	0.0882	0.034	0.836	2.12013	1.77233	24.27	PCDHB8	protocadherin beta 8	ENSG00000120322
5351	2.94e-07	8.21e-09	0.307	5.76409	1.77101	3733.62	PLOD1	procollagen-lysine,2-oxoglutarate 5-dioxygenase 1	ENSG00000083444
284358	0.0132	0.00286	0.594	2.98248	1.77068	16.85	MAMSTR	MEF2 activating motif and SAP domain containing transcriptional regulator	ENSG00000176909
6857	0.000936	0.000105	0.456	3.87783	1.76997	205.64	SYT1	synaptotagmin 1	ENSG00000067715
6855	0.0257	0.00681	0.654	2.70616	1.76863	11.02	SYP	synaptophysin	ENSG00000102003
100506211	0.114	0.0476	0.893	1.98129	1.76855	47.08	MIR210HG	MIR210 host gene	ENSG00000247095
51088	1.97e-09	2.84e-11	0.266	6.65477	1.76823	3109.61	KLHL5	kelch like family member 5	ENSG00000109790
349667	0.0014	0.000173	0.471	3.75478	1.76804	400.14	RTN4RL2	reticulon 4 receptor like 2	ENSG00000186907
63943	0.00157	0.0002	0.475	3.71867	1.76658	54.02	FKBPL	FKBP prolyl isomerase like	ENSG00000204315
101928491	0.0415	0.0126	0.708	2.49494	1.76587	13.5	LOC101928491	uncharacterized LOC101928491
284018	1.54e-08	2.87e-10	0.28	6.30586	1.76417	227.99	C17orf58	chromosome 17 open reading frame 58	ENSG00000186665
55055	0.00101	0.000116	0.457	3.85509	1.76087	206.5	ZWILCH	zwilch kinetochore protein	ENSG00000174442
5911	1.57e-06	5.79e-08	0.324	5.42508	1.7582	1062.81	RAP2A	RAP2A, member of RAS oncogene family	ENSG00000125249
9480	2.68e-09	4e-11	0.266	6.60391	1.75696	4139.8	ONECUT2	one cut homeobox 2	ENSG00000119547
10755	0.00119	0.000143	0.462	3.80302	1.75628	770.59	GIPC1	GIPC PDZ domain containing family member 1	ENSG00000123159
7293	0.0232	0.00593	0.638	2.75178	1.75563	36.65	TNFRSF4	TNF receptor superfamily member 4	ENSG00000186827
31	0.000431	4.08e-05	0.428	4.10295	1.75553	2140.56	ACACA	acetyl-CoA carboxylase alpha	ENSG00000278540
7037	0.000883	9.86e-05	0.451	3.89413	1.75548	3582.36	TFRC	transferrin receptor	ENSG00000072274
26136	1.48e-05	7.51e-07	0.355	4.94766	1.75545	564.35	TES	testin LIM domain protein	ENSG00000135269
347273	0.059	0.0199	0.754	2.32763	1.75493	10.97	CAVIN4	caveolae associated protein 4	ENSG00000170681
10195	8.65e-07	2.88e-08	0.316	5.54841	1.75491	721.69	ALG3	ALG3 alpha-1,3- mannosyltransferase	ENSG00000214160
29128	0.00205	0.000278	0.482	3.63529	1.75194	104.31	UHRF1	ubiquitin like with PHD and ring finger domains 1	ENSG00000276043
5708	2.6e-09	3.87e-11	0.265	6.60905	1.75179	2884.15	PSMD2	proteasome 26S subunit ubiquitin receptor, non-ATPase 2	ENSG00000175166
255738	0.00656	0.00119	0.54	3.24202	1.75132	1220.58	PCSK9	proprotein convertase subtilisin/kexin type 9	ENSG00000169174
126661	0.0436	0.0135	0.709	2.47033	1.75097	23.33	CCDC163	CCDC163 homolog	ENSG00000280670
977	0.000237	1.96e-05	0.41	4.26935	1.75059	2070.24	CD151	CD151 molecule (Raph blood group)	ENSG00000177697
692085	0.0407	0.0123	0.699	2.50359	1.74996	18.69	SNORD45C	small nucleolar RNA, C/D box 45C	ENSG00000206620
5820	0.00475	0.000792	0.521	3.35562	1.74672	56.45	PVT1	Pvt1 oncogene	ENSG00000249859
100507056	0.0794	0.0296	0.802	2.17532	1.74552	229.23	CCAT1	colon cancer associated transcript 1
55884	1.47e-06	5.35e-08	0.321	5.43912	1.74443	1132.91	WSB2	WD repeat and SOCS box containing 2	ENSG00000176871
5507	0.00516	0.000878	0.524	3.32683	1.74362	1127.84	PPP1R3C	protein phosphatase 1 regulatory subunit 3C	ENSG00000119938
100847090	0.028	0.00759	0.653	2.66991	1.74347	17.37	MIR5187	microRNA 5187	ENSG00000284035
11339	0.0248	0.00648	0.64	2.72269	1.74247	52.04	OIP5	Opa interacting protein 5	ENSG00000104147
27242	0.000157	1.21e-05	0.398	4.37574	1.74144	722.25	TNFRSF21	TNF receptor superfamily member 21	ENSG00000146072
54437	0.0122	0.00259	0.577	3.01229	1.73905	37.29	SEMA5B	semaphorin 5B	ENSG00000082684
230	0.109	0.0449	0.866	2.00547	1.73671	1166.63	ALDOC	aldolase, fructose-bisphosphate C	ENSG00000109107
1802	6.8e-05	4.54e-06	0.378	4.58518	1.73534	283.68	DPH2	diphthamide biosynthesis 2	ENSG00000132768
54868	1.08e-06	3.75e-08	0.315	5.50245	1.73506	521.76	TMEM104	transmembrane protein 104	ENSG00000109066
100506844	0.00863	0.00168	0.552	3.14145	1.7344	17.84	GIHCG	GIHCG inhibitor of miR-200b/200a/429 expression	ENSG00000257698
147700	0.00146	0.000183	0.464	3.74093	1.73434	25.5	KLC3	kinesin light chain 3	ENSG00000104892
114907	0.0208	0.00512	0.619	2.79912	1.73339	343.04	FBXO32	F-box protein 32	ENSG00000156804
360132	0.0354	0.0102	0.675	2.56759	1.73327	11.39	FKBP9P1	FKBP prolyl isomerase 9 pseudogene 1	ENSG00000291029
3073	2.34e-08	4.54e-10	0.278	6.23427	1.73298	2370.05	HEXA	hexosaminidase subunit alpha	ENSG00000213614
79442	0.00124	0.000149	0.457	3.79246	1.73249	423.66	LRRC2	leucine rich repeat containing 2	ENSG00000163827
56996	3.01e-06	1.21e-07	0.327	5.29234	1.73106	521.02	SLC12A9	solute carrier family 12 member 9	ENSG00000146828
55222	0.00854	0.00166	0.55	3.14499	1.72916	436.42	LRRC20	leucine rich repeat containing 20	ENSG00000172731
138311	0.0105	0.00216	0.564	3.06762	1.72862	323.42	DIPK1B	divergent protein kinase domain 1B	ENSG00000165716
7407	5.16e-05	3.31e-06	0.372	4.65079	1.72828	1420.02	VARS1	valyl-tRNA synthetase 1	ENSG00000204394
401472	0.00557	0.000963	0.523	3.30121	1.72607	47.84	GASAL1	growth arrest associated lncRNA 1
55129	3.57e-09	5.46e-11	0.263	6.55791	1.72578	408.62	ANO10	anoctamin 10	ENSG00000160746
1978	2.25e-11	2.17e-13	0.235	7.33783	1.72487	512.3	EIF4EBP1	eukaryotic translation initiation factor 4E binding protein 1	ENSG00000187840
100132111	0.000888	9.92e-05	0.443	3.89251	1.7245	109.27	C2CD4D-AS1	C2CD4D and THEM5 antisense RNA 1
8323	0.00145	0.000181	0.46	3.74461	1.72437	222.89	FZD6	frizzled class receptor 6	ENSG00000164930
3899	3.92e-07	1.14e-08	0.302	5.70917	1.72407	922.24	AFF3	ALF transcription elongation factor 3	ENSG00000144218
3012	0.00495	0.000834	0.516	3.34128	1.72304	325.5	H2AC8	H2A clustered histone 8	ENSG00000277075
6541	0.00549	0.000947	0.521	3.30588	1.72239	289.54	SLC7A1	solute carrier family 7 member 1	ENSG00000139514
55227	0.000384	3.52e-05	0.416	4.13716	1.72188	144.81	LRRC1	leucine rich repeat containing 1	ENSG00000137269
101928347	0.0384	0.0114	0.681	2.52951	1.72137	32.17	LOC101928347	uncharacterized LOC101928347
120376	0.00465	0.000773	0.511	3.36211	1.71909	28.41	POU2AF3	POU class 2 homeobox associating factor 3	ENSG00000214290
9456	0.000926	0.000104	0.443	3.88068	1.71882	227.78	HOMER1	homer scaffold protein 1	ENSG00000152413
140710	0.000571	5.81e-05	0.427	4.02038	1.71802	817.44	SOGA1	suppressor of glucose, autophagy associated 1	ENSG00000149639
22883	0.0171	0.004	0.597	2.87847	1.71737	1568.73	CLSTN1	calsyntenin 1	ENSG00000171603
780	0.00406	0.000649	0.503	3.41043	1.71683	322.29	DDR1	discoidin domain receptor tyrosine kinase 1	ENSG00000204580
6590	0.0287	0.00786	0.646	2.65799	1.71645	1088.06	SLPI	secretory leukocyte peptidase inhibitor	ENSG00000124107
2178	0.0052	0.000887	0.516	3.3242	1.71613	33.37	FANCE	FA complementation group E	ENSG00000112039
83937	0.00441	0.000725	0.508	3.37979	1.71579	942.19	RASSF4	Ras association domain family member 4	ENSG00000107551
84059	0.012	0.00253	0.568	3.01958	1.71568	377.66	ADGRV1	adhesion G protein-coupled receptor V1	ENSG00000164199
116238	0.00011	7.96e-06	0.384	4.46624	1.71517	124.97	TLCD1	TLC domain containing 1	ENSG00000160606
23420	0.00179	0.000235	0.466	3.67817	1.71517	1932.93	NOMO1	NODAL modulator 1	ENSG00000103512
163183	0.0274	0.0074	0.64	2.67816	1.71412	156.22	SYNE4	spectrin repeat containing nuclear envelope family member 4	ENSG00000181392
26872	0.00394	0.000624	0.501	3.42088	1.71273	215.14	STEAP1	STEAP family member 1	ENSG00000164647
65265	0.000519	5.14e-05	0.423	4.04927	1.71241	654.21	C8orf33	chromosome 8 open reading frame 33	ENSG00000182307
23314	5.8e-06	2.57e-07	0.332	5.1526	1.71238	416.27	SATB2	SATB homeobox 2	ENSG00000119042
9545	0.0236	0.0061	0.624	2.74241	1.71166	314.85	RAB3D	RAB3D, member RAS oncogene family	ENSG00000105514
11067	0.00654	0.00118	0.528	3.24298	1.71143	2891.09	DEPP1	DEPP autophagy regulator 1	ENSG00000165507
53905	0.037	0.0109	0.672	2.54586	1.71139	73.55	DUOX1	dual oxidase 1	ENSG00000137857
100287098	0.0216	0.00541	0.615	2.78142	1.71138	19.55	TONSL-AS1	TONSL antisense RNA 1
85415	1.69e-05	8.68e-07	0.348	4.91943	1.71094	789.16	RHPN2	rhophilin Rho GTPase binding protein 2	ENSG00000131941
1627	0.0268	0.00717	0.635	2.68882	1.70824	223.2	DBN1	drebrin 1	ENSG00000113758
199731	0.00311	0.000467	0.488	3.49881	1.70818	158.02	CADM4	cell adhesion molecule 4	ENSG00000105767
1717	0.00287	0.000422	0.484	3.52616	1.70798	3423.93	DHCR7	7-dehydrocholesterol reductase	ENSG00000172893
669	0.00146	0.000182	0.456	3.74291	1.70746	267.29	BPGM	bisphosphoglycerate mutase	ENSG00000172331
5168	0.0102	0.00207	0.554	3.0799	1.70655	2525.18	ENPP2	ectonucleotide pyrophosphatase/phosphodiesterase 2	ENSG00000136960
116372	0.0178	0.00421	0.596	2.86221	1.70531	86.44	LYPD1	LY6/PLAUR domain containing 1	ENSG00000150551
23604	0.00101	0.000116	0.442	3.85345	1.70406	149.63	DAPK2	death associated protein kinase 2	ENSG00000035664
84722	0.0601	0.0204	0.734	2.31814	1.70229	33.98	PSRC1	proline and serine rich coiled-coil 1	ENSG00000134222
728377	0.0146	0.00326	0.579	2.94186	1.70193	717.18	ARHGEF34P	Rho guanine nucleotide exchange factor 34, pseudogene
7262	0.104	0.042	0.836	2.03315	1.70024	58.38	PHLDA2	pleckstrin homology like domain family A member 2	ENSG00000181649
4324	0.00214	0.000292	0.469	3.62258	1.70004	1626.39	MMP15	matrix metallopeptidase 15	ENSG00000102996
56938	0.00697	0.00128	0.528	3.21941	1.69937	311.14	BMAL2	basic helix-loop-helix ARNT like 2	ENSG00000029153
10615	0.00215	0.000294	0.469	3.6202	1.69775	450	SPAG5	sperm associated antigen 5	ENSG00000076382
11135	0.00276	0.000402	0.48	3.53858	1.69734	1256.35	CDC42EP1	CDC42 effector protein 1	ENSG00000128283
105376527	0.00107	0.000125	0.443	3.83543	1.69722	47.23	STIM1-AS1	STIM1 antisense RNA 1	ENSG00000228661
3915	6.98e-10	9.06e-12	0.249	6.8207	1.69717	2630.7	LAMC1	laminin subunit gamma 1	ENSG00000135862
255027	0.0182	0.00433	0.595	2.85291	1.69705	833.74	MPV17L	MPV17 mitochondrial inner membrane protein like	ENSG00000156968
6921	0.000463	4.45e-05	0.416	4.08275	1.69684	687.28	ELOC	elongin C	ENSG00000154582
171423	9.76e-07	3.32e-08	0.307	5.52363	1.6964	441.48	PDIA3P1	protein disulfide isomerase family A member 3 pseudogene 1
100873945	0.000632	6.55e-05	0.424	3.99196	1.69173	40.66	HLTF-AS1	HLTF antisense RNA 1	ENSG00000239718
79080	1.17e-05	5.67e-07	0.338	5.0021	1.69103	208.5	CCDC86	coiled-coil domain containing 86	ENSG00000110104
116362	0.000331	2.94e-05	0.404	4.17798	1.68981	110.4	RBP7	retinol binding protein 7	ENSG00000162444
283373	2.12e-08	4.07e-10	0.27	6.25124	1.68948	1080.31	ANKRD52	ankyrin repeat domain 52	ENSG00000139645
79637	0.000696	7.39e-05	0.426	3.96352	1.68947	170.38	ARMC7	armadillo repeat containing 7	ENSG00000125449
3678	8.34e-12	7.49e-14	0.226	7.479	1.68791	1832.5	ITGA5	integrin subunit alpha 5	ENSG00000161638
5993	0.00105	0.000122	0.439	3.84229	1.68639	826.54	RFX5	regulatory factor X5	ENSG00000143390
586	0.00033	2.93e-05	0.403	4.17905	1.68578	379.42	BCAT1	branched chain amino acid transaminase 1	ENSG00000060982
100093631	1.22e-05	5.98e-07	0.338	4.9918	1.68552	2072.42	GTF2IP4	general transcription factor IIi pseudogene 4	ENSG00000233369
4059	0.00597	0.00105	0.514	3.27594	1.68469	1507.13	BCAM	basal cell adhesion molecule (Lutheran blood group)	ENSG00000187244
23457	0.00912	0.0018	0.539	3.12065	1.68309	44.52	ABCB9	ATP binding cassette subfamily B member 9	ENSG00000150967
644815	0.00812	0.00156	0.531	3.1638	1.68115	752.55	FAM83G	family with sequence similarity 83 member G	ENSG00000188522
858	0.000155	1.19e-05	0.384	4.37903	1.68039	1281.3	CAV2	caveolin 2	ENSG00000105971
110599564	4.97e-05	3.16e-06	0.36	4.66046	1.67691	80.11	EEF1AKMT4	EEF1A lysine methyltransferase 4	ENSG00000284753
107986092	0.0208	0.00513	0.598	2.79873	1.67457	53.44	LOC107986092	uncharacterized LOC107986092
5205	6.73e-05	4.47e-06	0.365	4.58816	1.67439	1289.42	ATP8B1	ATPase phospholipid transporting 8B1	ENSG00000081923
4553	0.0242	0.00627	0.613	2.73317	1.67411	1001.69	TRNA	tRNA-Ala
5003	0.00166	0.000213	0.452	3.70291	1.67352	205.28	SLC22A18AS	SLC22A18 antisense RNA	ENSG00000254827
6723	9.86e-05	6.98e-06	0.372	4.49441	1.67345	522.87	SRM	spermidine synthase	ENSG00000116649
414236	0.04	0.012	0.666	2.51151	1.67337	9.29	C10orf55	chromosome 10 putative open reading frame 55	ENSG00000222047
2859	0.118	0.0498	0.853	1.96149	1.6733	37.62	GPR35	G protein-coupled receptor 35	ENSG00000178623
79140	0.0509	0.0165	0.697	2.39856	1.67298	62.27	CCDC28B	coiled-coil domain containing 28B	ENSG00000160050
149837	0.0322	0.00909	0.641	2.60878	1.67197	92.19	LINC00654	long intergenic non-protein coding RNA 654	ENSG00000205181
4359	0.0392	0.0117	0.663	2.52048	1.67057	31.88	MPZ	myelin protein zero	ENSG00000158887
3376	8.14e-06	3.75e-07	0.329	5.08115	1.67055	2073.42	IARS1	isoleucyl-tRNA synthetase 1	ENSG00000196305
6289	0.00256	0.000366	0.468	3.56334	1.6671	723.25	SAA2	serum amyloid A2	ENSG00000134339
10389	0.00173	0.000225	0.452	3.68895	1.66677	74.36	SCML2	Scm polycomb group protein like 2	ENSG00000102098
56652	0.00143	0.000178	0.444	3.74861	1.66622	106.45	TWNK	twinkle mtDNA helicase	ENSG00000107815
387755	0.0424	0.013	0.67	2.48342	1.66474	13.55	INSC	INSC spindle orientation adaptor protein	ENSG00000188487
102723675	0.0319	0.00899	0.637	2.61232	1.66437	21.58	LOC102723675	uncharacterized LOC102723675
10055	6.79e-08	1.58e-09	0.276	6.03632	1.66346	730.3	SAE1	SUMO1 activating enzyme subunit 1	ENSG00000142230
8544	0.000359	3.24e-05	0.4	4.15577	1.66282	168.76	PIR	pirin	ENSG00000087842
79956	5.51e-06	2.42e-07	0.322	5.16342	1.66093	1097.55	ERMP1	endoplasmic reticulum metallopeptidase 1	ENSG00000099219
23462	0.00864	0.00168	0.529	3.1409	1.66052	57.68	HEY1	hes related family bHLH transcription factor with YRPW motif 1	ENSG00000164683
25902	0.000423	3.99e-05	0.404	4.10809	1.66034	296.66	MTHFD1L	methylenetetrahydrofolate dehydrogenase (NADP+ dependent) 1 like	ENSG00000120254
10154	0.00573	0.001	0.504	3.28984	1.65971	802.97	PLXNC1	plexin C1	ENSG00000136040
136895	0.00121	0.000145	0.437	3.80008	1.6591	68.91	C7orf31	chromosome 7 open reading frame 31	ENSG00000153790
55002	0.000196	1.57e-05	0.384	4.31815	1.65879	592.4	TMCO3	transmembrane and coiled-coil domains 3	ENSG00000150403
9094	0.000269	2.28e-05	0.392	4.23564	1.65846	228.1	UNC119	unc-119 lipid binding chaperone	ENSG00000109103
22994	8.19e-06	3.78e-07	0.326	5.07966	1.65843	135.62	CEP131	centrosomal protein 131	ENSG00000141577
56899	0.0264	0.00703	0.615	2.69537	1.65807	246.99	ANKS1B	ankyrin repeat and sterile alpha motif domain containing 1B	ENSG00000185046
10535	0.000282	2.41e-05	0.392	4.22306	1.65753	108.74	RNASEH2A	ribonuclease H2 subunit A	ENSG00000104889
107986838	0.0033	0.000502	0.476	3.47958	1.65684	87.67	LOC107986838	uncharacterized LOC107986838
285613	0.00245	0.000348	0.463	3.57675	1.65682	63.71	RELL2	RELT like 2	ENSG00000164620
10733	0.033	0.00938	0.637	2.59802	1.65577	73.54	PLK4	polo like kinase 4	ENSG00000142731
105376220	0.000274	2.33e-05	0.391	4.23076	1.65575	101.58	LINC02977	long intergenic non-protein coding RNA 2977
171546	0.00134	0.000164	0.439	3.76883	1.65568	1071.61	SPTSSA	serine palmitoyltransferase small subunit A	ENSG00000165389
3914	0.000824	9.03e-05	0.423	3.91529	1.65562	205.12	LAMB3	laminin subunit beta 3	ENSG00000196878
105370792	0.003	0.000446	0.472	3.51108	1.65555	39.21	LOC105370792	uncharacterized LOC105370792	ENSG00000174171
388552	3.82e-07	1.1e-08	0.289	5.71472	1.6527	180.18	BLOC1S3	biogenesis of lysosomal organelles complex 1 subunit 3	ENSG00000189114
349152	0.0196	0.00477	0.586	2.82216	1.6526	43.85	DPY19L2P2	DPY19L2 pseudogene 2	ENSG00000291139
54795	0.000957	0.000108	0.427	3.87101	1.65114	256.29	TRPM4	transient receptor potential cation channel subfamily M member 4	ENSG00000130529
3149	0.000103	7.4e-06	0.368	4.48172	1.6509	1071.01	HMGB3	high mobility group box 3	ENSG00000029993
100526833	0.0156	0.00354	0.566	2.91619	1.65031	30.93	SEPT5-GP1BB	SEPT5-GP1BB readthrough	ENSG00000284874
23381	0.000561	5.67e-05	0.41	4.02602	1.64996	1585.21	SMG5	SMG5 nonsense mediated mRNA decay factor	ENSG00000198952
10313	1.74e-06	6.49e-08	0.305	5.40465	1.6495	2640.98	RTN3	reticulon 3	ENSG00000133318
3619	3.62e-06	1.49e-07	0.314	5.25407	1.64857	346.4	INCENP	inner centromere protein	ENSG00000149503
58489	0.000999	0.000115	0.427	3.85741	1.64852	129.1	ABHD17C	abhydrolase domain containing 17C, depalmitoylase	ENSG00000136379
5445	0.000206	1.66e-05	0.383	4.30566	1.64814	3994.04	PON2	paraoxonase 2	ENSG00000105854
677796	0.0124	0.00265	0.548	3.0059	1.64766	46.67	SNORA5C	small nucleolar RNA, H/ACA box 5C	ENSG00000201772
84296	0.00509	0.000863	0.494	3.33173	1.64582	70.78	GINS4	GINS complex subunit 4	ENSG00000147536
120379	0.0135	0.00295	0.554	2.9734	1.64578	185.44	PIH1D2	PIH1 domain containing 2	ENSG00000150773
8407	2.09e-08	4e-10	0.263	6.25414	1.64522	2724.38	TAGLN2	transgelin 2	ENSG00000158710
6330	0.0257	0.00679	0.608	2.70681	1.6451	25.31	SCN4B	sodium voltage-gated channel beta subunit 4	ENSG00000177098
168620	0.101	0.0408	0.803	2.04548	1.64191	51.43	BHLHA15	basic helix-loop-helix family member a15	ENSG00000180535
114818	4.35e-05	2.68e-06	0.35	4.69394	1.64149	252.25	KLHL29	kelch like family member 29	ENSG00000119771
80020	0.0164	0.00379	0.567	2.89479	1.64141	816.16	FOXRED2	FAD dependent oxidoreductase domain containing 2	ENSG00000100350
221504	4.25e-05	2.6e-06	0.349	4.69979	1.6409	120.18	ZBTB9	zinc finger and BTB domain containing 9	ENSG00000213588
10397	0.00185	0.000244	0.447	3.66864	1.64068	2120.57	NDRG1	N-myc downstream regulated 1	ENSG00000104419
1687	7.28e-05	4.89e-06	0.359	4.56944	1.64013	148.74	GSDME	gasdermin E	ENSG00000105928
4141	4.86e-07	1.45e-08	0.289	5.66697	1.63924	1186.25	MARS1	methionyl-tRNA synthetase 1	ENSG00000166986
112268460	0.0264	0.00701	0.608	2.69627	1.63902	37.03	LOC112268460	uncharacterized LOC112268460
8343	0.00588	0.00103	0.499	3.28122	1.63853	159.29	H2BC7	H2B clustered histone 7	ENSG00000277224
727800	0.0926	0.0363	0.782	2.09347	1.638	128.64	RNF208	ring finger protein 208	ENSG00000212864
199953	0.00717	0.00133	0.509	3.20936	1.63514	180.86	TMEM201	transmembrane protein 201	ENSG00000188807
6666	0.000383	3.5e-05	0.395	4.13802	1.63257	402.92	SOX12	SRY-box transcription factor 12	ENSG00000177732
10848	0.000218	1.78e-05	0.38	4.29045	1.63237	247.18	PPP1R13L	protein phosphatase 1 regulatory subunit 13 like	ENSG00000104881
100287808	0.0585	0.0197	0.7	2.33231	1.6319	9.09	LOC100287808	uncharacterized LOC100287808	ENSG00000277182
11194	3.43e-06	1.41e-07	0.309	5.26456	1.62854	578.77	ABCB8	ATP binding cassette subfamily B member 8	ENSG00000197150
387758	0.0127	0.00271	0.543	2.99884	1.62803	111.77	FIBIN	fin bud initiation factor homolog	ENSG00000176971
10430	0.000374	3.41e-05	0.393	4.14413	1.62734	498.29	TMEM147	transmembrane protein 147	ENSG00000105677
672	0.00509	0.000863	0.488	3.33166	1.62719	279.46	BRCA1	BRCA1 DNA repair associated	ENSG00000012048
90522	1.56e-07	4.01e-09	0.276	5.88386	1.62558	452.12	YIF1B	Yip1 interacting factor homolog B, membrane trafficking protein	ENSG00000167645
1945	0.00938	0.00187	0.522	3.10978	1.62441	58.23	EFNA4	ephrin A4	ENSG00000243364
83903	0.0567	0.0189	0.692	2.34662	1.62391	20.43	HASPIN	histone H3 associated protein kinase	ENSG00000177602
8934	0.00256	0.000366	0.456	3.56374	1.62354	900.21	RAB29	RAB29, member RAS oncogene family	ENSG00000117280
471	1.57e-06	5.77e-08	0.299	5.42574	1.62325	1056	ATIC	5-aminoimidazole-4-carboxamide ribonucleotide formyltransferase/IMP cyclohydrolase	ENSG00000138363
7466	1.05e-05	4.97e-07	0.323	5.02756	1.6228	431.06	WFS1	wolframin ER transmembrane glycoprotein	ENSG00000109501
2023	6.95e-07	2.19e-08	0.29	5.59593	1.62226	8675.21	ENO1	enolase 1	ENSG00000074800
57670	0.00491	0.000826	0.485	3.34388	1.6222	137.09	KIAA1549	KIAA1549	ENSG00000122778
51726	3.18e-07	8.99e-09	0.282	5.74869	1.62218	1227.27	DNAJB11	DnaJ heat shock protein family (Hsp40) member B11	ENSG00000090520
5905	0.00417	0.000674	0.477	3.39988	1.62114	1604.36	RANGAP1	Ran GTPase activating protein 1	ENSG00000100401
1841	2.68e-05	1.49e-06	0.337	4.81244	1.61979	212.8	DTYMK	deoxythymidylate kinase	ENSG00000168393
7984	0.014	0.00307	0.547	2.96026	1.61817	905.87	ARHGEF5	Rho guanine nucleotide exchange factor 5	ENSG00000050327
54432	8.64e-12	7.85e-14	0.216	7.47284	1.6178	498.81	YIPF1	Yip1 domain family member 1	ENSG00000058799
105373020	0.0536	0.0176	0.681	2.37426	1.61683	30.11	LOC105373020	uncharacterized LOC105373020
83660	0.00959	0.00192	0.521	3.1018	1.6167	410.05	TLN2	talin 2	ENSG00000171914
11169	0.018	0.00426	0.565	2.85799	1.61399	103.93	WDHD1	WD repeat and HMG-box DNA binding protein 1	ENSG00000198554
2629	0.000741	7.95e-05	0.409	3.94576	1.61203	943.96	GBA1	glucosylceramidase beta 1	ENSG00000177628
444	0.000929	0.000105	0.415	3.8798	1.61166	5670.44	ASPH	aspartate beta-hydroxylase	ENSG00000198363
2747	0.00707	0.00131	0.501	3.21448	1.6113	315.28	GLUD2	glutamate dehydrogenase 2	ENSG00000182890
109864281	0.0218	0.00549	0.58	2.77689	1.61121	1221.33	RNA5-8SN2	RNA, 5.8S ribosomal N2	ENSG00000278233
6720	0.0192	0.00465	0.569	2.83036	1.61113	3249.24	SREBF1	sterol regulatory element binding transcription factor 1	ENSG00000072310
10552	0.000122	9.05e-06	0.363	4.43862	1.60999	1538.73	ARPC1A	actin related protein 2/3 complex subunit 1A	ENSG00000241685
2762	0.00788	0.0015	0.507	3.17547	1.60859	640.21	GMDS	GDP-mannose 4,6-dehydratase	ENSG00000112699
283345	0.0162	0.00373	0.554	2.90046	1.60827	20.93	RPL13P5	ribosomal protein L13 pseudogene 5	ENSG00000240370
5002	0.000941	0.000106	0.415	3.87592	1.60826	1171.12	SLC22A18	solute carrier family 22 member 18	ENSG00000110628
54951	2.67e-05	1.49e-06	0.334	4.81287	1.60619	164.99	COMMD8	COMM domain containing 8	ENSG00000169019
54815	0.00968	0.00195	0.518	3.09818	1.60612	1702.59	GATAD2A	GATA zinc finger domain containing 2A	ENSG00000167491
5591	0.0182	0.00433	0.563	2.8528	1.60575	6595.38	PRKDC	protein kinase, DNA-activated, catalytic subunit	ENSG00000253729
5213	0.00878	0.00172	0.512	3.13494	1.60562	352.12	PFKM	phosphofructokinase, muscle	ENSG00000152556
5420	0.00102	0.000118	0.417	3.8497	1.60529	602.96	PODXL	podocalyxin like	ENSG00000128567
100532742	0.000527	5.23e-05	0.397	4.04523	1.60472	140.94	PIR-FIGF	PIR-FIGF readthrough
90956	0.00173	0.000226	0.435	3.68787	1.60345	346.59	ADCK2	aarF domain containing kinase 2	ENSG00000133597
124930	0.008	0.00153	0.506	3.16956	1.60317	17.93	ANKRD13B	ankyrin repeat domain 13B	ENSG00000198720
102465256	4.76e-07	1.41e-08	0.282	5.67237	1.60099	146.39	MIR6513	microRNA 6513	ENSG00000284173
64785	0.000938	0.000106	0.413	3.87717	1.59969	46.7	GINS3	GINS complex subunit 3	ENSG00000181938
203859	1.85e-06	6.98e-08	0.297	5.39167	1.5995	451.65	ANO5	anoctamin 5	ENSG00000171714
5424	0.000116	8.53e-06	0.359	4.45147	1.59848	272.69	POLD1	DNA polymerase delta 1, catalytic subunit	ENSG00000062822
2321	0.0068	0.00124	0.495	3.22921	1.5982	1687.88	FLT1	fms related receptor tyrosine kinase 1	ENSG00000102755
11230	0.00321	0.000487	0.458	3.48804	1.59768	128.82	PRAF2	PRA1 domain family member 2	ENSG00000243279
388962	0.00437	0.000719	0.472	3.38231	1.59678	173.89	BOLA3	bolA family member 3	ENSG00000163170
215	0.00147	0.000184	0.427	3.74065	1.5964	518.3	ABCD1	ATP binding cassette subfamily D member 1	ENSG00000101986
54512	0.000548	5.52e-05	0.396	4.03237	1.59492	266.85	EXOSC4	exosome component 4	ENSG00000178896
84418	2.79e-05	1.56e-06	0.332	4.80277	1.59448	804.24	CYSTM1	cysteine rich transmembrane module containing 1	ENSG00000120306
554282	0.0139	0.00306	0.538	2.96209	1.59431	31.99	FAM72C	family with sequence similarity 72 member C	ENSG00000263513
101926887	0.0776	0.0287	0.728	2.18743	1.59326	64.96	LOC101926887	uncharacterized LOC101926887
11178	0.00318	0.000481	0.456	3.49139	1.59227	54.32	LZTS1	leucine zipper tumor suppressor 1	ENSG00000061337
54112	0.0553	0.0183	0.674	2.35988	1.59106	416.54	GPR88	G protein-coupled receptor 88	ENSG00000181656
654364	5.41e-05	3.48e-06	0.343	4.63995	1.58976	1292.53	NME1-NME2	NME1-NME2 readthrough	ENSG00000011052
330	0.0376	0.0111	0.626	2.53952	1.58945	2574.63	BIRC3	baculoviral IAP repeat containing 3	ENSG00000023445
105369340	0.0341	0.00978	0.615	2.58353	1.58935	17.69	PPP1R14B-AS1	PPP1R14B antisense RNA 1	ENSG00000256940
89839	0.0604	0.0205	0.685	2.31617	1.58762	44.2	ARHGAP11B	Rho GTPase activating protein 11B	ENSG00000285077
25879	4.03e-05	2.45e-06	0.337	4.71226	1.58758	537.25	DCAF13	DDB1 and CUL4 associated factor 13	ENSG00000164934
107985553	0.0137	0.00299	0.534	2.96897	1.58627	42.1	LOC107985553
100008587	0.0242	0.00628	0.58	2.73293	1.58611	487.78	RNA5-8SN5	RNA, 5.8S ribosomal N5
51645	0.000536	5.35e-05	0.393	4.0396	1.58567	301.07	PPIL1	peptidylprolyl isomerase like 1	ENSG00000137168
8266	1.35e-05	6.7e-07	0.319	4.96989	1.58523	486.06	UBL4A	ubiquitin like 4A	ENSG00000102178
55003	0.000448	4.27e-05	0.387	4.09237	1.5851	292.05	PAK1IP1	PAK1 interacting protein 1	ENSG00000111845
8360	0.00786	0.00149	0.499	3.17635	1.58496	423.89	H4C4	H4 clustered histone 4	ENSG00000277157
3782	0.0449	0.014	0.645	2.45653	1.58476	89.78	KCNN3	potassium calcium-activated channel subfamily N member 3	ENSG00000143603
734	6.49e-05	4.28e-06	0.344	4.59745	1.58354	1293.86	OSGIN2	oxidative stress induced growth inhibitor family member 2	ENSG00000164823
7922	0.000297	2.58e-05	0.376	4.20786	1.581	1719.57	SLC39A7	solute carrier family 39 member 7	ENSG00000112473
79174	0.000825	9.05e-05	0.404	3.91467	1.58078	559.36	CRELD2	cysteine rich with EGF like domains 2	ENSG00000184164
284252	2.16e-05	1.16e-06	0.324	4.86278	1.57756	163.24	KCTD1	potassium channel tetramerization domain containing 1	ENSG00000134504
6520	0.00925	0.00184	0.506	3.1151	1.57744	1270.81	SLC3A2	solute carrier family 3 member 2	ENSG00000168003
10095	0.00118	0.000141	0.414	3.8068	1.57717	1609.9	ARPC1B	actin related protein 2/3 complex subunit 1B	ENSG00000130429
3308	1.89e-10	2.22e-12	0.225	7.02007	1.57692	2765.36	HSPA4	heat shock protein family A (Hsp70) member 4	ENSG00000170606
3005	1.97e-07	5.19e-09	0.27	5.84109	1.57682	3406.45	H1-0	H1.0 linker histone	ENSG00000189060
53340	0.0439	0.0136	0.639	2.467	1.57676	19.94	SPA17	sperm autoantigenic protein 17	ENSG00000064199
57060	5.12e-08	1.12e-09	0.259	6.09109	1.57603	222.28	PCBP4	poly(rC) binding protein 4	ENSG00000090097
26020	0.000892	9.98e-05	0.405	3.89113	1.57498	2157.85	LRP10	LDL receptor related protein 10	ENSG00000197324
11022	0.000345	3.09e-05	0.378	4.16663	1.5748	174.41	TDRKH	tudor and KH domain containing	ENSG00000182134
9130	8.82e-05	6.1e-06	0.348	4.52304	1.57366	479.98	FAM50A	family with sequence similarity 50 member A	ENSG00000071859
100505666	0.0186	0.00447	0.553	2.84298	1.57347	24.69	DCST1-AS1	DCST1 antisense RNA 1
10616	0.00226	0.000313	0.436	3.60393	1.57176	1913.19	RBCK1	RANBP2-type and C3HC4-type zinc finger containing 1	ENSG00000125826
26086	0.00261	0.000375	0.442	3.55726	1.57137	133.06	GPSM1	G protein signaling modulator 1	ENSG00000160360
79035	1.67e-05	8.52e-07	0.319	4.92307	1.57084	271.26	NABP2	nucleic acid binding protein 2	ENSG00000139579
445328	0.00486	0.000815	0.469	3.34756	1.56982	330.94	ARHGEF35	Rho guanine nucleotide exchange factor 35	ENSG00000213214
399948	0.00649	0.00117	0.484	3.24592	1.56981	41.37	COLCA1	colorectal cancer associated 1	ENSG00000196167
84973	0.0072	0.00134	0.489	3.20774	1.56931	256	SNHG7	small nucleolar RNA host gene 7	ENSG00000233016
54517	0.00216	0.000297	0.434	3.61787	1.56838	329.86	PUS7	pseudouridine synthase 7	ENSG00000091127
2512	0.00842	0.00163	0.497	3.15034	1.5672	112684	FTL	ferritin light chain	ENSG00000087086
2923	6.08e-05	3.98e-06	0.34	4.61241	1.56717	10364.3	PDIA3	protein disulfide isomerase family A member 3	ENSG00000167004
10213	4.66e-08	9.98e-10	0.256	6.10975	1.56652	932.15	PSMD14	proteasome 26S subunit, non-ATPase 14	ENSG00000115233
91057	0.000226	1.86e-05	0.365	4.28111	1.56452	116.65	CCDC34	coiled-coil domain containing 34	ENSG00000109881
6676	0.0998	0.0401	0.762	2.05313	1.56444	110.82	SPAG4	sperm associated antigen 4	ENSG00000061656
114569	0.00507	0.000858	0.469	3.33352	1.5642	1417	MAL2	mal, T cell differentiation protein 2	ENSG00000147676
11253	0.00723	0.00134	0.488	3.20653	1.56322	1003.47	MAN1B1	mannosidase alpha class 1B member 1	ENSG00000177239
199745	0.000311	2.73e-05	0.372	4.19519	1.56213	98.82	THAP8	THAP domain containing 8	ENSG00000161277
107984740	0.0258	0.00683	0.577	2.70505	1.56213	40.76	LOC107984740
79719	6.77e-08	1.57e-09	0.259	6.0371	1.56114	533.44	AAGAB	alpha and gamma adaptin binding protein	ENSG00000103591
2630	0.00601	0.00106	0.477	3.27328	1.56107	137.83	GBAP1	glucosylceramidase beta pseudogene 1	ENSG00000291137
26229	5.04e-08	1.1e-09	0.256	6.0944	1.56103	383.3	B3GAT3	beta-1,3-glucuronyltransferase 3	ENSG00000149541
56123	0.0883	0.0341	0.735	2.11887	1.55729	74.81	PCDHB13	protocadherin beta 13	ENSG00000187372
5396	0.0269	0.00722	0.58	2.68642	1.55697	34.18	PRRX1	paired related homeobox 1	ENSG00000116132
10262	2.88e-05	1.62e-06	0.325	4.79587	1.55657	518.1	SF3B4	splicing factor 3b subunit 4	ENSG00000143368
130612	0.0116	0.00244	0.514	3.03115	1.55653	101.58	TMEM198	transmembrane protein 198	ENSG00000188760
147463	0.00537	0.000921	0.469	3.31365	1.55539	166.67	ANKRD29	ankyrin repeat domain 29	ENSG00000154065
84886	0.000389	3.58e-05	0.376	4.13289	1.55467	787.11	C1orf198	chromosome 1 open reading frame 198	ENSG00000119280
5440	0.00236	0.000331	0.433	3.58956	1.55464	611.54	POLR2K	RNA polymerase II, I and III subunit K	ENSG00000147669
9454	0.059	0.0199	0.667	2.3279	1.55259	145.85	HOMER3	homer scaffold protein 3	ENSG00000051128
63979	0.00519	0.000884	0.467	3.325	1.55235	255.74	FIGNL1	fidgetin like 1	ENSG00000132436
27443	0.00324	0.000491	0.445	3.48542	1.5497	604.58	CECR2	CECR2 histone acetyl-lysine reader	ENSG00000099954
3309	1.83e-08	3.46e-10	0.247	6.27662	1.54947	12988	HSPA5	heat shock protein family A (Hsp70) member 5	ENSG00000044574
2673	2.65e-05	1.47e-06	0.322	4.81535	1.54876	2827.91	GFPT1	glutamine--fructose-6-phosphate transaminase 1	ENSG00000198380
161725	0.0906	0.0352	0.735	2.1063	1.54723	61.09	OTUD7A	OTU deubiquitinase 7A	ENSG00000169918
57643	9.81e-05	6.92e-06	0.344	4.49602	1.54683	121.62	ZSWIM5	zinc finger SWIM-type containing 5	ENSG00000162415
654319	0.0491	0.0157	0.64	2.41542	1.546	19.05	SNORA5A	small nucleolar RNA, H/ACA box 5A	ENSG00000206838
84626	0.0545	0.018	0.653	2.36606	1.5459	111.98	KRBA1	KRAB-A domain containing 1	ENSG00000133619
51605	4.71e-08	1.01e-09	0.253	6.10795	1.54569	209.73	TRMT6	tRNA methyltransferase 6 non-catalytic subunit	ENSG00000089195
105373349	0.0595	0.0202	0.665	2.32348	1.54542	210.66	LOC105373349	uncharacterized LOC105373349
5864	0.0316	0.00887	0.59	2.61708	1.54531	35.72	RAB3A	RAB3A, member RAS oncogene family	ENSG00000105649
8224	0.0466	0.0147	0.633	2.44004	1.54516	21.33	SYN3	synapsin III	ENSG00000185666
8294	0.0357	0.0104	0.603	2.56249	1.54464	90.28	H4C9	H4 clustered histone 9	ENSG00000276180
84769	4.92e-05	3.1e-06	0.331	4.66401	1.54449	129.49	MPV17L2	MPV17 mitochondrial inner membrane protein like 2	ENSG00000254858
1999	0.0101	0.00206	0.501	3.08141	1.54421	419.2	ELF3	E74 like ETS transcription factor 3	ENSG00000163435
105373269	0.108	0.0446	0.768	2.00834	1.54304	73.67	LOC105373269
10211	1.26e-06	4.48e-08	0.282	5.47071	1.54296	1629.03	FLOT1	flotillin 1	ENSG00000137312
2799	0.000209	1.7e-05	0.359	4.30134	1.54283	6193.89	GNS	glucosamine (N-acetyl)-6-sulfatase	ENSG00000135677
100500808	0.0344	0.0099	0.598	2.57925	1.54221	26.17	MIR3917	microRNA 3917	ENSG00000283938
126868	0.0451	0.0141	0.628	2.45448	1.54209	43.72	MAB21L3	mab-21 like 3	ENSG00000173212
51604	7.49e-07	2.4e-08	0.276	5.58045	1.54191	1403.07	PIGT	phosphatidylinositol glycan anchor biosynthesis class T	ENSG00000124155
5704	2.67e-08	5.26e-10	0.248	6.2111	1.54111	1207.56	PSMC4	proteasome 26S subunit, ATPase 4	ENSG00000013275
9601	0.000503	4.93e-05	0.38	4.05888	1.54084	8545.24	PDIA4	protein disulfide isomerase family A member 4	ENSG00000155660
283349	0.000116	8.6e-06	0.346	4.44975	1.54056	981.07	RASSF3	Ras association domain family member 3	ENSG00000153179
374387	0.0185	0.00442	0.541	2.84618	1.54047	25.4	LINC02716	long intergenic non-protein coding RNA 2716
84662	0.0031	0.000466	0.44	3.49959	1.54023	181.05	GLIS2	GLIS family zinc finger 2	ENSG00000126603
23531	0.00443	0.00073	0.456	3.37798	1.53999	559.97	MMD	monocyte to macrophage differentiation associated	ENSG00000108960
126432	0.00833	0.00161	0.488	3.15416	1.53923	186.61	RINL	Ras and Rab interactor like	ENSG00000187994
7286	0.00714	0.00132	0.479	3.21082	1.53911	154.04	TUFT1	tuftelin 1	ENSG00000143367
10248	0.00215	0.000294	0.425	3.62054	1.53851	302.66	POP7	POP7 homolog, ribonuclease P/MRP subunit	ENSG00000172336
10635	0.0177	0.00417	0.537	2.86521	1.53848	61.38	RAD51AP1	RAD51 associated protein 1	ENSG00000111247
55154	0.00026	2.19e-05	0.362	4.24481	1.53645	204.01	MSTO1	misato mitochondrial distribution and morphology regulator 1	ENSG00000125459
10579	0.0353	0.0102	0.598	2.56788	1.53631	1287.15	TACC2	transforming acidic coiled-coil containing protein 2	ENSG00000138162
100526740	0.000136	1.03e-05	0.348	4.41157	1.53617	756.11	ATP5MF-PTCD1	ATP5MF-PTCD1 readthrough	ENSG00000248919
80263	0.00841	0.00163	0.487	3.15079	1.53517	36.06	TRIM45	tripartite motif containing 45	ENSG00000134253
5210	0.036	0.0105	0.6	2.55907	1.53477	96.85	PFKFB4	6-phosphofructo-2-kinase/fructose-2,6-biphosphatase 4	ENSG00000114268
3000	0.0284	0.00776	0.576	2.66224	1.53434	43.32	GUCY2D	guanylate cyclase 2D, retinal	ENSG00000132518
1829	1.39e-05	6.95e-07	0.309	4.96275	1.53254	1360.6	DSG2	desmoglein 2	ENSG00000046604
51054	0.000104	7.44e-06	0.342	4.48069	1.53242	70	PLEKHA8P1	pleckstrin homology domain containing A8 pseudogene 1	ENSG00000134297
1200	0.000385	3.53e-05	0.37	4.13595	1.53202	6370.56	TPP1	tripeptidyl peptidase 1	ENSG00000166340
4001	0.0136	0.00297	0.515	2.97131	1.53099	369.43	LMNB1	lamin B1	ENSG00000113368
10197	1.5e-06	5.47e-08	0.282	5.43534	1.53006	1214.22	PSME3	proteasome activator subunit 3	ENSG00000131467
63933	0.00424	0.000689	0.451	3.39396	1.52929	703.74	MCUR1	mitochondrial calcium uniporter regulator 1	ENSG00000050393
100507507	0.00257	0.000368	0.429	3.56207	1.52927	81.76	FAM131B-AS2	FAM131B antisense RNA 2
57559	0.0154	0.0035	0.523	2.92035	1.52877	245.46	STAMBPL1	STAM binding protein like 1	ENSG00000138134
114483834	9.54e-07	3.23e-08	0.276	5.52822	1.52854	205.85	ABCF2-H2BK1	ABCF2-H2BK1 readthrough	ENSG00000285292
102466854	0.00573	0.001	0.465	3.28944	1.52818	326.73	MIR7705	microRNA 7705	ENSG00000284570
4277	0.00844	0.00164	0.485	3.14913	1.52667	86.1	MICB	MHC class I polypeptide-related sequence B	ENSG00000204516
79414	9.9e-05	7.03e-06	0.339	4.49288	1.52475	304.47	LRFN3	leucine rich repeat and fibronectin type III domain containing 3	ENSG00000126243
84529	1.56e-06	5.74e-08	0.281	5.42666	1.52362	231.43	CDIN1	CDAN1 interacting nuclease 1	ENSG00000186073
112268227	0.0656	0.0229	0.669	2.27522	1.52183	12.54	LOC112268227	uncharacterized LOC112268227
105371022	0.0865	0.0331	0.714	2.13133	1.52177	17.67	LOC105371022	uncharacterized LOC105371022	ENSG00000259219
63874	0.00465	0.000774	0.453	3.3621	1.52147	447.7	ABHD4	abhydrolase domain containing 4, N-acyl phospholipase B	ENSG00000100439
100847046	0.00774	0.00146	0.478	3.18182	1.5209	33.66	MIR5010	microRNA 5010	ENSG00000283929
10849	0.000853	9.46e-05	0.389	3.90397	1.51953	142.72	POLR1G	RNA polymerase I subunit G	ENSG00000117877
64121	0.000744	7.98e-05	0.385	3.94491	1.51908	563.57	RRAGC	Ras related GTP binding C	ENSG00000116954
84446	0.0139	0.00305	0.513	2.96257	1.51851	28.82	BRSK1	BR serine/threonine kinase 1	ENSG00000160469
5427	0.00903	0.00178	0.486	3.12465	1.51849	117.08	POLE2	DNA polymerase epsilon 2, accessory subunit	ENSG00000100479
5029	0.0174	0.00408	0.529	2.87155	1.51835	136.88	P2RY2	purinergic receptor P2Y2	ENSG00000175591
56344	0.054	0.0178	0.64	2.37071	1.51829	33.11	CABP5	calcium binding protein 5	ENSG00000105507
144097	0.00216	0.000297	0.42	3.61793	1.51779	96.07	SPINDOC	spindlin interactor and repressor of chromatin binding	ENSG00000168005
375061	0.021	0.0052	0.543	2.79467	1.51762	123.63	FAM89A	family with sequence similarity 89 member A	ENSG00000182118
10383	0.00486	0.000814	0.453	3.34784	1.51676	1692.02	TUBB4B	tubulin beta 4B class IVb	ENSG00000188229
1464	0.0092	0.00182	0.487	3.11745	1.51667	113.65	CSPG4	chondroitin sulfate proteoglycan 4	ENSG00000173546
7468	0.000231	1.9e-05	0.355	4.27589	1.51627	1016.62	NSD2	nuclear receptor binding SET domain protein 2	ENSG00000109685
54982	0.00314	0.000473	0.434	3.49578	1.51553	505.22	CLN6	CLN6 transmembrane ER protein	ENSG00000128973
10799	0.00132	0.000161	0.401	3.77331	1.51482	96.68	RPP40	ribonuclease P/MRP subunit p40	ENSG00000124787
79879	0.0441	0.0137	0.614	2.46506	1.51478	291.64	CCDC134	coiled-coil domain containing 134	ENSG00000100147
2058	6.12e-06	2.73e-07	0.294	5.14123	1.5135	2528.81	EPRS1	glutamyl-prolyl-tRNA synthetase 1	ENSG00000136628
390916	7.16e-06	3.24e-07	0.296	5.10867	1.51344	357.51	NUDT19	nudix hydrolase 19	ENSG00000213965
105375563	0.0036	0.000559	0.438	3.45094	1.51297	30.75	REPIN1-AS1	REPIN1 antisense RNA 1
129804	0.0105	0.00214	0.493	3.07078	1.51272	391.45	FBLN7	fibulin 7	ENSG00000144152
101928979	0.012	0.00254	0.501	3.01857	1.51249	29.56	LINC01719	long intergenic non-protein coding RNA 1719
8910	0.0032	0.000483	0.433	3.48993	1.51236	551.18	SGCE	sarcoglycan epsilon	ENSG00000127990
4831	0.00011	7.94e-06	0.338	4.46668	1.51163	1082.97	NME2	NME/NM23 nucleoside diphosphate kinase 2	ENSG00000243678
157777	0.00953	0.00191	0.487	3.10398	1.51162	241.68	MCMDC2	minichromosome maintenance domain containing 2	ENSG00000178460
55379	1.52e-06	5.56e-08	0.278	5.43245	1.51085	1757.11	LRRC59	leucine rich repeat containing 59	ENSG00000108829
56270	1.66e-06	6.14e-08	0.279	5.41476	1.50997	1281.67	WDR45B	WD repeat domain 45B	ENSG00000141580
79258	0.00126	0.000152	0.399	3.78776	1.50988	30.64	MMEL1	membrane metalloendopeptidase like 1	ENSG00000142606
401233	0.0254	0.0067	0.557	2.71151	1.5091	371.49	HTATSF1P2	HIV-1 Tat specific factor 1 pseudogene 2
9296	5.07e-05	3.23e-06	0.324	4.6555	1.50874	430.49	ATP6V1F	ATPase H+ transporting V1 subunit F	ENSG00000128524
6272	0.0505	0.0163	0.628	2.40249	1.50789	1210.59	SORT1	sortilin 1	ENSG00000134243
580	0.00291	0.000431	0.428	3.52049	1.50764	209.18	BARD1	BRCA1 associated RING domain 1	ENSG00000138376
23075	4.04e-05	2.46e-06	0.32	4.71114	1.50723	927.96	SWAP70	switching B cell complex subunit SWAP70	ENSG00000133789
8366	1.46e-05	7.38e-07	0.304	4.95102	1.50605	362.32	H4C2	H4 clustered histone 2	ENSG00000278705
221491	0.00132	0.000162	0.399	3.77268	1.50578	122.41	SMIM29	small integral membrane protein 29	ENSG00000186577
375790	0.00953	0.00191	0.485	3.10357	1.50571	2483.87	AGRN	agrin	ENSG00000188157
1871	0.00288	0.000425	0.427	3.524	1.50563	445.99	E2F3	E2F transcription factor 3	ENSG00000112242
56113	0.0163	0.00377	0.52	2.89698	1.50541	105.25	PCDHGA2	protocadherin gamma subfamily A, 2	ENSG00000081853
116028	0.0974	0.0388	0.728	2.06635	1.50533	32.76	RMI2	RecQ mediated genome instability 2	ENSG00000175643
6628	4.41e-06	1.87e-07	0.289	5.21204	1.50503	863.8	SNRPB	small nuclear ribonucleoprotein polypeptides B and B1	ENSG00000125835
3074	7.29e-07	2.32e-08	0.269	5.58645	1.50423	3150.6	HEXB	hexosaminidase subunit beta	ENSG00000049860
105374913	0.0411	0.0124	0.602	2.4995	1.50391	150.63	LOC105374913	replaced by ID 112267952
29803	0.000165	1.28e-05	0.345	4.36278	1.50364	2152.51	REPIN1	replication initiator 1	ENSG00000214022
107986588	0.00386	0.000609	0.439	3.42776	1.50322	59.48	EHMT2-AS1	EHMT2 and SLC44A4 antisense RNA 1	ENSG00000237080
54584	0.000296	2.57e-05	0.357	4.20896	1.50245	60.53	GNB1L	G protein subunit beta 1 like	ENSG00000185838
84561	0.0631	0.0217	0.655	2.29494	1.50242	213.55	SLC12A8	solute carrier family 12 member 8	ENSG00000221955
348235	0.00134	0.000164	0.399	3.76831	1.50237	424.13	SKA2	spindle and kinetochore associated complex subunit 2	ENSG00000182628
11328	0.000538	5.39e-05	0.372	4.03825	1.5022	1145.29	FKBP9	FKBP prolyl isomerase 9	ENSG00000122642
56126	0.117	0.0496	0.765	1.96377	1.50153	14.71	PCDHB10	protocadherin beta 10	ENSG00000120324
63941	0.000297	2.58e-05	0.356	4.20756	1.49948	388.96	NECAB3	N-terminal EF-hand calcium binding protein 3	ENSG00000125967
5984	0.000219	1.79e-05	0.349	4.28968	1.49923	161.97	RFC4	replication factor C subunit 4	ENSG00000163918
9373	0.00235	0.00033	0.417	3.59081	1.49771	1049.88	PLAA	phospholipase A2 activating protein	ENSG00000137055
79837	0.000856	9.49e-05	0.383	3.90327	1.49683	471.85	PIP4K2C	phosphatidylinositol-5-phosphate 4-kinase type 2 gamma	ENSG00000166908
203427	0.000191	1.52e-05	0.346	4.3255	1.49642	388.08	SLC25A43	solute carrier family 25 member 43	ENSG00000077713
80019	0.00238	0.000334	0.417	3.58764	1.49563	155.3	UBTD1	ubiquitin domain containing 1	ENSG00000165886
109864274	0.0408	0.0123	0.598	2.50229	1.49554	107.93	RNA5-8SN4	RNA, 5.8S ribosomal N4
112267870	0.115	0.0483	0.757	1.97498	1.49543	25.7	LOC112267870	replaced by ID 9480
51079	0.0795	0.0297	0.688	2.1746	1.49526	2149.22	NDUFA13	NADH:ubiquinone oxidoreductase subunit A13	ENSG00000186010
26262	0.00106	0.000123	0.389	3.84034	1.49507	507.01	TSPAN17	tetraspanin 17	ENSG00000048140
112267952	0.0261	0.00692	0.553	2.70065	1.49347	124.16	LOC112267952	uncharacterized LOC112267952
529	0.00188	0.00025	0.408	3.66242	1.49286	1185.75	ATP6V1E1	ATPase H+ transporting V1 subunit E1	ENSG00000131100
2970	3.29e-05	1.89e-06	0.313	4.76464	1.49172	2186.13	GTF2IP1	general transcription factor IIi pseudogene 1	ENSG00000290871
5141	0.107	0.0436	0.739	2.01744	1.49127	282.32	PDE4A	phosphodiesterase 4A	ENSG00000065989
3248	0.0106	0.00217	0.486	3.06609	1.49008	2604.37	HPGD	15-hydroxyprostaglandin dehydrogenase	ENSG00000164120
197021	0.029	0.00798	0.561	2.6529	1.48874	23.55	LCTL	lactase like	ENSG00000188501
4162	0.00419	0.000679	0.438	3.3979	1.48843	524.29	MCAM	melanoma cell adhesion molecule	ENSG00000076706
146956	0.000181	1.44e-05	0.343	4.33775	1.48705	119.85	EME1	essential meiotic structure-specific endonuclease 1	ENSG00000154920
537	0.000116	8.51e-06	0.334	4.45186	1.48673	1257.7	ATP6AP1	ATPase H+ transporting accessory protein 1	ENSG00000071553
728975	0.0155	0.00353	0.509	2.91778	1.48654	117.61	CAPN1-AS1	CAPN1 antisense RNA 1	ENSG00000254614
30844	0.000314	2.76e-05	0.354	4.19253	1.48565	863.91	EHD4	EH domain containing 4	ENSG00000103966
637	0.00384	0.000605	0.433	3.42955	1.48556	857.9	BID	BH3 interacting domain death agonist	ENSG00000015475
54993	0.00299	0.000444	0.423	3.51245	1.48551	174.07	ZSCAN2	zinc finger and SCAN domain containing 2	ENSG00000176371
8293	0.00232	0.000324	0.413	3.59533	1.48429	40.25	SERF1A	small EDRK-rich factor 1A	ENSG00000172058
1850	0.0475	0.015	0.61	2.43155	1.48389	187.77	DUSP8	dual specificity phosphatase 8	ENSG00000184545
7353	1.85e-05	9.6e-07	0.303	4.89975	1.48277	650.04	UFD1	ubiquitin recognition factor in ER associated degradation 1	ENSG00000070010
55930	0.000516	5.1e-05	0.366	4.05103	1.48188	520.13	MYO5C	myosin VC	ENSG00000128833
4053	0.0186	0.00447	0.521	2.84313	1.48181	351.41	LTBP2	latent transforming growth factor beta binding protein 2	ENSG00000119681
494514	0.109	0.0447	0.737	2.00713	1.47961	58.13	TYMSOS	TYMS opposite strand RNA
90423	0.000147	1.12e-05	0.337	4.39225	1.47816	60.95	ATP6V1E2	ATPase H+ transporting V1 subunit E2	ENSG00000250565
10919	3.33e-05	1.92e-06	0.31	4.76147	1.47613	505.19	EHMT2	euchromatic histone lysine methyltransferase 2	ENSG00000204371
126295	0.0118	0.00247	0.487	3.02733	1.47525	59.23	ZNF57	zinc finger protein 57	ENSG00000171970
196463	5.45e-08	1.21e-09	0.243	6.07836	1.47516	1682.29	PLBD2	phospholipase B domain containing 2	ENSG00000151176
136853	0.0485	0.0154	0.609	2.42201	1.47506	43.49	SSC4D	scavenger receptor cysteine rich family member with 4 domains	ENSG00000146700
26586	1.04e-06	3.55e-08	0.267	5.51182	1.47218	256.55	CKAP2	cytoskeleton associated protein 2	ENSG00000136108
81031	0.0149	0.00335	0.501	2.9334	1.47084	1285.62	SLC2A10	solute carrier family 2 member 10	ENSG00000197496
221710	0.0029	0.000429	0.418	3.52156	1.47069	699.92	SMIM13	small integral membrane protein 13	ENSG00000224531
10061	2.82e-06	1.11e-07	0.277	5.30712	1.47051	287.94	ABCF2	ATP binding cassette subfamily F member 2	ENSG00000033050
152831	0.000786	8.53e-05	0.374	3.92912	1.47051	1529.09	KLB	klotho beta	ENSG00000134962
3017	0.00209	0.000285	0.405	3.62865	1.46951	600.86	H2BC5	H2B clustered histone 5	ENSG00000158373
101927851	0.0337	0.00963	0.568	2.58868	1.46933	51.39	LNCATV	lncRNA negative regulator of antiviral signaling	ENSG00000238005
105369364	0.014	0.00309	0.497	2.95876	1.46905	60.32	LINC02701	long intergenic non-protein coding RNA 2701
9677	0.000105	7.56e-06	0.328	4.47738	1.46781	265.07	PPIP5K1	diphosphoinositol pentakisphosphate kinase 1	ENSG00000168781
112597	0.000762	8.22e-05	0.372	3.93803	1.46626	154.48	CYTOR	cytoskeleton regulator RNA	ENSG00000222041
64761	6.79e-05	4.53e-06	0.32	4.58563	1.46562	758.16	PARP12	poly(ADP-ribose) polymerase family member 12	ENSG00000059378
79682	0.0162	0.00373	0.505	2.90022	1.46556	106	CENPU	centromere protein U	ENSG00000151725
6301	1.11e-12	7.97e-15	0.189	7.76809	1.46504	2144.95	SARS1	seryl-tRNA synthetase 1	ENSG00000031698
91404	0.00018	1.43e-05	0.338	4.33964	1.46498	1106.99	SESTD1	SEC14 and spectrin domain containing 1	ENSG00000187231
26608	0.00154	0.000196	0.393	3.72409	1.46469	384.43	TBL2	transducin beta like 2	ENSG00000106638
2495	0.00012	8.94e-06	0.33	4.44142	1.46373	25945.3	FTH1	ferritin heavy chain 1	ENSG00000167996
105373585	0.0821	0.0309	0.678	2.15891	1.46355	55.52	LOC105373585	uncharacterized LOC105373585
10067	0.000155	1.2e-05	0.334	4.37844	1.46341	600.92	SCAMP3	secretory carrier membrane protein 3	ENSG00000116521
25809	0.00611	0.00109	0.448	3.26733	1.46339	35.06	TTLL1	TTL family tubulin polyglutamylase complex subunit L1	ENSG00000100271
79935	0.108	0.0447	0.728	2.00766	1.46182	28.19	CCNP	cyclin P	ENSG00000105219
10376	0.00358	0.000555	0.423	3.45279	1.46176	3330.41	TUBA1B	tubulin alpha 1b	ENSG00000123416
2224	0.00149	0.000187	0.391	3.73585	1.46172	1342.67	FDPS	farnesyl diphosphate synthase	ENSG00000160752
348110	0.00211	0.000287	0.403	3.62659	1.46125	647.49	ARPIN	actin related protein 2/3 complex inhibitor	ENSG00000242498
55916	0.018	0.00428	0.511	2.85678	1.46115	288.7	NXT2	nuclear transport factor 2 like export factor 2	ENSG00000101888
105371462	0.0774	0.0286	0.667	2.18907	1.46112	32.48	LINC02819	long intergenic non-protein coding RNA 2819
65260	8.69e-05	5.98e-06	0.323	4.52722	1.4604	580.4	COA7	cytochrome c oxidase assembly factor 7	ENSG00000162377
105370062	0.0717	0.0259	0.655	2.22802	1.46033	39.63	LOC105370062	uncharacterized LOC105370062
4282	0.00153	0.000194	0.392	3.72694	1.4599	1968.22	MIF	macrophage migration inhibitory factor	ENSG00000240972
157378	0.00641	0.00115	0.449	3.2498	1.45983	435.83	TMEM65	transmembrane protein 65	ENSG00000164983
728655	0.011	0.00228	0.478	3.05118	1.4594	948.8	HULC	hepatocellular carcinoma up-regulated long non-coding RNA
10452	0.00026	2.18e-05	0.344	4.24514	1.45918	662.81	TOMM40	translocase of outer mitochondrial membrane 40	ENSG00000130204
5297	0.000292	2.52e-05	0.346	4.21298	1.45906	2787.3	PI4KA	phosphatidylinositol 4-kinase alpha	ENSG00000241973
22827	0.0033	0.000502	0.419	3.47951	1.45866	1572.79	PUF60	poly(U) binding splicing factor 60	ENSG00000179950
57655	0.00014	1.06e-05	0.331	4.40416	1.45775	490.48	GRAMD1A	GRAM domain containing 1A	ENSG00000089351
100874211	0.116	0.0486	0.739	1.97244	1.45769	26.61	MID1IP1-AS1	MID1IP1 antisense RNA 1
7439	0.000118	8.73e-06	0.328	4.44657	1.45718	19903.2	BEST1	bestrophin 1	ENSG00000167995
65263	0.00874	0.00171	0.464	3.13672	1.45605	214.66	PYCR3	pyrroline-5-carboxylate reductase 3	ENSG00000104524
10681	0.00199	0.000268	0.399	3.64434	1.45311	761.93	GNB5	G protein subunit beta 5	ENSG00000069966
91107	0.0107	0.0022	0.474	3.06245	1.45262	226.25	TRIM47	tripartite motif containing 47	ENSG00000132481
286128	0.00283	0.000415	0.411	3.53065	1.45254	257.22	ZFP41	ZFP41 zinc finger protein	ENSG00000181638
252839	8.71e-08	2.12e-09	0.243	5.98818	1.45239	668.92	TMEM9	transmembrane protein 9	ENSG00000116857
84792	3.29e-05	1.89e-06	0.305	4.76495	1.45194	167.89	FAM220A	family with sequence similarity 220 member A	ENSG00000178397
220979	0.000323	2.85e-05	0.347	4.18499	1.45044	268.08	ZNF22-AS1	ZNF22 antisense RNA 1	ENSG00000165511
200845	4.45e-05	2.75e-06	0.309	4.68862	1.44953	187.19	KCTD6	potassium channel tetramerization domain containing 6	ENSG00000168301
23313	0.00696	0.00128	0.45	3.22087	1.44946	1111.34	KIAA0930	KIAA0930	ENSG00000100364
286827	0.0443	0.0138	0.588	2.46283	1.44935	57.86	TRIM59	tripartite motif containing 59	ENSG00000213186
25829	0.00288	0.000424	0.411	3.5245	1.44923	488.74	TMEM184B	transmembrane protein 184B	ENSG00000198792
5924	0.0301	0.00835	0.549	2.63744	1.4485	118.01	RASGRF2	Ras protein specific guanine nucleotide releasing factor 2	ENSG00000113319
2281	0.0389	0.0116	0.574	2.52332	1.44829	232.6	FKBP1B	FKBP prolyl isomerase 1B	ENSG00000119782
3714	0.0135	0.00294	0.487	2.97407	1.4482	81.34	JAG2	jagged canonical Notch ligand 2	ENSG00000184916
8933	0.00258	0.000369	0.406	3.56097	1.446	439.13	RTL8C	retrotransposon Gag like 8C	ENSG00000134590
124222	0.0151	0.00339	0.494	2.9296	1.44596	75.07	PAQR4	progestin and adipoQ receptor family member 4	ENSG00000162073
284889	0.00138	0.00017	0.385	3.75934	1.44548	1979.38	MIF-AS1	MIF antisense RNA 1
389641	0.0236	0.0061	0.527	2.7424	1.44468	31.86	TNFRSF10A-DT	TNFRSF10A divergent transcript	ENSG00000246582
145389	0.000118	8.78e-06	0.325	4.44529	1.44438	224.42	SLC38A6	solute carrier family 38 member 6	ENSG00000139974
107986257	0.0267	0.00714	0.537	2.69011	1.44416	20.93	LOC107986257
408050	0.00379	0.000594	0.42	3.43428	1.4441	897.31	NOMO3	NODAL modulator 3	ENSG00000103226
8517	0.000919	0.000103	0.372	3.883	1.44357	339.78	IKBKG	inhibitor of nuclear factor kappa B kinase regulatory subunit gamma	ENSG00000269335
112694756	0.0359	0.0105	0.563	2.55996	1.44057	1477.75	LOC112694756	uncharaterized LOC112694756	ENSG00000285043
1733	0.056	0.0186	0.612	2.35277	1.44015	3816.11	DIO1	iodothyronine deiodinase 1	ENSG00000211452
4174	0.0431	0.0133	0.581	2.47572	1.43952	645.1	MCM5	minichromosome maintenance complex component 5	ENSG00000100297
654483	0.025	0.00656	0.529	2.71832	1.43901	97.88	BOLA2B	bolA family member 2B	ENSG00000169627
8751	6.2e-08	1.42e-09	0.238	6.05322	1.43793	694.3	ADAM15	ADAM metallopeptidase domain 15	ENSG00000143537
10269	9.48e-06	4.47e-07	0.285	5.04779	1.43786	1516.35	ZMPSTE24	zinc metallopeptidase STE24	ENSG00000084073
643327	0.0172	0.00403	0.5	2.87554	1.43687	62.63	LOC643327	uncharacterized LOC643327
4175	0.0285	0.00778	0.54	2.66139	1.43676	465.17	MCM6	minichromosome maintenance complex component 6	ENSG00000076003
55666	5.44e-06	2.39e-07	0.278	5.16576	1.43657	2373.94	NPLOC4	NPL4 homolog, ubiquitin recognition factor	ENSG00000182446
100506054	0.0507	0.0164	0.598	2.40062	1.43539	57.54	RNASEH1-DT	RNASEH1 divergent transcript	ENSG00000234171
1595	0.00799	0.00152	0.453	3.16998	1.4346	5111.26	CYP51A1	cytochrome P450 family 51 subfamily A member 1	ENSG00000001630
5352	0.00558	0.000966	0.435	3.30018	1.4344	2587.79	PLOD2	procollagen-lysine,2-oxoglutarate 5-dioxygenase 2	ENSG00000152952
1992	0.00166	0.000213	0.387	3.70262	1.4341	1034.14	SERPINB1	serpin family B member 1	ENSG00000021355
2122	0.00707	0.00131	0.446	3.21485	1.4328	141.62	MECOM	MDS1 and EVI1 complex locus	ENSG00000085276
26022	0.0605	0.0206	0.619	2.31508	1.43234	271.41	TMEM98	transmembrane protein 98	ENSG00000006042
129293	0.0688	0.0244	0.636	2.2505	1.43096	87.38	TRABD2A	TraB domain containing 2A	ENSG00000186854
5693	0.00261	0.000375	0.402	3.55711	1.43013	1123.9	PSMB5	proteasome 20S subunit beta 5	ENSG00000100804
123	0.108	0.0443	0.711	2.01131	1.42987	16826.9	PLIN2	perilipin 2	ENSG00000147872
9569	0.000311	2.73e-05	0.341	4.19512	1.4291	228.76	GTF2IRD1	GTF2I repeat domain containing 1	ENSG00000006704
226	0.037	0.0109	0.561	2.54677	1.42812	1486.4	ALDOA	aldolase, fructose-bisphosphate A	ENSG00000149925
25855	2.8e-09	4.21e-11	0.216	6.59644	1.42776	310.68	BRMS1	BRMS1 transcriptional repressor and anoikis regulator	ENSG00000174744
7532	0.000579	5.91e-05	0.355	4.01636	1.42755	3448.79	YWHAG	tyrosine 3-monooxygenase/tryptophan 5-monooxygenase activation protein gamma	ENSG00000170027
29775	0.0027	0.000391	0.402	3.5458	1.42663	438.26	CARD10	caspase recruitment domain family member 10	ENSG00000100065
105375726	0.0184	0.00439	0.5	2.84879	1.42553	190.92	MAL2-AS1	MAL2 antisense RNA 1	ENSG00000253972
84300	0.000549	5.53e-05	0.353	4.03203	1.42459	304.87	UQCC2	ubiquinol-cytochrome c reductase complex assembly factor 2	ENSG00000137288
60481	3.52e-05	2.05e-06	0.3	4.74818	1.42414	2862.5	ELOVL5	ELOVL fatty acid elongase 5	ENSG00000012660
5971	0.00751	0.00141	0.446	3.19254	1.4241	268.1	RELB	RELB proto-oncogene, NF-kB subunit	ENSG00000104856
6897	5.04e-08	1.1e-09	0.233	6.09387	1.42156	2258.77	TARS1	threonyl-tRNA synthetase 1	ENSG00000113407
10622	0.0216	0.00541	0.511	2.78125	1.42141	132.91	POLR3G	RNA polymerase III subunit G	ENSG00000113356
10072	0.000194	1.55e-05	0.328	4.32129	1.41657	485.42	DPP3	dipeptidyl peptidase 3	ENSG00000254986
8896	0.000626	6.48e-05	0.354	3.99461	1.41573	268.25	BUD31	BUD31 homolog	ENSG00000106245
641638	0.0146	0.00325	0.481	2.94316	1.41485	234.6	SNHG6	small nucleolar RNA host gene 6
283687	0.00174	0.000227	0.384	3.68744	1.41476	122.51	ST20-AS1	ST20 antisense RNA 1
51222	0.00364	0.000567	0.41	3.44714	1.4145	390.72	ZNF219	zinc finger protein 219	ENSG00000165804
79784	4.04e-05	2.46e-06	0.3	4.71129	1.41383	3228.68	MYH14	myosin heavy chain 14	ENSG00000105357
95681	0.0016	0.000205	0.381	3.71307	1.41364	140.22	CEP41	centrosomal protein 41	ENSG00000106477
91368	0.000617	6.38e-05	0.353	3.99839	1.41319	297.67	CDKN2AIPNL	CDKN2A interacting protein N-terminal like	ENSG00000237190
151230	0.00305	0.000456	0.403	3.50537	1.41254	169.27	KLHL23	kelch like family member 23	ENSG00000213160
84262	3.73e-05	2.23e-06	0.298	4.73175	1.41206	160.12	PSMG3	proteasome assembly chaperone 3	ENSG00000157778
9136	3.48e-05	2.02e-06	0.297	4.75146	1.41196	136.97	RRP9	ribosomal RNA processing 9, U3 small nucleolar RNA binding protein	ENSG00000114767
29927	5.38e-05	3.46e-06	0.304	4.64151	1.41169	4536	SEC61A1	SEC61 translocon subunit alpha 1	ENSG00000058262
51633	0.000887	9.91e-05	0.362	3.89289	1.41064	323.44	OTUD6B	OTU deubiquitinase 6B	ENSG00000155100
57510	0.000285	2.44e-05	0.334	4.21986	1.40968	712.15	XPO5	exportin 5	ENSG00000124571
51001	0.00435	0.000713	0.416	3.38448	1.40924	234.1	MTERF3	mitochondrial transcription termination factor 3	ENSG00000156469
729288	0.0502	0.0162	0.586	2.40523	1.40847	31.34	ZNF286B	zinc finger protein 286B (pseudogene)	ENSG00000290687
100616318	0.027	0.00725	0.525	2.68519	1.40844	38.29	MIR4664	microRNA 4664	ENSG00000265660
64834	2.35e-07	6.3e-09	0.242	5.80854	1.40687	530.42	ELOVL1	ELOVL fatty acid elongase 1	ENSG00000066322
344838	0.000849	9.39e-05	0.36	3.90572	1.40657	685.17	PAQR9	progestin and adipoQ receptor family member 9	ENSG00000188582
113219453	0.0179	0.00425	0.492	2.85878	1.40636	27.83	MIR12119	microRNA 12119
51256	0.0105	0.00214	0.458	3.0701	1.4062	96.09	TBC1D7	TBC1 domain family member 7	ENSG00000145979
85377	0.000528	5.24e-05	0.347	4.04455	1.40471	471.44	MICALL1	MICAL like 1	ENSG00000100139
137209	0.0336	0.00958	0.542	2.59051	1.4039	56.32	ZNF572	zinc finger protein 572	ENSG00000180938
80308	4.13e-06	1.73e-07	0.269	5.22594	1.40369	409.82	FLAD1	flavin adenine dinucleotide synthetase 1	ENSG00000160688
24144	3.42e-07	9.74e-09	0.245	5.73528	1.40352	766.39	TFIP11	tuftelin interacting protein 11	ENSG00000100109
57414	0.000611	6.31e-05	0.351	4.001	1.40339	1169.79	RHBDD2	rhomboid domain containing 2	ENSG00000005486
80028	0.00171	0.000222	0.38	3.69204	1.40318	318.06	FBXL18	F-box and leucine rich repeat protein 18	ENSG00000155034
27439	0.113	0.0472	0.707	1.98476	1.4023	8.55	TMEM121B	transmembrane protein 121B	ENSG00000183307
6584	5.62e-06	2.48e-07	0.272	5.15885	1.40194	214.77	SLC22A5	solute carrier family 22 member 5	ENSG00000197375
80758	0.03	0.00831	0.531	2.63917	1.40157	67.49	PRR7	proline rich 7, synaptic	ENSG00000131188
337873	0.0597	0.0203	0.604	2.32162	1.40123	22.59	H2BC20P	H2B clustered histone 20, pseudogene	ENSG00000261716
5881	0.0285	0.00778	0.526	2.66153	1.40117	112.99	RAC3	Rac family small GTPase 3	ENSG00000169750
4436	9.48e-05	6.63e-06	0.311	4.50523	1.40098	349.52	MSH2	mutS homolog 2	ENSG00000095002
57617	0.000404	3.76e-05	0.34	4.12152	1.3997	538.05	VPS18	VPS18 core subunit of CORVET and HOPS complexes	ENSG00000104142
9897	0.000497	4.84e-05	0.344	4.0633	1.39877	1375.39	WASHC5	WASH complex subunit 5	ENSG00000164961
7644	0.0345	0.00994	0.542	2.57803	1.39838	3057.39	ZNF91	zinc finger protein 91	ENSG00000167232
100310756	0.000324	2.87e-05	0.334	4.18377	1.39807	229.53	LOC100310756	uncharacterized LOC100310756	ENSG00000289161
127703	0.0022	0.000303	0.387	3.61272	1.39792	91.81	C1orf216	chromosome 1 open reading frame 216	ENSG00000142686
728492	0.00241	0.000341	0.39	3.58174	1.39761	46.03	SERF1B	small EDRK-rich factor 1B	ENSG00000205572
8535	0.0102	0.00206	0.453	3.08091	1.39561	683.86	CBX4	chromobox 4	ENSG00000141582
6856	6.69e-05	4.42e-06	0.304	4.59037	1.39551	1559.19	SYPL1	synaptophysin like 1	ENSG00000008282
7533	0.000624	6.46e-05	0.349	3.99525	1.395	1111.91	YWHAH	tyrosine 3-monooxygenase/tryptophan 5-monooxygenase activation protein eta	ENSG00000128245
493	0.000514	5.06e-05	0.344	4.05272	1.39289	2231.69	ATP2B4	ATPase plasma membrane Ca2+ transporting 4	ENSG00000058668
55558	0.00525	0.000898	0.419	3.32081	1.39274	284.51	PLXNA3	plexin A3	ENSG00000130827
439990	0.0275	0.00744	0.52	2.67668	1.39165	46.48	LINC00857	long intergenic non-protein coding RNA 857	ENSG00000237523
6913	0.0134	0.00291	0.467	2.9768	1.39082	659.7	TBX15	T-box transcription factor 15	ENSG00000092607
105369352	0.00459	0.000759	0.413	3.36719	1.39047	48.97	KLC2-AS1	KLC2 antisense RNA 1
27173	4.61e-05	2.87e-06	0.297	4.68019	1.39044	1438.54	SLC39A1	solute carrier family 39 member 1	ENSG00000143570
376267	0.00192	0.000256	0.38	3.65611	1.38931	323.28	RAB15	RAB15, member RAS oncogene family	ENSG00000139998
112637020	0.0154	0.00349	0.476	2.921	1.3892	127.7	SREBF2-AS1	SREBF2 antisense RNA 1
51335	0.000362	3.27e-05	0.334	4.15346	1.38818	1377.23	NGRN	neugrin, neurite outgrowth associated	ENSG00000182768
283932	0.018	0.00427	0.486	2.85751	1.38807	39.07	FBXL19-AS1	FBXL19 antisense RNA 1	ENSG00000260852
100302132	0.117	0.0492	0.705	1.96726	1.38716	14.9	MIR1182	microRNA 1182	ENSG00000283799
84515	0.00383	0.000604	0.404	3.42983	1.38712	257.35	MCM8	minichromosome maintenance 8 homologous recombination repair factor	ENSG00000125885
51765	0.00411	0.00066	0.407	3.40549	1.38709	190.26	STK26	serine/threonine kinase 26	ENSG00000134602
79856	0.00242	0.000342	0.387	3.58118	1.38687	2356.07	SNX22	sorting nexin 22	ENSG00000157734
2878	0.00486	0.000815	0.414	3.3475	1.38632	9835.42	GPX3	glutathione peroxidase 3	ENSG00000211445
51582	0.000861	9.55e-05	0.355	3.90166	1.38601	3693.96	AZIN1	antizyme inhibitor 1	ENSG00000155096
54732	6.66e-05	4.4e-06	0.302	4.59148	1.38519	1971.7	TMED9	transmembrane p24 trafficking protein 9	ENSG00000184840
3105	0.0248	0.00651	0.509	2.72096	1.38468	17278.6	HLA-A	major histocompatibility complex, class I, A	ENSG00000206503
51706	0.00194	0.000259	0.379	3.65301	1.38453	765.25	CYB5R1	cytochrome b5 reductase 1	ENSG00000159348
4017	0.0148	0.0033	0.471	2.93796	1.38396	148.64	LOXL2	lysyl oxidase like 2	ENSG00000134013
3954	9.85e-05	6.96e-06	0.308	4.49492	1.38358	993.37	LETM1	leucine zipper and EF-hand containing transmembrane protein 1	ENSG00000168924
102723728	0.00923	0.00183	0.444	3.11637	1.38349	472.8	LOC102723728	nodal modulator 3-like	ENSG00000185164
84928	0.000223	1.83e-05	0.323	4.28431	1.38257	569.35	TMEM209	transmembrane protein 209	ENSG00000146842
9703	5.01e-06	2.18e-07	0.267	5.18299	1.38245	2928.89	BLTP2	bridge-like lipid transfer protein family member 2	ENSG00000007202
51704	0.00626	0.00112	0.424	3.25883	1.38224	358.09	GPRC5B	G protein-coupled receptor class C group 5 member B	ENSG00000167191
9761	2.29e-05	1.24e-06	0.285	4.84838	1.38165	5850.49	MLEC	malectin	ENSG00000110917
105369343	0.00299	0.000445	0.393	3.51199	1.38156	53.71	MIR194-2HG	MIR194-2 host gene
4715	0.000986	0.000113	0.358	3.86162	1.38144	1719.45	NDUFB9	NADH:ubiquinone oxidoreductase subunit B9	ENSG00000147684
26071	0.001	0.000115	0.358	3.8567	1.38073	208.17	RTL8A	retrotransposon Gag like 8A	ENSG00000203950
2764	0.000111	8.07e-06	0.309	4.46341	1.37948	1236.4	GMFB	glia maturation factor beta	ENSG00000197045
63920	0.0048	0.000803	0.412	3.35167	1.37946	67.25	FAM200C	family with sequence similarity 200 member C	ENSG00000221886
54927	0.00157	0.0002	0.371	3.71946	1.3787	647.13	CHCHD3	coiled-coil-helix-coiled-coil-helix domain containing 3	ENSG00000106554
126119	0.00106	0.000124	0.359	3.83851	1.37853	154.06	JOSD2	Josephin domain containing 2	ENSG00000161677
51155	0.00327	0.000496	0.396	3.48268	1.3783	230.44	JPT1	Jupiter microtubule associated homolog 1	ENSG00000189159
54332	0.0665	0.0233	0.607	2.26819	1.3765	138.78	GDAP1	ganglioside induced differentiation associated protein 1	ENSG00000104381
908	1.35e-05	6.71e-07	0.277	4.96943	1.37639	1959.85	CCT6A	chaperonin containing TCP1 subunit 6A	ENSG00000146731
730013	0.0368	0.0108	0.54	2.54846	1.37593	68.62	ABCC6P2	ATP binding cassette subfamily C member 6 pseudogene 2	ENSG00000290943
1836	0.000997	0.000114	0.356	3.85858	1.37476	331.82	SLC26A2	solute carrier family 26 member 2	ENSG00000155850
10471	0.000279	2.39e-05	0.325	4.22537	1.3744	366.35	PFDN6	prefoldin subunit 6	ENSG00000204220
107985423	0.0836	0.0316	0.639	2.14971	1.37423	11.67	LOC107985423	uncharacterized LOC107985423
6405	0.00156	0.000198	0.369	3.72144	1.37297	233.4	SEMA3F	semaphorin 3F	ENSG00000001617
169200	0.0259	0.00688	0.508	2.70264	1.37247	1244.81	TMEM64	transmembrane protein 64	ENSG00000180694
105376486	0.037	0.0109	0.539	2.54599	1.37245	96.68	LOC105376486
10564	0.000176	1.39e-05	0.316	4.34544	1.37197	3666.79	ARFGEF2	ADP ribosylation factor guanine nucleotide exchange factor 2	ENSG00000124198
65999	0.00751	0.00141	0.43	3.1928	1.37141	344.16	LRRC61	leucine rich repeat containing 61	ENSG00000127399
3984	0.0209	0.00517	0.49	2.79619	1.37088	258.41	LIMK1	LIM domain kinase 1	ENSG00000106683
29091	0.0104	0.00211	0.445	3.07409	1.36888	130.36	STXBP6	syntaxin binding protein 6	ENSG00000168952
55898	2.48e-07	6.67e-09	0.236	5.79892	1.3682	732.3	UNC45A	unc-45 myosin chaperone A	ENSG00000140553
11244	0.000289	2.49e-05	0.324	4.21613	1.36792	2671.59	ZHX1	zinc fingers and homeoboxes 1	ENSG00000165156
64114	1.17e-06	4.12e-08	0.249	5.48557	1.36651	2114.62	TMBIM1	transmembrane BAX inhibitor motif containing 1	ENSG00000135926
1282	0.0119	0.0025	0.452	3.02292	1.36646	3586.82	COL4A1	collagen type IV alpha 1 chain	ENSG00000187498
51393	0.07	0.025	0.609	2.2413	1.36542	281.24	TRPV2	transient receptor potential cation channel subfamily V member 2	ENSG00000187688
1072	1.69e-05	8.68e-07	0.278	4.91937	1.36514	2993.38	CFL1	cofilin 1	ENSG00000172757
139322	0.00177	0.000232	0.371	3.68148	1.36493	1382.38	APOOL	apolipoprotein O like	ENSG00000155008
4240	0.00289	0.000427	0.387	3.52258	1.36492	229.69	MFGE8	milk fat globule EGF and factor V/VIII domain containing	ENSG00000140545
7936	0.00234	0.000327	0.38	3.59274	1.36428	574.7	NELFE	negative elongation factor complex member E	ENSG00000204356
9961	0.0161	0.0037	0.47	2.90301	1.36357	1637.88	MVP	major vault protein	ENSG00000013364
3326	1.77e-06	6.63e-08	0.252	5.40105	1.36321	12020.3	HSP90AB1	heat shock protein 90 alpha family class B member 1	ENSG00000096384
81691	0.0617	0.0211	0.591	2.30594	1.36254	91.76	REXO5	RNA exonuclease 5	ENSG00000005189
3685	0.000273	2.32e-05	0.322	4.23181	1.36169	3141.09	ITGAV	integrin subunit alpha V	ENSG00000138448
115353	1.85e-05	9.58e-07	0.278	4.90017	1.3615	300.68	LRRC42	leucine rich repeat containing 42	ENSG00000116212
23175	0.0263	0.007	0.505	2.69683	1.36086	1391.86	LPIN1	lipin 1	ENSG00000134324
57608	0.0236	0.00608	0.496	2.74322	1.36075	360.05	JCAD	junctional cadherin 5 associated	ENSG00000165757
4771	0.00272	0.000395	0.384	3.5436	1.35944	956.01	NF2	NF2, moesin-ezrin-radixin like (MERLIN) tumor suppressor	ENSG00000186575
55652	0.000402	3.74e-05	0.329	4.12299	1.35671	400.09	SLC48A1	solute carrier family 48 member 1	ENSG00000211584
102724889	0.0237	0.00611	0.494	2.74168	1.35475	16.78	LOC102724889
347735	0.000314	2.77e-05	0.323	4.19177	1.35469	1358.39	SERINC2	serine incorporator 2	ENSG00000168528
130340	0.0164	0.00378	0.468	2.89564	1.35461	60.84	AP1S3	adaptor related protein complex 1 subunit sigma 3	ENSG00000152056
9862	6.69e-05	4.43e-06	0.295	4.59016	1.3542	756.25	MED24	mediator complex subunit 24	ENSG00000008838
105369779	0.00168	0.000217	0.366	3.6978	1.35403	98.33	CD63-AS1	CD63 antisense RNA 1
23223	0.000783	8.48e-05	0.344	3.93045	1.35327	328.55	RRP12	ribosomal RNA processing 12 homolog	ENSG00000052749
8438	0.0242	0.00629	0.495	2.73221	1.35306	89.63	RAD54L	RAD54 like	ENSG00000085999
5208	0.0265	0.00707	0.502	2.69334	1.35209	441.77	PFKFB2	6-phosphofructo-2-kinase/fructose-2,6-biphosphatase 2	ENSG00000123836
6641	0.00486	0.000815	0.404	3.34759	1.3518	5029.7	SNTB1	syntrophin beta 1	ENSG00000172164
79171	0.00119	0.000143	0.355	3.8027	1.35117	675.96	RBM42	RNA binding motif protein 42	ENSG00000126254
23762	0.0547	0.0181	0.571	2.36435	1.35098	60.78	OSBP2	oxysterol binding protein 2	ENSG00000184792
112268048	0.00276	0.000402	0.382	3.53882	1.35069	72.36	LOC112268048	uncharacterized LOC112268048
340371	0.006	0.00106	0.412	3.2739	1.34977	2902.05	NRBP2	nuclear receptor binding protein 2	ENSG00000185189
533	0.000277	2.36e-05	0.319	4.22793	1.34856	1314.64	ATP6V0B	ATPase H+ transporting V0 subunit b	ENSG00000117410
116225	0.0127	0.00272	0.45	2.998	1.34816	200.55	ZMYND19	zinc finger MYND-type containing 19	ENSG00000165724
93594	0.000986	0.000113	0.349	3.86183	1.34776	419.6	TBC1D31	TBC1 domain family member 31	ENSG00000156787
11182	0.116	0.0489	0.684	1.96915	1.34753	179.17	SLC2A6	solute carrier family 2 member 6	ENSG00000160326
57787	0.000135	1.02e-05	0.305	4.41233	1.34681	612.97	MARK4	microtubule affinity regulating kinase 4	ENSG00000007047
606553	0.0449	0.014	0.548	2.45661	1.34661	22.66	LINC02905	long intergenic non-protein coding RNA 2905
6662	0.0924	0.0362	0.643	2.09476	1.34637	267.02	SOX9	SRY-box transcription factor 9	ENSG00000125398
27324	0.0245	0.0064	0.493	2.72676	1.34541	137.59	TOX3	TOX high mobility group box family member 3	ENSG00000103460
682	0.00155	0.000197	0.361	3.72284	1.34532	2625.05	BSG	basigin (Ok blood group)	ENSG00000172270
51330	0.0784	0.0291	0.617	2.18198	1.34524	331.51	TNFRSF12A	TNF receptor superfamily member 12A	ENSG00000006327
84904	0.000692	7.32e-05	0.339	3.96566	1.34495	141.8	ARHGEF39	Rho guanine nucleotide exchange factor 39	ENSG00000137135
339230	0.00022	1.8e-05	0.314	4.28808	1.34485	188.31	CCDC137	coiled-coil domain containing 137	ENSG00000185298
8317	0.01	0.00203	0.436	3.08621	1.34406	96.93	CDC7	cell division cycle 7	ENSG00000097046
9158	1.99e-05	1.05e-06	0.275	4.88202	1.3426	363.85	FIBP	FGF1 intracellular binding protein	ENSG00000172500
149345	0.0825	0.0311	0.622	2.15619	1.34177	86.99	SHISA4	shisa family member 4	ENSG00000198892
143903	0.0703	0.0252	0.599	2.23875	1.34151	35.8	LAYN	layilin	ENSG00000204381
284618	0.00203	0.000274	0.369	3.63856	1.34147	827.86	RUSC1-AS1	RUSC1 antisense RNA 1	ENSG00000225855
400916	0.00434	0.000709	0.396	3.38614	1.34113	3063.78	CHCHD10	coiled-coil-helix-coiled-coil-helix domain containing 10	ENSG00000250479
55161	0.0109	0.00224	0.438	3.05638	1.33951	3600.6	TMEM33	transmembrane protein 33	ENSG00000109133
29941	0.00399	0.000635	0.392	3.41605	1.33927	94.62	PKN3	protein kinase N3	ENSG00000160447
8884	0.000431	4.09e-05	0.326	4.10255	1.33908	857.61	SLC5A6	solute carrier family 5 member 6	ENSG00000138074
201134	0.0434	0.0134	0.541	2.47248	1.33707	249.25	CEP112	centrosomal protein 112	ENSG00000154240
1019	0.000402	3.73e-05	0.324	4.12343	1.33698	617.35	CDK4	cyclin dependent kinase 4	ENSG00000135446
81554	0.00221	0.000305	0.37	3.61086	1.33608	814.97	RCC1L	RCC1 like	ENSG00000274523
137886	0.000102	7.26e-06	0.298	4.486	1.33492	1476.85	UBXN2B	UBX domain protein 2B	ENSG00000215114
170487	0.0431	0.0133	0.539	2.47639	1.33478	26.91	ACTL10	actin like 10	ENSG00000288649
135293	0.0648	0.0225	0.585	2.28174	1.33474	353.58	PM20D2	peptidase M20 domain containing 2	ENSG00000146281
5479	0.00801	0.00153	0.421	3.16909	1.33449	3268.1	PPIB	peptidylprolyl isomerase B	ENSG00000166794
107985405	1.7e-05	8.74e-07	0.271	4.91817	1.33433	146.47	LOC107985405	uncharacterized LOC107985405
101927943	0.0699	0.0249	0.595	2.24219	1.33391	16.02	SETBP1-DT	SETBP1 divergent transcript
4677	7.92e-11	8.64e-13	0.186	7.15066	1.33336	2371.66	NARS1	asparaginyl-tRNA synthetase 1	ENSG00000134440
246330	0.0107	0.0022	0.435	3.0617	1.3324	113.94	PELI3	pellino E3 ubiquitin protein ligase family member 3	ENSG00000174516
283820	0.00901	0.00177	0.426	3.12553	1.33226	1744.98	NOMO2	NODAL modulator 2	ENSG00000185164
84501	0.0484	0.0154	0.549	2.42252	1.33058	203.79	SPIRE2	spire type actin nucleation factor 2	ENSG00000204991
10410	0.00502	0.000847	0.399	3.33691	1.33029	10394.4	IFITM3	interferon induced transmembrane protein 3	ENSG00000142089
4293	0.00131	0.000159	0.352	3.77612	1.3297	265.16	MAP3K9	mitogen-activated protein kinase kinase kinase 9	ENSG00000006432
54986	0.108	0.0444	0.661	2.01044	1.32965	397.61	ULK4	unc-51 like kinase 4	ENSG00000168038
54345	0.0395	0.0118	0.528	2.51688	1.32948	87.68	SOX18	SRY-box transcription factor 18	ENSG00000203883
53947	0.0477	0.0151	0.547	2.4293	1.32924	43.46	A4GALT	alpha 1,4-galactosyltransferase (P blood group)	ENSG00000128274
4642	0.0266	0.00711	0.494	2.69163	1.32913	1489.25	MYO1D	myosin ID	ENSG00000176658
100500847	0.00127	0.000153	0.351	3.78586	1.328	119.38	MIR3615	microRNA 3615	ENSG00000284186
51527	4.01e-05	2.44e-06	0.282	4.71339	1.32753	318.25	GSKIP	GSK3B interacting protein	ENSG00000100744
9032	0.02	0.00489	0.472	2.81413	1.32693	581.76	TM4SF5	transmembrane 4 L six family member 5	ENSG00000142484
5296	0.00372	0.000582	0.386	3.43986	1.32655	674.06	PIK3R2	phosphoinositide-3-kinase regulatory subunit 2	ENSG00000105647
5230	0.00111	0.000131	0.347	3.82469	1.3264	4705.11	PGK1	phosphoglycerate kinase 1	ENSG00000102144
116496	0.0782	0.029	0.607	2.18338	1.32514	580.31	NIBAN1	niban apoptosis regulator 1	ENSG00000135842
80174	0.000422	3.97e-05	0.322	4.10896	1.32472	65.54	DBF4B	DBF4 zinc finger B	ENSG00000161692
6183	1.32e-06	4.75e-08	0.242	5.46045	1.32412	357.5	MRPS12	mitochondrial ribosomal protein S12	ENSG00000128626
1020	0.000243	2.02e-05	0.31	4.26223	1.32294	174.52	CDK5	cyclin dependent kinase 5	ENSG00000164885
203286	0.108	0.0447	0.659	2.00789	1.32285	226.15	ANKS6	ankyrin repeat and sterile alpha motif domain containing 6	ENSG00000165138
11113	0.0309	0.00863	0.504	2.62623	1.3225	228.38	CIT	citron rho-interacting serine/threonine kinase	ENSG00000122966
7186	0.0787	0.0293	0.607	2.17999	1.32241	291	TRAF2	TNF receptor associated factor 2	ENSG00000127191
58478	0.00269	0.000391	0.373	3.54639	1.32183	434.93	ENOPH1	enolase-phosphatase 1	ENSG00000145293
84740	0.0798	0.0298	0.608	2.17317	1.32154	34.73	AFAP1-AS1	AFAP1 antisense RNA 1	ENSG00000272620
6747	0.0005	4.88e-05	0.325	4.06124	1.3215	2733.88	SSR3	signal sequence receptor subunit 3	ENSG00000114850
22948	0.0004	3.7e-05	0.32	4.12576	1.32105	1817.86	CCT5	chaperonin containing TCP1 subunit 5	ENSG00000150753
8337	0.00464	0.00077	0.393	3.36327	1.32061	641.57	H2AC18	H2A clustered histone 18	ENSG00000288825
79095	0.000547	5.5e-05	0.327	4.03337	1.32043	264.33	BBLN	bublin coiled coil protein	ENSG00000171159
10966	0.0181	0.0043	0.462	2.85555	1.32035	250.16	RAB40B	RAB40B, member RAS oncogene family	ENSG00000141542
813	0.0029	0.000429	0.375	3.52136	1.31945	2615.46	CALU	calumenin	ENSG00000128595
6880	6.48e-07	2.02e-08	0.235	5.6099	1.31842	481.83	TAF9	TATA-box binding protein associated factor 9	ENSG00000273841
10951	0.000123	9.17e-06	0.297	4.43592	1.31831	492.38	CBX1	chromobox 1	ENSG00000108468
9368	0.000133	1.01e-05	0.298	4.41609	1.31667	2583.68	NHERF1	NHERF family PDZ scaffold protein 1	ENSG00000109062
5034	0.00307	0.00046	0.376	3.50296	1.31545	25258	P4HB	prolyl 4-hydroxylase subunit beta	ENSG00000185624
100873935	0.0133	0.00289	0.441	2.97961	1.3154	63.37	MTOR-AS1	MTOR antisense RNA 1	ENSG00000225602
4122	0.000582	5.95e-05	0.328	4.0147	1.31533	1877.65	MAN2A2	mannosidase alpha class 2A member 2	ENSG00000196547
105371893	0.000357	3.23e-05	0.316	4.15688	1.31515	247.14	SLC9A3R1-AS1	SLC9A3R1 antisense RNA 1
56672	4.87e-06	2.11e-07	0.253	5.18971	1.31493	161.87	AKIP1	A-kinase interacting protein 1	ENSG00000166452
6640	2.01e-05	1.06e-06	0.269	4.8804	1.31476	269.91	SNTA1	syntrophin alpha 1	ENSG00000101400
4603	0.0513	0.0166	0.549	2.3954	1.31411	220.9	MYBL1	MYB proto-oncogene like 1	ENSG00000185697
150465	1.39e-06	4.99e-08	0.241	5.45157	1.31374	687.29	TTL	tubulin tyrosine ligase	ENSG00000114999
284486	0.0404	0.0122	0.524	2.50746	1.31313	35.08	THEM5	thioesterase superfamily member 5	ENSG00000196407
102724050	0.000103	7.37e-06	0.293	4.48275	1.31226	65.42	GPR84-AS1	GPR84, ZNF385A, ITGA5 and GTSF1 antisense RNA 1	ENSG00000258137
402778	0.065	0.0226	0.576	2.27938	1.31215	293.67	IFITM10	interferon induced transmembrane protein 10	ENSG00000244242
55902	0.0231	0.00592	0.476	2.75238	1.30998	2042.21	ACSS2	acyl-CoA synthetase short chain family member 2	ENSG00000131069
79154	0.0293	0.00807	0.494	2.64932	1.30983	156.17	DHRS11	dehydrogenase/reductase 11	ENSG00000278535
147968	0.0276	0.00744	0.489	2.67629	1.30958	701.45	CAPN12	calpain 12	ENSG00000182472
23433	0.0101	0.00206	0.425	3.08206	1.3087	973.2	RHOQ	ras homolog family member Q	ENSG00000119729
8792	0.0113	0.00234	0.43	3.04313	1.30838	93.7	TNFRSF11A	TNF receptor superfamily member 11a	ENSG00000141655
7913	0.00501	0.000845	0.392	3.33748	1.30827	2349.43	DEK	DEK proto-oncogene	ENSG00000124795
8349	0.00396	0.000629	0.383	3.41861	1.30796	478.71	H2BC21	H2B clustered histone 21	ENSG00000184678
57827	0.00288	0.000425	0.371	3.52384	1.30758	285.43	C6orf47	chromosome 6 open reading frame 47	ENSG00000204439
4734	1.88e-08	3.57e-10	0.208	6.27195	1.307	2408.59	NEDD4	NEDD4 E3 ubiquitin protein ligase	ENSG00000069869
347734	0.00222	0.000306	0.362	3.61021	1.30515	614.31	SLC35B2	solute carrier family 35 member B2	ENSG00000157593
11062	0.00608	0.00108	0.399	3.26938	1.30481	102	DUS4L	dihydrouridine synthase 4 like	ENSG00000105865
254122	3.72e-05	2.21e-06	0.276	4.73282	1.30435	824.81	SNX32	sorting nexin 32	ENSG00000172803
152302	0.0115	0.00239	0.429	3.03646	1.30362	64.87	CIDECP1	CIDEC pseudogene 1	ENSG00000186162
83982	0.105	0.0426	0.642	2.02787	1.30228	59.2	IFI27L2	interferon alpha inducible protein 27 like 2	ENSG00000119632
286101	7.42e-05	5.01e-06	0.285	4.56452	1.30127	1006.87	ZNF252P	zinc finger protein 252, pseudogene
56897	0.00259	0.000373	0.365	3.5587	1.29967	626.07	WRNIP1	WRN helicase interacting protein 1	ENSG00000124535
57106	0.108	0.0447	0.647	2.00776	1.29876	39.49	NAT14	N-acetyltransferase 14 (putative)	ENSG00000090971
6745	0.000704	7.48e-05	0.328	3.96057	1.29777	5257.58	SSR1	signal sequence receptor subunit 1	ENSG00000124783
51074	3.64e-05	2.14e-06	0.274	4.73993	1.29767	309.83	APIP	APAF1 interacting protein	ENSG00000149089
80223	0.0192	0.00464	0.458	2.83121	1.29676	809.71	RAB11FIP1	RAB11 family interacting protein 1	ENSG00000156675
100526837	0.00543	0.000935	0.392	3.30928	1.29671	252.25	EEF1E1-BLOC1S5	EEF1E1-BLOC1S5 readthrough (NMD candidate)
27301	1.3e-05	6.43e-07	0.26	4.97781	1.29604	253.22	APEX2	apurinic/apyrimidinic endodeoxyribonuclease 2	ENSG00000169188
79710	8.98e-05	6.25e-06	0.287	4.51791	1.29592	622.61	MORC4	MORC family CW-type zinc finger 4	ENSG00000133131
64132	0.000835	9.19e-05	0.331	3.91094	1.29503	444.05	XYLT2	xylosyltransferase 2	ENSG00000015532
29085	0.0614	0.021	0.561	2.30838	1.29483	583.03	PHPT1	phosphohistidine phosphatase 1	ENSG00000054148
25780	0.00241	0.000341	0.361	3.58179	1.29462	426.81	RASGRP3	RAS guanyl releasing protein 3	ENSG00000152689
821	0.000824	9.04e-05	0.331	3.91512	1.29451	19202.1	CANX	calnexin	ENSG00000127022
10134	0.000159	1.23e-05	0.296	4.37263	1.29396	1814.34	BCAP31	B cell receptor associated protein 31	ENSG00000185825
118471	0.0211	0.00525	0.464	2.79136	1.29396	3768.17	PRAP1	proline rich acidic protein 1	ENSG00000165828
1645	0.101	0.0405	0.632	2.04818	1.29366	7981.97	AKR1C1	aldo-keto reductase family 1 member C1	ENSG00000187134
25807	0.0058	0.00102	0.394	3.28554	1.29358	247.72	RHBDD3	rhomboid domain containing 3	ENSG00000100263
7791	0.00844	0.00164	0.411	3.14935	1.29297	1514.95	ZYX	zyxin	ENSG00000159840
126248	0.0286	0.00784	0.486	2.65896	1.29259	43.61	WDR88	WD repeat domain 88	ENSG00000166359
339221	0.0355	0.0103	0.504	2.5653	1.29258	264.3	ENPP7	ectonucleotide pyrophosphatase/phosphodiesterase 7	ENSG00000182156
10472	0.000157	1.21e-05	0.295	4.37571	1.29246	1060.21	ZBTB18	zinc finger and BTB domain containing 18	ENSG00000179456
84532	0.0132	0.00285	0.433	2.98311	1.29243	292.1	ACSS1	acyl-CoA synthetase short chain family member 1	ENSG00000154930
388182	0.0769	0.0283	0.589	2.19243	1.29178	190.96	SPATA41	spermatogenesis associated 41	ENSG00000189419
100128822	0.0488	0.0156	0.534	2.41863	1.2916	74.46	LINC01003	long intergenic non-protein coding RNA 1003	ENSG00000261455
389538	0.0504	0.0162	0.537	2.40381	1.29109	194.27	CCZ1P-OR7E38P	CCZ1P-OR7E38P readthrough
727910	0.03	0.00832	0.489	2.63893	1.29061	182.61	TLCD2	TLC domain containing 2	ENSG00000185561
9551	0.00266	0.000385	0.364	3.55	1.29044	861.01	ATP5MF	ATP synthase membrane subunit f	ENSG00000241468
27346	0.00746	0.0014	0.404	3.19556	1.29013	1516.89	TMEM97	transmembrane protein 97	ENSG00000109084
723790	0.00645	0.00116	0.397	3.24817	1.29005	483.66	H2AC19	H2A clustered histone 19	ENSG00000288859
55322	0.00143	0.000179	0.344	3.74761	1.28989	585.13	C5orf22	chromosome 5 open reading frame 22	ENSG00000082213
9532	0.000895	0.0001	0.331	3.89009	1.28939	471.37	BAG2	BAG cochaperone 2	ENSG00000112208
54968	0.00453	0.000748	0.382	3.37141	1.28907	573.51	TMEM70	transmembrane protein 70	ENSG00000175606
4644	0.000394	3.64e-05	0.312	4.12953	1.2884	968.21	MYO5A	myosin VA	ENSG00000197535
55157	0.00059	6.05e-05	0.321	4.01087	1.28812	709.17	DARS2	aspartyl-tRNA synthetase 2, mitochondrial	ENSG00000117593
55571	1.4e-07	3.54e-09	0.218	5.90459	1.28809	685.54	CNOT11	CCR4-NOT transcription complex subunit 11	ENSG00000158435
106144529	0.0218	0.00548	0.464	2.77711	1.28729	20.36	GRPEL2-AS1	GRPEL2 antisense RNA 1	ENSG00000253618
100506469	0.00626	0.00112	0.395	3.25841	1.28718	132.59	TMEM147-AS1	TMEM147 antisense RNA 1	ENSG00000236144
1181	0.00341	0.000521	0.371	3.46956	1.28706	86.92	CLCN2	chloride voltage-gated channel 2	ENSG00000114859
130827	0.00903	0.00178	0.412	3.12486	1.2869	41.08	TMEM182	transmembrane protein 182	ENSG00000170417
55199	0.00454	0.00075	0.381	3.37059	1.2847	77.75	FAM86C1P	family with sequence similarity 86 member C1, pseudogene	ENSG00000158483
100288695	0.0577	0.0194	0.549	2.33841	1.28352	135.42	LIMS4	LIM zinc finger domain containing 4	ENSG00000256671
10898	0.00394	0.000625	0.375	3.42048	1.28276	341.19	CPSF4	cleavage and polyadenylation specific factor 4	ENSG00000160917
80728	0.00654	0.00118	0.396	3.24291	1.28262	67.95	ARHGAP39	Rho GTPase activating protein 39	ENSG00000147799
4925	0.00546	0.000941	0.388	3.30762	1.28246	997.14	NUCB2	nucleobindin 2	ENSG00000070081
23481	0.00108	0.000126	0.334	3.83463	1.28221	705.22	PES1	pescadillo ribosomal biogenesis factor 1	ENSG00000100029
57463	0.00907	0.00179	0.411	3.1227	1.28216	113.75	AMIGO1	adhesion molecule with Ig like domain 1	ENSG00000181754
3705	0.000582	5.94e-05	0.319	4.01508	1.28198	1176.53	ITPK1	inositol-tetrakisphosphate 1-kinase	ENSG00000100605
55156	0.00216	0.000296	0.354	3.61847	1.28185	930.56	ARMC1	armadillo repeat containing 1	ENSG00000104442
169714	0.0558	0.0185	0.544	2.35478	1.2811	363.32	QSOX2	quiescin sulfhydryl oxidase 2	ENSG00000165661
9903	0.0285	0.00779	0.481	2.66092	1.28032	824.7	KLHL21	kelch like family member 21	ENSG00000162413
2907	0.00718	0.00133	0.399	3.20893	1.27982	5222	GRINA	glutamate ionotropic receptor NMDA type subunit associated protein 1	ENSG00000178719
3796	0.00239	0.000337	0.357	3.58494	1.27976	637.73	KIF2A	kinesin family member 2A	ENSG00000068796
340348	0.00747	0.0014	0.401	3.19491	1.2797	669.86	TSPAN33	tetraspanin 33	ENSG00000158457
100527943	4.26e-06	1.79e-07	0.245	5.21956	1.27907	592.54	TGIF2-RAB5IF	TGIF2-RAB5IF readthrough	ENSG00000259399
100526832	0.00611	0.00109	0.391	3.26741	1.27902	179.59	PHOSPHO2-KLHL23	PHOSPHO2-KLHL23 readthrough	ENSG00000213160
55181	0.0168	0.00389	0.443	2.88667	1.27873	341.3	SMG8	SMG8 nonsense mediated mRNA decay factor	ENSG00000167447
203260	0.00259	0.000373	0.359	3.55857	1.27866	154.13	CCDC107	coiled-coil domain containing 107	ENSG00000159884
138428	0.00463	0.000767	0.38	3.36433	1.27839	70.45	PTRH1	peptidyl-tRNA hydrolase 1 homolog	ENSG00000187024
9108	0.0763	0.028	0.582	2.19703	1.27775	390.69	MTMR7	myotubularin related protein 7	ENSG00000003987
55670	4.73e-05	2.96e-06	0.273	4.67338	1.27742	1399.94	PEX26	peroxisomal biogenesis factor 26	ENSG00000215193
6812	0.0572	0.0192	0.545	2.34239	1.27696	161.33	STXBP1	syntaxin binding protein 1	ENSG00000136854
100506658	0.00697	0.00129	0.397	3.2193	1.27685	1473.75	OCLN	occludin	ENSG00000197822
440925	0.0467	0.0147	0.523	2.43921	1.27568	44.97	LINC01124	long intergenic non-protein coding RNA 1124	ENSG00000222033
107985361	0.012	0.00254	0.422	3.01875	1.27531	47.11	LOC107985361	uncharacterized LOC107985361
6786	0.000369	3.34e-05	0.307	4.14872	1.27528	2161.92	STIM1	stromal interaction molecule 1	ENSG00000167323
79155	0.00341	0.000523	0.367	3.46884	1.27463	376.14	TNIP2	TNFAIP3 interacting protein 2	ENSG00000168884
26472	0.00566	0.000986	0.387	3.2945	1.27392	642.95	PPP1R14B	protein phosphatase 1 regulatory inhibitor subunit 14B	ENSG00000173457
4521	0.0177	0.00417	0.445	2.86519	1.27362	61.08	NUDT1	nudix hydrolase 1	ENSG00000106268
6300	0.0477	0.0151	0.524	2.42943	1.27349	57.83	MAPK12	mitogen-activated protein kinase 12	ENSG00000188130
23165	0.003	0.000447	0.363	3.51064	1.27323	1150.66	NUP205	nucleoporin 205	ENSG00000155561
10589	0.000213	1.73e-05	0.296	4.29747	1.27298	555.57	DRAP1	DR1 associated protein 1	ENSG00000175550
5710	2.04e-06	7.75e-08	0.237	5.37274	1.27296	1597.28	PSMD4	proteasome 26S subunit ubiquitin receptor, non-ATPase 4	ENSG00000159352
85236	0.00184	0.000243	0.347	3.66983	1.27245	1024.75	H2BC12	H2B clustered histone 12	ENSG00000197903
51430	0.0012	0.000144	0.335	3.80129	1.27235	1055.59	SUCO	SUN domain containing ossification factor	ENSG00000094975
158	0.000205	1.66e-05	0.295	4.30661	1.27086	664.78	ADSL	adenylosuccinate lyase	ENSG00000239900
54939	2.85e-07	7.9e-09	0.22	5.77057	1.26999	438.87	COMMD4	COMM domain containing 4	ENSG00000140365
6305	0.0059	0.00104	0.387	3.27996	1.26962	1678.52	SBF1	SET binding factor 1	ENSG00000100241
157807	0.0159	0.00364	0.436	2.90739	1.26889	197.25	CLVS1	clavesin 1	ENSG00000177182
25973	0.0018	0.000237	0.345	3.67599	1.2687	84.49	PARS2	prolyl-tRNA synthetase 2, mitochondrial	ENSG00000162396
340562	0.012	0.00253	0.42	3.01937	1.26823	100.21	SATL1	spermidine/spermine N1-acetyl transferase like 1	ENSG00000184788
9179	0.0036	0.000559	0.367	3.45087	1.2681	173.68	AP4M1	adaptor related protein complex 4 subunit mu 1	ENSG00000221838
79029	0.00132	0.00016	0.336	3.7746	1.26696	223.82	SPATA5L1	spermatogenesis associated 5 like 1	ENSG00000171763
79862	0.0166	0.00384	0.438	2.89103	1.26693	64.78	ZNF669	zinc finger protein 669	ENSG00000188295
79666	0.00662	0.0012	0.391	3.23907	1.26679	594.39	PLEKHF2	pleckstrin homology and FYVE domain containing 2	ENSG00000175895
6253	0.0753	0.0276	0.575	2.20361	1.26637	87.62	RTN2	reticulon 2	ENSG00000125744
5328	0.0179	0.00423	0.443	2.86036	1.26605	37.5	PLAU	plasminogen activator, urokinase	ENSG00000122861
144404	0.051	0.0165	0.528	2.39818	1.26603	341.88	TMEM120B	transmembrane protein 120B	ENSG00000188735
5701	5.81e-05	3.78e-06	0.274	4.62309	1.2658	1857.08	PSMC2	proteasome 26S subunit, ATPase 2	ENSG00000161057
9231	0.000186	1.48e-05	0.292	4.33097	1.26576	594.53	DLG5	discs large MAGUK scaffold protein 5	ENSG00000151208
112495	0.000941	0.000106	0.326	3.87606	1.26533	414.32	GTF3C6	general transcription factor IIIC subunit 6	ENSG00000155115
90417	0.00168	0.000218	0.342	3.6968	1.26529	207.76	KNSTRN	kinetochore localized astrin (SPAG5) binding protein	ENSG00000128944
5877	0.00146	0.000182	0.338	3.74221	1.26503	204.13	RABIF	RAB interacting factor	ENSG00000183155
6892	0.000501	4.9e-05	0.311	4.06026	1.26415	6451.91	TAPBP	TAP binding protein	ENSG00000231925
63027	0.0357	0.0104	0.493	2.56285	1.26351	1286.6	SLC22A23	solute carrier family 22 member 23	ENSG00000137266
29095	0.000266	2.24e-05	0.298	4.23915	1.26289	358.19	ORMDL2	ORMDL sphingolipid biosynthesis regulator 2	ENSG00000123353
5717	4.82e-08	1.04e-09	0.207	6.10296	1.26283	1605.77	PSMD11	proteasome 26S subunit, non-ATPase 11	ENSG00000108671
389541	0.00146	0.000182	0.337	3.74262	1.26278	464.21	LAMTOR4	late endosomal/lysosomal adaptor, MAPK and MTOR activator 4	ENSG00000188186
399474	0.0021	0.000285	0.348	3.62816	1.26258	247.41	TMEM200B	transmembrane protein 200B	ENSG00000253304
726	0.000592	6.08e-05	0.315	4.00963	1.26216	1863.26	CAPN5	calpain 5	ENSG00000149260
56902	3.81e-05	2.28e-06	0.267	4.72687	1.26167	308.5	PNO1	partner of NOB1 homolog	ENSG00000115946
92421	0.00671	0.00122	0.39	3.23406	1.2615	172.08	CHMP4C	charged multivesicular body protein 4C	ENSG00000164695
10318	0.0161	0.00368	0.434	2.90413	1.26078	2905.78	TNIP1	TNFAIP3 interacting protein 1	ENSG00000145901
22853	0.00611	0.00109	0.386	3.26702	1.26041	1636.46	LMTK2	lemur tyrosine kinase 2	ENSG00000164715
84969	0.0405	0.0122	0.503	2.50641	1.26027	159.92	TOX2	TOX high mobility group box family member 2	ENSG00000124191
5471	0.00835	0.00161	0.4	3.15336	1.2601	263.81	PPAT	phosphoribosyl pyrophosphate amidotransferase	ENSG00000128059
4234	0.00664	0.00121	0.389	3.23769	1.25859	103.26	METTL1	methyltransferase 1, tRNA methylguanosine	ENSG00000037897
51428	0.000389	3.58e-05	0.304	4.13327	1.25826	622.92	DDX41	DEAD-box helicase 41	ENSG00000183258
54928	0.00174	0.000227	0.341	3.68686	1.25772	3622.2	BPNT2	3'(2'), 5'-bisphosphate nucleotidase 2	ENSG00000104331
1174	3.23e-05	1.85e-06	0.264	4.76916	1.25756	483.85	AP1S1	adaptor related protein complex 1 subunit sigma 1	ENSG00000106367
55969	3.28e-05	1.88e-06	0.263	4.76547	1.25471	780	RAB5IF	RAB5 interacting factor	ENSG00000101084
4893	4.19e-05	2.57e-06	0.267	4.70281	1.25465	1478.92	NRAS	NRAS proto-oncogene, GTPase	ENSG00000213281
389	2.17e-05	1.16e-06	0.258	4.86209	1.25456	816.78	RHOC	ras homolog family member C	ENSG00000155366
7534	0.00358	0.000555	0.363	3.45264	1.25452	6241.46	YWHAZ	tyrosine 3-monooxygenase/tryptophan 5-monooxygenase activation protein zeta	ENSG00000164924
11252	0.0115	0.0024	0.413	3.03532	1.25388	1396	PACSIN2	protein kinase C and casein kinase substrate in neurons 2	ENSG00000100266
2068	2.32e-05	1.26e-06	0.259	4.8453	1.2526	306.53	ERCC2	ERCC excision repair 2, TFIIH core complex helicase subunit	ENSG00000104884
54627	0.000999	0.000114	0.325	3.8579	1.2526	130.35	MAP10	microtubule associated protein 10	ENSG00000212916
8260	0.00553	0.000956	0.379	3.30329	1.25253	415.3	NAA10	N-alpha-acetyltransferase 10, NatA catalytic subunit	ENSG00000102030
339229	0.000118	8.69e-06	0.281	4.44742	1.2504	152.74	OXLD1	oxidoreductase like domain containing 1	ENSG00000204237
5954	0.00829	0.0016	0.396	3.15627	1.25008	2632.1	RCN1	reticulocalbin 1	ENSG00000049449
5557	0.018	0.00429	0.437	2.85626	1.24954	152.06	PRIM1	DNA primase subunit 1	ENSG00000198056
6464	0.00064	6.64e-05	0.313	3.9887	1.24882	1643.64	SHC1	SHC adaptor protein 1	ENSG00000160691
26031	0.0235	0.00603	0.455	2.74599	1.24866	315.91	OSBPL3	oxysterol binding protein like 3	ENSG00000070882
6009	0.000863	9.6e-05	0.32	3.90037	1.24847	926.39	RHEB	Ras homolog, mTORC1 binding	ENSG00000106615
4097	0.00512	0.000869	0.375	3.32988	1.24814	415.86	MAFG	MAF bZIP transcription factor G	ENSG00000197063
81572	0.0218	0.00548	0.449	2.77737	1.24783	138.28	PDRG1	p53 and DNA damage regulated 1	ENSG00000088356
58985	0.0127	0.00272	0.416	2.9977	1.24774	149.13	IL22RA1	interleukin 22 receptor subunit alpha 1	ENSG00000142677
2319	0.00108	0.000126	0.325	3.83374	1.24649	1142.95	FLOT2	flotillin 2	ENSG00000132589
147007	1.59e-05	8.1e-07	0.253	4.93306	1.24646	331.57	TMEM199	transmembrane protein 199	ENSG00000244045
3920	0.0033	0.000503	0.358	3.47906	1.24577	8039.53	LAMP2	lysosomal associated membrane protein 2	ENSG00000005893
5025	0.00299	0.000445	0.355	3.51193	1.24506	411.02	P2RX4	purinergic receptor P2X 4	ENSG00000135124
54676	0.00227	0.000316	0.345	3.60159	1.24305	455.24	GTPBP2	GTP binding protein 2	ENSG00000172432
51248	0.00147	0.000185	0.332	3.73901	1.24279	256.71	PDZD11	PDZ domain containing 11	ENSG00000120509
388524	0.0169	0.00394	0.431	2.88307	1.2425	254.35	RPSA2	ribosomal protein SA 2	ENSG00000288920
10404	0.000375	3.42e-05	0.3	4.14324	1.24239	1429.1	CPQ	carboxypeptidase Q	ENSG00000104324
11333	0.00239	0.000336	0.346	3.58566	1.24239	1125.08	PDAP1	PDGFA associated protein 1	ENSG00000106244
27154	0.00119	0.000142	0.326	3.80492	1.24229	1278.92	BRPF3	bromodomain and PHD finger containing 3	ENSG00000096070
100505616	0.0392	0.0117	0.493	2.52053	1.2421	20.35	SNHG21	small nucleolar RNA host gene 21	ENSG00000250988
6905	2.13e-05	1.13e-06	0.255	4.86683	1.24206	454.98	TBCE	tubulin folding cofactor E	ENSG00000284770
3996	0.00608	0.00108	0.38	3.26912	1.24116	226.03	LLGL1	LLGL scribble cell polarity complex component 1	ENSG00000131899
92799	0.00215	0.000295	0.343	3.61988	1.24072	429.04	SHKBP1	SH3KBP1 binding protein 1	ENSG00000160410
16	3.52e-05	2.05e-06	0.261	4.74802	1.23999	2370.58	AARS1	alanyl-tRNA synthetase 1	ENSG00000090861
58477	0.000303	2.64e-05	0.295	4.20242	1.23987	1016.51	SRPRB	SRP receptor subunit beta	ENSG00000144867
7518	0.0109	0.00224	0.406	3.05627	1.23964	138.05	XRCC4	X-ray repair cross complementing 4	ENSG00000152422
107985034	0.0027	0.000392	0.35	3.54521	1.23953	94.21	LOC107985034	uncharacterized LOC107985034
6631	0.000835	9.2e-05	0.317	3.91082	1.23844	494.67	SNRPC	small nuclear ribonucleoprotein polypeptide C	ENSG00000124562
28511	0.00238	0.000334	0.345	3.58734	1.23802	411.17	NKIRAS2	NFKB inhibitor interacting Ras like 2	ENSG00000168256
84975	0.000122	9.04e-06	0.279	4.43899	1.23694	175.29	MFSD5	major facilitator superfamily domain containing 5	ENSG00000182544
29789	0.000115	8.43e-06	0.278	4.45386	1.23668	840.55	OLA1	Obg like ATPase 1	ENSG00000138430
4191	0.00998	0.00202	0.4	3.0876	1.23657	3141.31	MDH2	malate dehydrogenase 2	ENSG00000146701
171392	0.0248	0.00647	0.454	2.72286	1.23552	104.79	ZNF675	zinc finger protein 675	ENSG00000197372
607	0.00512	0.00087	0.371	3.32946	1.23501	306.28	BCL9	BCL9 transcription coactivator	ENSG00000116128
7295	0.00163	0.00021	0.333	3.70693	1.23491	2413.26	TXN	thioredoxin	ENSG00000136810
23401	0.00308	0.000462	0.352	3.50191	1.23397	257.03	FRAT2	FRAT regulator of WNT signaling pathway 2	ENSG00000181274
55210	0.00966	0.00194	0.398	3.09935	1.23255	345.8	ATAD3A	ATPase family AAA domain containing 3A	ENSG00000197785
8045	0.000852	9.44e-05	0.316	3.90444	1.2323	326.8	RASSF7	Ras association domain family member 7	ENSG00000099849
55093	0.0635	0.0219	0.538	2.29234	1.23215	253.73	NTAQ1	N-terminal glutamine amidase 1	ENSG00000156795
5955	0.000484	4.69e-05	0.303	4.07077	1.23144	469.43	RCN2	reticulocalbin 2	ENSG00000117906
123606	0.00221	0.000306	0.341	3.61059	1.23133	515.96	NIPA1	NIPA magnesium transporter 1	ENSG00000170113
84232	0.00846	0.00164	0.391	3.14808	1.22973	864.47	MAF1	MAF1 homolog, negative regulator of RNA polymerase III	ENSG00000179632
8605	0.0489	0.0156	0.509	2.41761	1.22965	288.11	PLA2G4C	phospholipase A2 group IVC	ENSG00000105499
92140	0.00325	0.000493	0.353	3.48429	1.22952	5751.63	MTDH	metadherin	ENSG00000147649
283871	0.000783	8.5e-05	0.313	3.92999	1.22935	208.28	PGP	phosphoglycolate phosphatase	ENSG00000184207
84864	0.00305	0.000457	0.351	3.50456	1.22845	676.56	RIOX2	ribosomal oxygenase 2	ENSG00000170854
9650	0.00276	0.000403	0.347	3.53798	1.22824	968.15	MTFR1	mitochondrial fission regulator 1	ENSG00000066855
54946	4.41e-05	2.72e-06	0.262	4.69101	1.22815	303.4	SLC41A3	solute carrier family 41 member 3	ENSG00000114544
6732	3.07e-06	1.23e-07	0.232	5.28859	1.22809	1219.22	SRPK1	SRSF protein kinase 1	ENSG00000096063
6176	0.000352	3.16e-05	0.295	4.16159	1.22679	8515.54	RPLP1	ribosomal protein lateral stalk subunit P1	ENSG00000137818
65985	0.00257	0.000369	0.344	3.56153	1.22654	169.19	AACS	acetoacetyl-CoA synthetase	ENSG00000081760
57181	0.0169	0.00393	0.425	2.88367	1.2265	404.72	SLC39A10	solute carrier family 39 member 10	ENSG00000196950
9831	0.00977	0.00197	0.396	3.09493	1.22646	421.91	ZNF623	zinc finger protein 623	ENSG00000183309
100616453	0.00675	0.00123	0.379	3.23217	1.22615	86.93	MIR4687	microRNA 4687	ENSG00000284525
23286	0.000678	7.14e-05	0.309	3.97156	1.22555	658.3	WWC1	WW and C2 domain containing 1	ENSG00000113645
54858	0.0718	0.0259	0.55	2.22769	1.22497	2047.65	PGPEP1	pyroglutamyl-peptidase I	ENSG00000130517
56851	0.000564	5.72e-05	0.304	4.02427	1.22496	858.67	EMC7	ER membrane protein complex subunit 7	ENSG00000134153
10540	9.54e-07	3.23e-08	0.221	5.52871	1.22407	896.45	DCTN2	dynactin subunit 2	ENSG00000175203
112770	0.00806	0.00154	0.386	3.16697	1.22364	813.79	GLMP	glycosylated lysosomal membrane protein	ENSG00000198715
56886	0.00215	0.000295	0.338	3.61963	1.2229	3635.39	UGGT1	UDP-glucose glycoprotein glucosyltransferase 1	ENSG00000136731
63035	0.0058	0.00102	0.372	3.28598	1.22173	314.78	BCORL1	BCL6 corepressor like 1	ENSG00000085185
134266	4.41e-06	1.87e-07	0.234	5.21176	1.22097	351.95	GRPEL2	GrpE like 2, mitochondrial	ENSG00000164284
1798	0.000449	4.29e-05	0.298	4.09146	1.21918	499.61	DPAGT1	dolichyl-phosphate N-acetylglucosaminephosphotransferase 1	ENSG00000172269
54955	0.00601	0.00106	0.372	3.27336	1.21865	149.74	C1orf109	chromosome 1 open reading frame 109	ENSG00000116922
10947	0.0597	0.0203	0.525	2.32111	1.21793	167.63	AP3M2	adaptor related protein complex 3 subunit mu 2	ENSG00000070718
100506436	0.000474	4.58e-05	0.299	4.07623	1.21755	156.95	SPAG5-AS1	SPAG5 antisense RNA 1
3169	0.00315	0.000476	0.348	3.49417	1.21724	743.57	FOXA1	forkhead box A1	ENSG00000129514
8894	1.16e-05	5.61e-07	0.243	5.00409	1.21703	1608.31	EIF2S2	eukaryotic translation initiation factor 2 subunit beta	ENSG00000125977
5478	4.01e-05	2.43e-06	0.258	4.71359	1.21561	8692.58	PPIA	peptidylprolyl isomerase A	ENSG00000196262
54886	0.0183	0.00436	0.426	2.85111	1.21513	277.05	PLPPR1	phospholipid phosphatase related 1	ENSG00000148123
79139	0.000248	2.07e-05	0.285	4.25729	1.21442	1934.31	DERL1	derlin 1	ENSG00000136986
8187	0.0633	0.0218	0.529	2.29337	1.2142	27.41	ZNF239	zinc finger protein 239	ENSG00000196793
488	8.75e-05	6.04e-06	0.268	4.52514	1.21416	6410.76	ATP2A2	ATPase sarcoplasmic/endoplasmic reticulum Ca2+ transporting 2	ENSG00000174437
107080638	0.0229	0.00583	0.44	2.75703	1.21391	97.16	TBC1D7-LOC100130357	TBC1D7-LOC100130357 readthrough	ENSG00000145979
9684	0.00224	0.00031	0.336	3.6064	1.2131	260.48	LRRC14	leucine rich repeat containing 14	ENSG00000160959
645426	0.0843	0.0319	0.565	2.14533	1.21159	12.74	TMEM191C	transmembrane protein 191C	ENSG00000206140
150248	0.009	0.00177	0.388	3.12614	1.21152	407.98	C22orf15	chromosome 22 open reading frame 15	ENSG00000169314
6944	0.00367	0.000572	0.352	3.44451	1.21136	282.36	VPS72	vacuolar protein sorting 72 homolog	ENSG00000163159
84912	0.0346	0.00995	0.469	2.57741	1.20999	1031.81	SLC35B4	solute carrier family 35 member B4	ENSG00000205060
143384	0.0001	7.12e-06	0.269	4.49015	1.20952	1610.62	CACUL1	CDK2 associated cullin domain 1	ENSG00000151893
60685	1.43e-05	7.18e-07	0.244	4.95636	1.2094	1850.16	ZFAND3	zinc finger AN1-type containing 3	ENSG00000156639
54498	0.0569	0.019	0.516	2.34487	1.20908	58.88	SMOX	spermine oxidase	ENSG00000088826
8936	0.000706	7.51e-05	0.305	3.9594	1.2088	146.72	WASF1	WASP family member 1	ENSG00000112290
140862	0.015	0.00339	0.412	2.93039	1.20871	117.87	ISM1	isthmin 1	ENSG00000101230
22995	0.0193	0.00468	0.427	2.82851	1.20795	204.39	CEP152	centrosomal protein 152	ENSG00000103995
57210	0.0897	0.0347	0.572	2.11126	1.20766	163.71	SLC45A4	solute carrier family 45 member 4	ENSG00000022567
106144526	0.118	0.0497	0.615	1.96287	1.20682	32.48	PLA2G4C-AS1	PLA2G4C antisense RNA 1	ENSG00000269420
5597	0.000291	2.51e-05	0.286	4.21401	1.20646	2152.24	MAPK6	mitogen-activated protein kinase 6	ENSG00000069956
6252	0.0235	0.00603	0.439	2.74617	1.20626	84.36	RTN1	reticulon 1	ENSG00000139970
55653	0.0881	0.0339	0.568	2.12069	1.20523	30.26	BCAS4	breast carcinoma amplified sequence 4	ENSG00000124243
83734	0.0507	0.0163	0.502	2.4012	1.20495	200.88	ATG10	autophagy related 10	ENSG00000152348
3265	0.0119	0.00251	0.399	3.02247	1.20468	130.11	HRAS	HRas proto-oncogene, GTPase	ENSG00000174775
90120	0.012	0.00254	0.399	3.01853	1.20468	403.58	TMEM250	transmembrane protein 250	ENSG00000238227
4968	0.006	0.00106	0.367	3.2744	1.20295	295.25	OGG1	8-oxoguanine DNA glycosylase	ENSG00000114026
80324	0.0217	0.00543	0.433	2.78011	1.20276	252.43	PUS1	pseudouridine synthase 1	ENSG00000177192
1896	0.0161	0.00369	0.414	2.90374	1.20211	189.66	EDA	ectodysplasin A	ENSG00000158813
10567	0.00773	0.00146	0.377	3.18266	1.20137	699.6	RABAC1	Rab acceptor 1	ENSG00000105404
54865	2.41e-05	1.32e-06	0.248	4.8366	1.20135	230.8	GPATCH4	G-patch domain containing 4 (gene/pseudogene)	ENSG00000160818
8805	0.00746	0.00139	0.376	3.19585	1.20053	1776.48	TRIM24	tripartite motif containing 24	ENSG00000122779
100506668	0.00771	0.00145	0.377	3.18359	1.20025	60.47	NRAV	negative regulator of antiviral response	ENSG00000248008
23023	0.0127	0.0027	0.4	2.99941	1.19974	1097.55	TMCC1	transmembrane and coiled-coil domain family 1	ENSG00000172765
10554	0.000754	8.12e-05	0.304	3.94084	1.1993	702.03	AGPAT1	1-acylglycerol-3-phosphate O-acyltransferase 1	ENSG00000204310
2936	0.000863	9.59e-05	0.307	3.90074	1.19861	1693.08	GSR	glutathione-disulfide reductase	ENSG00000104687
25923	3.62e-06	1.49e-07	0.228	5.25361	1.19829	2747.27	ATL3	atlastin GTPase 3	ENSG00000184743
11200	0.00625	0.00112	0.368	3.25923	1.19816	140.56	CHEK2	checkpoint kinase 2	ENSG00000183765
55084	0.0359	0.0104	0.468	2.56074	1.19771	211.65	SOBP	sine oculis binding protein homolog	ENSG00000112320
100130075	0.0399	0.012	0.477	2.51275	1.19761	42.23	SZRD1P1	SZRD1 pseudogene 1
54583	0.00037	3.36e-05	0.289	4.14783	1.19753	2773.04	EGLN1	egl-9 family hypoxia inducible factor 1	ENSG00000135766
153733	0.0195	0.00474	0.424	2.82448	1.19667	66.5	CCDC112	coiled-coil domain containing 112	ENSG00000164221
387521	0.00283	0.000415	0.339	3.53017	1.19664	421.93	PEDS1	plasmanylethanolamine desaturase 1	ENSG00000240849
101928768	0.0144	0.00319	0.406	2.94868	1.19623	38.95	LOC101928768
64771	1.25e-06	4.45e-08	0.219	5.47209	1.19572	4451.11	ILRUN	inflammation and lipid regulator with UBA-like and NBR1-like domains	ENSG00000196821
5284	0.0566	0.0189	0.509	2.34693	1.19542	3418.69	PIGR	polymeric immunoglobulin receptor	ENSG00000162896
284185	0.11	0.0456	0.598	1.99912	1.19514	58.35	LINC00482	long intergenic non-protein coding RNA 482
705	0.00624	0.00111	0.366	3.26007	1.19473	179.12	BYSL	bystin like	ENSG00000112578
84926	0.00372	0.00058	0.347	3.44058	1.1944	483.73	SPRYD3	SPRY domain containing 3	ENSG00000167778
23649	0.0214	0.00535	0.428	2.78539	1.19279	189.73	POLA2	DNA polymerase alpha 2, accessory subunit	ENSG00000014138
7416	0.000522	5.18e-05	0.295	4.04755	1.1924	3554.43	VDAC1	voltage dependent anion channel 1	ENSG00000213585
9398	0.00357	0.000553	0.345	3.45357	1.19234	168.42	CD101	CD101 molecule	ENSG00000134256
105379193	5.99e-05	3.92e-06	0.258	4.61577	1.19171	500.7	LOC105379193	uncharacterized LOC105379193
8459	2.58e-06	1e-07	0.224	5.32611	1.1911	2014.78	TPST2	tyrosylprotein sulfotransferase 2	ENSG00000128294
79595	0.000548	5.52e-05	0.295	4.0325	1.19101	454.81	SAP130	Sin3A associated protein 130	ENSG00000136715
388115	0.0412	0.0125	0.476	2.49806	1.19027	225.54	CCDC9B	coiled-coil domain containing 9B	ENSG00000188549
9181	0.0446	0.0139	0.484	2.46007	1.1899	652.69	ARHGEF2	Rho/Rac guanine nucleotide exchange factor 2	ENSG00000116584
2717	0.00721	0.00134	0.371	3.20721	1.18979	187.32	GLA	galactosidase alpha	ENSG00000102393
84993	4.92e-05	3.1e-06	0.255	4.66426	1.18958	334.18	UBL7	ubiquitin like 7	ENSG00000138629
5111	0.022	0.00553	0.429	2.77422	1.18935	496.55	PCNA	proliferating cell nuclear antigen	ENSG00000132646
835	0.0269	0.00721	0.443	2.68697	1.1892	304.9	CASP2	caspase 2	ENSG00000106144
5792	0.000143	1.09e-05	0.27	4.3987	1.18891	7009.49	PTPRF	protein tyrosine phosphatase receptor type F	ENSG00000142949
100533106	0.00284	0.000416	0.337	3.52986	1.18868	269.29	ZHX1-C8orf76	ZHX1-C8orf76 readthrough	ENSG00000259305
27085	0.0403	0.0121	0.474	2.50798	1.18825	79.85	MTBP	MDM2 binding protein	ENSG00000172167
105371099	0.0761	0.028	0.54	2.19792	1.18797	37.59	LOC105371099	uncharacterized LOC105371099
100505549	0.00718	0.00133	0.37	3.20911	1.1879	86.97	ATP8B1-AS1	ATP8B1 antisense RNA 1	ENSG00000267040
29914	5.52e-07	1.69e-08	0.211	5.64122	1.18772	430.08	UBIAD1	UbiA prenyltransferase domain containing 1	ENSG00000120942
2181	0.00215	0.000295	0.328	3.6194	1.18748	2794.54	ACSL3	acyl-CoA synthetase long chain family member 3	ENSG00000123983
5594	1.41e-05	7.05e-07	0.239	4.96011	1.18666	2875.61	MAPK1	mitogen-activated protein kinase 1	ENSG00000100030
80146	0.000235	1.94e-05	0.278	4.27143	1.18617	392.2	UXS1	UDP-glucuronate decarboxylase 1	ENSG00000115652
80237	0.0128	0.00274	0.396	2.99578	1.1859	53.02	ELL3	elongation factor for RNA polymerase II 3	ENSG00000128886
3297	0.021	0.0052	0.424	2.79407	1.18545	902.7	HSF1	heat shock transcription factor 1	ENSG00000185122
201725	0.0621	0.0213	0.515	2.30215	1.18539	81.99	C4orf46	chromosome 4 open reading frame 46	ENSG00000205208
25885	4.31e-08	9.08e-10	0.193	6.12475	1.18507	1072.31	POLR1A	RNA polymerase I subunit A	ENSG00000068654
124801	0.000503	4.93e-05	0.292	4.05887	1.18485	766.69	LSM12	LSM12 homolog	ENSG00000161654
2847	0.109	0.0448	0.591	2.00628	1.18484	31.75	MCHR1	melanin concentrating hormone receptor 1	ENSG00000128285
123169	2.55e-05	1.4e-06	0.245	4.825	1.18434	585.07	LEO1	LEO1 homolog, Paf1/RNA polymerase II complex component	ENSG00000166477
23255	0.00498	0.000839	0.355	3.33948	1.18418	223.93	MTCL1	microtubule crosslinking factor 1	ENSG00000168502
100616122	0.0133	0.00288	0.397	2.97996	1.18408	47.25	MIR4523	microRNA 4523	ENSG00000284162
25896	0.000642	6.67e-05	0.297	3.98789	1.18383	547.23	INTS7	integrator complex subunit 7	ENSG00000143493
5525	0.00444	0.000732	0.35	3.37725	1.18357	2130.52	PPP2R5A	protein phosphatase 2 regulatory subunit B'alpha	ENSG00000066027
5871	0.000494	4.8e-05	0.291	4.06493	1.18289	209.78	MAP4K2	mitogen-activated protein kinase kinase kinase kinase 2	ENSG00000168067
1727	0.000408	3.82e-05	0.287	4.11833	1.18254	2743.26	CYB5R3	cytochrome b5 reductase 3	ENSG00000100243
22918	0.00634	0.00114	0.363	3.25398	1.1816	1410.4	CD93	CD93 molecule	ENSG00000125810
128869	0.000114	8.36e-06	0.265	4.45582	1.18128	237.39	PIGU	phosphatidylinositol glycan anchor biosynthesis class U	ENSG00000101464
150383	0.0513	0.0166	0.493	2.39486	1.18109	81.06	CDPF1	cysteine rich DPF motif domain containing 1	ENSG00000205643
9019	0.000417	3.92e-05	0.287	4.11244	1.18059	826.16	MPZL1	myelin protein zero like 1	ENSG00000197965
8914	0.0256	0.00674	0.436	2.70928	1.18025	566.58	TIMELESS	timeless circadian regulator	ENSG00000111602
100526694	0.00609	0.00108	0.361	3.2685	1.17964	54.51	MSANTD3-TMEFF1	MSANTD3-TMEFF1 readthrough
390637	0.00587	0.00103	0.359	3.28198	1.17792	132.96	GDPGP1	GDP-D-glucose phosphorylase 1	ENSG00000183208
92675	0.00953	0.00191	0.379	3.10358	1.17778	202.02	DTD1	D-aminoacyl-tRNA deacylase 1	ENSG00000125821
10237	0.00302	0.000451	0.336	3.50841	1.17778	752.18	SLC35B1	solute carrier family 35 member B1	ENSG00000121073
23660	0.00246	0.000349	0.329	3.57623	1.17659	270.3	ZKSCAN5	zinc finger with KRAB and SCAN domains 5	ENSG00000196652
826	0.00193	0.000257	0.322	3.65531	1.17594	2059.94	CAPNS1	calpain small subunit 1	ENSG00000126247
286053	0.0164	0.00377	0.405	2.89642	1.17436	365.12	NSMCE2	NSE2 (MMS21) homolog, SMC5-SMC6 complex SUMO ligase	ENSG00000156831
221908	0.0277	0.00749	0.439	2.67442	1.17349	102.12	PPP1R35	protein phosphatase 1 regulatory subunit 35	ENSG00000160813
10110	0.000771	8.33e-05	0.298	3.93464	1.17318	826.57	SGK2	serum/glucocorticoid regulated kinase 2	ENSG00000101049
10342	0.000174	1.38e-05	0.27	4.34766	1.17307	2131.18	TFG	trafficking from ER to golgi regulator	ENSG00000114354
9762	0.0427	0.0131	0.473	2.48066	1.17279	315.53	LZTS3	leucine zipper tumor suppressor family member 3	ENSG00000088899
84310	0.00152	0.000193	0.314	3.72824	1.17253	494.86	C7orf50	chromosome 7 open reading frame 50	ENSG00000146540
54958	0.000705	7.5e-05	0.296	3.95992	1.17219	220.19	TMEM160	transmembrane protein 160	ENSG00000130748
4130	0.0991	0.0397	0.569	2.05684	1.17083	57.75	MAP1A	microtubule associated protein 1A	ENSG00000166963
5716	0.00299	0.000446	0.333	3.51136	1.17045	337.63	PSMD10	proteasome 26S subunit, non-ATPase 10	ENSG00000101843
22794	0.000115	8.41e-06	0.263	4.45439	1.17021	1155.32	CASC3	CASC3 exon junction complex subunit	ENSG00000108349
90529	0.0166	0.00385	0.405	2.89039	1.16985	44.1	STPG1	sperm tail PG-rich repeat containing 1	ENSG00000001460
10953	0.000169	1.32e-05	0.268	4.35668	1.16953	270.35	TOMM34	translocase of outer mitochondrial membrane 34	ENSG00000025772
79888	0.0587	0.0198	0.502	2.33009	1.16928	659.28	LPCAT1	lysophosphatidylcholine acyltransferase 1	ENSG00000153395
55166	0.0161	0.00369	0.402	2.9035	1.16797	88.65	CENPQ	centromere protein Q	ENSG00000031691
10928	0.00014	1.07e-05	0.265	4.40353	1.16779	1236.45	RALBP1	ralA binding protein 1	ENSG00000017797
64122	0.042	0.0128	0.469	2.48877	1.16757	1288.65	FN3K	fructosamine 3 kinase	ENSG00000167363
6917	0.0073	0.00136	0.364	3.20317	1.16741	2461.32	TCEA1	transcription elongation factor A1	ENSG00000187735
55824	0.0101	0.00205	0.378	3.08274	1.16592	1871.48	PAG1	phosphoprotein membrane anchor with glycosphingolipid microdomains 1	ENSG00000076641
168544	0.0746	0.0272	0.528	2.20861	1.16592	193	ZNF467	zinc finger protein 467	ENSG00000181444
126133	0.0256	0.00678	0.43	2.70764	1.16562	565.86	ALDH16A1	aldehyde dehydrogenase 16 family member A1	ENSG00000161618
100533105	0.0072	0.00134	0.363	3.20798	1.16509	511.17	C8orf44-SGK3	C8orf44-SGK3 readthrough	ENSG00000288602
205327	5.18e-06	2.27e-07	0.225	5.17573	1.16499	494.45	C2orf69	chromosome 2 open reading frame 69	ENSG00000178074
79031	0.000308	2.69e-05	0.277	4.19832	1.16491	172.41	PDCL3	phosducin like 3	ENSG00000115539
399900	0.11	0.0453	0.582	2.00179	1.16482	21.44	LOC399900	uncharacterized LOC399900
149473	0.0188	0.00452	0.41	2.83907	1.16425	57.43	CCDC24	coiled-coil domain containing 24	ENSG00000159214
64417	0.000685	7.24e-05	0.293	3.96822	1.16406	171.56	TMEM267	transmembrane protein 267	ENSG00000151881
10212	0.000965	0.00011	0.301	3.86832	1.16351	349.74	DDX39A	DExD-box helicase 39A	ENSG00000123136
23306	0.0202	0.00493	0.414	2.81187	1.16315	546.49	NEMP1	nuclear envelope integral membrane protein 1	ENSG00000166881
10960	0.00154	0.000196	0.312	3.72381	1.1626	3214.25	LMAN2	lectin, mannose binding 2	ENSG00000169223
29948	0.0123	0.00261	0.386	3.01029	1.16205	1190.62	OSGIN1	oxidative stress induced growth inhibitor 1	ENSG00000140961
51239	0.00394	0.000624	0.34	3.42092	1.16196	118.87	ANKRD39	ankyrin repeat domain 39	ENSG00000213337
90167	0.0503	0.0162	0.483	2.40426	1.16189	33.18	FRMD7	FERM domain containing 7	ENSG00000165694
5526	0.00145	0.000181	0.31	3.74481	1.16134	226.86	PPP2R5B	protein phosphatase 2 regulatory subunit B'beta	ENSG00000068971
203259	0.0224	0.00568	0.42	2.76594	1.16097	260.68	FAM219A	family with sequence similarity 219 member A	ENSG00000164970
1186	3.99e-05	2.41e-06	0.246	4.71519	1.16042	1223.29	CLCN7	chloride voltage-gated channel 7	ENSG00000103249
7579	0.00966	0.00194	0.374	3.09939	1.16027	89.36	ZSCAN20	zinc finger and SCAN domain containing 20	ENSG00000121903
92935	0.00078	8.44e-05	0.295	3.93161	1.16015	257.26	MARS2	methionyl-tRNA synthetase 2, mitochondrial	ENSG00000247626
284098	0.0256	0.00676	0.428	2.7083	1.15959	155.05	PIGW	phosphatidylinositol glycan anchor biosynthesis class W	ENSG00000277161
9040	0.00342	0.000524	0.334	3.46806	1.15922	465.37	UBE2M	ubiquitin conjugating enzyme E2 M	ENSG00000130725
79729	0.0347	0.01	0.45	2.57586	1.159	53.71	SH3D21	SH3 domain containing 21	ENSG00000214193
100652770	0.0121	0.00256	0.384	3.0163	1.15898	74.39	DSG2-AS1	DSG2 antisense RNA 1	ENSG00000264859
11320	0.00174	0.000227	0.314	3.68666	1.15885	865.84	MGAT4A	alpha-1,3-mannosyl-glycoprotein 4-beta-N-acetylglucosaminyltransferase A	ENSG00000071073
56103	0.0494	0.0158	0.48	2.41253	1.15847	97.53	PCDHGB2	protocadherin gamma subfamily B, 2	ENSG00000253910
23512	0.000405	3.78e-05	0.281	4.12037	1.15847	1101.84	SUZ12	SUZ12 polycomb repressive complex 2 subunit	ENSG00000178691
4323	0.00738	0.00138	0.362	3.19938	1.15834	697.68	MMP14	matrix metallopeptidase 14	ENSG00000157227
157638	0.0326	0.00925	0.445	2.60273	1.15833	735.44	LRATD2	LRAT domain containing 2	ENSG00000168672
51522	0.042	0.0128	0.465	2.48904	1.15762	1177.74	TMEM14C	transmembrane protein 14C	ENSG00000111843
8362	0.0235	0.00606	0.422	2.74427	1.15693	563.5	H4C12	H4 clustered histone 12	ENSG00000273542
64943	0.0169	0.00394	0.401	2.88269	1.15689	168.06	NT5DC2	5'-nucleotidase domain containing 2	ENSG00000168268
6288	0.0297	0.00824	0.438	2.64228	1.15677	2208.76	SAA1	serum amyloid A1	ENSG00000173432
9025	0.00197	0.000264	0.317	3.64822	1.15644	234.81	RNF8	ring finger protein 8	ENSG00000112130
5707	1.82e-06	6.84e-08	0.214	5.39541	1.15579	2113.88	PSMD1	proteasome 26S subunit, non-ATPase 1	ENSG00000173692
91433	0.00675	0.00123	0.358	3.2318	1.15575	191.72	RCCD1	RCC1 domain containing 1	ENSG00000166965
7512	0.0707	0.0254	0.517	2.23565	1.15511	1238.2	XPNPEP2	X-prolyl aminopeptidase 2	ENSG00000122121
5281	0.0103	0.00209	0.375	3.07661	1.15488	329.15	PIGF	phosphatidylinositol glycan anchor biosynthesis class F	ENSG00000151665
11015	0.00222	0.000306	0.32	3.61008	1.15395	265.39	KDELR3	KDEL endoplasmic reticulum protein retention receptor 3	ENSG00000100196
8672	8.81e-05	6.09e-06	0.255	4.52333	1.15343	1955.38	EIF4G3	eukaryotic translation initiation factor 4 gamma 3	ENSG00000075151
1209	0.000288	2.47e-05	0.273	4.21715	1.15333	2783.49	CLPTM1	CLPTM1 regulator of GABA type A receptor forward trafficking	ENSG00000104853
286826	0.0154	0.0035	0.395	2.92025	1.15274	84.23	LIN9	lin-9 DREAM MuvB core complex component	ENSG00000183814
11165	0.000574	5.85e-05	0.287	4.01895	1.15268	2227.99	NUDT3	nudix hydrolase 3	ENSG00000272325
7979	0.0184	0.00441	0.405	2.84731	1.15227	846.54	SEM1	SEM1 26S proteasome subunit	ENSG00000127922
64219	0.00559	0.000972	0.349	3.2986	1.15172	164.3	PJA1	praja ring finger ubiquitin ligase 1	ENSG00000181191
23471	0.00966	0.00194	0.372	3.09944	1.15163	5490.52	TRAM1	translocation associated membrane protein 1	ENSG00000067167
10322	0.00119	0.000142	0.303	3.80519	1.15108	198.48	SMYD5	SMYD family member 5	ENSG00000135632
56833	0.0988	0.0395	0.559	2.05893	1.15094	198.88	SLAMF8	SLAM family member 8	ENSG00000158714
8365	0.0203	0.00497	0.41	2.80865	1.15074	226.62	H4C8	H4 clustered histone 8	ENSG00000158406
83940	0.00251	0.000357	0.322	3.57029	1.15066	684.93	TATDN1	TatD DNase domain containing 1	ENSG00000147687
101929609	0.00266	0.000385	0.324	3.55034	1.14924	54.71	LOC101929609	uncharacterized LOC101929609	ENSG00000288573
51096	0.000119	8.81e-06	0.259	4.44448	1.1489	528.65	UTP18	UTP18 small subunit processome component	ENSG00000011260
830	0.000367	3.32e-05	0.277	4.15	1.14874	2271.77	CAPZA2	capping actin protein of muscle Z-line subunit alpha 2	ENSG00000198898
30837	0.0106	0.00219	0.375	3.06358	1.14799	336.18	SOCS7	suppressor of cytokine signaling 7	ENSG00000274211
9097	0.000108	7.81e-06	0.257	4.4704	1.14771	1406.24	USP14	ubiquitin specific peptidase 14	ENSG00000101557
26502	0.00828	0.0016	0.364	3.15679	1.1476	374.7	NARF	nuclear prelamin A recognition factor	ENSG00000141562
3136	0.0844	0.032	0.535	2.14457	1.14748	1410.38	HLA-H	major histocompatibility complex, class I, H (pseudogene)
100302739	0.0225	0.00569	0.414	2.76506	1.14604	99.85	PCNA-AS1	PCNA antisense RNA 1
84293	0.00818	0.00157	0.363	3.16135	1.14604	2855.65	PRXL2A	peroxiredoxin like 2A	ENSG00000122378
22875	0.0221	0.00558	0.413	2.77141	1.14593	686.86	ENPP4	ectonucleotide pyrophosphatase/phosphodiesterase 4	ENSG00000001561
8195	0.00798	0.00152	0.361	3.17048	1.14582	723.71	MKKS	MKKS centrosomal shuttling protein	ENSG00000125863
23336	0.0143	0.00317	0.388	2.95078	1.14562	423.68	SYNM	synemin	ENSG00000182253
22800	0.00232	0.000325	0.319	3.59466	1.14512	866.07	RRAS2	RAS related 2	ENSG00000133818
84933	0.0033	0.000502	0.329	3.47976	1.14493	177.96	C8orf76	chromosome 8 open reading frame 76	ENSG00000189376
9146	0.00134	0.000164	0.304	3.76942	1.1448	879.27	HGS	hepatocyte growth factor-regulated tyrosine kinase substrate	ENSG00000185359
158960	0.0683	0.0242	0.508	2.25454	1.14454	20.36	ATP6AP1-DT	ATP6AP1 divergent transcript	ENSG00000197180
8372	0.0319	0.009	0.438	2.61202	1.14415	89.35	HYAL3	hyaluronidase 3	ENSG00000186792
54205	0.000149	1.14e-05	0.261	4.38802	1.1433	2188.36	CYCS	cytochrome c, somatic	ENSG00000172115
2519	0.00438	0.000721	0.338	3.38163	1.14284	1352.51	FUCA2	alpha-L-fucosidase 2	ENSG00000001036
10534	0.00444	0.000732	0.338	3.37746	1.14234	161.58	ZNRD2	zinc ribbon domain containing 2	ENSG00000173465
5691	0.00095	0.000107	0.295	3.87328	1.14229	1276.11	PSMB3	proteasome 20S subunit beta 3	ENSG00000277791
25920	0.051	0.0165	0.476	2.3981	1.14207	615.36	NELFB	negative elongation factor complex member B	ENSG00000188986
23678	0.00774	0.00146	0.359	3.18196	1.14205	520.63	SGK3	serum/glucocorticoid regulated kinase family member 3	ENSG00000104205
55776	0.000441	4.2e-05	0.279	4.09639	1.14199	307.23	SAYSD1	SAYSVFN motif domain containing 1	ENSG00000112167
51126	0.000288	2.47e-05	0.271	4.21723	1.14193	886.99	NAA20	N-alpha-acetyltransferase 20, NatB catalytic subunit	ENSG00000173418
27079	0.00289	0.000427	0.324	3.52298	1.14171	121.41	RPUSD2	RNA pseudouridine synthase domain containing 2	ENSG00000166133
740	0.000418	3.93e-05	0.277	4.11148	1.14078	719.59	MRPL49	mitochondrial ribosomal protein L49	ENSG00000149792
7205	0.0212	0.00527	0.409	2.79019	1.14039	860.38	TRIP6	thyroid hormone receptor interactor 6	ENSG00000087077
7818	4.61e-05	2.87e-06	0.244	4.68026	1.14033	1438.82	DAP3	death associated protein 3	ENSG00000132676
8669	0.000511	5.03e-05	0.281	4.05438	1.14016	1210.86	EIF3J	eukaryotic translation initiation factor 3 subunit J	ENSG00000104131
112268089	0.0185	0.00442	0.4	2.84665	1.13996	49.22	GAPDH-DT	GAPDH divergent transcript
3422	0.0203	0.00497	0.406	2.80925	1.13952	2199.9	IDI1	isopentenyl-diphosphate delta isomerase 1	ENSG00000067064
56953	0.0993	0.0398	0.554	2.05592	1.13855	31.12	NT5M	5',3'-nucleotidase, mitochondrial	ENSG00000205309
81614	4.87e-06	2.11e-07	0.219	5.18936	1.13772	707.89	NIPA2	NIPA magnesium transporter 2	ENSG00000140157
28962	0.0207	0.0051	0.406	2.80088	1.13769	782.18	OSTM1	osteoclastogenesis associated transmembrane protein 1	ENSG00000081087
5226	0.048	0.0153	0.469	2.4263	1.13739	1481.73	PGD	phosphogluconate dehydrogenase	ENSG00000142657
222658	0.000196	1.57e-05	0.263	4.31895	1.13693	2358.14	KCTD20	potassium channel tetramerization domain containing 20	ENSG00000112078
9816	0.00241	0.00034	0.317	3.58286	1.13678	265.1	URB2	URB2 ribosome biogenesis homolog	ENSG00000135763
8833	0.00105	0.000122	0.296	3.84265	1.13659	951.58	GMPS	guanine monophosphate synthase	ENSG00000163655
10130	0.00105	0.000122	0.296	3.84214	1.13658	4163.74	PDIA6	protein disulfide isomerase family A member 6	ENSG00000143870
83695	0.0624	0.0215	0.494	2.29984	1.13617	80.62	RHNO1	RAD9-HUS1-RAD1 interacting nuclear orphan 1	ENSG00000171792
105375434	0.084	0.0318	0.529	2.14675	1.13549	90.54	LOC105375434	uncharacterized LOC105375434
55039	0.017	0.00396	0.394	2.88146	1.13535	156.44	TRMT12	tRNA methyltransferase 12 homolog	ENSG00000183665
3313	0.000126	9.44e-06	0.256	4.42967	1.13494	8819.3	HSPA9	heat shock protein family A (Hsp70) member 9	ENSG00000113013
79711	0.00287	0.000422	0.322	3.52604	1.13492	514.93	IPO4	importin 4	ENSG00000196497
84319	0.000449	4.29e-05	0.277	4.09114	1.13472	185.34	CMSS1	cms1 ribosomal small subunit homolog	ENSG00000184220
101927632	0.0358	0.0104	0.443	2.5613	1.13418	101.9	PPP1R35-AS1	PPP1R35 antisense RNA 1
26986	0.0302	0.00839	0.43	2.63601	1.13365	13782.8	PABPC1	poly(A) binding protein cytoplasmic 1	ENSG00000070756
2116	0.0669	0.0235	0.5	2.26493	1.13346	23.14	ETV2	ETS variant transcription factor 2	ENSG00000105672
56834	0.00231	0.000322	0.315	3.59733	1.13283	468.36	GPR137	G protein-coupled receptor 137	ENSG00000173264
26015	0.000999	0.000114	0.293	3.85767	1.13168	426.69	RPAP1	RNA polymerase II associated protein 1	ENSG00000103932
80230	0.00232	0.000324	0.315	3.59523	1.13134	635.12	RUFY1	RUN and FYVE domain containing 1	ENSG00000176783
101928120	0.00197	0.000265	0.31	3.6471	1.131	184.46	LOC101928120	uncharacterized LOC101928120
3419	0.00102	0.000117	0.294	3.85179	1.1307	545.22	IDH3A	isocitrate dehydrogenase (NAD(+)) 3 catalytic subunit alpha	ENSG00000166411
84457	0.00455	0.000753	0.335	3.36964	1.12911	110.35	PHYHIPL	phytanoyl-CoA 2-hydroxylase interacting protein like	ENSG00000165443
5576	0.000112	8.21e-06	0.253	4.45968	1.12885	1829.65	PRKAR2A	protein kinase cAMP-dependent type II regulatory subunit alpha	ENSG00000114302
221496	0.00172	0.000224	0.306	3.69052	1.12879	545.6	LEMD2	LEM domain nuclear envelope protein 2	ENSG00000161904
110006325	0.00386	0.000609	0.329	3.42777	1.12874	138.04	PPIP5K1P1-CATSPER2	PPIP5K1P1-CATSPER2 readthrough
[truncated: 3,544 more rows]

## Sheet: GSE1898
ID	Adjusted p-value (FDR)	p-value	log2 Fold Change	Gene Symbol	Entrez Gene ID	GenBank Accession
1185790_1	2.8e-118	1.29e-122	7.88	CCM2L	140706	NM_080625
1187066_1	7.28e-82	7.69e-85	7.16	TBX4	9496	NM_018488
1184118_1	1.74e-88	1.04e-91	6.91	THRSP	7069	NM_003251
1180562_1	2.81e-101	7.75e-105	6.67	GRB14	2888	NM_004490
1181613_1	1.67e-58	9.6e-61	6.66	CYP3A7	1551	NM_000765
1181914_1	2.87e-60	1.52e-62	6.48	CYP3A4	1576	NM_017460
1173808_1	4.26e-61	2.1e-63	6.24	ADH4	127	NM_000670
1175195_1	3.79e-88	2.61e-91	6.19	HAMP	57817	NM_021175
1173617_1	6.98e-76	9.93e-79	6.13	HSD17B3	3293	NM_000197
1173827_1	3.75e-56	2.67e-58	6	C9	735	NM_001737
1184941_1	6.24e-87	4.87e-90	5.93	ZNF821	55565	NM_017530
1193088_1	1.12e-97	3.61e-101	5.89	FCN3	8547	NM_003665
1179866_1	4.24e-66	1.36e-68	5.85	NNMT	4837	NM_006169
1185668_1	4.56e-57	2.99e-59	5.7	SLC22A1	6580	NM_003057
1173993_1	2.52e-63	1.02e-65	5.62	SAA4	6291	NM_006512
1184647_1	6.5e-63	2.78e-65	5.55	S100A8	6279	NM_002964
1187848_1	2.26e-60	1.17e-62	5.38	TDO2	6999	NM_005651
1179477_1	7.63e-70	1.79e-72	5.31	MT1E	4493	BC009699///NM_175617
1178582_1	5.19e-81	5.96e-84	5.27	CD5L	922	NM_005894
1177562_1	1.36e-104	3.12e-108	5.24	FAM212B	55924	NM_019099
1184100_1	9.54e-95	3.51e-98	5.1	UPRT	139596	AK056354///NM_145052
1186165_1	1.54e-69	3.74e-72	5.1	GHR	2690	NM_000163
1173840_1	5.99e-46	9.6e-48	5.09	F9	2158	NM_000133
1176334_1	5.78e-112	1.06e-115	5.08	PPM1L	151742	AK055323
1180701_1	8.22e-84	8.3e-87	5	IGF1	3479	X57025///NM_000618
1190184_1	1.58e-71	3.41e-74	4.99	PLGLB2	5342	NM_002665
1174101_1	6.74e-65	2.41e-67	4.99	APOF	319	NM_001638
1181521_1	2.14e-59	1.18e-61	4.98	GAD2	2572	NM_000818
1175411_1	1.98e-49	2.46e-51	4.93	UGT2B7	7364	NM_001074
1185653_1	2.73e-65	9.29e-68	4.9	RGS9	8787	NM_003835
1187643_1	9.29e-71	2.05e-73	4.84	ACSL1	2180	NM_001995
1181781_1	1.42e-45	2.33e-47	4.82	AOX1	316	NM_001159
1173722_1	2e-57	1.26e-59	4.78	RELB	5971	NM_006509
1179845_1	3.75e-45	6.42e-47	4.75	PLA2G2A	5320	NM_000300
1188332_1	7.29e-49	9.41e-51	4.72	CFHR4	10877	NM_006684
1179186_1	8.88e-80	1.06e-82	4.68	MARCO	8685	NM_006770
1176798_1	7.1e-63	3.07e-65	4.68	KCTD4	386618	BC018063///NM_198404
1186328_1	4.99e-66	1.63e-68	4.63	FOXD2-AS1	84793	BC006113
1188039_1	5.31e-72	1.1e-74	4.62	ANXA10	11199	NM_007193
1180988_1	1.54e-62	6.77e-65	4.6	NGEF	25791	AK025225
1190935_1	1.75e-58	1.01e-60	4.58	ORM2	5005	NM_000608
1190926_1	4.6e-79	5.92e-82	4.57	ACSL1	2180	NM_001995
1175977_1	4.23e-64	1.59e-66	4.57	BAG3	9531	NM_004281
1183885_1	9.86e-80	1.22e-82	4.56	DNASE1L3	1776	NM_004944
1186029_1	8.02e-53	7.69e-55	4.53	ACSM5	54988	NM_017888
1173823_1	6.17e-48	8.45e-50	4.51	C6	729	NM_000065
1184437_1	5.03e-68	1.39e-70	4.47	LINC00176	284739	AL157500
1173975_1	2.87e-40	7.49e-42	4.43	PCK1	5105	NM_002591
1177960_1	5.06e-60	2.7e-62	4.42	GLYATL1	92292	NM_080661
1180376_1	5.68e-38	1.79e-39	4.42	FETUB	26998	NM_014375
1181304_1	3.74e-54	3.16e-56	4.41	CYP2C9	1559	NM_000771
1185582_1	7.26e-75	1.2e-77	4.4	CRHBP	1393	NM_001882
1191903_1	4.55e-63	1.88e-65	4.4	SLITRK6	84189	NM_032229
1188831_1	5.82e-86	5.08e-89	4.38	MTHFR	4524	NM_005957
1188559_1	1.81e-66	5.48e-69	4.38	AKR1D1	6718	NM_005989
1173519_1	8.07e-45	1.42e-46	4.38	HGFAC	3083	NM_001528
1180355_1	1.53e-38	4.62e-40	4.37	BHMT	635	NM_001713
1188860_1	4.58e-48	6.11e-50	4.36	PRG4	10216	NM_005807
1175123_1	1.77e-62	7.89e-65	4.32	POM121L2	94026	NM_033482
1183945_1	1.36e-32	6.46e-34	4.3	GSTA2	2939	NM_000846
1184170_1	1.48e-54	1.2e-56	4.28	C8A	731	NM_000562
1187699_1	1.8e-48	2.37e-50	4.27	HBB	3043	NM_000518
1185828_1	3.33e-41	7.93e-43	4.27	LPA	4018	NM_005577
1179745_1	3.85e-72	7.78e-75	4.22	CXCL2	2920	NM_002089
1192970_1	3.59e-36	1.3e-37	4.21	SLC17A3	10786	NM_006632
1188851_1	3.67e-75	5.9e-78	4.2	CNDP1	84735	NM_032649
1185326_1	3.24e-72	6.4e-75	4.14	SOCS2	8835	NM_003877
1173821_1	9.18e-61	4.68e-63	4.14	C1R	715	NM_001733
1179573_1	2.83e-37	9.46e-39	4.14	CYP2E1	1571	NM_000773
1175194_1	2.12e-87	1.56e-90	4.08	STXBP3	6814	NM_007269
1181096_1	8.28e-35	3.28e-36	4.08	TAT	6898	NM_000353
1175636_1	1e-67	2.86e-70	4.07	C16orf72	29035	AK057657
1184466_1	7.15e-76	1.05e-78	4.05	KCNN2	3781	NM_021614
1175454_1	1.59e-61	7.62e-64	3.99	LRG1	116844	NM_052972
1187568_1	6.25e-48	8.58e-50	3.95	LBP	3929	NM_004139
1189147_1	1.57e-29	9.54e-31	3.91	ALDOB	229	NM_000035
1183779_1	1.35e-53	1.21e-55	3.89	ITIH4	3700	NM_002218
1185850_1	3.23e-43	6.53e-45	3.85	MASP2	10747	NM_006610
1173994_1	1.61e-34	6.49e-36	3.85	APCS	325	NM_001639
1180425_1	3.5e-56	2.46e-58	3.84	ACADSB	36	NM_001609
1185371_1	6.26e-90	3.16e-93	3.83	ROBO4	54538	NM_019055
1183997_1	2.62e-73	4.92e-76	3.83	SLC39A14	23516	D31887///NM_015359
1181884_1	4.33e-57	2.82e-59	3.83	MFAP3L	9848	NM_021647
1191448_1	5.8e-52	5.97e-54	3.83	ABAT	18	AF237813///NM_020686
1193962_1	6.27e-90	3.45e-93	3.82	TTLL3	26140	BC009479
1189296_1	1.81e-67	5.24e-70	3.82	NAMPT	10135	NM_005746
1185311_1	1.46e-68	3.82e-71	3.8	GADD45B	4616	NM_015675
1177868_1	5.04e-61	2.5e-63	3.8	CFI	3426	NM_000204
1181318_1	2.3e-29	1.41e-30	3.78	LECT2	3950	NM_002302
1181867_1	1.91e-65	6.42e-68	3.75	SOD2	6648	BC016015
1194940_1	4.97e-35	1.95e-36	3.75	FABP1	2168	NM_001443
1179577_1	2.15e-33	9.49e-35	3.75	DAP	1611	NM_004394
1178329_1	5.74e-48	7.82e-50	3.74	MTERF3	51001	NM_015942
1173661_1	8.77e-40	2.38e-41	3.74	IL3	3562	NM_000588
1179697_1	3.05e-25	2.53e-26	3.74	SERPINC1	462	NM_000488
1187179_1	2.55e-50	2.97e-52	3.72	GBA3	57733	NM_020973
1184274_1	1.38e-86	1.14e-89	3.69	DHODH	1723	NM_001361
1178026_1	3.99e-92	1.65e-95	3.68	C16orf74	404550	BC009078
1190860_1	9.86e-25	8.53e-26	3.68	SLCO1B3	28234	NM_019844
1193020_1	3.87e-30	2.22e-31	3.65	ARG1	383	NM_000045
1189395_1	3.57e-74	6.22e-77	3.64	TBC1D29	26083	NM_015594
1178222_1	6.37e-61	3.22e-63	3.64	TREM2	54209	NM_018965
1179942_1	1.68e-46	2.58e-48	3.64	HPGD	3248	NM_000860
1192976_1	7.27e-14	1.4e-14	3.62	CYP3A4	1576	NM_017460
1176082_1	1.62e-50	1.85e-52	3.6	PBLD	64081	NM_022129
1190664_1	7.11e-53	6.79e-55	3.57	ZP3	7784	NM_007155
1180673_1	3.81e-52	3.82e-54	3.57	AMDHD1	144193	NM_152435
1174321_1	2.16e-45	3.63e-47	3.57	MFGE8	4240	NM_005928
1173813_1	7.15e-25	6.1e-26	3.57	APOA4	337	NM_000482
1174751_1	1.26e-40	3.18e-42	3.55	SLC17A7	57030	NM_020309
1193423_1	1.32e-75	2e-78	3.54	TIMD4	91937	BC008988///NM_138379
1175536_1	1.31e-46	2e-48	3.54	SLC27A2	11001	NM_003645
1189963_1	3.79e-19	4.89e-20	3.54	INS-IGF2///IGF2	723961///3481	AK025719///NR_003512
1179688_1	1.28e-34	5.12e-36	3.53	CPB2	1361	NM_001872
1179468_1	1.01e-55	7.65e-58	3.52	PZP	5858	NM_002864
1176481_1	3.61e-62	1.68e-64	3.51	CSMD3	114788	AB067481///NM_052900
1176246_1	5.82e-55	4.65e-57	3.51	ALDH8A1	64577	NM_022568
1188196_1	2.51e-53	2.31e-55	3.5	AGXT2	64902	NM_031900
1178757_1	7.92e-41	1.95e-42	3.5	INSIG1	3638	NM_005542
1177628_1	5.14e-78	7.08e-81	3.48	LRFN5	145581	NM_152447
1193536_1	3.55e-37	1.2e-38	3.48	LEAP2	116842	NM_052971
1173490_1	1.54e-54	1.26e-56	3.47	NAT2	10	NM_000015
1174084_1	8.32e-50	1.01e-51	3.47	MBL2	4153	NM_000242
1183252_1	4.04e-51	4.36e-53	3.46	PON3	5446	L48516
1187663_1	2.13e-46	3.32e-48	3.46	CA2	760	NM_000067
1189223_1	2.88e-15	4.97e-16	3.46	HAO2	51179	NM_016527
1179846_1	8.09e-45	1.43e-46	3.45	CRP	1401	NM_000567
1176513_1	2.54e-44	4.69e-46	3.45	FAM187A	100528020	AK023156
1188641_1	1.85e-30	1.03e-31	3.45	PIGR	5284	AK026320///NM_002644
1189165_1	1.38e-38	4.13e-40	3.43	SERPINA3	12	NM_001085
1183978_1	4.32e-30	2.49e-31	3.43	UGT2B4	7363	NM_021139
1194109_1	3.13e-18	4.27e-19	3.43	IGF2	3481	NM_000612
1173767_1	3.17e-75	4.95e-78	3.41	GZMB	3002	NM_004131
1187347_1	2.76e-81	3.05e-84	3.4	CYP26A1	1592	NM_057157
1194358_1	2.82e-66	8.93e-69	3.4	LINC00939	400084	AK057632
1188351_1	1.63e-57	1.01e-59	3.39	ALDH2	217	NM_000690
1183310_1	1.83e-39	5.12e-41	3.39	CP	1356	NM_000096
1180914_1	7.38e-47	1.11e-48	3.37	RRH	10692	NM_006583
1191290_1	2.24e-28	1.48e-29	3.37	CFHR5	81494	NM_030787
1173837_1	1.19e-27	8.33e-29	3.37	F12	2161	NM_000505
1187901_1	3.69e-74	6.6e-77	3.36	RCAN1	1827	NM_004414
1193242_1	5.48e-65	1.94e-67	3.35	ADGRG7	84873	NM_032787
1193949_1	2.54e-63	1.04e-65	3.35	LCAT	3931	NM_000229
1180420_1	8.85e-31	4.87e-32	3.34	SULT2A1	6822	NM_003167
1175581_1	1.47e-39	4.08e-41	3.33	VNN1	8876	NM_004666
1188820_1	6.52e-74	1.2e-76	3.31	LDLR	3949	NM_000527
1179721_1	7.29e-51	8.1e-53	3.31	MFSD2A	84879	BC011587///NM_032793
1186012_1	4.91e-50	5.79e-52	3.29	DMGDH	29958	NM_013391
1182133_1	2.6e-69	6.46e-72	3.28	BCO2	83875	NM_031938
1193282_1	7.9e-27	5.85e-28	3.28	TMEM59	9528	AK027328
1173848_1	6.09e-51	6.68e-53	3.26	CYP1A2	1544	NM_000761
1173500_1	2.14e-62	9.64e-65	3.25	ACAT1	38	NM_000019
1184924_1	8.38e-21	9.58e-22	3.25	AQP9	366	NM_020980
1188685_1	2.16e-36	7.7e-38	3.24	GAL3ST3	89792	NM_033036
1173882_1	4.85e-23	4.72e-24	3.24	HRG	3273	NM_000412
1185961_1	5.05e-90	2.32e-93	3.22	COX19	90639	AK023185///NM_001031617
1179338_1	3.68e-51	3.96e-53	3.22	WNT7A	7476	NM_004625
1194034_1	3.95e-25	3.29e-26	3.22	CLRN1	7401	NM_052995
1179654_1	9.79e-38	3.15e-39	3.21	FGG	2266	NM_021870
1173547_1	1.46e-32	6.92e-34	3.21	GCGR	2642	NM_000160
1180010_1	5.69e-62	2.67e-64	3.2	UGP2	7360	NM_006759
1186188_1	2.78e-61	1.34e-63	3.2	PRSS22	64063	NM_022119
1180581_1	7.45e-28	5.12e-29	3.2	MMP3	4314	NM_002422
1187116_1	1.75e-53	1.58e-55	3.19	GNMT	27232	NM_018960
1181023_1	4.85e-35	1.9e-36	3.19	SERPINF2	5345	NM_000934
1184720_1	8.4e-51	9.45e-53	3.18	SLC14A1	6563	AF263545
1177842_1	1e-36	3.52e-38	3.18	CYP8B1	1582	NM_004391
1188698_1	2.47e-36	8.85e-38	3.18	ANGPTL3	27329	NM_014495
1175561_1	4.35e-34	1.81e-35	3.17	HSD17B6	8630	NM_003725
1180041_1	1.21e-29	7.3e-31	3.17	C7	730	NM_000587
1180360_1	1.09e-26	8.09e-28	3.15	FMO3	2328	NM_006894
1180628_1	4.98e-44	9.51e-46	3.14	CYB5A	1528	NM_001914
1194046_1	2.04e-24	1.81e-25	3.14	A1BG	1	NM_130786
1192776_1	1.08e-47	1.51e-49	3.13	PPP1R13L	10848	NM_006663
1181425_1	7.35e-46	1.18e-47	3.12	C1S	716	NM_001734
1177074_1	1.07e-42	2.25e-44	3.11	FOS	2353	NM_005252
1177004_1	2.56e-54	2.13e-56	3.1	TCTE3	6991	AK023627
1173510_1	6.54e-50	7.87e-52	3.09	AZGP1	563	NM_001185
1180445_1	3e-38	9.22e-40	3.09	SERPINE1	5054	NM_000602
1180610_1	7.28e-30	4.31e-31	3.08	XIST	7503	AK025198///NR_001564
1177324_1	1.94e-52	1.91e-54	3.06	FNDC4	64838	NM_022823
1192827_1	3.26e-37	1.09e-38	3.06	GLS2	27165	NM_013267
1189251_1	4.02e-55	3.16e-57	3.05	CYP4V2	285440	NM_207352
1184319_1	1.02e-47	1.42e-49	3.05	G0S2	50486	NM_015714
1175321_1	1.39e-39	3.85e-41	3.05	BBOX1	8424	NM_003986
1184067_1	8.59e-59	4.85e-61	3.04	CHIT1	1118	NM_003465
1189841_1	2.79e-60	1.46e-62	3.03	ZNF528	84436	NM_032423
1179878_1	1.13e-41	2.57e-43	3.03	PPP1R1A	5502	NM_006741
1186405_1	8.15e-39	2.41e-40	3.02	PRODH2	58510	NM_021232
1187585_1	2.26e-27	1.61e-28	3.02	CFHR2	3080	NM_005666
1173517_1	1.04e-32	4.86e-34	3.01	CYP4F2	8529	NM_001082
1173522_1	1.92e-52	1.88e-54	2.99	DPEP1	1800	NM_004413
1189956_1	1.66e-31	8.58e-33	2.99	DIO1	1733	NM_000792
1185204_1	1.27e-57	7.75e-60	2.98	MPC1	51660	NM_016098
1179203_1	1.94e-50	2.24e-52	2.98	CYBA	1535	NM_000101
1194427_1	2.86e-46	4.5e-48	2.98	RCOR3	55758	AK057163
1180297_1	4.4e-53	4.12e-55	2.96	SNX15	29907	NM_013306
1177362_1	2.84e-61	1.38e-63	2.95	ASPRV1	151516	AK055994///NM_152792
1181198_1	9.66e-37	3.38e-38	2.95	SLC38A4	55089	AF305814///NM_018018
1191658_1	5.06e-61	2.53e-63	2.93	PRRT1	80863	NM_030651
1179708_1	8.1e-38	2.59e-39	2.93	CD14	929	NM_000591
1184221_1	3.34e-45	5.7e-47	2.92	SLC7A2	6542	AL512749///NM_001008539
1179628_1	1.82e-37	5.97e-39	2.92	GATM	2628	NM_001482
1177363_1	3.27e-84	3.15e-87	2.9	GCM1	8521	AB047819///NM_003643
1189556_1	5.77e-50	6.89e-52	2.9	CREB3L3	84699	NM_032607
1189345_1	2.71e-44	5.03e-46	2.89	MSMO1	6307	NM_006745
1179507_1	2.09e-38	6.35e-40	2.89	A2M	2	NM_000014
1178796_1	2.74e-65	9.42e-68	2.88	STEAP3	55240	NM_018234
1174626_1	4.26e-65	1.49e-67	2.88	GNE	10020	NM_005476
1181074_1	3.5e-36	1.27e-37	2.88	ASS1	445	NM_054012
1173584_1	3.69e-68	9.99e-71	2.87	TCP10	6953	NM_004610
1173760_1	1.12e-68	2.89e-71	2.86	RRAD	6236	NM_004165
1193555_1	1.76e-52	1.71e-54	2.86	NCOA7	135112	AJ420542///NM_181782
1183208_1	1.24e-41	2.83e-43	2.86	ALDH6A1	4329	NM_005589
1185363_1	4.39e-32	2.17e-33	2.86	SLC27A5	10998	NM_012254
1192740_1	3.53e-58	2.11e-60	2.85	ETFDH	2110	NM_004453
1177544_1	8.41e-54	7.34e-56	2.85	KIRREL3	84623	AB058770
1181307_1	1.62e-25	1.31e-26	2.85	SLC2A2	6514	NM_000340
1179875_1	4.22e-22	4.41e-23	2.85	SDS	10993	NM_006843
1189291_1	5.96e-56	4.41e-58	2.84	SLC41A2	84102	NM_032148
1192611_1	3.05e-46	4.82e-48	2.84	SOD2	6648	NM_000636
1173731_1	3.96e-37	1.34e-38	2.84	AGL	178	NM_000028
1177957_1	3.6e-43	7.33e-45	2.83	C8B	732	NM_000066
1194083_1	1.37e-57	8.46e-60	2.82	ACADS	35	NM_000017
1179125_1	6.41e-56	4.8e-58	2.82	BPIFB1	92747	NM_033197
1191603_1	3.28e-54	2.75e-56	2.82	SLC38A2	54407	NM_018976
1185770_1	7.69e-46	1.24e-47	2.82	ENO3	2027	NM_001976
1187386_1	3.59e-41	8.6e-43	2.81	SERPING1	710	NM_000062
1191668_1	2.34e-23	2.24e-24	2.81	GSTM1	2944	NM_000561
1192846_1	5.64e-52	5.78e-54	2.8	EGR1	1958	NM_001964
1183979_1	5.63e-58	3.39e-60	2.78	INSR	3643	NM_000208
1194110_1	2.78e-28	1.85e-29	2.77	MST1	4485	NM_020998
1179691_1	1.32e-25	1.06e-26	2.77	PLG	5340	NM_000301
1179574_1	3.1e-17	4.56e-18	2.77	CHI3L1	1116	NM_001276
1180692_1	9.91e-53	9.6e-55	2.76	XRCC5	7520	NM_021141
1191545_1	1.86e-21	2.02e-22	2.76	UGT1A6	54578	NM_001072
1191912_1	1.33e-14	2.41e-15	2.76	CYP3A43	64816	NM_022820
1180100_1	1.65e-41	3.83e-43	2.75	ALAS1	211	NM_000688
1186319_1	1.49e-69	3.56e-72	2.74	CLN8	2055	NM_018941
1180524_1	5.79e-56	4.25e-58	2.74	GYS2	2998	NM_021957
1189163_1	2.61e-53	2.41e-55	2.74	AQP3	360	NM_004925
1180950_1	1.09e-40	2.74e-42	2.74	DRC3	83450	NM_031294
1182108_1	3.64e-56	2.57e-58	2.73	ACSM3	6296	NM_005622
1179838_1	1.03e-44	1.83e-46	2.73	CAT	847	NM_001752
1174003_1	1.3e-50	1.48e-52	2.72	SRD5A2	6716	NM_000348
1188595_1	2.79e-44	5.2e-46	2.72	HMOX1	3162	NM_002133
1192974_1	1.22e-31	6.2e-33	2.72	HPR	3250	NM_020995
1190225_1	5.73e-47	8.52e-49	2.71	SLC22A8	9376	NM_004254
1179812_1	1.34e-19	1.66e-20	2.71	DCN	1634	NM_001920
1175596_1	1.34e-26	1e-27	2.7	SPP2	6694	NM_006944
1192989_1	2.36e-58	1.39e-60	2.68	CYP2B7P	1556	M29873///NR_001278
1183697_1	1.66e-47	2.4e-49	2.68	SATB2	23314	AB028957///NM_015265
1173980_1	4.21e-47	6.17e-49	2.68	KLKB1	3818	NM_000892
1194735_1	1.18e-63	4.62e-66	2.67	NCCRP1	342897	AK025378///NM_001001414
1176364_1	4.56e-46	7.25e-48	2.67	SLC17A2	10246	NM_005835
1191025_1	1.26e-24	1.1e-25	2.66	UGT1A1	54658	NM_000463
1183940_1	1.14e-63	4.39e-66	2.64	CETP	1071	NM_000078
1194045_1	8.92e-25	7.69e-26	2.64	BAIAP2L2	80115	BC015619///NM_025045
1191942_1	1.2e-40	3.02e-42	2.63	SOD2	6648	AL050388
1189549_1	1.83e-24	1.61e-25	2.63	ANKRD24	170961	NM_133475
1183632_1	2.29e-54	1.89e-56	2.62	AADAT	51166	NM_016228
1193809_1	6.37e-56	4.74e-58	2.61	HPX	3263	NM_000613
1190615_1	6.42e-33	2.94e-34	2.61	MOGAT2	80168	AK000245
1175353_1	9.09e-24	8.44e-25	2.61	DCXR	51181	NM_016286
1185745_1	1.51e-45	2.5e-47	2.6	SERPINA10	51156	NM_016186
1173818_1	6.34e-35	2.5e-36	2.59	GCK	2645	NM_000162
1186604_1	3e-64	1.11e-66	2.58	CPEB3	22849	NM_014912
1184397_1	1.54e-47	2.21e-49	2.58	ALMS1	7840	AB002326
1178513_1	2.48e-41	5.85e-43	2.58	KCNJ16	3773	NM_018658
1189462_1	3.91e-38	1.21e-39	2.58	NDRG2	57447	NM_016250
1189372_1	1.72e-29	1.05e-30	2.58	HABP2	3026	NM_004132
1193277_1	6.48e-50	7.76e-52	2.57	CASS4	57091	AK027760
1176501_1	9.76e-58	5.92e-60	2.56	RTBDN	83546	NM_031429
1193889_1	9.67e-35	3.85e-36	2.56	LOC100652768	100652768	AK026219
1175594_1	1.96e-64	7.2e-67	2.55	SLC35C1	55343	BC001427///NM_018389
1176396_1	1.54e-47	2.2e-49	2.55	STAG3	10734	NM_012447
1180012_1	4.25e-31	2.28e-32	2.55	RGN	9104	NM_004683
1179206_1	1.99e-27	1.41e-28	2.55	TTPA	7274	NM_000370
1189950_1	1.09e-28	6.99e-30	2.54	SLC22A7	10864	NM_006672
1190393_1	8.5e-21	9.73e-22	2.54	PIPOX	51268	NM_016518
1178563_1	1.71e-15	2.88e-16	2.54	CPS1	1373	NM_001875
1186148_1	2.3e-88	1.48e-91	2.53	RWDD2A	112611	AJ420581
1179181_1	4.31e-52	4.38e-54	2.53	MAGI2-AS3	100505881	AK021837
1174443_1	3.3e-35	1.29e-36	2.53	CAMK2B	816	NM_001220
1177699_1	9.02e-46	1.47e-47	2.52	ACAA2	10449	NM_006111
1185040_1	1.17e-28	7.56e-30	2.52	CYP4F3	4051	NM_000896
1182935_1	3.24e-70	7.44e-73	2.51	TPCN2	219931	NM_139075
1186242_1	1.45e-38	4.34e-40	2.51	MS4A6E	245802	AF354931///NM_139249
1183215_1	1.53e-38	4.61e-40	2.51	UGT2B10	7365	NM_001075
1188305_1	1.2e-36	4.22e-38	2.51	LRAT	9227	NM_004744
1194974_1	1.88e-33	8.22e-35	2.51	CLEC4C	170482	AF293615///NM_130441
1190867_1	3.58e-09	9.91e-10	2.51	HSD11B1	3290	NM_005525
1185407_1	6.48e-45	1.12e-46	2.5	ZNF467	168544	NM_207336
1175136_1	7.8e-44	1.53e-45	2.5	TGM2	7052	NM_004613
1179082_1	1e-42	2.11e-44	2.5	PROS1	5627	NM_000313
1183573_1	3.22e-26	2.46e-27	2.5	NFKBIZ	64332	NM_031419
1191281_1	1.46e-24	1.28e-25	2.49	PGLYRP2	114770	NM_052890
1180375_1	2.33e-53	2.13e-55	2.48	ECM1	1893	NM_004425
1181131_1	8.42e-51	9.51e-53	2.48	ERBB4	2066	AK024204
1184581_1	2.37e-44	4.31e-46	2.48	LOC729461	729461	AK021851
1186763_1	2.2e-38	6.7e-40	2.48	RDH16	8608	AF086735///NM_003708
1175447_1	1.49e-27	1.05e-28	2.48	DPYS	1807	NM_001385
1187850_1	3.97e-67	1.17e-69	2.47	RAB33B	83452	NM_031296
1186398_1	2.64e-57	1.7e-59	2.47	CDK19	23097	AJ420571
1181669_1	7.6e-51	8.48e-53	2.47	RDH5	5959	NM_002905
1185470_1	1.93e-57	1.21e-59	2.45	RCL1	10171	NM_005772
1177393_1	3.12e-62	1.43e-64	2.44	ANKRD50	57182	AB033049///NM_020337
1180479_1	3.92e-55	3.06e-57	2.44	FAM134B	54463	NM_019000
1179074_1	2.07e-25	1.69e-26	2.44	TFR2	7036	NM_003227
1178218_1	2.55e-57	1.63e-59	2.43	STEAP4	79689	NM_024636
1176253_1	6.09e-23	5.98e-24	2.43	GLYAT	10249	NM_005838
1193062_1	1.5e-30	8.34e-32	2.42	GOLGA2	2801	BC006381///NM_004486
1175532_1	2.91e-57	1.89e-59	2.41	LAMA5	3911	NM_005560
1174254_1	2.68e-56	1.87e-58	2.41	REN	5972	NM_000537
1193987_1	5.43e-53	5.14e-55	2.41	KCNE4	23704	BC014429///NM_080671
1193235_1	1.04e-32	4.87e-34	2.41	MT1G	4495	BC005311
1178933_1	7.49e-28	5.16e-29	2.41	HMGCS2	3158	NM_005518
1173742_1	3.3e-21	3.66e-22	2.41	SLC34A1	6569	NM_003052
1177926_1	4.48e-59	2.49e-61	2.4	PLA2G16	11145	NM_007069
1173650_1	1.73e-22	1.76e-23	2.4	CPA3	1359	NM_001870
1188430_1	1.58e-26	1.19e-27	2.39	GC	2638	NM_000583
1192599_1	1.81e-66	5.45e-69	2.38	PROSER1	80209	NM_025138
1173538_1	7.14e-45	1.25e-46	2.38	SREBF1	6720	NM_004176
1188602_1	1.15e-32	5.39e-34	2.38	PDE1B	5153	NM_000924
1193995_1	1.4e-32	6.65e-34	2.38	LDHAL6A	160287	BC014340///NM_144972
1180446_1	3.34e-42	7.35e-44	2.37	PHLDA1	22822	AF220656///NM_007350
1187744_1	3.16e-35	1.23e-36	2.37	GRHPR	9380	NM_012203
1184750_1	4.6e-30	2.66e-31	2.37	SLC9A3R2	9351	NM_004785
1180704_1	2.1e-60	1.08e-62	2.36	ETS2	2114	NM_005239
1190607_1	1.2e-29	7.26e-31	2.36	HBA1	3039	NM_000558
1188220_1	2.86e-29	1.77e-30	2.36	HAO1	54363	NM_017545
1173831_1	6.3e-26	4.97e-27	2.36	SERPINA6	866	NM_001756
1184250_1	1.21e-56	8.28e-59	2.35	LILRA2	11027	NM_006866
1179650_1	1.58e-41	3.66e-43	2.35	ID1	3397	NM_002165
1184942_1	1.39e-25	1.13e-26	2.35	TMEM45A	55076	NM_018004
1189890_1	4.14e-24	3.75e-25	2.35	CFH	3075	NM_000186
1185525_1	1.49e-42	3.17e-44	2.34	CLEC1B	51266	NM_016509
1182796_1	1.14e-39	3.13e-41	2.34	SC5D	6309	NM_006918
1194047_1	6.76e-25	5.76e-26	2.34	GAL3ST2	64090	NM_022134
1179868_1	7.96e-22	8.48e-23	2.34	CES1	1066	NM_001266
1182019_1	3.21e-55	2.46e-57	2.33	DEPDC7	91614	AJ245600///NM_139160
1187801_1	5.75e-34	2.42e-35	2.33	CYP3A5	1577	X90579
1174171_1	1.89e-26	1.42e-27	2.32	ITIH1	3697	NM_002215
1179999_1	5.45e-18	7.59e-19	2.32	KNG1	3827	NM_000893
1188261_1	3.58e-12	7.83e-13	2.32	TTR	7276	NM_000371
1176446_1	2.21e-46	3.47e-48	2.31	CYP39A1	51302	NM_016593
1181770_1	7.39e-36	2.74e-37	2.31	DVL3	1857	NM_004423
1181479_1	3.25e-55	2.5e-57	2.3	FOXO1	2308	NM_002015
1194895_1	1.29e-11	2.93e-12	2.3	FGA	2243	NM_000508
1194002_1	1.67e-39	4.66e-41	2.29	GPD1	2819	NM_005276
1173925_1	8.04e-33	3.72e-34	2.29	CYP4A11	1579	NM_000778
1179200_1	8.31e-26	6.61e-27	2.29	F13B	2165	NM_001994
1182099_1	9.67e-09	2.77e-09	2.29	SPINK1	6690	NM_003122
1189976_1	4.66e-63	1.95e-65	2.28	FCN1	2219	NM_002003
1186384_1	2.12e-58	1.24e-60	2.28	CDC37L1	55664	NM_017913
1184000_1	4.75e-37	1.61e-38	2.28	PC	5091	NM_000920
1179243_1	7.57e-27	5.59e-28	2.28	CFB	629	NM_001710
1188313_1	2.28e-52	2.27e-54	2.27	NCR2	9436	NM_004828
1173847_1	5.43e-49	6.91e-51	2.27	CYP2B6	1555	NM_000767
1175967_1	9.04e-28	6.25e-29	2.27	SRPX	8406	NM_006307
1190947_1	1.89e-33	8.24e-35	2.26	CYP21A2	1589	NM_000500
1191598_1	3.85e-50	4.53e-52	2.25	ID2B	84099	M96843
1191480_1	7.72e-43	1.61e-44	2.25	RNASE4	6038	NM_002937
1173864_1	1.03e-40	2.56e-42	2.25	F11	2160	NM_000128
1174897_1	2.68e-66	8.37e-69	2.24	SEC24B	10427	NM_006323
1184811_1	7.03e-38	2.23e-39	2.24	GTF2H4	2968	NM_001517
1187559_1	2.47e-41	5.83e-43	2.23	SLC7A2	6542	NM_003046
1193186_1	2.46e-30	1.39e-31	2.23	DGAT2	84649	NM_032564
1185479_1	6.81e-24	6.27e-25	2.23	DAO	1610	NM_001917
1177361_1	2.46e-51	2.58e-53	2.22	TET2	54790	AB046766
1174538_1	2.3e-45	3.87e-47	2.22	KBTBD11	9920	NM_014867
1179581_1	3.17e-18	4.33e-19	2.22	PPP3CC	5533	NM_005605
1177840_1	5.19e-57	3.45e-59	2.21	WDR36	134430	AK055664///NM_139281
1190073_1	1.1e-44	1.97e-46	2.21	ILF3	3609	AJ271747///NM_012218
1189914_1	7.11e-44	1.39e-45	2.21	ALPL	249	NM_000478
1175692_1	5.67e-26	4.45e-27	2.21	CUX2	23316	AB006631///NM_015267
1191298_1	7.3e-20	8.9e-21	2.21	CES2	8824	NM_003869
1175031_1	4.1e-55	3.24e-57	2.2	HIGD1A	25994	NM_014056
1179871_1	5.1e-18	7.08e-19	2.2	ITIH3	3699	NM_002217
1181068_1	1.06e-40	2.66e-42	2.19	STOM	2040	M81635
1187667_1	6.66e-22	7.04e-23	2.19	HSD17B2	3294	NM_002153
1175422_1	1.68e-18	2.25e-19	2.19	CCL16	6360	NM_004590
1193167_1	5.3e-14	1.01e-14	2.19	CYP2D6	1565	NM_000106
1193817_1	6.85e-53	6.51e-55	2.18	MTMR1	8776	AF057354///NM_003828
1175129_1	1.58e-49	1.95e-51	2.18	ADAMTS1	9510	NM_006988
1185945_1	1.03e-35	3.85e-37	2.18	HOGA1	112817	BC011916///NM_138413
1187969_1	1.23e-28	7.97e-30	2.18	CCR4	1233	NM_005508
1184070_1	9.4e-47	1.42e-48	2.17	SLC1A1	6505	NM_004170
1187137_1	7.02e-44	1.37e-45	2.17	DLGAP3	58512	AF131778///NM_001080418
1173971_1	1.25e-40	3.17e-42	2.17	MPP1	4354	NM_002436
1191189_1	1.78e-40	4.55e-42	2.17	TPT1	7178	NM_003295
1184499_1	8.92e-57	6.06e-59	2.16	C1RL	51279	NM_016546
1188463_1	1.72e-53	1.55e-55	2.16	GNAO1	2775	AL512686
1179884_1	2.68e-19	3.41e-20	2.16	SERPINA7	6906	NM_000354
1183708_1	8.1e-45	1.43e-46	2.15	OGDHL	55753	NM_018245
1185603_1	9.77e-68	2.74e-70	2.14	KLHL36	79786	NM_024731
1187683_1	6.32e-47	9.43e-49	2.14	MUT	4594	NM_000255
1180655_1	1.03e-32	4.8e-34	2.14	CBS	875	NM_000071
1187455_1	1.05e-64	3.83e-67	2.13	HAND1	9421	NM_004821
1181737_1	1.06e-63	4.04e-66	2.13	PLPP3	8613	NM_003713
1181599_1	2.07e-44	3.76e-46	2.13	TMEM123	114908	NM_052932
1176977_1	3.13e-44	5.87e-46	2.13	LINC01007	100506527	AF131787
1191078_1	3.26e-40	8.54e-42	2.12	CLDN18	51208	NM_016369
1194703_1	8.5e-33	3.94e-34	2.12	MROH1	727957	BC017118
1182284_1	7.11e-24	6.55e-25	2.12	APOA5	116519	NM_052968
1194872_1	5.8e-14	1.11e-14	2.12	XIST	7503	AK054860///NR_001564
1174113_1	5.44e-44	1.04e-45	2.11	CD302	9936	NM_014880
1179965_1	2.2e-29	1.35e-30	2.11	GLUD1	2746	NM_005271
1186351_1	6.51e-44	1.26e-45	2.1	TSLP	85480	NM_033035
1174975_1	4.38e-39	1.27e-40	2.1	PPP2R2B	5521	NR_073526
1181860_1	3.99e-15	6.95e-16	2.1	AKR1C4	1109	NM_001818
1177272_1	2.75e-73	5.31e-76	2.09	RPRD1B	58490	AL117521///NM_021215
1192600_1	4.21e-47	6.17e-49	2.09	TMPRSS2	7113	NM_005656
1183927_1	4.01e-31	2.14e-32	2.09	AGTR1	185	NM_031850
1188503_1	2.88e-30	1.65e-31	2.09	INHBC	3626	NM_005538
1190133_1	1.29e-45	2.12e-47	2.08	MYBPC3	4607	BI769275
1175058_1	2.35e-40	6.09e-42	2.08	CYTH3	9265	BC008191///NM_004227
1175486_1	3.05e-35	1.18e-36	2.08	ERRFI1	54206	NM_018948
1186968_1	4.82e-31	2.6e-32	2.08	KDM8	79831	NM_024773
1179854_1	2.98e-22	3.07e-23	2.08	F2	2147	NM_000506
1185717_1	1.38e-17	1.98e-18	2.08	UNKL	64718	BC011924///NM_001037125
1175172_1	1.36e-53	1.22e-55	2.07	STAB2	55576	AK024503///NM_017564
1183795_1	4.8e-51	5.2e-53	2.07	GCH1	2643	NM_000161
1181063_1	3.79e-29	2.36e-30	2.07	FXYD1	5348	NM_005031
1194094_1	2.04e-20	2.41e-21	2.07	TGM2	7052	S81734
1184182_1	7.68e-20	9.39e-21	2.07	DGCR5	26220	AB051434///NR_002733
1187946_1	3.02e-15	5.21e-16	2.07	FADS2	9415	NM_004265
1192129_1	2.19e-51	2.28e-53	2.06	LOC105378749	105378749	AK023382
1189518_1	5.34e-47	7.89e-49	2.06	SUCLG2	8801	BC007716///NM_003848
1194798_1	6.14e-44	1.19e-45	2.06	LOC100507577	100507577	AK056051
1188626_1	7.92e-38	2.53e-39	2.06	RHOB	388	NM_004040
1174256_1	8.67e-25	7.47e-26	2.06	CDO1	1036	NM_001801
1173735_1	4.68e-24	4.27e-25	2.06	CRYM	1428	NM_001888
1190579_1	9.12e-50	1.11e-51	2.05	RDH8	50700	NM_015725
1189457_1	9.39e-44	1.86e-45	2.05	MBTD1	54799	NM_017643
1181858_1	1.38e-37	4.48e-39	2.05	FAM13A	10144	NM_014883
1183433_1	2.04e-32	9.79e-34	2.05	SLC25A21	89874	NM_030631
1178522_1	3.21e-53	2.97e-55	2.04	CCL25	6370	NM_005624
1175016_1	3.48e-39	9.96e-41	2.04	MKLN1	4289	AK025088///NM_013255
1185802_1	1.14e-30	6.33e-32	2.04	EIF5A	1984	NM_001970
1182982_1	1.16e-09	3.1e-10	2.04	C17orf51	339263	BC010612///NM_001113434
1177473_1	3.76e-53	3.5e-55	2.03	CCDC71L	168455	AK021498
1186647_1	1.77e-47	2.57e-49	2.02	SLC10A4	201780	BC012048///NM_152679
1177414_1	5.05e-40	1.35e-41	2.02	GLRX	2745	NM_002064
1177023_1	1.65e-32	7.86e-34	2.02	MAN1A1	4121	NM_005907
1189023_1	8.19e-32	4.13e-33	2.02	MASP1	5648	D17525///NM_001879
1194050_1	3.59e-08	1.08e-08	2.02	FLCN	201163	BC015725///NM_144997
1181167_1	9.47e-44	1.88e-45	2.01	UNC13A	23025	AK055065///NM_001080421
1174180_1	1.21e-41	2.78e-43	2.01	POU6F1	5463	NM_002702
1179430_1	4.51e-35	1.77e-36	2.01	CPN2	1370	J05158///NM_001080513
1190165_1	4.32e-27	3.14e-28	2.01	DNAJC12	56521	NM_021800
1194203_1	3.71e-26	2.86e-27	2.01	SLC31A1	1317	AK056926///NM_001859
1191012_1	2.7e-44	5.01e-46	2	CD209	30835	AF290886///NM_021155
1180718_1	2.79e-42	6.11e-44	2	TRIM55	84675	NM_033058
1173979_1	6.31e-32	3.15e-33	2	PON1	5444	Z70723///NM_000446
1185702_1	3.09e-42	6.79e-44	1.99	MTHFS	10588	NM_006441
1176633_1	7.25e-40	1.96e-41	1.99	CEND1	51286	NM_016564
1193782_1	1.36e-39	3.75e-41	1.99	SOCS3	9021	NM_003955
1190042_1	2.24e-22	2.29e-23	1.99	CPED1	79974	NM_024913
1192806_1	4.19e-11	9.94e-12	1.99	AHSG	197	NM_001622
1192623_1	5.8e-45	9.97e-47	1.98	SLC39A14	23516	AK022446
1176209_1	3.75e-32	1.84e-33	1.98	GAL3ST1	9514	NM_004861
1173526_1	1.22e-31	6.21e-33	1.98	EPHX2	2053	NM_001979
1173974_1	3.65e-24	3.29e-25	1.98	PAH	5053	NM_000277
1184400_1	2.11e-18	2.85e-19	1.98	FLJ30679	146512	AK055241
1190191_1	5.57e-17	8.34e-18	1.98	HAL	3034	NM_002108
1177493_1	3.84e-52	3.87e-54	1.97	TXK	7294	NM_003328
1173888_1	7.39e-42	1.67e-43	1.97	IGFBP4	3487	NM_001552
1182354_1	2.47e-41	5.83e-43	1.97	MCC	4163	AL359558
1184552_1	4.91e-38	1.54e-39	1.97	GPAT3	84803	NM_032717
1187895_1	4.35e-31	2.33e-32	1.97	AASS	10157	NM_005763
1185878_1	1.44e-55	1.1e-57	1.96	ZNF330	27309	NM_014487
1191580_1	7.22e-39	2.12e-40	1.96	ACAA1	30	AF035295
1189161_1	4.37e-24	3.97e-25	1.96	ZAP70	7535	L05148///NM_207519
1179427_1	4.32e-19	5.59e-20	1.96	APOC3	345	NM_000040
1180674_1	8.6e-33	3.99e-34	1.95	TMEM56	148534	AK056404///NM_152487
1185654_1	2.7e-14	5e-15	1.95	SLC46A3	283537	AK026720///NM_181785
1189514_1	7.44e-14	1.44e-14	1.95	APOM	55937	NM_019101
1188713_1	6.7e-12	1.5e-12	1.95	SYNPO2L	79933	NM_024875
1187760_1	1.62e-50	1.86e-52	1.94	PTPRCAP	5790	NM_005608
1186885_1	6.69e-39	1.96e-40	1.94	CDHR1	92211	NM_033100
1192812_1	1.48e-47	2.11e-49	1.93	VKORC1	79001	NM_024006
1183303_1	9.02e-36	3.36e-37	1.93	MIR3681HG	100506457	AK001558
1185219_1	1.7e-30	9.51e-32	1.93	CRYL1	51084	NM_015974
1188478_1	7.8e-29	4.96e-30	1.93	JUNB	3726	NM_002229
1190951_1	1.56e-11	3.58e-12	1.93	SHISA6	388336	AL110201
1179891_1	1.06e-28	6.8e-30	1.92	BDH1	622	BC005844///NM_203315
1179557_1	9.75e-23	9.77e-24	1.92	CLU	1191	NM_001831
1173598_1	3.41e-35	1.33e-36	1.91	MLLT3	4300	NM_004529
1173816_1	2.31e-31	1.2e-32	1.91	ASGR2	433	NM_001181
1179239_1	6.38e-20	7.75e-21	1.91	FUT1	2523	NM_000148
1185646_1	1.95e-07	6.29e-08	1.91	OTC	5009	NM_000531
1186142_1	4.22e-41	1.01e-42	1.9	RND1	27289	NM_014470
1173910_1	1.3e-38	3.88e-40	1.9	ABAT	18	NM_000663
1189952_1	7.1e-29	4.49e-30	1.9	HRH3	11255	NM_007232
1194145_1	7.21e-15	1.28e-15	1.9	SNCG	6623	NM_003087
1192803_1	3.12e-58	1.85e-60	1.89	C2orf68	388969	AK024174
1184790_1	1.08e-40	2.7e-42	1.89	NTN4	59277	AF278532///NM_021229
1182003_1	6.26e-39	1.82e-40	1.89	DUSP6	1848	NM_001946
1194074_1	5.41e-34	2.26e-35	1.89	KIR3DL3	115653	AF352324///NM_153443
1193365_1	4.67e-33	2.11e-34	1.89	EVA1A	84141	NM_032181
1193030_1	2.16e-27	1.54e-28	1.89	ANG	283	NM_001145
1175322_1	2.53e-19	3.21e-20	1.89	ECHDC2	55268	NM_018281
1181305_1	1.15e-46	1.75e-48	1.88	MCCC2	64087	NM_022132
1187891_1	4.94e-41	1.19e-42	1.88	GCDH	2639	NM_000159
1181567_1	7.2e-41	1.77e-42	1.88	BHLHE40	8553	NM_003670
1173839_1	2.44e-34	9.98e-36	1.88	BCHE	590	NM_000055
1174668_1	4.56e-69	1.15e-71	1.87	ARHGEF18	23370	NM_015318
1194095_1	5.38e-55	4.27e-57	1.87	RRN3P1	730092	BC006441
1184244_1	5.18e-48	7e-50	1.87	ADK	132	NM_006721
1178243_1	1.23e-44	2.2e-46	1.87	CCDC28A	25901	AJ420568///NM_015439
1180525_1	1.48e-41	3.42e-43	1.87	SLC35D1	23169	D87449
1193643_1	8.56e-39	2.54e-40	1.87	ZFP36	7538	NM_003407
1193743_1	1.29e-37	4.17e-39	1.87	TNFRSF13C	115650	NM_052945
1188381_1	1.22e-25	9.84e-27	1.87	PTGS2	5743	NM_000963
1175633_1	6.25e-37	2.14e-38	1.86	GLT1D1	144423	NM_144669
1181918_1	7.13e-30	4.22e-31	1.86	ENPP6	133121	AK021943///NM_153343
1182387_1	3.08e-26	2.36e-27	1.86	C3	718	NM_000064
1183523_1	8.34e-23	8.26e-24	1.86	COBLL1	22837	NM_014900
1183807_1	6.44e-54	5.56e-56	1.85	EHD3	30845	NM_014600
1175912_1	1.49e-42	3.17e-44	1.85	HCLS1	3059	NM_005335
1175146_1	2.02e-19	2.54e-20	1.85	TSKU	25987	NM_015516
1174147_1	7.06e-19	9.26e-20	1.85	CFHR3	10878	NM_021023
1194171_1	2.2e-41	5.15e-43	1.84	MEIS3P1	4213	NR_002211
1175784_1	2.51e-48	3.34e-50	1.83	CNIH3	149111	AF070524///NM_152495
1183017_1	3.76e-40	9.91e-42	1.83	NMRAL1	57407	NM_020677
1175559_1	2.57e-36	9.21e-38	1.83	ENPP1	5167	NM_006208
1187324_1	4.02e-24	3.64e-25	1.83	UGT2B15	7366	NM_001076
1183834_1	2.36e-21	2.58e-22	1.83	THBS1	7057	NM_003246
1184166_1	1.31e-17	1.88e-18	1.83	APOA1	335	NM_000039
1184547_1	4.87e-15	8.54e-16	1.83	DDX3Y	8653	NM_004660
1180577_1	9.57e-48	1.33e-49	1.82	FNIP2	57600	AB040883
1179025_1	2.68e-31	1.41e-32	1.82	DTX4	23220	AB023154///NM_015177
1185520_1	3.9e-31	2.08e-32	1.82	ACMSD	130013	BC016018///NM_138326
1188709_1	3.85e-18	5.29e-19	1.82	LNPK	80856	AB051502///NM_030650
1173536_1	2.79e-16	4.42e-17	1.82	IGFBP2	3485	NM_000597
1192450_1	2.31e-42	5.01e-44	1.81	PLEKHN1	84069	NM_032129
1180381_1	5.33e-42	1.19e-43	1.81	IL1RN	3557	X52015///NM_173842
1189186_1	3.07e-37	1.03e-38	1.81	ACACB	32	BC009753///NM_001093
1188482_1	1.53e-16	2.37e-17	1.81	LOC149703	149703	AK055783
1175207_1	5.3e-50	6.28e-52	1.8	HAUS4	54930	NM_017815
1179535_1	1.86e-37	6.11e-39	1.8	VAMP5	10791	NM_006634
1180442_1	1.83e-33	7.95e-35	1.8	IL6ST	3572	NM_002184
1192799_1	4.32e-16	6.95e-17	1.8	SPTBN1	6711	NM_003128
1180382_1	4.78e-48	6.43e-50	1.79	PIM1	5292	NM_002648
1178305_1	6.96e-38	2.2e-39	1.79	HTR2C	3358	NM_000868
1178600_1	7.57e-41	1.86e-42	1.78	CFP	5199	NM_002621
1187344_1	3.84e-31	2.04e-32	1.78	KLF9	687	NM_001206
1181511_1	3.79e-26	2.92e-27	1.78	PCSK6	5046	NM_002570
1179758_1	1.18e-23	1.1e-24	1.78	PCK2	5106	NM_004563
1173814_1	3.2e-16	5.11e-17	1.78	APOH	350	NM_000042
1183479_1	4.12e-16	6.61e-17	1.78	PDK4	5166	NM_002612
1187665_1	8.01e-16	1.32e-16	1.78	EIF1AY	9086	NM_004681
1186690_1	2.82e-15	4.85e-16	1.78	ABCG5	64240	NM_022436
1187218_1	1.89e-44	3.39e-46	1.77	C1orf123	54987	NM_017887
1187269_1	1.6e-37	5.24e-39	1.77	CNFN	84518	NM_032488
1193593_1	2.62e-29	1.61e-30	1.77	CLIP4	79745	NM_024692
1184622_1	9.85e-19	1.3e-19	1.77	AR	367	NM_000044
1183030_1	4.7e-57	3.11e-59	1.76	TJP2	9414	AK025185
1176157_1	5.43e-41	1.32e-42	1.76	TPST1	8460	NM_003596
1175006_1	3.21e-32	1.57e-33	1.76	TRIB1	10221	NM_025195
1188422_1	6.88e-30	4.05e-31	1.76	SARDH	1757	AF095735///NM_007101
1181637_1	8.23e-22	8.78e-23	1.76	MTHFD1	4522	NM_005956
1189095_1	5.86e-38	1.85e-39	1.75	TRIM43	129868	BC015353///NM_138800
1192618_1	1.03e-35	3.85e-37	1.75	ABLIM3	22885	BC001665
1173822_1	3.13e-22	3.24e-23	1.75	C5	727	NM_001735
1185316_1	1.72e-20	2.02e-21	1.75	APOC4	346	NM_001646
1184614_1	3.65e-08	1.1e-08	1.75	C4BPB	725	NM_000716
1180130_1	6.26e-45	1.08e-46	1.74	BTD	686	NM_000060
1190788_1	2.28e-39	6.45e-41	1.74	TARP///TRGC2	445347///6967	M13231///NM_001003799
1173736_1	1.11e-13	2.18e-14	1.74	MX2	4600	NM_002463
1189409_1	1.9e-44	3.44e-46	1.73	ANGPTL1	9068	NM_004673
1177188_1	2.25e-41	5.29e-43	1.73	TMEM161A	54929	NM_017814
1182228_1	8.07e-37	2.81e-38	1.73	ARL4D	379	NM_001661
1176374_1	1.32e-18	1.77e-19	1.73	CTH	1491	NM_001902
1174196_1	6.46e-14	1.24e-14	1.73	HPD	3242	NM_002150
1186031_1	1.21e-54	9.75e-57	1.72	KLHL2	11275	NM_007246
1175356_1	1.09e-47	1.54e-49	1.72	PPIH	10465	NM_006347
1178534_1	2.71e-42	5.89e-44	1.72	SOCS1	8651	NM_003745
1177093_1	1.64e-35	6.27e-37	1.72	RASD1	51655	NM_016084
1182969_1	3.46e-34	1.43e-35	1.72	PHLDA1	22822	AK026181///NM_007350
1188528_1	1.05e-53	9.29e-56	1.71	GATC///SRSF9	283459///8683	BE961032
1183134_1	1.77e-42	3.81e-44	1.71	FGD4	121512	NM_139241
1191651_1	2.85e-40	7.44e-42	1.71	LONP2	83752	NM_031490
1187552_1	3.93e-39	1.13e-40	1.71	PTPN3	5774	NM_002829
1185120_1	2.09e-32	1e-33	1.71	KMO	8564	NM_003679
1179357_1	1.94e-30	1.09e-31	1.71	CYP1A1	1543	NM_000499
1190690_1	2.52e-29	1.55e-30	1.71	PAPSS2	9060	AF074331///NM_004670
1177604_1	8.93e-56	6.73e-58	1.7	GPR157	80045	AK026883
1184276_1	3.29e-51	3.5e-53	1.7	MCEE	84693	NM_032601
1176639_1	6.76e-47	1.01e-48	1.7	N4BP2L1	90634	NM_052818
1184843_1	5.12e-43	1.05e-44	1.7	FNDC3A	22862	NM_014923
1177482_1	2.52e-44	4.62e-46	1.69	PTRF	284119	BC004295///NM_012232
1189463_1	5.52e-44	1.06e-45	1.69	GATA4	2626	NM_002052
1181961_1	6.25e-37	2.15e-38	1.69	SLC25A12	8604	NM_003705
1179873_1	7.66e-26	6.08e-27	1.69	CEBPD	1052	NM_005195
1188234_1	8.34e-22	8.91e-23	1.69	ABCC2	1244	NM_000392
1179881_1	1.77e-19	2.22e-20	1.69	ADH6	130	NM_000672
1174435_1	3.12e-49	3.92e-51	1.68	CCNL1	57018	NM_020307
1187431_1	8.86e-48	1.22e-49	1.68	LARP1B	55132	AL137759///NM_018078
1183245_1	5.6e-47	8.3e-49	1.68	GNAO1	2775	NM_020988
1190748_1	5.45e-28	3.71e-29	1.68	HSPA1B	3304	NM_005346
1181752_1	1.22e-24	1.07e-25	1.68	IL1RAP	3556	NM_002182
1180024_1	2.04e-17	2.95e-18	1.68	HMGCS1	3157	NM_002130
1187866_1	2.73e-43	5.49e-45	1.67	ACACB	32	NM_001093
1182736_1	5.09e-40	1.36e-41	1.67	PASK	23178	NM_015148
1186267_1	1.13e-20	1.31e-21	1.67	UPB1	51733	NM_016327
1182325_1	1.23e-17	1.76e-18	1.67	TF	7018	NM_001063
1179828_1	2.34e-15	4.01e-16	1.67	REEP6	92840	BC008201///NM_138393
1179681_1	3.43e-51	3.67e-53	1.66	IL4R	3566	NM_000418
1180784_1	1.25e-50	1.41e-52	1.66	CBLC	23624	NM_012116
1179761_1	3.11e-39	8.88e-41	1.66	GPM6A	2823	NM_005277
1175782_1	7.49e-38	2.38e-39	1.66	GPHN	10243	AB037806///NM_001024218
1184742_1	4.53e-32	2.24e-33	1.66	FAM149A	25854	AK057166///NM_001006655
1174062_1	1.84e-24	1.62e-25	1.66	CPN1	1369	NM_001308
1176021_1	8.83e-20	1.09e-20	1.66	ABCA6	23460	AY028898///NM_080284
1193456_1	8.36e-09	2.39e-09	1.66	RASGEF1B	153020	NM_152545
1185478_1	6.65e-51	7.33e-53	1.65	CCR8	1237	NM_005201
1177894_1	1.01e-40	2.5e-42	1.65	GHRH	2691	NM_021081
1179876_1	1.29e-39	3.54e-41	1.65	ENG	2022	NM_000118
1177653_1	6.54e-32	3.27e-33	1.65	ACYP2	98	BC012290///NM_138448
1173804_1	5.08e-31	2.74e-32	1.65	ACADL	33	NM_001608
1174870_1	2.24e-18	3.03e-19	1.65	FAM189A1	23359	AB011146
1175374_1	1.3e-16	2e-17	1.65	LIPC	3990	NM_000236
1184213_1	3.69e-38	1.14e-39	1.64	STARD4	134429	AK026207
1187886_1	4.06e-37	1.37e-38	1.64	LYRM5	144363	AK057730///NM_001001660
1175568_1	1.33e-27	9.28e-29	1.64	ASGR1	432	NM_001671
1173597_1	4.32e-15	7.54e-16	1.64	CCR2	729230	NM_001123041
1174764_1	4.56e-53	4.29e-55	1.63	CSRNP1	64651	NM_033027
1175328_1	2.77e-41	6.57e-43	1.63	GADD45G	10912	NM_006705
1188754_1	1.05e-35	3.93e-37	1.63	ABCA1	19	NM_005502
1177856_1	1.11e-35	4.19e-37	1.63	FTCD	10841	NM_006657
1181705_1	6.88e-35	2.72e-36	1.63	ELL2	22936	NM_012081
1182822_1	9.8e-32	4.95e-33	1.63	SERINC5	256987	AK026295
1193474_1	6.26e-28	4.27e-29	1.63	GABARAPL1	23710	NM_031412
1174059_1	8.5e-17	1.29e-17	1.63	SCGB1A1	7356	NM_003357
1176480_1	3.89e-44	7.35e-46	1.62	AP3B2	8120	NM_004644
1179298_1	9.88e-39	2.94e-40	1.62	CBR4	84869	AL049442///NM_032783
1179461_1	1.13e-35	4.24e-37	1.62	FLT4	2324	NM_002020
1182181_1	2.11e-33	9.3e-35	1.62	PLSCR4	57088	NM_020353
1179723_1	1.94e-30	1.09e-31	1.62	FOSB	2354	NM_006732
1174384_1	7.26e-27	5.35e-28	1.62	CDHR2	54825	NM_017675
1179953_1	3.79e-21	4.21e-22	1.62	PRKAR2B	5577	NM_002736
1180198_1	1.1e-39	3.01e-41	1.61	ACADM	34	NM_000016
1178965_1	4.59e-28	3.1e-29	1.61	ASL	435	NM_000048
1179670_1	9.19e-28	6.36e-29	1.61	TP53INP1	94241	NM_033285
1176925_1	1.4e-27	9.84e-29	1.61	CXCL14	9547	AF144103///NM_004887
1187937_1	4.22e-23	4.09e-24	1.61	WNK1	65125	NM_018979
1185542_1	1.99e-17	2.88e-18	1.61	PTGR1///ZNF483///PTGR1	22949///158399///22949	BE884686///NM_012212
1179940_1	2.59e-14	4.8e-15	1.61	IGFBP3	3486	M35878///NM_000598
1193226_1	7.96e-54	6.91e-56	1.6	FLYWCH1	84256	NM_032296
1177213_1	4.19e-48	5.57e-50	1.6	ABLIM3	22885	NM_014945
1184550_1	6.55e-37	2.25e-38	1.6	NTF3	4908	NM_002527
1185309_1	7.01e-30	4.14e-31	1.6	HMCES	56941	NM_020187
1181667_1	3.93e-22	4.09e-23	1.6	PHYH	5264	NM_006214
1175208_1	3.79e-17	5.6e-18	1.6	SHMT1	6470	NM_004169
1187102_1	4.8e-17	7.15e-18	1.6	CPA5	93979	AF384667///NM_080385
1181648_1	3.17e-51	3.36e-53	1.59	MAPRE3	22924	NM_012326
1179711_1	3.71e-49	4.68e-51	1.59	NPPA	4878	BC005893///NM_006172
1174081_1	4.33e-46	6.86e-48	1.59	DBH	1621	NM_000787
1188953_1	5.28e-38	1.66e-39	1.59	CCR9	10803	NM_031200
1175406_1	1.12e-33	4.76e-35	1.59	SNRNP40	9410	NM_004814
1184452_1	1.4e-30	7.76e-32	1.59	ZCCHC2	54877	AK000229
1188325_1	6.79e-25	5.78e-26	1.59	MT4	84560	NM_032935
1184158_1	1.02e-16	1.55e-17	1.59	UBE2C	11065	NM_007019
1174157_1	6.18e-09	1.75e-09	1.59	GPX2	2877	NM_002083
1184484_1	1.98e-46	3.05e-48	1.58	RASA2	5922	AK025305
1188086_1	4.5e-35	1.76e-36	1.58	ZNF608	57507	NM_020747
1174605_1	1.1e-24	9.5e-26	1.58	RAB14	51552	AL162081///NM_016322
1177132_1	3.7e-24	3.34e-25	1.58	ANO1	55107	NM_018043
1179989_1	1.63e-20	1.91e-21	1.58	LY6E	4061	NM_002346
1185957_1	3.47e-11	8.17e-12	1.58	MYO1B	4430	NM_012223
1176943_1	1.69e-45	2.82e-47	1.57	WDCP	80304	NM_025203
1181333_1	9.62e-40	2.63e-41	1.57	SDHD	6392	NM_003002
1185570_1	2.88e-35	1.11e-36	1.57	CDH16	1014	NM_004062
1185445_1	5.14e-19	6.68e-20	1.57	PHF20	51230	AL137330///NM_016436
1191119_1	8.54e-38	2.74e-39	1.56	SAR1B	51128	NM_016103
1175150_1	2.7e-37	9.02e-39	1.56	FAM110C	642273	AL137761
1193601_1	2.77e-34	1.14e-35	1.56	TGFBR3	7049	NM_003243
1186520_1	9.97e-30	5.97e-31	1.56	KIF17	57576	AB037826///NM_020816
1181193_1	6.9e-28	4.72e-29	1.56	SLC22A14	9389	NM_004803
1190700_1	7.49e-26	5.93e-27	1.56	ABCC6	368	NM_001171
1194182_1	3.2e-18	4.38e-19	1.56	ADAMTS17	170691	AK057529///NM_139057
1173673_1	2.39e-31	1.25e-32	1.55	RPL14	9045	NM_003973
1182389_1	2e-28	1.31e-29	1.55	FTO	79068	AB051539///NM_001080432
1188445_1	2.24e-28	1.47e-29	1.55	PLSCR1	5359	NM_021105
1187653_1	2.13e-46	3.33e-48	1.54	NRIP1	8204	NM_003489
1187090_1	1.07e-28	6.87e-30	1.54	AGXT	189	NM_000030
1179797_1	5.52e-20	6.69e-21	1.54	HPR	3250	NM_020995
1173660_1	4.43e-17	6.58e-18	1.54	CSTF2	1478	NM_001325
1178211_1	1.17e-33	5.02e-35	1.53	MTHFD1L	25902	AL117452///NM_015440
1193599_1	2.52e-31	1.33e-32	1.53	SMIM14	201895	BC008502///NM_174921
1183487_1	3.47e-30	1.99e-31	1.53	ACOT2	10965	NM_006821
1175477_1	3.62e-28	2.42e-29	1.53	MS4A7	58475	NM_021201
1181557_1	1.12e-24	9.76e-26	1.53	DUSP1	1843	NM_004417
1180897_1	9.01e-24	8.36e-25	1.53	ABCB11	8647	NM_003742
1173894_1	7.87e-20	9.62e-21	1.53	EHHADH	1962	NM_001966
1187597_1	7.45e-10	1.95e-10	1.53	EDEM1	9695	NM_014674
1184239_1	1.51e-07	4.82e-08	1.53	RAB35	11021	BC015931///NM_006861
1173710_1	5.75e-34	2.42e-35	1.52	HMGCL	3155	NM_000191
1190241_1	7.04e-32	3.52e-33	1.52	NTF4	4909	NM_006179
1182014_1	5.83e-66	1.93e-68	1.51	DDX49	54555	AL110272
1186807_1	4.4e-41	1.06e-42	1.51	CTBS	1486	NM_004388
1176547_1	1.44e-38	4.32e-40	1.51	ITPKC	80271	D38169///NM_025194
1181248_1	1.1e-35	4.15e-37	1.51	LPIN2	9663	NM_014646
1185183_1	2.76e-28	1.83e-29	1.51	HAAO	23498	NM_012205
1181335_1	3.45e-23	3.34e-24	1.51	ICAM1	3383	NM_000201
1192216_1	2.01e-20	2.38e-21	1.51	LOC101928820	101928820	AK024998
1182403_1	1.46e-17	2.1e-18	1.51	ENTPD5	957	AK025209
1179622_1	7.44e-16	1.22e-16	1.51	SLC16A2	6567	NM_006517
1194984_1	2.69e-09	7.35e-10	1.51	OR8B8	26493	AF238488///NM_012378
1194282_1	3.11e-36	1.12e-37	1.5	MRGPRX2	117194	NM_054030
1184744_1	1.46e-32	6.96e-34	1.5	SLITRK3	22865	NM_014926
1177587_1	1.49e-32	7.09e-34	1.5	SHC2	25759	AB001451///NM_012435
1179966_1	2.33e-32	1.13e-33	1.5	IVD	3712	NM_002225
1173770_1	3.88e-26	2.99e-27	1.5	SFTPC	6440	NM_003018
1178597_1	9.51e-26	7.6e-27	1.5	ADRA1A	148	NM_033303
1180970_1	1.01e-22	1.01e-23	1.5	HK3	3101	NM_002115
1178429_1	6.74e-45	1.17e-46	1.49	RASGRF1	5923	AL359931
1175046_1	5.21e-41	1.26e-42	1.49	FAM219A	203259	AK022819///NM_147202
1178573_1	1.62e-38	4.9e-40	1.49	NDUFV2	4729	NM_021074
1183480_1	2.4e-34	9.79e-36	1.49	HOOK1	51361	AK027250///NM_015888
1181427_1	1.3e-32	6.13e-34	1.49	PID1	55022	NM_017933
1176759_1	1.49e-31	7.62e-33	1.49	ACAD11	84129	NM_032169
1186090_1	1.25e-15	2.08e-16	1.49	PTPRB	5787	NM_002837
1181551_1	1.5e-39	4.16e-41	1.48	EPHA2	1969	NM_004431
1186501_1	2.23e-38	6.82e-40	1.48	RUNX1	861	D43968///NM_001754
1174461_1	1.24e-30	6.9e-32	1.48	LDB2	9079	NM_001290
1188523_1	1.82e-28	1.19e-29	1.48	ZNFX1	57169	AB037825///NM_021035
1186444_1	6.97e-28	4.78e-29	1.48	TMEM27	57393	NM_020665
1178498_1	1.11e-27	7.74e-29	1.48	PXMP2	5827	NM_018663
1184187_1	5.97e-22	6.28e-23	1.48	HOMER2	9455	NM_004839
1177242_1	1.21e-15	2.01e-16	1.48	MYRIP	25924	AL050090///NM_015460
1187494_1	2.25e-52	2.22e-54	1.47	SS18	6760	NM_005637
1182127_1	3.47e-41	8.28e-43	1.47	GRIK1	2897	NM_000830
1184860_1	2.43e-38	7.44e-40	1.47	CMTM6	54918	AF116694///NM_017801
1175306_1	1.56e-35	5.93e-37	1.47	SEMA4B	10509	AB051532///NM_198925
1178395_1	3.57e-31	1.89e-32	1.47	NPC1L1	29881	NM_013389
1175587_1	2.47e-43	4.93e-45	1.46	C19orf66	55337	NM_018381
1185349_1	1.78e-40	4.55e-42	1.46	ARHGAP32	9743	NM_014715
1179794_1	6.38e-39	1.86e-40	1.46	PNRC1	10957	NM_006813
1188518_1	1.76e-32	8.38e-34	1.46	C14orf105	55195	NM_018168
1180527_1	4.97e-32	2.46e-33	1.46	DNAJB1	3337	NM_006145
1179603_1	1.19e-31	6.04e-33	1.46	FERMT2	10979	Z24725///NM_006832
1178497_1	1.08e-25	8.65e-27	1.46	ACSF3	197322	AK056664
1189052_1	4.65e-24	4.24e-25	1.46	PTP4A1	7803	NM_003463
1175262_1	1.72e-18	2.31e-19	1.46	MRPL24	79590	NM_024540
1186313_1	1.41e-42	3e-44	1.45	SYT7	9066	AF038535///NM_004200
1177266_1	1.92e-40	4.93e-42	1.45	LNX2	222484	AK022995///NM_153371
1173842_1	1.18e-37	3.81e-39	1.45	CLPS	1208	NM_001832
1184197_1	7.28e-32	3.65e-33	1.45	C11orf68	83638	NM_031450
1175941_1	1.43e-29	8.69e-31	1.45	S100PBP	64766	NM_022753
1173838_1	1.76e-28	1.15e-29	1.45	CNGA1	1259	NM_000087
1192994_1	6.33e-28	4.32e-29	1.45	UROC1	131669	NM_144639
1188697_1	2.67e-25	2.2e-26	1.45	AGPAT2	10555	NM_006412
1185703_1	2.11e-24	1.88e-25	1.45	NR1I2	8856	NM_003889
1188301_1	4.74e-24	4.32e-25	1.45	DIRAS3	9077	NM_004675
1179743_1	4.3e-22	4.49e-23	1.45	SCP2	6342	M75883///NM_001007250
1188431_1	1.57e-45	2.61e-47	1.44	B4GALT1	2683	NM_001497
1184734_1	2.73e-31	1.44e-32	1.44	AMOTL1	154810	NM_130847
1191856_1	6.56e-20	7.97e-21	1.44	CCL2	6347	NM_002982
1185104_1	3.77e-18	5.18e-19	1.44	PLAC8	51316	NM_016619
1189977_1	7.76e-08	2.42e-08	1.44	SDC4	6385	NM_002999
1177950_1	2.15e-48	2.85e-50	1.43	FANCC	2176	NM_000136
1181314_1	1.58e-37	5.17e-39	1.43	BLNK	29760	NM_013314
1176902_1	3.73e-36	1.36e-37	1.43	FOLR2	2350	NM_000803
1176198_1	4.39e-32	2.17e-33	1.43	ROCK1	6093	NM_005406
1194622_1	2.09e-27	1.49e-28	1.43	LOC100129447	100129447	AK054946
1179572_1	1.34e-24	1.17e-25	1.43	MRC1	4360	NM_002438
1189491_1	3.82e-20	4.59e-21	1.43	RBP5	83758	NM_031491
1184678_1	1.85e-39	5.17e-41	1.42	LOC100505549	100505549	AK058035
1188728_1	3.9e-31	2.08e-32	1.42	NUDT12	83594	NM_031438
1175398_1	9.62e-21	1.11e-21	1.42	FAXDC2	10826	NM_032385
1194880_1	8.62e-19	1.14e-19	1.42	ADHFE1	137872	NM_144650
1174268_1	5.81e-18	8.1e-19	1.42	SEPP1	6414	NM_005410
1189011_1	3.66e-11	8.64e-12	1.42	LEPR	3953	U50748///NM_001003679
1186531_1	1.82e-42	3.93e-44	1.41	MVK	4598	NM_000431
1175515_1	1.13e-31	5.73e-33	1.41	GSTO1	9446	NM_004832
1184837_1	9.52e-29	6.09e-30	1.41	PLIN1	5346	NM_002666
1182405_1	6.7e-28	4.58e-29	1.41	KLF6	1316	NM_001300
1175557_1	2.35e-22	2.41e-23	1.41	NR0B2	8431	NM_021969
1178633_1	1.48e-20	1.73e-21	1.41	CD81	975	NM_004356
1184196_1	3.3e-18	4.52e-19	1.41	C10orf10	11067	NM_007021
1189729_1	2.09e-14	3.84e-15	1.41	GPR31	2853	NM_005299
1185889_1	2.27e-39	6.41e-41	1.4	NREP	9315	AK021624
1184365_1	1.89e-33	8.29e-35	1.4	SLC6A13	6540	NM_016615
1176582_1	1.69e-31	8.72e-33	1.4	SLC22A15	55356	AL353933
1188179_1	1.06e-25	8.49e-27	1.4	NIPAL1	152519	AK023734
1187438_1	1.81e-23	1.72e-24	1.4	CYP2J2	1573	NM_000775
1179653_1	9.01e-22	9.64e-23	1.4	SOD1	6647	NM_000454
1181349_1	5.03e-30	2.93e-31	1.39	NCAN	1463	NM_004386
1176846_1	2.28e-27	1.63e-28	1.39	LOC145678	145678	AL109682
1187237_1	4.57e-25	3.84e-26	1.39	DNAI2	64446	NM_023036
1180154_1	2.85e-23	2.74e-24	1.39	IQGAP2	10788	NM_006633
1189531_1	1.78e-16	2.78e-17	1.39	ATOH1	474	NM_005172
1181942_1	4.73e-16	7.63e-17	1.39	CDKN1A	1026	NM_000389
1190568_1	6.76e-16	1.11e-16	1.39	TAS2R13	50838	NM_023920
1173734_1	8.32e-13	1.73e-13	1.39	SSBP1	6742	NM_003143
1178634_1	1.01e-10	2.47e-11	1.39	CCL11	6356	NM_002986
1179612_1	9.73e-10	2.58e-10	1.39	ITIH2	3698	NM_002216
1184342_1	7.62e-51	8.54e-53	1.38	FRMD4B	23150	AB023230///NM_015123
1191191_1	8.27e-39	2.45e-40	1.38	BCCIP	56647	NM_078469
1177174_1	5.53e-38	1.74e-39	1.38	LSAMP	4045	NM_002338
1188037_1	5.31e-34	2.22e-35	1.38	SP3	6670	AK021546
1178080_1	3.63e-33	1.62e-34	1.38	SERPINB8	5271	NM_002640
1180223_1	1.54e-32	7.33e-34	1.38	NFIL3	4783	NM_005384
1173568_1	6.1e-29	3.84e-30	1.38	ENPEP	2028	NM_001977
1185612_1	5.9e-27	4.31e-28	1.38	PANK1	53354	AK057932///NM_138316
1180556_1	1.16e-26	8.65e-28	1.38	MAP4K2	5871	NM_004579
1174971_1	2.98e-21	3.29e-22	1.38	FGB	2244	NM_005141
1175971_1	1.07e-17	1.52e-18	1.38	ZNF599	148103	NM_001007248
1178993_1	9.95e-14	1.94e-14	1.38	STEAP1	26872	NM_012449
1176134_1	5.4e-41	1.31e-42	1.37	FNIP2	57600	AK057981
1184291_1	6.06e-39	1.76e-40	1.37	FHOD1	29109	NM_013241
1183904_1	1.35e-37	4.37e-39	1.37	KCNN3	3782	NM_002249
1187512_1	7.34e-37	2.54e-38	1.37	ASB1	51665	AB032972///NM_001040445
1176593_1	1.51e-33	6.54e-35	1.37	CCDC94	55702	NM_018074
1183237_1	3.61e-31	1.92e-32	1.37	TFPI2	7980	NM_006528
1184526_1	7.03e-27	5.16e-28	1.37	ECHDC3	79746	NM_024693
1183776_1	3.49e-26	2.68e-27	1.37	CASP4	837	NM_033306
1187714_1	3.66e-24	3.3e-25	1.37	HAGH	3029	NM_005326
1177538_1	3.18e-21	3.51e-22	1.37	KIAA0556	23247	AB011128///NM_015202
1185450_1	1.96e-16	3.07e-17	1.37	LOC100996345	100996345	AK057319
1179567_1	1.8e-15	3.05e-16	1.37	LRPAP1	4043	NM_002337
1180757_1	1.95e-30	1.1e-31	1.36	MCL1	4170	BC017197///NM_182763
1178142_1	1.57e-26	1.18e-27	1.36	SMPDL3A	10924	NM_006714
1179844_1	7.99e-22	8.52e-23	1.36	ECHS1	1892	NM_004092
1187547_1	5.5e-19	7.17e-20	1.36	SMAD6	4091	AF035528///NM_005585
1191756_1	1.22e-42	2.58e-44	1.35	BPIFB4	149954	NM_182519
1189322_1	2.21e-40	5.72e-42	1.35	FOXC2	2303	NM_005251
1174083_1	3.44e-40	9.04e-42	1.35	CHRNB2	1141	NM_000748
1189169_1	1.14e-33	4.88e-35	1.35	FEV	54738	NM_017521
1181136_1	1.64e-31	8.45e-33	1.35	NTNG2	84628	BC013770///NM_032536
1186117_1	2.85e-30	1.63e-31	1.35	KCNC4	3749	NM_004978
1176938_1	3.25e-30	1.86e-31	1.35	GRAMD1C	54762	NM_017577
1182247_1	7.26e-27	5.34e-28	1.35	NDUFB1	4707	AK055348///NM_004545
1180424_1	9.48e-22	1.02e-22	1.35	NADK2	133686	AK057950///NM_153013
1186086_1	1.85e-20	2.17e-21	1.35	LINC00654	149837	AL137476
1185372_1	4.05e-39	1.17e-40	1.34	WDR24	84219	NM_032259
1183746_1	1.53e-37	5e-39	1.34	SLC5A9	200010	AI767388
1180564_1	2.04e-37	6.71e-39	1.34	GCHFR	2644	NM_005258
1176096_1	8.96e-34	3.81e-35	1.34	NAAA	27163	AK025371///NM_014435
1189470_1	7.06e-33	3.24e-34	1.34	SHB	6461	NM_003028
1187736_1	7.07e-32	3.54e-33	1.34	CFD	1675	NM_001928
1178249_1	1.73e-28	1.13e-29	1.34	UNC5C	8633	NM_003728
1186539_1	1.57e-26	1.17e-27	1.34	SMIM24	284422	AF161441///NM_001136503
1191227_1	2.55e-25	2.1e-26	1.34	SARAF	51669	NM_016127
1185137_1	4.43e-25	3.7e-26	1.34	AIG1	51390	NM_016108
1181997_1	1.72e-19	2.15e-20	1.34	TNFRSF25	8718	NM_003790
1184286_1	2.43e-16	3.83e-17	1.34	GRAMD4	23151	AB018310///NM_015124
1191878_1	1.47e-11	3.37e-12	1.34	SLC2A10	81031	NM_030777
1191887_1	3.08e-08	9.24e-09	1.34	AKR1C1	1645	NM_001353
1186382_1	3.74e-32	1.84e-33	1.33	PPIL2	23759	AF320072
1179893_1	2.48e-31	1.3e-32	1.33	PDIA5	10954	NM_006810
1178165_1	3.53e-26	2.71e-27	1.33	AK3	50808	NM_016282
1194589_1	1.1e-23	1.02e-24	1.33	FBXO31	79791	AK055320
1175100_1	8.52e-22	9.1e-23	1.33	HADH	3033	NM_005327
1193355_1	1.67e-17	2.42e-18	1.33	ACY1	95	NM_000666
1182221_1	1.02e-16	1.55e-17	1.33	MAOA	4128	NM_000240
1173985_1	2.8e-16	4.43e-17	1.33	SRGN	5552	NM_002727
1175293_1	3.61e-14	6.74e-15	1.33	ALDH1L1	10840	NM_012190
1178473_1	1.39e-36	4.89e-38	1.32	C21orf91	54149	AK023825
1193384_1	4.53e-27	3.29e-28	1.32	EIF5	1983	NM_001969
1175340_1	2.74e-22	2.82e-23	1.32	ATF5	22809	NM_012068
1175203_1	4.98e-19	6.48e-20	1.32	CYR61	3491	NM_001554
1179093_1	1.42e-15	2.38e-16	1.32	ADI1	55256	NM_018269
1194992_1	2.37e-07	7.73e-08	1.32	SORT1	6272	AK023648
1189968_1	6.77e-05	2.84e-05	1.32	SLPI	6590	NM_003064
1194236_1	3.9e-40	1.03e-41	1.31	LOC81787	81787	AL512723
1185292_1	1.06e-38	3.15e-40	1.31	CBFA2T3	863	NM_005187
1175176_1	2.49e-34	1.02e-35	1.31	DLC1	10395	AB051510///NM_006094
1183813_1	1.49e-33	6.46e-35	1.31	PYGO1	26108	AK055370
1189665_1	2.51e-29	1.55e-30	1.31	VPREB1	7441	NM_007128
1194082_1	8.17e-28	5.63e-29	1.31	FOXC1	2296	NM_001453
1179694_1	1.71e-26	1.29e-27	1.31	ACP2	53	NM_001610
1175445_1	8.09e-26	6.43e-27	1.31	CHRNA4	1137	NM_000744
1188461_1	2.38e-20	2.82e-21	1.31	PPARGC1A	10891	NM_013261
1188729_1	8.15e-07	2.79e-07	1.31	CCDC144NL-AS1	440416	AK057473
1186489_1	8.7e-40	2.36e-41	1.3	TNFRSF10D	8793	NM_003840
1179316_1	1.99e-38	6.02e-40	1.3	IL6ST	3572	AL049265
1183874_1	7.76e-37	2.69e-38	1.3	LST1	7940	NM_007161
1184103_1	1.97e-30	1.11e-31	1.3	MYOZ3	91977	AF052497///NM_133371
1190033_1	1.79e-27	1.27e-28	1.3	TMEM254-AS1	219347	AK021673
1183181_1	2.38e-23	2.28e-24	1.3	TMEM71	137835	AK057631///NM_144649
1173557_1	3.64e-22	3.77e-23	1.3	XDH	7498	NM_000379
1174037_1	9.68e-22	1.04e-22	1.3	HTR3A	3359	NM_000869
1186791_1	2.89e-20	3.45e-21	1.3	RSPO3	84870	AF251057///NM_032784
1183073_1	1.78e-19	2.23e-20	1.3	GGT2///GGT3P	728441///2679	M30474///NR_003267
1184852_1	4.64e-16	7.48e-17	1.3	GPT	2875	NM_005309
1180380_1	1.39e-14	2.51e-15	1.3	GAMT	2593	NM_000156
1193742_1	2.22e-13	4.45e-14	1.3	MITF	4286	BC012503
1181617_1	4.77e-13	9.72e-14	1.3	BHMT2	23743	NM_017614
1195032_1	7.37e-13	1.53e-13	1.3	USP9Y	8287	AK057605///NM_004654
1179847_1	1.87e-11	4.32e-12	1.3	SLC38A3	10991	NM_006841
1183193_1	3.72e-43	7.58e-45	1.29	PUS10	150962	AK021502
1191280_1	9.04e-40	2.46e-41	1.29	HMGN5	79366	NM_030763
1178719_1	6.5e-39	1.9e-40	1.29	RIPK4	54101	NM_020639
1178574_1	3.64e-32	1.79e-33	1.29	MAFF	23764	NM_012323
1177812_1	1.95e-29	1.19e-30	1.29	TUBE1	51175	NM_016262
1183783_1	7.27e-28	4.98e-29	1.29	ARMC6	93436	NM_033415
1189365_1	4.44e-26	3.45e-27	1.29	GBP4	115361	NM_052941
1187315_1	4.45e-26	3.46e-27	1.29	XBP1	7494	NM_005080
1182184_1	4.47e-26	3.48e-27	1.29	LAP3	51056	NM_015907
1184056_1	1.08e-18	1.43e-19	1.29	RYR2	6262	NM_001035
1177079_1	4.45e-14	8.4e-15	1.29	RAMP3	10268	NM_005856
1194963_1	1.36e-13	2.67e-14	1.29	SLC22A7	10864	BC017963
1183757_1	2.48e-39	7.01e-41	1.28	LRRC40	55631	NM_017768
1175000_1	1.43e-36	5.04e-38	1.28	PDLIM5	10611	AL049969///NM_001011513
1174716_1	2.24e-36	8.02e-38	1.28	KAT5	10524	NM_006388
1176315_1	6.11e-32	3.04e-33	1.28	SKAP1	8631	NM_003726
1188007_1	2.29e-29	1.41e-30	1.28	MICALCL	84953	NM_032867
1176242_1	7.18e-27	5.28e-28	1.28	C1orf54	79630	NM_024579
1190174_1	3.43e-23	3.32e-24	1.28	H6PD	9563	AK026460///NM_004285
1178018_1	9.65e-19	1.28e-19	1.28	TRIOBP	11078	AB051449///NM_007032
1189957_1	4.21e-18	5.8e-19	1.28	TMPRSS6	164656	BI832330
1176700_1	8.69e-18	1.23e-18	1.28	OAF///OAF	220323///220323	AK021720///NM_178507
1183943_1	2.99e-15	5.15e-16	1.28	SELE	6401	NM_000450
1178120_1	5.72e-13	1.17e-13	1.28	GPAM	57678	AB046780///NM_020918
1180925_1	1.21e-12	2.55e-13	1.28	VPS13C	54832	NM_018080
1173629_1	4.44e-11	1.05e-11	1.28	SRD5A1	6715	NM_001047
1175962_1	3.67e-08	1.11e-08	1.28	HGD	3081	NM_000187
1190974_1	3.71e-07	1.23e-07	1.28	ACAT2	39	NM_005891
1177267_1	1.09e-48	1.42e-50	1.27	NRBF2	29982	NM_030759
1193315_1	3.23e-38	9.94e-40	1.27	HVCN1	84329	NM_032369
1179702_1	2.16e-09	5.86e-10	1.27	APOC2	344	NM_000483
1193595_1	1.35e-08	3.91e-09	1.27	UGT3A1	133688	NM_152404
1173635_1	1.52e-08	4.43e-09	1.27	FBP1	2203	NM_000507
1174872_1	5.66e-48	7.69e-50	1.26	ZNF410	57862	NM_021188
1181820_1	1.55e-27	1.1e-28	1.26	COLEC10	10584	NM_006438
1181358_1	5.34e-21	6.01e-22	1.26	KYNU	8942	NM_003937
1188339_1	9.47e-21	1.09e-21	1.26	MRM1	79922	NM_024864
1190202_1	1.69e-18	2.27e-19	1.26	NAAA	27163	NM_014435
1190062_1	9.82e-17	1.5e-17	1.26	PHC2	1912	AK055807
1179485_1	2.4e-12	5.19e-13	1.26	SLC39A10	57181	AB033091///NM_020342
1194136_1	4.98e-12	1.1e-12	1.26	CMBL	134147	BC001573///NM_138809
1193942_1	2.91e-05	1.16e-05	1.26	GSTM4	2948	NM_000850
1177657_1	3.59e-43	7.28e-45	1.25	CACNG8	59283	AK055160
1180467_1	2.68e-36	9.63e-38	1.25	ACADVL	37	NM_000018
1185729_1	3.11e-32	1.52e-33	1.25	LOC100506473	100506473	AK058000
1189465_1	2.22e-30	1.26e-31	1.25	CDH23	64072	NM_022124
1180764_1	1.58e-29	9.63e-31	1.25	MIR1-1HG	128826	AK056985///NM_178463
1185565_1	5.57e-26	4.37e-27	1.25	DLAT	1737	NM_001931
1185351_1	1.59e-25	1.29e-26	1.25	FAM96A	84191	NM_032231
1177359_1	9.25e-24	8.59e-25	1.25	PPP1R3B	79660	NM_024607
1173916_1	7.09e-23	6.99e-24	1.25	RPA3	6119	NM_002947
1179307_1	2.18e-21	2.38e-22	1.25	EIF4EBP1	1978	NM_004095
1180038_1	7.48e-19	9.83e-20	1.25	CTSL	1514	NM_001912
1179041_1	4.17e-18	5.75e-19	1.25	GBP1	2633	NM_002053
1190559_1	6.06e-44	1.17e-45	1.24	ZNF571	51276	NM_016536
1179348_1	1.17e-40	2.94e-42	1.24	CMTR2	55783	NM_018348
1176512_1	2.85e-30	1.62e-31	1.24	TRAIP	10293	NM_005879
1173846_1	4.32e-24	3.92e-25	1.24	CTSE	1510	NM_001910
1191277_1	1.44e-22	1.46e-23	1.24	ESRP2	80004	NM_024939
1179432_1	2.03e-19	2.56e-20	1.24	FAH	2184	NM_000137
1176110_1	2.16e-14	3.97e-15	1.24	TPD52L1	7164	NM_003287
1184258_1	2.49e-14	4.61e-15	1.24	GFRA1	2674	AK056108
1187193_1	6.36e-11	1.53e-11	1.24	IFITM1	8519	NM_003641
1183809_1	1.16e-34	4.63e-36	1.23	SLC9B2	133308	BC009732///NM_178833
1181094_1	1.05e-31	5.33e-33	1.23	CYP51A1-AS1	613126	AL133568
1180759_1	1.19e-31	6.05e-33	1.23	YTHDC1	91746	AL049340
1174338_1	1.22e-31	6.19e-33	1.23	MVD	4597	NM_002461
1186514_1	1.23e-28	7.93e-30	1.23	GALNT2	2590	NM_004481
1184151_1	2.49e-28	1.65e-29	1.23	ABHD14A	25864	NM_015407
1188006_1	3.94e-27	2.85e-28	1.23	IFT140	9742	AK023912
1180341_1	1.63e-21	1.77e-22	1.23	STAT4	6775	NM_003151
1184169_1	1.45e-19	1.8e-20	1.23	NF1	4763	NM_000267
1188012_1	2.91e-14	5.41e-15	1.23	CYP4F11	57834	NM_021187
1177679_1	5.38e-12	1.19e-12	1.23	AUTS2	26053	AF326917///NM_015570
1194783_1	2.4e-10	6.03e-11	1.23	TM4SF1	4071	BC008442///NM_014220
1180843_1	4.79e-09	1.34e-09	1.23	RPL9	6133	BC007261///NM_000661
1189896_1	0.000252	0.000114	1.23	HLF	3131	M95585///NM_002126
1180354_1	1.37e-31	7.01e-33	1.22	PCCA	5095	NM_000282
1181274_1	2.35e-31	1.23e-32	1.22	SRSF5	6430	NM_006925
1194088_1	1.68e-28	1.1e-29	1.22	PALM2	114299	NM_053016
1180352_1	1.4e-25	1.13e-26	1.22	AMFR	267	AF124145///NM_001144
1185165_1	1.45e-23	1.37e-24	1.22	GRTP1	79774	NM_024719
1194625_1	3.78e-22	3.93e-23	1.22	LOC440982	440982	AK054937
1178299_1	1.27e-19	1.58e-20	1.22	SHBG	6462	NM_001040
1180707_1	1.05e-15	1.75e-16	1.22	CLEC2B	9976	NM_005127
1180263_1	4.53e-14	8.55e-15	1.22	BASP1	10409	NM_006317
1175344_1	7.52e-14	1.45e-14	1.22	ACOX2	8309	NM_003500
1188387_1	1.46e-12	3.1e-13	1.22	RTP3	83597	NM_031440
1189245_1	1.51e-07	4.85e-08	1.22	CXCL12	6387	NM_000609
1186480_1	6.64e-50	8.02e-52	1.21	ECE2	9718	NM_014693
1189364_1	8.78e-34	3.73e-35	1.21	ARHGEF26	26084	AF415175///NM_015595
1176667_1	1.38e-33	5.94e-35	1.21	LILRB2	10288	NM_005874
1176032_1	4.92e-31	2.66e-32	1.21	DECR2	26063	NM_020664
1176118_1	2.09e-23	1.99e-24	1.21	ARHGEF15	22899	NM_173728
1179481_1	6.35e-23	6.24e-24	1.21	HDAC11	79885	NM_024827
1175531_1	3.08e-12	6.71e-13	1.21	ACSL5	51703	NM_016234
1195006_1	1.71e-09	4.62e-10	1.21	TST	7263	NM_003312
1188659_1	4.16e-33	1.87e-34	1.2	ZBTB22	9278	NM_005453
1194108_1	1.32e-29	7.96e-31	1.2	DDAH1	23576	NM_012137
1194420_1	1.34e-27	9.4e-29	1.2	LOC101928203	101928203	AK057218
1173874_1	1.39e-25	1.13e-26	1.2	GK	2710	NM_000167
1178689_1	4.77e-21	5.33e-22	1.2	PAMR1	25891	NM_001001991
1175377_1	7.55e-21	8.61e-22	1.2	SMIM19	114926	BC013035///NM_138436
1179984_1	4.64e-18	6.41e-19	1.2	GCSH	2653	NM_004483
1181429_1	6.87e-18	9.66e-19	1.2	RPL32	6161	NM_000994
1177940_1	2.31e-13	4.64e-14	1.2	RARRES2	5919	NM_002889
1181009_1	5.87e-08	1.81e-08	1.2	BAAT	570	NM_001701
1187109_1	9.39e-06	3.57e-06	1.2	ARHGEF37	389337	AK023814///NM_001001669
1187688_1	0.000239	0.000108	1.2	ALDOC	230	NM_005165
1174793_1	1.72e-56	1.18e-58	1.19	EPB41L5	57669	AB046768///NM_020909
1187726_1	1.32e-39	3.65e-41	1.19	CRADD	8738	NM_003805
1173508_1	1.21e-35	4.57e-37	1.19	SDHB	6390	NM_003000
1186059_1	4.53e-25	3.8e-26	1.19	SALL1	6299	NM_002968
1179604_1	8.09e-25	6.95e-26	1.19	CTSO	1519	NM_001334
1192563_1	8.02e-24	7.41e-25	1.19	IL24	11009	NM_006850
1190980_1	7.36e-20	8.99e-21	1.19	SORL1	6653	NM_003105
1189335_1	1.27e-19	1.58e-20	1.19	CTBP1	1487	NM_001328
1185532_1	2.77e-17	4.06e-18	1.19	TSC22D1	8848	NM_006022
1193655_1	5.5e-34	2.31e-35	1.18	TRIM7	81786	AF396655///NM_203294
1181986_1	7.62e-33	3.51e-34	1.18	SELK	58515	AF161415///NM_021237
1173928_1	1.72e-31	8.93e-33	1.18	ESR1	2099	NM_000125
1183975_1	6.1e-31	3.32e-32	1.18	AKAP6	9472	NM_004274
1180239_1	4.12e-29	2.57e-30	1.18	EMP1	2012	NM_001423
1178168_1	7.22e-29	4.58e-30	1.18	IKBKG	8517	NM_003639
1173534_1	2.76e-25	2.28e-26	1.18	TNFRSF1A	7132	NM_001065
1194331_1	9.04e-23	9.02e-24	1.18	C2orf50	130813	AK057872///NM_182500
1191130_1	1.45e-22	1.47e-23	1.18	MSRB1	51734	NM_016332
1174562_1	4.91e-21	5.51e-22	1.18	SLC4A4	8671	NM_003759
1176170_1	4.97e-19	6.46e-20	1.18	RARRES3	5920	NM_004585
1176924_1	2.31e-15	3.95e-16	1.18	EFHD1	80303	AF218006///NM_025202
1174229_1	5.31e-15	9.34e-16	1.18	HSPA9	3313	NM_004134
1182022_1	6.06e-12	1.35e-12	1.18	CYP4F12	66002	NM_023944
1175225_1	2.59e-09	7.06e-10	1.18	C1QB	713	NM_000491
1180803_1	3.03e-39	8.63e-41	1.17	ZBTB21	49854	AB033053///NM_020727
1174661_1	1.28e-37	4.15e-39	1.17	CPNE6	9362	AL137688
1174134_1	2.13e-35	8.19e-37	1.17	ADRB2	154	M15169///NM_000024
1189591_1	2.8e-33	1.25e-34	1.17	MYL10	93408	BC002778
1182261_1	5.99e-31	3.26e-32	1.17	TTPAL	79183	NM_024331
1194772_1	5.99e-31	3.26e-32	1.17	LINC00963	100506190	AK057050
1183415_1	8.57e-31	4.71e-32	1.17	TPMT	7172	NM_000367
1181734_1	5.12e-30	2.99e-31	1.17	C4orf3	401152	AK025703
1181107_1	8.49e-29	5.41e-30	1.17	STARD4	134429	NM_139164
1186613_1	1.99e-26	1.51e-27	1.17	SIGLEC17P	284367	AF161341
1176662_1	1.15e-25	9.21e-27	1.17	APMAP	57136	AB033767///NM_020531
1178679_1	4.21e-25	3.52e-26	1.17	ZCCHC17	51538	NM_016505
1186376_1	1.23e-22	1.24e-23	1.17	HPGDS	27306	NM_014485
1180874_1	7.28e-21	8.29e-22	1.17	KIAA0509	57242	AB007978
1189015_1	2.86e-20	3.41e-21	1.17	KIF2B	84643	NM_032559
1181313_1	2.32e-19	2.94e-20	1.17	GLRA3	8001	NM_006529
1179954_1	1.89e-17	2.74e-18	1.17	ALDH4A1	8659	NM_003748
1173738_1	3.56e-11	8.39e-12	1.17	PRTN3	5657	NM_002777
1186334_1	1.41e-08	4.1e-09	1.17	BIRC3	330	AF070674///NM_182962
1183717_1	2.07e-46	3.2e-48	1.16	NRXN3	9369	NM_004796
1182017_1	2.86e-36	1.03e-37	1.16	MAP2K3	5606	NM_002756
1176371_1	2.45e-34	1e-35	1.16	SEC24D	9871	NM_014822
1175145_1	1.76e-33	7.66e-35	1.16	C11orf54	28970	BC012298///NM_014039
1187208_1	5.85e-31	3.17e-32	1.16	SERINC1	57515	AB033079///NM_020755
1174610_1	3.09e-29	1.91e-30	1.16	LMAN1	3998	AK025773
1177171_1	1.65e-26	1.25e-27	1.16	MSRA	4482	NM_012331
1187244_1	1.17e-24	1.02e-25	1.16	BPIFA2	140683	AF432917///NM_080574
1181984_1	4.92e-24	4.5e-25	1.16	CFL2	1073	AF134802///NM_021914
1177222_1	5.66e-24	5.2e-25	1.16	GRIN3A	116443	AL137422///NM_133445
1177961_1	1.47e-23	1.38e-24	1.16	ABCA8	10351	NM_007168
1175923_1	9.25e-23	9.25e-24	1.16	ACSS2	55902	NM_018677
1191300_1	5.19e-21	5.83e-22	1.16	SLC25A18	83733	NM_031481
1194552_1	7.36e-21	8.38e-22	1.16	TENM1	10178	AK055765///NM_014253
1179815_1	2.05e-15	3.48e-16	1.16	AMBP	259	NM_001633
1178089_1	7e-15	1.24e-15	1.16	TCP10L	140290	AK058078///NM_144659
1179706_1	3.65e-12	7.98e-13	1.16	HYAL1	3373	NR_047690
1191837_1	8.1e-12	1.82e-12	1.16	PPP1R3C	5507	BC012625///NM_005398
1188359_1	0.000629	0.000299	1.16	MTTP	4547	NM_000253
1176767_1	6.42e-41	1.57e-42	1.15	KIFC3	3801	BC001211///NM_005550
1186635_1	3.64e-26	2.8e-27	1.15	ZKSCAN1	7586	NM_003439
1186497_1	4.47e-21	5e-22	1.15	IQSEC2	23096	AB011094///NM_015075
1180439_1	8.07e-21	9.22e-22	1.15	SLC23A2	9962	D87075///NM_005116
1177673_1	9.11e-21	1.05e-21	1.15	ASPA	443	NM_000049
1191013_1	1.22e-20	1.42e-21	1.15	SLC45A3	85414	NM_033102
1183463_1	3.44e-20	4.12e-21	1.15	EBPL	84650	NM_032565
1179361_1	7.98e-20	9.76e-21	1.15	CDA	978	NM_001785
1181957_1	6.55e-18	9.18e-19	1.15	RAB20	55647	NM_017817
1194806_1	1e-17	1.43e-18	1.15	FAM151A	338094	BC015993///NM_176782
1174315_1	2.41e-17	3.52e-18	1.15	UQCRQ	27089	NM_014402
1177529_1	6.62e-17	9.97e-18	1.15	NDFIP2	54602	AB032991
1174175_1	1.31e-15	2.19e-16	1.15	SCNN1A	6337	NM_001038
1180405_1	1.55e-13	3.06e-14	1.15	DECR1	1666	NM_001359
1180553_1	9.19e-08	2.88e-08	1.15	TFF3	7033	NM_003226
1185036_1	5.85e-41	1.43e-42	1.14	RALGDS	5900	AB037729///NM_006266
1185949_1	1.25e-37	4.04e-39	1.14	IL12RB1	3594	NM_005535
1176975_1	5.5e-34	2.31e-35	1.14	POLR1E	64425	NM_022490
1186550_1	8.91e-33	4.14e-34	1.14	SOWAHC	65124	NM_023016
1188805_1	3.9e-31	2.08e-32	1.14	PLD1	5337	AK026225
1175455_1	3.65e-24	3.29e-25	1.14	SAT2	112483	BC011751///NM_133491
1186738_1	1.95e-23	1.85e-24	1.14	PLPP7	84814	NM_032728
1176137_1	8.92e-23	8.89e-24	1.14	AMOTL1	154810	AK024350///NM_130847
1174135_1	2.1e-21	2.29e-22	1.14	ST6GAL1	6480	NM_003032
1189293_1	6.9e-19	9.04e-20	1.14	FHL1	2273	NM_001449
1182641_1	1.35e-16	2.08e-17	1.14	ATAD2B	54454	AK023705
1193826_1	4.22e-16	6.79e-17	1.14	NR1H3	10062	NM_005693
1191697_1	3.62e-11	8.53e-12	1.14	ABCG8	64241	NM_022437
1193032_1	3.04e-44	5.7e-46	1.13	USP38	84640	AB067478///NM_032557
1186045_1	2.14e-37	7.07e-39	1.13	ADRA1B	147	NM_000679
1181556_1	6.86e-33	3.14e-34	1.13	NR1H4	9971	NM_005123
1180449_1	1.01e-32	4.71e-34	1.13	IL1R1	3554	NM_000877
1185916_1	2.35e-30	1.33e-31	1.13	TESMIN	9633	NM_004923
1175117_1	5.9e-21	6.66e-22	1.13	COPRS	55352	AJ272196///NM_018405
1176013_1	4.57e-20	5.52e-21	1.13	NIT2	56954	NM_020202
1193011_1	5.21e-17	7.79e-18	1.13	IGSF8	93185	NM_052868
1175182_1	9.21e-14	1.79e-14	1.13	FBLIM1	54751	AL133035///NM_001024216
1187276_1	1.31e-40	3.32e-42	1.12	WFDC3	140686	AL591713
1177741_1	1.08e-37	3.47e-39	1.12	SYT11	23208	AK021924
1173844_1	1.5e-34	6.02e-36	1.12	MCC	4163	NM_002387
1182166_1	3.03e-34	1.25e-35	1.12	C21orf33	8209	NM_004649
1175467_1	7.35e-33	3.38e-34	1.12	ATPAF1	64756	AL137294///NM_001042546
1185172_1	9.84e-29	6.31e-30	1.12	WNT11	7481	NM_004626
1191666_1	3.12e-23	3.01e-24	1.12	PROSC	11212	BC012334///NM_007198
1173604_1	6.98e-22	7.4e-23	1.12	FLT3LG	2323	NM_001459
1179420_1	2.79e-20	3.33e-21	1.12	CCL3	6348	NM_002983
1186470_1	2.5e-19	3.17e-20	1.12	MSL2	55167	AB046805///NM_018133
1193976_1	2.15e-17	3.13e-18	1.12	VIPR1	7433	NM_004624
1179731_1	1.37e-15	2.29e-16	1.12	SERPINB2	5055	NM_002575
1173662_1	4.67e-46	7.46e-48	1.11	CSTB	1476	NM_000100
1178229_1	3.8e-43	7.76e-45	1.11	SERTAD1	29950	NM_013376
1192473_1	3.24e-32	1.59e-33	1.11	ITSN1	6453	U61166///NM_001001132
1178528_1	7.68e-29	4.88e-30	1.11	RAB27A	5873	U38654///NM_183236
1175544_1	1.28e-28	8.29e-30	1.11	SIGIRR	59307	NM_021805
1178095_1	2.4e-27	1.72e-28	1.11	SPCS3	60559	NM_021928
1183617_1	1.93e-24	1.7e-25	1.11	CPEB4	80315	AB051460///NM_030627
1182191_1	8.55e-23	8.49e-24	1.11	WWC2-AS2	152641	AK054839
1181537_1	3.73e-21	4.14e-22	1.11	HSD17B10	3028	NM_004493
1176467_1	6.52e-21	7.41e-22	1.11	LHPP	64077	NM_022126
1184651_1	2.42e-19	3.07e-20	1.11	ACOX1	51	BC008767///NM_004035
1180393_1	3.64e-19	4.68e-20	1.11	NFKBIA	4792	NM_020529
1173914_1	1.8e-18	2.43e-19	1.11	DPYD	1806	NM_000110
1174151_1	1.38e-14	2.49e-15	1.11	FMO4	2329	NM_002022
1182386_1	1.66e-14	3.04e-15	1.11	GGT1	2678	NM_013421
1187921_1	2.29e-11	5.33e-12	1.11	ALB	213	NM_000477
1185835_1	1.48e-08	4.32e-09	1.11	SCD	6319	AB032261///NM_005063
1192842_1	1.91e-35	7.34e-37	1.1	USO1	8615	NM_003715
1174937_1	1.46e-34	5.85e-36	1.1	SHD	56961	NM_020209
1176088_1	1.76e-32	8.39e-34	1.1	ATG16L1	55054	AK024453///NM_198890
1174904_1	7.34e-30	4.36e-31	1.1	PEX3	8504	NM_003630
1189910_1	1.44e-27	1.01e-28	1.1	HOOK1	51361	NM_015888
1186495_1	3.51e-25	2.92e-26	1.1	CDH19	28513	NM_021153
1182426_1	1.2e-20	1.39e-21	1.1	H6PD	9563	AK024548///NM_004285
1173491_1	3.45e-19	4.43e-20	1.1	ADH1B	125	AF153821
1186419_1	1.45e-18	1.93e-19	1.1	LINC01315	102723775	BI915409
1180589_1	3.68e-17	5.43e-18	1.1	PRDX4	10549	NM_006406
1173820_1	2.08e-16	3.26e-17	1.1	POLR3D	661	NM_001722
1189481_1	1.68e-13	3.33e-14	1.1	ZFC3H1	196441	BC015679///NM_144982
1180681_1	3.31e-11	7.77e-12	1.1	STARD10	10809	NM_006645
1187800_1	1.11e-09	2.95e-10	1.1	CDHR5	53841	NM_021924
1188668_1	3.8e-09	1.06e-09	1.1	GREM2	64388	NM_022469
1174683_1	1.82e-41	4.24e-43	1.09	DNAJA3	9093	NM_005147
1188960_1	3.49e-29	2.17e-30	1.09	CAPN11	11131	NM_007058
1188019_1	1.27e-28	8.24e-30	1.09	MORN1	79906	NM_024848
1177372_1	4.05e-21	4.51e-22	1.09	SAT1	6303	NM_002970
1193526_1	1.16e-18	1.54e-19	1.09	TRIM15	89870	NM_033229
1178744_1	2.15e-18	2.9e-19	1.09	NKX3-1	4824	AF247704///NM_006167
1194070_1	1.4e-16	2.17e-17	1.09	SUPT20H	55578	NM_001014286
1177707_1	3.22e-15	5.57e-16	1.09	COLEC11	78989	NM_024027
1174791_1	4.13e-14	7.77e-15	1.09	MGLL	11343	NM_007283
1180403_1	8.19e-14	1.59e-14	1.09	KHK	3795	NM_000221
1178215_1	6.16e-12	1.37e-12	1.09	ADGRG6	57211	NM_001032395
1190596_1	6.11e-10	1.59e-10	1.09	GPLD1	2822	NM_001503
1177887_1	3.55e-09	9.8e-10	1.09	F7	2155	NM_000131
1183791_1	8.25e-40	2.24e-41	1.08	MADD	8567	NM_003682
1191449_1	7.32e-37	2.53e-38	1.08	GTPBP1	9567	BC014075///NM_004286
1174496_1	1.02e-32	4.77e-34	1.08	INTS10	55174	NM_018142
1183283_1	5.2e-30	3.04e-31	1.08	IL1RL1	9173	AL117622
1190597_1	4.56e-28	3.08e-29	1.08	DKFZP586B0319	26069	AL050097
1177383_1	4.81e-28	3.26e-29	1.08	ZCCHC3	85364	NM_033089
1192670_1	1.45e-24	1.27e-25	1.08	STAT3	6774	NM_003150
1179910_1	3.28e-23	3.17e-24	1.08	LILRB5	10990	NM_006840
1185454_1	2.23e-22	2.29e-23	1.08	FAM198A	729085	AL117530
1193405_1	3.35e-22	3.47e-23	1.08	ADIPOR2	79602	NM_024551
1193843_1	1.15e-21	1.24e-22	1.08	HBA2///HBA1	3040///3039	BI771544
1187159_1	1.29e-20	1.51e-21	1.08	KIRREL2	84063	AL136654///NM_199180
1188618_1	2.29e-17	3.34e-18	1.08	INMT	11185	AF128846///NM_006774
1180875_1	1.16e-14	2.09e-15	1.08	KIAA0040	9674	NM_014656
1195044_1	4.88e-13	9.98e-14	1.08	LDHA	3939	NM_005566
1181878_1	6.2e-06	2.32e-06	1.08	MYF5	4617	NM_005593
1181799_1	5.28e-44	1.01e-45	1.07	PODNL1	79883	NM_024825
1189667_1	6.32e-30	3.71e-31	1.07	FABP3P2	56677	U72237
1194941_1	7.25e-25	6.19e-26	1.07	C11orf54	28970	AK055836
1180540_1	1.98e-24	1.75e-25	1.07	PTPN2	5771	NM_002828
1176557_1	8.03e-23	7.95e-24	1.07	WWC1	23286	AB020676///NM_015238
1189038_1	3.89e-21	4.33e-22	1.07	PPP1R3F	89801	NM_033215
1185935_1	4.4e-21	4.91e-22	1.07	MGAT5	4249	NM_002410
1194193_1	9.27e-18	1.31e-18	1.07	VSTM4	196740	AK056299///NM_144984
1186469_1	1.29e-14	2.34e-15	1.07	SULT1B1	27284	NM_014465
1173776_1	3.2e-13	6.45e-14	1.07	TBP	6908	NM_003194
1184278_1	1.6e-11	3.68e-12	1.07	C1QC	714	NM_172369
1179908_1	2.99e-09	8.21e-10	1.07	RPS3A	6189	NM_001006
1191010_1	5.1e-38	1.6e-39	1.06	ADAM19	8728	NM_033274
1173870_1	2.26e-32	1.09e-33	1.06	GFAP	2670	NM_002055
1187114_1	1.34e-28	8.68e-30	1.06	NCOR1	9611	NM_006311
1193932_1	1.96e-23	1.87e-24	1.06	ACYP2	98	NM_138448
1185972_1	3.47e-23	3.36e-24	1.06	TRIM17	51127	NM_016102
1174895_1	7.36e-20	8.98e-21	1.06	CACNG3	10368	NM_006539
1181661_1	2.15e-18	2.91e-19	1.06	WDTC1	23038	AB028960
1184974_1	6.27e-14	1.2e-14	1.06	ZBTB20	26137	BC010934
1180176_1	6.66e-12	1.49e-12	1.06	MYC	4609	NM_002467
1174313_1	4.67e-11	1.11e-11	1.06	ASXL1	171023	AB023195///NM_015338
1181357_1	3.55e-38	1.1e-39	1.05	SERTAD3	29946	NM_013368
1174451_1	1.7e-35	6.48e-37	1.05	MVB12B	89853	AK024432///NM_033446
1182149_1	4.88e-34	2.04e-35	1.05	PDE6A	5145	NM_000440
1186936_1	6.18e-33	2.83e-34	1.05	DBT	1629	NM_001918
1176327_1	3.66e-32	1.8e-33	1.05	TOR1A	1861	NM_000113
1192438_1	1.24e-26	9.27e-28	1.05	NADSYN1	55191	AL512694
1178317_1	2.27e-24	2.03e-25	1.05	PGM5	5239	AL137698///NM_021965
1174364_1	3.75e-24	3.39e-25	1.05	KLF6	1316	AL117595
1185019_1	9.3e-22	9.98e-23	1.05	LILRB3	11025	NM_006864
1175366_1	5.36e-19	6.99e-20	1.05	ZBED1	9189	NM_004729
1178309_1	8.15e-17	1.23e-17	1.05	SLCO1A2	6579	NM_021094
1175164_1	2.62e-16	4.14e-17	1.05	RAPGEF3	10411	NM_006105
1174070_1	2.48e-13	4.98e-14	1.05	VTN	7448	NM_000638
1188907_1	8.08e-13	1.68e-13	1.05	DBH-AS1	138948	AF129263
1174146_1	9.94e-13	2.09e-13	1.05	DSG1	1828	NM_001942
1174281_1	4.11e-12	9.03e-13	1.05	PLIN2	123	NM_001122
1180072_1	3.41e-11	8.03e-12	1.05	SLC25A15	10166	NM_014252
1179462_1	2.7e-33	1.2e-34	1.04	KDSR	2531	NM_002035
1191512_1	1.08e-26	8.03e-28	1.04	GJD2	57369	NM_020660
1190294_1	1.58e-07	5.07e-08	1.04	FLJ32255	643977	AK056817
1182457_1	0.000109	4.7e-05	1.04	DERL2	51009	NM_016041
1177719_1	8.71e-39	2.59e-40	1.03	BRF1	2972	NM_001519
1174142_1	6.19e-32	3.09e-33	1.03	PDE6B	5158	NM_000283
1173973_1	2.4e-26	1.82e-27	1.03	PGM1	5236	NM_002633
1174827_1	2.24e-24	1.99e-25	1.03	SRSF6	6431	NM_006275
1180129_1	2.64e-24	2.36e-25	1.03	BORCS8-MEF2B	4207	NM_005919
1180622_1	9.06e-22	9.71e-23	1.03	TNNI2	7136	NM_003282
1180394_1	9.79e-18	1.39e-18	1.03	LGALS9	3965	NM_009587
1185854_1	8.55e-15	1.53e-15	1.03	LOC101926892	101926892	AK024336
1174357_1	2.04e-14	3.76e-15	1.03	MGLL	11343	AF131821///NM_001003794
1178542_1	5.84e-14	1.11e-14	1.03	MCTP2	55784	AK026984
1173824_1	2.47e-12	5.35e-13	1.03	C8G	733	NM_000606
1186279_1	1.19e-10	2.91e-11	1.03	MMRN2	79812	NM_024756
1182421_1	5.9e-09	1.66e-09	1.03	MLXIPL	51085	NM_032951
1175908_1	3.66e-31	1.94e-32	1.02	LOC102724002	102724002	AK025166
1193378_1	4.88e-30	2.83e-31	1.02	C9orf3	84909	NM_032823
1174956_1	1.25e-28	8.09e-30	1.02	FBXL3	26224	NM_012158
1191983_1	7.37e-26	5.83e-27	1.02	TBC1D2B	23102	AK000173
1174672_1	1.93e-24	1.71e-25	1.02	PINK1	65018	NM_032409
1190676_1	3.41e-24	3.06e-25	1.02	PELP1	27043	U88153///NM_014389
1180888_1	5.44e-23	5.32e-24	1.02	CHST3	9469	AB017915///NM_004273
1190061_1	6.62e-23	6.51e-24	1.02	NTN5	126147	BC018697///NM_145807
1185442_1	9.04e-23	9.02e-24	1.02	RBPMS	11030	AK024192///NM_001008710
1175450_1	9.04e-21	1.04e-21	1.02	FAM46A	55603	NM_017633
1185475_1	6.6e-14	1.27e-14	1.02	OXT	5020	NM_000915
1195140_1	7.07e-14	1.36e-14	1.02	LDHA	3939	NM_005566
1179897_1	7.34e-13	1.52e-13	1.02	FBXO8	26269	NM_012180
1190236_1	4.65e-10	1.2e-10	1.02	PNPLA3	80339	NM_025225
1191575_1	1.17e-09	3.13e-10	1.02	C16orf59	80178	NM_025108
1187890_1	8.26e-06	3.12e-06	1.02	CRYAA	1409	NM_000394
1190170_1	6.99e-37	2.41e-38	1.01	PLRG1	5356	NM_002669
1187735_1	1.1e-31	5.58e-33	1.01	BNIP2	663	NM_004330
1194093_1	6.09e-26	4.79e-27	1.01	FAM46A	55603	AJ420583
1175586_1	2.18e-19	2.74e-20	1.01	HSD17B11	51170	NM_016245
1182886_1	1.44e-17	2.06e-18	1.01	MPEG1	219972	AK024358///NM_001039396
1181289_1	9.77e-17	1.49e-17	1.01	POR	5447	AF258341///NM_000941
1192602_1	2.76e-15	4.75e-16	1.01	PDXDC2P	283970	AK026209
1181037_1	4.86e-15	8.51e-16	1.01	HS3ST3B1	9953	NM_006041
1192613_1	2.65e-11	6.18e-12	1.01	TACC1	6867	AK057659
1181825_1	1.74e-09	4.69e-10	1.01	FCGR3B	2215	J04162///NM_000570
1173501_1	4.96e-08	1.52e-08	1.01	CEACAM8	1088	NM_001816
1186574_1	5.72e-40	1.54e-41	1	ADAMTS13	11093	AB069698///NM_139026
1176120_1	2.23e-37	7.38e-39	1	TMEM40	55287	NM_018306
1188890_1	7.62e-33	3.51e-34	1	WDR90	197335	AB067511///NM_145294
1183351_1	1.38e-27	9.66e-29	1	DCAF7	10238	AK022145
1175972_1	1.21e-25	9.75e-27	1	PEMT	10400	NM_007169
1189634_1	5.49e-25	4.65e-26	1	KCNG2	26251	NM_012283
1181185_1	9.04e-19	1.19e-19	1	AHNAK	79026	NM_024060
1179675_1	4.95e-18	6.86e-19	1	PNP	4860	NM_000270
1192663_1	1.52e-14	2.76e-15	1	ZDHHC11	79844	AK024233///NM_024786
1191269_1	2.04e-14	3.75e-15	1	PECR	55825	AF119841///NM_018441
1184009_1	6.18e-11	1.48e-11	1	PGRMC1	10857	NM_006667
1189497_1	2.29e-09	6.24e-10	1	TSEN2	80746	NM_025265
1180725_1	1.35e-31	6.91e-33	-1	ZNF768	79724	NM_024671
1190611_1	8.14e-29	5.18e-30	-1	NRBP1	29959	NM_013392
1179850_1	1.08e-28	6.98e-30	-1	UBL4A	8266	NM_014235
1188100_1	2.7e-26	2.05e-27	-1	LRRC37B	114659	NM_052888
1195168_1	4.66e-22	4.87e-23	-1	EIF4A2	1974	NM_001967
1175632_1	6.48e-21	7.36e-22	-1	ELAVL1	1994	BC003376///NM_001419
1189371_1	8.98e-20	1.11e-20	-1	ATPIF1	93974	BC001867///NM_178191
1179947_1	1.1e-12	2.31e-13	-1	FDPS	2224	NM_002004
1175137_1	4.5e-09	1.26e-09	-1	PTGDS	5730	NM_000954
1195246_1	8.71e-09	2.49e-09	-1	TUBA1B	10376	NM_006082
1174775_1	3.85e-34	1.59e-35	-1.01	VPS45	11311	NM_007259
1173727_1	6.5e-34	2.75e-35	-1.01	LTB	4050	NM_002341
1180029_1	3.9e-28	2.62e-29	-1.01	ZMIZ2	83637	NM_031449
1183553_1	9.59e-28	6.66e-29	-1.01	CROCC	9696	NM_014675
1187228_1	4.2e-26	3.24e-27	-1.01	CTDSPL	10217	NM_005808
1185209_1	1.37e-25	1.11e-26	-1.01	CCT7	10574	NM_006429
1190899_1	4.12e-25	3.44e-26	-1.01	MDC1	9656	NM_014641
1179610_1	1.05e-23	9.83e-25	-1.01	GARS	2617	NM_002047
1179207_1	1.19e-23	1.11e-24	-1.01	GLA	2717	NM_000169
1193472_1	2.37e-23	2.27e-24	-1.01	ATXN7L3B	552889	AK056642
1195216_1	4.69e-23	4.56e-24	-1.01	EIF4A2	1974	NM_001967
1195312_1	9.39e-23	9.4e-24	-1.01	EIF4A2	1974	NM_001967
1179941_1	4.78e-22	5.01e-23	-1.01	PTDSS1	9791	NM_014754
1175482_1	6.08e-22	6.4e-23	-1.01	SPCS1	28972	NM_014041
1195072_1	1.26e-21	1.36e-22	-1.01	EIF4A2	1974	NM_001967
1189325_1	1.88e-19	2.36e-20	-1.01	COG5	10466	NM_006348
1174271_1	4.31e-19	5.58e-20	-1.01	HDAC2	3066	NM_001527
1185374_1	1.78e-18	2.4e-19	-1.01	ITM2C	81618	NM_030926
1182082_1	5.51e-18	7.68e-19	-1.01	TNFSF4	7292	NM_003326
1179979_1	3.1e-15	5.36e-16	-1.01	PLK1	5347	NM_005030
1180730_1	1.06e-14	1.91e-15	-1.01	SLC16A3	9123	NM_004207
1183511_1	0.000828	0.000402	-1.01	IGHM	3507	Y14737
1175158_1	1.64e-39	4.58e-41	-1.02	SEPN1	57190	AJ306399///NM_206926
1180254_1	2.02e-33	8.9e-35	-1.02	SLC4A2	6522	NM_003040
1193644_1	5.15e-33	2.33e-34	-1.02	MINOS1	440574	BC009927
1180117_1	1.71e-31	8.85e-33	-1.02	MATR3	9782	NM_018834
1193624_1	5.67e-30	3.32e-31	-1.02	DDX17	10521	AL080113
1180092_1	1.76e-25	1.43e-26	-1.02	SUMF2	25870	BC006159///NM_001042470
1190940_1	2.45e-25	2.01e-26	-1.02	NCKAP1	10787	NM_013436
1184944_1	2.4e-21	2.64e-22	-1.02	HJURP	55355	NM_018410
1184612_1	2.82e-19	3.59e-20	-1.02	LDHC	3948	NM_002301
1178535_1	2.89e-19	3.68e-20	-1.02	TP53I3	9540	NM_004881
1177209_1	5.09e-17	7.6e-18	-1.02	ABHD17C	58489	AL390079///NM_021214
1187346_1	9.16e-17	1.39e-17	-1.02	KIF15	56992	NM_020242
1185314_1	7.2e-15	1.28e-15	-1.02	HOXA10	3206	BC013971
1190976_1	1.34e-13	2.63e-14	-1.02	CLDN7	1366	NM_001307
1185294_1	4.37e-13	8.88e-14	-1.02	PSD4	23550	NM_012455
1176933_1	2.4e-09	6.53e-10	-1.02	SMC3	9126	NM_005445
1181191_1	5.85e-07	1.98e-07	-1.02	RASEF	158158	AK056882
1173677_1	8.11e-06	3.06e-06	-1.02	FDX1	2230	BC010284///NM_004109
1190361_1	0.00123	0.000614	-1.02	EMILIN2	84034	NM_032048
1187479_1	2.63e-39	7.44e-41	-1.03	SPATS2	65244	NM_023071
1178541_1	3.66e-33	1.64e-34	-1.03	DCAF7	10238	AK025925///NM_005828
1179180_1	1.48e-31	7.6e-33	-1.03	NT5C	30833	NM_014595
1184073_1	2.02e-31	1.05e-32	-1.03	PRKD2	25865	AF309082///NM_016457
1179406_1	2.65e-30	1.51e-31	-1.03	APEX1	328	NM_001641
1173954_1	2.78e-28	1.85e-29	-1.03	LIG1	3978	NM_000234
1189842_1	8.1e-25	6.96e-26	-1.03	HNRNPA1	3178	NM_031157
1189057_1	4.91e-24	4.48e-25	-1.03	NOMO1	23420	NM_014287
1191193_1	3.27e-22	3.38e-23	-1.03	SAE1	10055	NM_005500
1192521_1	4.03e-22	4.2e-23	-1.03	DDX39A	10212	NM_005804
1176974_1	6.75e-22	7.15e-23	-1.03	PLPP2	8612	NM_003712
1175465_1	1.9e-20	2.24e-21	-1.03	ERO1A	30001	AK024224
1194152_1	2.33e-19	2.95e-20	-1.03	YWHAH	7533	NM_003405
1178164_1	4.98e-18	6.91e-19	-1.03	RTP4	64108	NM_022147
1188401_1	2.9e-16	4.6e-17	-1.03	CPQ	10404	NM_016134
1179271_1	2.36e-15	4.03e-16	-1.03	SULF1	23213	AB029000///NM_015170
1182531_1	6.35e-15	1.12e-15	-1.03	ONECUT2	9480	AK021717
1184259_1	3.68e-13	7.46e-14	-1.03	IFI27L2	83982	NM_032036
1185631_1	4e-11	9.47e-12	-1.03	MPZL2	10205	AF275945///NM_005797
1186001_1	4.61e-11	1.1e-11	-1.03	GTSE1	51512	NM_016426
1189483_1	5.98e-06	2.23e-06	-1.03	PAGE5	90737	BC009230///NM_001013435
1187050_1	2.37e-35	9.15e-37	-1.04	CARM1	10498	AF055027///NM_199141
1176486_1	4.29e-33	1.93e-34	-1.04	DCP2	167227	NM_152624
1176112_1	2.09e-30	1.18e-31	-1.04	KIAA1429	25962	AB037850///NM_015496
1177765_1	8.91e-30	5.31e-31	-1.04	AHCTF1	25909	AB059277///NM_015446
1191094_1	2.26e-26	1.72e-27	-1.04	PSMC3IP	29893	NM_013290
1189205_1	1.13e-24	9.81e-26	-1.04	PRMT2	3275	NM_001535
1193844_1	3.06e-24	2.74e-25	-1.04	PIGS	94005	NM_033198
1185052_1	4.93e-24	4.51e-25	-1.04	NOL7	51406	NM_016167
1182246_1	9.2e-23	9.19e-24	-1.04	ATP6AP2	10159	NM_005765
1185826_1	1.07e-22	1.07e-23	-1.04	TRIP6	7205	AF000974///NM_003302
1183808_1	1.29e-20	1.5e-21	-1.04	ERMP1	79956	AB058718///NM_024896
1174434_1	5.81e-19	7.58e-20	-1.04	CDKN2C	1031	NM_001262
1190015_1	3.85e-18	5.29e-19	-1.04	ENO1	2023	NM_001428
1185951_1	6.24e-14	1.19e-14	-1.04	PARPBP	55010	NM_017915
1184326_1	1.76e-10	4.37e-11	-1.04	RIT1	6016	NM_006912
1177170_1	3.88e-07	1.29e-07	-1.04	DDHD2	23259	AB018268
1191253_1	7.16e-05	3.01e-05	-1.04	TMEM68	137695	AK056932///NM_152417
1187603_1	0.000224	0.000101	-1.04	FAM57A	79850	NM_024792
1182118_1	2.07e-40	5.33e-42	-1.05	ATXN7L3	56970	AL390158
1179719_1	2.48e-40	6.43e-42	-1.05	MPV17	4358	NM_002437
1178905_1	2.79e-31	1.47e-32	-1.05	ZNF343	79175	NM_024325
1187878_1	4.08e-30	2.35e-31	-1.05	NECTIN2	5819	NM_002856
1179872_1	4.03e-29	2.52e-30	-1.05	LSM4	25804	NM_012321
1193982_1	1.95e-28	1.28e-29	-1.05	LUZP1	7798	AK025345///NM_033631
1180507_1	3.72e-28	2.5e-29	-1.05	SMAD2	4087	NM_005901
1179636_1	1.19e-27	8.29e-29	-1.05	GCN1	10985	D86973///NM_006836
1179369_1	1.22e-27	8.54e-29	-1.05	SLC10A3	8273	NM_019848
1176411_1	7.76e-27	5.73e-28	-1.05	TTC31	64427	NM_022492
1195286_1	6.11e-26	4.81e-27	-1.05	NUP62	23636	NM_016553
1182471_1	6.85e-26	5.41e-27	-1.05	MCUR1	63933	AK026843
1184131_1	9.26e-25	8e-26	-1.05	ADAM15	8751	NM_003815
1190945_1	1.75e-24	1.54e-25	-1.05	UBR5	51366	NM_015902
1187435_1	8.04e-24	7.43e-25	-1.05	ZBED3	84327	NM_032367
1184065_1	6.75e-20	8.21e-21	-1.05	SEPT6	23157	D50918///NM_015129
1175522_1	1.79e-19	2.24e-20	-1.05	ARPC1B	10095	NM_005720
1189435_1	5.76e-13	1.18e-13	-1.05	SERPINH1	871	NM_001235
1181930_1	7.86e-13	1.63e-13	-1.05	TXNIP	10628	NM_006472
1185229_1	4.81e-36	1.77e-37	-1.06	DPM2	8818	BC015374///NM_003863
1178186_1	1.06e-35	3.97e-37	-1.06	STX10	8677	NM_003765
1184247_1	1.93e-33	8.48e-35	-1.06	PMF1	11243	NM_007221
1191236_1	7.1e-33	3.26e-34	-1.06	MTCH1	23787	NM_014341
1179672_1	9.83e-33	4.58e-34	-1.06	ANXA11	311	NM_001157
1185223_1	8.11e-29	5.16e-30	-1.06	PRRC2B	84726	AB011087
1175652_1	1.72e-23	1.63e-24	-1.06	GNPAT	8443	NM_014236
1194160_1	9.31e-23	9.31e-24	-1.06	PRKCA	5578	AK055431///NM_002737
1180205_1	9.13e-20	1.12e-20	-1.06	PYCR1	5831	NM_006907
1178357_1	2.07e-19	2.61e-20	-1.06	HSPB11	51668	NM_016126
1185138_1	2.31e-19	2.92e-20	-1.06	PP7080	25845	AK023178
1184980_1	8.55e-19	1.13e-19	-1.06	CHD7	55636	NM_017780
1193620_1	9.9e-19	1.31e-19	-1.06	RPL18	6141	NM_000979
1177912_1	2.92e-16	4.65e-17	-1.06	MAGEA5	4104	U10689///NM_021049
1176550_1	1.25e-14	2.25e-15	-1.06	STAT1	6772	NM_007315
1187298_1	4.79e-10	1.23e-10	-1.06	KIF5B	3799	NM_004521
1190232_1	1.61e-09	4.33e-10	-1.06	PCDHB2	56133	NM_018936
1185655_1	2.9e-39	8.24e-41	-1.07	PABPN1	8106	NM_004643
1186170_1	7.55e-39	2.22e-40	-1.07	AAAS	8086	NM_015665
1189361_1	1.14e-35	4.29e-37	-1.07	NDRG3	57446	NM_032013
1175826_1	1.31e-33	5.63e-35	-1.07	CREB3L2	64764	AL080209///NM_194071
1178221_1	5.77e-33	2.63e-34	-1.07	DUSP12	11266	NM_007240
1191270_1	3.9e-32	1.92e-33	-1.07	KLHDC3	116138	NM_057161
1187853_1	1.66e-30	9.27e-32	-1.07	ADD1	118	BC013393///NM_001119
1190307_1	5.49e-29	3.44e-30	-1.07	GPS1	2873	NM_004127
1182672_1	2.12e-23	2.02e-24	-1.07	ZNF606	80095	AB058755///NM_025027
1180668_1	8.54e-20	1.05e-20	-1.07	RPA1	6117	NM_002945
1177789_1	9.7e-20	1.19e-20	-1.07	CDCA4	55038	NM_017955
1195018_1	3.95e-18	5.43e-19	-1.07	SOX4	6659	AJ420500///NM_003107
1180291_1	3.07e-16	4.88e-17	-1.07	SALL2	6297	X98834///NM_005407
1175169_1	1.45e-15	2.43e-16	-1.07	NUPR1	26471	NM_012385
1194202_1	1.74e-15	2.93e-16	-1.07	THAP8	199745	AK057453///NM_152658
1179443_1	2.43e-15	4.16e-16	-1.07	HLA-DQB1	3119	NM_002123
1189311_1	8.05e-15	1.43e-15	-1.07	PAQR8	85315	AK057083///NM_133367
1184159_1	1.05e-12	2.2e-13	-1.07	SNAI2	6591	BC014890///NM_003068
1183565_1	4.6e-12	1.01e-12	-1.07	PAPLN	89932	AL110280///NM_173462
1173972_1	2.71e-06	9.8e-07	-1.07	PGC	5225	NM_002630
1182938_1	3.62e-06	1.32e-06	-1.07	RALA	5898	NM_005402
1188562_1	2.65e-05	1.05e-05	-1.07	SOX13	9580	NM_005686
1180802_1	4.34e-37	1.47e-38	-1.08	ANGEL2	90806	AK022855///NM_144567
1193639_1	6.75e-35	2.67e-36	-1.08	CNOT3	4849	NM_014516
1189493_1	5.66e-33	2.57e-34	-1.08	SNRNP200	23020	NM_014014
1188777_1	2.65e-31	1.39e-32	-1.08	PSMC4	5704	NM_006503
1191226_1	7.26e-30	4.3e-31	-1.08	YWHAB	7529	NM_003404
1181306_1	5.31e-29	3.33e-30	-1.08	C6orf89	221477	AK058086///NM_152734
1183678_1	9.58e-26	7.65e-27	-1.08	LUC7L3	51747	AB034205///NM_006107
1180059_1	3.03e-22	3.13e-23	-1.08	SRPK2	6733	NM_182691
1184982_1	1.31e-20	1.53e-21	-1.08	SNRPF	6636	NM_003095
1195013_1	5.48e-20	6.64e-21	-1.08	SORT1	6272	NM_002959
1180629_1	1.67e-19	2.08e-20	-1.08	TPI1	7167	NM_000365
1195015_1	8.4e-19	1.11e-19	-1.08	COX6C	1345	NM_004374
1181847_1	9.32e-17	1.42e-17	-1.08	MAGED1	9500	NM_006986
1186942_1	1.31e-15	2.19e-16	-1.08	SAMD1	90378	BC007384///NM_138352
1179191_1	7.95e-13	1.65e-13	-1.08	SPHK1	8877	NM_021972
1191071_1	1.15e-12	2.43e-13	-1.08	LRP12	29967	NM_013437
1174450_1	3.04e-10	7.72e-11	-1.08	DKK3	27122	NM_013253
1175171_1	1.05e-42	2.21e-44	-1.09	MED15	51586	AK000003///NM_015889
1195406_1	1.7e-31	8.79e-33	-1.09	NUP62	23636	NM_016553
1179296_1	1.4e-28	9.09e-30	-1.09	TIGD5	84948	NM_032862
1195262_1	1.23e-26	9.18e-28	-1.09	NUP62	23636	NM_016553
1174665_1	9.43e-26	7.53e-27	-1.09	SYNGR1	9145	NM_004711
1175565_1	7.98e-25	6.85e-26	-1.09	NEDD4L	23327	AB007899///NM_015277
1175138_1	2e-24	1.77e-25	-1.09	KIAA0196	9897	NM_014846
1175435_1	2.28e-17	3.31e-18	-1.09	ETV1	2115	AF070641///NM_004956
1193021_1	3.32e-16	5.31e-17	-1.09	ASPH	444	AF339775
1181784_1	1.08e-14	1.95e-15	-1.09	NAV3	89795	NM_014903
1189763_1	6.87e-14	1.32e-14	-1.09	HIST1H4A	8359	NM_003538
1180601_1	3.43e-13	6.92e-14	-1.09	SOX4	6659	NM_003107
1185078_1	1.84e-12	3.94e-13	-1.09	ARMC1	55156	NM_018120
1178274_1	9.15e-11	2.22e-11	-1.09	DPP4	1803	NM_001935
1183743_1	4.79e-07	1.61e-07	-1.09	IGKV1D-13	28902	BG535392
1183881_1	7.05e-39	2.07e-40	-1.1	HDAC1	3065	NM_004964
1174125_1	3.5e-38	1.08e-39	-1.1	PKN1	5585	NM_002741
1179470_1	2.57e-35	9.91e-37	-1.1	RALY	22913	NM_016732
1190287_1	2.64e-33	1.17e-34	-1.1	R3HDM1	23518	NM_015361
1180810_1	2.66e-33	1.19e-34	-1.1	RHNO1	83695	NM_001252499
1179527_1	9.57e-33	4.45e-34	-1.1	PSMD2	5708	NM_002808
1174261_1	4.13e-32	2.04e-33	-1.1	MSH6	2956	NM_000179
1178593_1	6.63e-31	3.62e-32	-1.1	ANAPC7	51434	NM_016238
1181611_1	1.31e-30	7.27e-32	-1.1	SMARCC1	6599	NM_003074
1192556_1	1.8e-30	1.01e-31	-1.1	TBL1XR1	79718	AF268193///NM_024665
1174410_1	3.47e-30	1.99e-31	-1.1	GPAA1	8733	NM_003801
1181999_1	4.07e-30	2.34e-31	-1.1	CFL1	1072	NM_005507
1174523_1	4.58e-30	2.65e-31	-1.1	SPATS2L	26010	NM_015535
1179255_1	2.62e-29	1.62e-30	-1.1	WAC	51322	AB058747///NM_100486
1184063_1	2.17e-28	1.42e-29	-1.1	TMEM258	746	NM_014206
1180120_1	7.83e-27	5.79e-28	-1.1	UNG	7374	NM_003362
1177864_1	3.85e-26	2.97e-27	-1.1	LIMK1	3984	NM_002314
1179752_1	1.66e-25	1.35e-26	-1.1	PIGC	5279	NM_002642
1189434_1	7.88e-25	6.75e-26	-1.1	LSM8	51691	NM_016200
1190651_1	1.61e-18	2.15e-19	-1.1	DCAF13	25879	NM_015420
1189310_1	1.51e-17	2.17e-18	-1.1	GPSM1	26086	AL117478
1186275_1	3.49e-11	8.21e-12	-1.1	ZNF681	148213	NM_138286
1189193_1	4.51e-11	1.07e-11	-1.1	COL5A3	50509	NM_015719
1183912_1	1.36e-41	3.14e-43	-1.11	ATP5G2	517	NM_005176
1181048_1	2.15e-38	6.54e-40	-1.11	DAP3	7818	NM_033657
1182123_1	3.49e-36	1.26e-37	-1.11	TMEM9	252839	AF151020///NM_016456
1191474_1	1.16e-33	4.98e-35	-1.11	UBQLN4	56893	NM_020131
1181740_1	1.29e-33	5.57e-35	-1.11	RAC1	5879	NM_006908
1187288_1	2.68e-32	1.3e-33	-1.11	PIP5K1A	8394	NM_003557
1182144_1	2.82e-30	1.61e-31	-1.11	ARL3	403	NM_004311
1180194_1	2.73e-27	1.96e-28	-1.11	SLC39A6	25800	NM_012319
1178493_1	4.66e-27	3.39e-28	-1.11	NDUFS6	4726	NM_004553
1180294_1	1.32e-25	1.07e-26	-1.11	PDCD6	10016	NM_013232
1183191_1	5.84e-25	4.96e-26	-1.11	PIEZO2	63895	NM_022068
1184729_1	3.06e-23	2.95e-24	-1.11	BCAT2	587	NM_001190
1186803_1	5.74e-21	6.48e-22	-1.11	ZNF714	148206	NM_182515
1194222_1	1e-20	1.16e-21	-1.11	CBX5	23468	AK055641
1185195_1	4.14e-20	4.98e-21	-1.11	GPD2	2820	AK022596
1173853_1	3.75e-17	5.54e-18	-1.11	ANXA3	306	NM_005139
1174069_1	1.44e-15	2.41e-16	-1.11	MMP7	4316	NM_002423
1177749_1	4.86e-15	8.52e-16	-1.11	PLXDC2	84898	NM_032812
1194885_1	5.14e-15	9.02e-16	-1.11	QSER1	79832	AK055185
1181910_1	3.44e-13	6.97e-14	-1.11	MAPK13	5603	NM_002754
1179275_1	1.82e-35	6.96e-37	-1.12	HIST1H3H	8357	NM_003536
1177537_1	1.02e-34	4.08e-36	-1.12	ZFP62	643836	NM_152283
1177857_1	1.06e-29	6.35e-31	-1.12	GINS1	9837	NM_021067
1182190_1	2.31e-28	1.53e-29	-1.12	TMEM184B	25829	NM_012264
1179788_1	3.61e-28	2.41e-29	-1.12	BRI3	25798	NM_015379
1186992_1	2.02e-25	1.65e-26	-1.12	ZNF544	27300	NM_014480
1190228_1	1.12e-24	9.68e-26	-1.12	DSN1	79980	NM_024918
1180840_1	1.92e-24	1.69e-25	-1.12	CSNK1G1	53944	AK023779///NM_022048
1184900_1	5.23e-23	5.11e-24	-1.12	CLTA	1211	NM_007096
1173775_1	1.29e-19	1.6e-20	-1.12	DNAJC10	54431	NM_018981
1185614_1	1.78e-19	2.23e-20	-1.12	OIP5	11339	BC015050///NM_007280
1178565_1	1.27e-17	1.82e-18	-1.12	HIST1H2AG	8969	NM_021064
1184661_1	2.57e-17	3.75e-18	-1.12	TSPAN3	10099	NM_198902
1188038_1	2.63e-15	4.51e-16	-1.12	RPS6KA3	6197	AK022869///NM_004586
1189279_1	9.3e-13	1.95e-13	-1.12	RRAGD	58528	AL137502
1195388_1	3.18e-12	6.94e-13	-1.12	CYC1	1537	NM_001916
1186410_1	4.64e-42	1.03e-43	-1.13	ATP13A2	23400	NM_022089
1182233_1	2.2e-41	5.14e-43	-1.13	RPP21	79897	NM_024839
1176910_1	6.3e-38	1.99e-39	-1.13	MEN1	4221	NM_000244
1179659_1	8.43e-35	3.35e-36	-1.13	RALBP1	10928	NM_006788
1175202_1	1.94e-33	8.52e-35	-1.13	CANT1	124583	BC017655///NM_138793
1180578_1	4.71e-31	2.53e-32	-1.13	ANKIB1	54467	AL137349
1180369_1	6.11e-29	3.85e-30	-1.13	ATP5G1	516	NM_005175
1183530_1	7.35e-29	4.67e-30	-1.13	RPRD1A	55197	AF419845///NM_018170
1180994_1	1.94e-27	1.38e-28	-1.13	AGAP1	116987	NM_014914
1180389_1	7.15e-25	6.1e-26	-1.13	IGSF3	3321	AB007935///NM_001007237
1191238_1	6.35e-22	6.7e-23	-1.13	LMCD1	29995	NM_014583
1177386_1	1.4e-19	1.74e-20	-1.13	CHML	1122	AK000933///NM_001821
1195142_1	2.67e-19	3.4e-20	-1.13	NUP62	23636	NM_016553
1185985_1	3.97e-19	5.12e-20	-1.13	DIAPH3	81624	NM_030932
1185207_1	8.73e-17	1.32e-17	-1.13	NSF	4905	NM_006178
1176469_1	1.58e-14	2.88e-15	-1.13	MRAP2	112609	BC010003///NM_138409
1174970_1	9.04e-10	2.38e-10	-1.13	HIST1H1C	3006	NM_005319
1180222_1	3.92e-35	1.53e-36	-1.14	QARS	5859	NM_005051
1184269_1	2.41e-32	1.17e-33	-1.14	AKT1S1	84335	NM_032375
1184940_1	2.45e-31	1.28e-32	-1.14	SLC38A10	124565	BC014642///NM_138570
1192607_1	1.09e-30	6.04e-32	-1.14	PHF20L1	51105	NM_016018
1188402_1	9.28e-30	5.55e-31	-1.14	XRCC6	2547	NM_001469
1184865_1	1.32e-29	7.96e-31	-1.14	HNRNPU	3192	NM_031844
1184895_1	5.98e-27	4.38e-28	-1.14	ZNF10	7556	NM_015394
1189263_1	1.48e-23	1.39e-24	-1.14	DCTPP1	79077	NM_024096
1189090_1	1.59e-21	1.72e-22	-1.14	PURB	5814	AK056651
1183232_1	5.11e-21	5.73e-22	-1.14	ITGAV	3685	NM_002210
1190438_1	2.78e-17	4.07e-18	-1.14	ITGA2	3673	NM_002203
1182913_1	4.65e-16	7.49e-17	-1.14	THSD7A	221981	AK001884
1181928_1	1.86e-13	3.7e-14	-1.14	TMED3	23423	NM_007364
1186971_1	9.4e-13	1.97e-13	-1.14	ZNF704	619279	BC004287
1189982_1	9.97e-11	2.43e-11	-1.14	CELSR1	9620	NM_014246
1173699_1	3.02e-09	8.29e-10	-1.14	HNRNPF	3185	NM_004966
1193097_1	2.95e-06	1.07e-06	-1.14	CAPZB	832	NM_004930
1184028_1	4.5e-42	9.96e-44	-1.15	RNF220	55182	NM_018150
1188408_1	5.81e-41	1.42e-42	-1.15	AARS2	57505	AB033096///NM_020745
1180595_1	2.21e-38	6.76e-40	-1.15	CASC3	22794	X80199///NM_007359
1177567_1	5.96e-34	2.51e-35	-1.15	CNOT11	55571	NM_017546
1195238_1	5.02e-33	2.27e-34	-1.15	NUP62	23636	NM_016553
1180712_1	7.77e-33	3.59e-34	-1.15	CD34	947	NM_001773
1181502_1	2.2e-31	1.15e-32	-1.15	DLG5	9231	AB011155///NM_004747
1183658_1	6.96e-30	4.1e-31	-1.15	PLXND1	23129	AB014520///NM_015103
1185243_1	1.38e-28	8.97e-30	-1.15	NAA20	51126	NM_016100
1195334_1	1.19e-27	8.29e-29	-1.15	NUP62	23636	NM_016553
1178169_1	1.44e-27	1.01e-28	-1.15	ATXN2L	11273	NM_007245
1180378_1	1.02e-26	7.62e-28	-1.15	COX8A	1351	NM_004074
1184920_1	3.09e-23	2.98e-24	-1.15	ZNF532	55205	AB046849///NM_018181
1175909_1	4.16e-17	6.16e-18	-1.15	CEP55	55165	NM_018131
1179802_1	5.37e-16	8.72e-17	-1.15	HSPB1	3315	NM_001540
1194913_1	2.34e-14	4.31e-15	-1.15	CDCA7L	55536	NM_018719
1175161_1	4.27e-08	1.3e-08	-1.15	NOTCH3	4854	NM_000435
1195025_1	2.52e-29	1.55e-30	-1.16	RPLP2	6181	NM_001004
1177370_1	1.22e-26	9.15e-28	-1.16	MZT1	440145	AK025522///NM_001071775
1190975_1	1.44e-24	1.26e-25	-1.16	CBX3	11335	NM_016587
1185161_1	3.74e-22	3.89e-23	-1.16	UHRF1	29128	NM_013282
1180002_1	2.68e-21	2.94e-22	-1.16	PKMYT1	9088	NM_004203
1186876_1	7.27e-21	8.27e-22	-1.16	SPEF2	79925	AK058124///NM_024867
1179994_1	1.14e-16	1.74e-17	-1.16	ETV4	2118	U18018///NM_001986
1192811_1	1.83e-14	3.36e-15	-1.16	RAB11FIP1	80223	NM_025151
1190224_1	1.49e-13	2.94e-14	-1.16	PAG1	55824	NM_018440
1185726_1	1.4e-10	3.45e-11	-1.16	AEBP1	165	NM_001129
1180267_1	2.33e-09	6.35e-10	-1.16	PPDPF	79144	NM_024299
1184656_1	6.21e-45	1.07e-46	-1.17	CCDC124	115098	BC013949///NM_138442
1179478_1	8.09e-45	1.42e-46	-1.17	TMEM101	84336	NM_032376
1182986_1	1.93e-43	3.84e-45	-1.17	WASF2	10163	AK025566///NM_006990
1181329_1	4.41e-38	1.37e-39	-1.17	UBE2Z	65264	NM_023079
1177034_1	1.57e-36	5.56e-38	-1.17	MCRS1	10445	NM_006337
1189260_1	1.1e-34	4.4e-36	-1.17	SLC25A39	51629	NM_016016
1193839_1	3.51e-32	1.72e-33	-1.17	MRPL10	124995	BC015904///NM_145255
1180609_1	4.67e-28	3.16e-29	-1.17	ARPC2	10109	NM_005731
1184491_1	1.91e-26	1.45e-27	-1.17	ZC3H3	23144	D63484///NM_015117
1188567_1	3.36e-24	3.02e-25	-1.17	ZNF253	56242	BC014148///NM_021047
1189999_1	2.32e-22	2.38e-23	-1.17	RTN3	10313	NM_006054
1195046_1	8.9e-21	1.02e-21	-1.17	NUP62	23636	NM_016553
1185328_1	2.43e-19	3.08e-20	-1.17	VWF	7450	NM_000552
1180088_1	7.29e-16	1.2e-16	-1.17	SERPINI1	5274	NM_005025
1180295_1	3.1e-36	1.12e-37	-1.18	ALG6	29929	NM_013339
1182529_1	4.53e-36	1.65e-37	-1.18	ZNF556	80032	NM_024967
1175044_1	3.11e-35	1.21e-36	-1.18	ADAR	103	NM_001111
1180392_1	2.49e-34	1.02e-35	-1.18	MRPS21	54460	NM_018997
1182105_1	2.21e-33	9.76e-35	-1.18	NARS	4677	NM_004539
1179514_1	6.85e-30	4.03e-31	-1.18	ARF1	375	NM_001658
1179602_1	6.97e-30	4.11e-31	-1.18	H2AFY	9555	NM_004893
1180178_1	7.12e-30	4.21e-31	-1.18	PPP1CC	5501	NM_002710
1187282_1	2.34e-29	1.44e-30	-1.18	VDAC1	7416	NM_003374
1186503_1	8.17e-29	5.2e-30	-1.18	SIPA1L3	23094	AB011117///NM_015073
1186487_1	4.68e-28	3.17e-29	-1.18	CDK19	23097	AL122055///NM_015076
1182874_1	5.66e-28	3.85e-29	-1.18	FAM122B	159090	AK026809///NM_145284
1174228_1	1.48e-27	1.04e-28	-1.18	HLTF	6596	NM_003071
1178176_1	7.46e-27	5.51e-28	-1.18	SOX12	6666	NM_006943
1174990_1	1.86e-25	1.52e-26	-1.18	PSMD10	5716	NM_002814
1190067_1	3.76e-23	3.64e-24	-1.18	C19orf48	84798	NM_032712
1191230_1	4.92e-23	4.8e-24	-1.18	OPN3	23596	NM_014322
1187951_1	2.58e-20	3.07e-21	-1.18	PLXNC1	10154	AF035307
1179661_1	1.08e-19	1.33e-20	-1.18	HSPA2	3306	U56725///NM_021979
1183165_1	3.19e-43	6.43e-45	-1.19	MED25	81857	NM_030973
1184245_1	1.26e-41	2.89e-43	-1.19	ZNF580	51157	NM_016202
1190255_1	5.71e-40	1.53e-41	-1.19	TMEM209	84928	NM_032842
1187477_1	1.99e-31	1.03e-32	-1.19	PSME3	10197	NM_005789
1188499_1	1.94e-30	1.09e-31	-1.19	FOXP4	116113	BC013030///NM_138457
1178772_1	3.18e-29	1.98e-30	-1.19	LSP1	4046	NM_001013255
1179234_1	2.43e-28	1.61e-29	-1.19	PRRC2C	23215	AL096857///NM_015172
1178446_1	5.68e-25	4.82e-26	-1.19	CDCA8	55143	NM_018101
1175019_1	1.19e-24	1.04e-25	-1.19	PICALM	8301	NM_007166
1193494_1	9.7e-23	9.72e-24	-1.19	TXN	7295	AF065241
1174417_1	6.81e-15	1.21e-15	-1.19	FEN1	2237	NM_004111
1179121_1	7.78e-15	1.38e-15	-1.19	LOXL1	4016	NM_005576
1180667_1	1.13e-13	2.21e-14	-1.19	CD74	972	NM_004355
1184516_1	1.91e-13	3.8e-14	-1.19	ACSM1	116285	NM_052956
1191436_1	3.8e-07	1.26e-07	-1.19	CCDC18-AS1	100131564	AK021668
1181983_1	3e-34	1.23e-35	-1.2	SUMO2	6613	NM_006937
1174954_1	4.6e-34	1.92e-35	-1.2	SUN1	23353	AB018353///NM_025154
1179806_1	1.01e-33	4.3e-35	-1.2	DAG1	1605	NM_004393
1176354_1	3.95e-33	1.77e-34	-1.2	FAM189B	10712	NM_006589
1180336_1	1.69e-31	8.74e-33	-1.2	UBE2A	7319	NM_003336
1176040_1	2.84e-30	1.61e-31	-1.2	RBBP4	5928	NM_005610
1185140_1	1.2e-28	7.72e-30	-1.2	AIDA	64853	NM_022831
1187670_1	3.98e-27	2.88e-28	-1.2	CSNK2A1	1457	NM_001895
1178271_1	2.19e-26	1.66e-27	-1.2	LEF1	51176	AF288571///NM_016269
1176037_1	6.27e-25	5.34e-26	-1.2	NDUFB9	4715	NM_005005
1185302_1	8.38e-25	7.21e-26	-1.2	PPIC	5480	NM_000943
1189888_1	5e-22	5.25e-23	-1.2	TPM4	7171	NM_003290
1180328_1	5.75e-21	6.49e-22	-1.2	SNRPA1	6627	NM_003090
1177391_1	3.34e-18	4.58e-19	-1.2	HIST1H2AC	8334	NM_003512
1179949_1	6.85e-18	9.62e-19	-1.2	PLP2	5355	NM_002668
1193914_1	1.37e-10	3.39e-11	-1.2	CSAG4	100130935	BC013171
1180182_1	2.17e-38	6.59e-40	-1.21	XPO1	7514	NM_003400
1173523_1	6.73e-36	2.5e-37	-1.21	PREPL	9581	AB007896///NM_001042386
1188826_1	1.65e-34	6.67e-36	-1.21	ANKRD52	283373	AK056831
1174831_1	5.41e-34	2.27e-35	-1.21	RALA	5898	AK026850///NM_005402
1193635_1	7.73e-33	3.57e-34	-1.21	TBCE	6905	NM_003193
1189219_1	1.4e-31	7.19e-33	-1.21	RAB10	10890	NM_016131
1175174_1	2.34e-28	1.55e-29	-1.21	ACOT7	11332	NM_007274
1195412_1	4.35e-28	2.93e-29	-1.21	CYC1	1537	NM_001916
1174203_1	7.33e-27	5.4e-28	-1.21	RRM1	6240	NM_001033
1180180_1	5.7e-25	4.83e-26	-1.21	RCN2	5955	NM_002902
1180373_1	9.86e-25	8.53e-26	-1.21	BLVRA	644	NM_000712
1176406_1	2.67e-22	2.75e-23	-1.21	SIAH2	6478	BC013082///NM_005067
1177402_1	6.89e-21	7.84e-22	-1.21	CDC7	8317	NM_003503
1186995_1	1.4e-20	1.64e-21	-1.21	NREP	9315	NM_004772
1194860_1	2.08e-20	2.45e-21	-1.21	POLR2K	5440	NM_005034
1177534_1	2.76e-20	3.29e-21	-1.21	CCNE2	9134	NM_057749
1180735_1	7.3e-20	8.89e-21	-1.21	XPOT	11260	NM_007235
1182169_1	8.32e-20	1.02e-20	-1.21	HIST1H2BM	8342	NM_003521
1179969_1	1.07e-19	1.32e-20	-1.21	HLA-DMA	3108	NM_006120
1190699_1	5.08e-16	8.23e-17	-1.21	ELOVL7	79993	AL137506///NM_024930
1175365_1	3.96e-15	6.89e-16	-1.21	SERPINH1	871	NM_001235
1180177_1	8.03e-13	1.67e-13	-1.21	MAD2L1	4085	NM_002358
1187424_1	1.2e-12	2.54e-13	-1.21	MMP9	4318	NM_004994
1180543_1	4.26e-40	1.13e-41	-1.22	PPP1R11	6992	NM_021959
1179516_1	2.02e-36	7.2e-38	-1.22	GDI1	2664	NM_001493
1186018_1	1.25e-33	5.36e-35	-1.22	TAF2	6873	NM_003184
1181206_1	6.11e-33	2.79e-34	-1.22	CSNK2B	1460	NM_001320
1195214_1	3.07e-32	1.49e-33	-1.22	NUP62	23636	NM_016553
1195364_1	7.98e-32	4.01e-33	-1.22	CYC1	1537	NM_001916
1192695_1	2.73e-30	1.55e-31	-1.22	RBM34	23029	D38491///NM_015014
1186654_1	5.92e-30	3.47e-31	-1.22	RPL39L	116832	NM_052969
1194990_1	1.46e-27	1.03e-28	-1.22	SMC2	10592	AJ420453///NM_006444
1175545_1	1.29e-25	1.04e-26	-1.22	TATDN1	83940	NM_032026
1191218_1	9.02e-23	8.99e-24	-1.22	ATOX1	475	NM_004045
1188353_1	2.09e-22	2.14e-23	-1.22	FLNA	2316	NM_001456
1173740_1	1.16e-13	2.28e-14	-1.22	MYH2	4620	NM_017534
1185192_1	1.38e-12	2.92e-13	-1.22	THBS2	7058	NM_003247
1180395_1	8.2e-12	1.84e-12	-1.22	COL2A1	1280	NM_001844
1188530_1	3.84e-39	1.11e-40	-1.23	UBE2M	9040	BC007657///NM_003969
1180162_1	5.37e-37	1.83e-38	-1.23	CHAF1A	10036	NM_005483
1181768_1	7.25e-31	3.97e-32	-1.23	COX6B1	1340	NM_001863
1173905_1	4.19e-27	3.04e-28	-1.23	BIRC5	332	NM_001168
1178383_1	1.21e-26	9.04e-28	-1.23	EXO1	9156	NM_003686
1180259_1	4.62e-19	5.99e-20	-1.23	IGF2BP3	10643	NM_006547
1184251_1	2.04e-16	3.19e-17	-1.23	DSG2	1829	NM_001943
1181906_1	8.62e-39	2.56e-40	-1.24	RDH13	112724	BC009881///NM_138412
1178510_1	1.21e-35	4.57e-37	-1.24	ZNF189	7743	AF025771
1173703_1	2.01e-33	8.82e-35	-1.24	HLA-DPB1	3115	NM_002121
1195268_1	1.34e-31	6.86e-33	-1.24	CYC1	1537	NM_001916
1175108_1	3.44e-31	1.82e-32	-1.24	UBAP2L	9898	NM_014847
1188416_1	9.04e-31	4.97e-32	-1.24	SUZ12	23512	NM_015355
1180503_1	1.06e-29	6.34e-31	-1.24	ARPC5	10092	NM_005717
1192616_1	3.34e-29	2.07e-30	-1.24	ANO10	55129	NM_018075
1188495_1	2.09e-25	1.71e-26	-1.24	STK39	27347	NM_013233
1195414_1	7.33e-20	8.93e-21	-1.24	TUBA1B	10376	NM_006082
1194149_1	9.21e-19	1.22e-19	-1.24	SUB1	10923	NM_006713
1179344_1	6.84e-18	9.61e-19	-1.24	HMMR	3161	NM_012484
1173849_1	6.31e-15	1.12e-15	-1.24	CYP17A1	1586	NM_000102
1187243_1	1.86e-13	3.69e-14	-1.24	ZNF331	55422	NM_018555
1186671_1	4.51e-52	4.6e-54	-1.25	HIST1H3I	8354	NM_003533
1182918_1	7.59e-42	1.72e-43	-1.25	WAC-AS1	220906	AK001143
1187427_1	8.37e-38	2.68e-39	-1.25	EFTUD2	9343	NM_004247
1178015_1	3.1e-37	1.04e-38	-1.25	BUB3	9184	NM_004725
1184071_1	3.47e-37	1.17e-38	-1.25	KHSRP	8570	NM_003685
1190201_1	1.59e-36	5.64e-38	-1.25	VPS35	55737	NM_018206
1183768_1	1.31e-34	5.26e-36	-1.25	PIGU	128869	BF689705
1195190_1	1.63e-34	6.57e-36	-1.25	NUP62	23636	NM_016553
1174455_1	2.27e-34	9.24e-36	-1.25	MAGED2	10916	NM_014599
1175945_1	2.65e-32	1.29e-33	-1.25	SUPT16H	11198	NM_007192
1188621_1	1.64e-31	8.43e-33	-1.25	AHSA1	10598	NM_012111
1188283_1	3.24e-31	1.72e-32	-1.25	CLN3	1201	NM_000086
1189315_1	2.63e-28	1.74e-29	-1.25	TIA1	7072	NM_022173
1187021_1	1.92e-24	1.7e-25	-1.25	KDM5B	10765	AJ243706///NM_006618
1188484_1	6.09e-23	5.97e-24	-1.25	ERBB3	2065	NM_001982
1181911_1	6.62e-23	6.51e-24	-1.25	ARHGAP18	93663	NM_033515
1179810_1	3.66e-22	3.8e-23	-1.25	TXN	7295	NM_003329
1195390_1	1.61e-20	1.89e-21	-1.25	TUBA1B	10376	NM_006082
1179393_1	3.37e-18	4.62e-19	-1.25	C1orf106	55765	NM_018265
1181602_1	9.32e-18	1.32e-18	-1.25	SLC12A2	6558	AK025062///NM_001046
1184027_1	2.43e-37	8.04e-39	-1.26	ARPC1A	10552	NM_006409
1195292_1	1.54e-30	8.6e-32	-1.26	CYC1	1537	NM_001916
1195244_1	5.06e-30	2.95e-31	-1.26	CYC1	1537	NM_001916
1178544_1	1.01e-22	1.02e-23	-1.26	SMC4	10051	AL136877
1184273_1	3.6e-22	3.73e-23	-1.26	TMEM14A	28978	NM_014051
1179992_1	3.89e-21	4.33e-22	-1.26	DLGAP5	9787	NM_014750
1187536_1	5.87e-21	6.62e-22	-1.26	NEK2	4751	NM_002497
1175029_1	5.04e-11	1.2e-11	-1.26	NRCAM	4897	NM_005010
1179599_1	6.45e-43	1.34e-44	-1.27	IRF3	3661	NM_001571
1180611_1	4.67e-42	1.04e-43	-1.27	HCFC1	3054	NM_005334
1181222_1	2.53e-37	8.43e-39	-1.27	CDK5	1020	NM_004935
1192783_1	8.68e-37	3.03e-38	-1.27	MAF1	84232	NM_032272
1181627_1	1.56e-33	6.76e-35	-1.27	SLC12A7	10723	NM_006598
1189150_1	2.2e-24	1.96e-25	-1.27	MAPRE1	22919	NM_012325
1194007_1	1.7e-23	1.61e-24	-1.27	PARP10	84875	NM_032789
1181572_1	1.02e-20	1.17e-21	-1.27	GBP2	2634	NM_004120
1188617_1	4.11e-20	4.94e-21	-1.27	HELLS	3070	AF155827///NM_018063
1180756_1	3.79e-12	8.3e-13	-1.27	CLGN	1047	NM_004362
1191550_1	1.47e-37	4.78e-39	-1.28	ANP32A	8125	NM_006305
1179630_1	6.57e-37	2.26e-38	-1.28	INPPL1	3636	NM_001567
1191118_1	7.95e-37	2.77e-38	-1.28	HCFC1R1	54985	NM_017885
1179781_1	1.8e-34	7.28e-36	-1.28	COPA	1314	NM_004371
1186569_1	9.4e-26	7.5e-27	-1.28	UQCRB	7381	NM_006294
1182470_1	2.61e-25	2.15e-26	-1.28	PLXNC1	10154	NM_005761
1186770_1	1.95e-22	1.99e-23	-1.28	SRXN1	140809	BC017001///NM_080725
1187912_1	3.56e-21	3.95e-22	-1.28	MELK	9833	NM_014791
1195294_1	2.67e-20	3.18e-21	-1.28	TUBA1B	10376	NM_006082
1174598_1	3.95e-40	1.05e-41	-1.29	FAM20B	9917	NM_014864
1179932_1	1.95e-38	5.89e-40	-1.29	RHOA	387	NM_001664
1183682_1	9.54e-37	3.34e-38	-1.29	LARS	51520	D84223///NM_020117
1195094_1	4.58e-36	1.68e-37	-1.29	NUP62	23636	NM_016553
1180683_1	3.03e-35	1.17e-36	-1.29	RCC1	1104	NM_001269
1186249_1	6.33e-28	4.32e-29	-1.29	DTL	51514	NM_016448
1183895_1	1.57e-27	1.11e-28	-1.29	MCM8	84515	NM_032485
1180272_1	7.55e-25	6.46e-26	-1.29	PLEC	5339	NM_000445
1182819_1	3.7e-24	3.34e-25	-1.29	ST6GALNAC2	10610	NM_006456
1181277_1	2.17e-23	2.07e-24	-1.29	NIPAL2	79815	AK025015
1195150_1	2.98e-19	3.81e-20	-1.29	TUBA1B	10376	NM_006082
1190678_1	5.11e-36	1.88e-37	-1.3	EIF2D	1939	NM_006893
1180428_1	1.22e-32	5.77e-34	-1.3	SHC1	6464	NM_003029
1183242_1	2.74e-32	1.33e-33	-1.3	RASSF4	83937	NM_032023
1177559_1	2.28e-30	1.29e-31	-1.3	BOP1	23246	BC013980///NM_015201
1182009_1	3.34e-28	2.23e-29	-1.3	ERGIC1	57222	BC012766///NM_001031711
1195366_1	6.94e-22	7.35e-23	-1.3	TUBA1B	10376	NM_006082
1195342_1	4.19e-21	4.67e-22	-1.3	TUBA1B	10376	NM_006082
1184374_1	9.84e-14	1.92e-14	-1.3	GPR160	26996	NM_014373
1184205_1	9.41e-42	2.14e-43	-1.31	USP49	25862	NM_018561
1186714_1	6.31e-40	1.7e-41	-1.31	ZNF420	147923	AK056695///NM_144689
1195070_1	1.39e-36	4.91e-38	-1.31	NUP62	23636	NM_016553
1187875_1	2.05e-35	7.86e-37	-1.31	UNC5B	219699	NM_170744
1177068_1	7.48e-35	2.97e-36	-1.31	ELOVL1	64834	NM_022821
1190207_1	4.93e-30	2.86e-31	-1.31	ARL17A	51326	NM_016632
1176261_1	5.61e-24	5.15e-25	-1.31	SLC36A1	206358	NM_078483
1195102_1	1.64e-20	1.93e-21	-1.31	TUBA1B	10376	NM_006082
1195222_1	2.94e-20	3.52e-21	-1.31	TUBA1B	10376	NM_006082
1195198_1	3.43e-20	4.11e-21	-1.31	TUBA1B	10376	NM_006082
1180422_1	7.15e-20	8.7e-21	-1.31	KIAA0101	9768	NM_014736
1193404_1	2.04e-17	2.96e-18	-1.31	LASP1	3927	NM_006148
1183720_1	7.12e-16	1.17e-16	-1.31	RACGAP1	29127	NM_013277
1187657_1	1.96e-15	3.33e-16	-1.31	BCAM	4059	NM_005581
1180287_1	8.36e-08	2.61e-08	-1.31	LUM	4060	NM_002345
1181323_1	1.01e-40	2.53e-42	-1.32	RNF20	56254	NM_019592
1185261_1	1.26e-37	4.07e-39	-1.32	NENF	29937	NM_013349
1185499_1	3.57e-32	1.75e-33	-1.32	KIF2A	3796	NM_004520
1195316_1	5.14e-32	2.55e-33	-1.32	CYC1	1537	NM_001916
1195220_1	4.75e-31	2.56e-32	-1.32	CYC1	1537	NM_001916
1178705_1	2.1e-26	1.6e-27	-1.32	BAG2	9532	NM_004282
1195318_1	9.81e-22	1.05e-22	-1.32	TUBA1B	10376	NM_006082
1195270_1	4.24e-21	4.74e-22	-1.32	TUBA1B	10376	NM_006082
1195174_1	1.68e-20	1.97e-21	-1.32	TUBA1B	10376	NM_006082
1183090_1	7.34e-20	8.95e-21	-1.32	GSN	2934	NM_000177
1189823_1	2.03e-17	2.94e-18	-1.32	HOXA13	3209	NM_000522
1176455_1	3.52e-17	5.2e-18	-1.32	RAB3B	5865	AK002107
1179945_1	1.62e-12	3.45e-13	-1.32	CXCL9	4283	NM_002416
1193614_1	4.14e-42	9.12e-44	-1.33	PA2G4	5036	NM_006191
1180049_1	6.97e-42	1.57e-43	-1.33	SMARCA4	6597	NM_003072
1179508_1	7.94e-34	3.37e-35	-1.33	PUF60	22827	NM_014281
1178767_1	2.84e-33	1.27e-34	-1.33	PSPH	5723	NM_004577
1187614_1	2.53e-26	1.92e-27	-1.33	SVIL	6840	NM_021738
1187821_1	1.58e-24	1.39e-25	-1.33	ZNF138	7697	NM_006524
1175274_1	7.65e-23	7.56e-24	-1.33	TPX2	22974	NM_012112
1195126_1	5.14e-21	5.78e-22	-1.33	TUBA1B	10376	NM_006082
1184937_1	8.87e-21	1.02e-21	-1.33	PBK	55872	NM_018492
1195054_1	9.42e-21	1.08e-21	-1.33	TUBA1B	10376	NM_006082
1188420_1	1.32e-20	1.54e-21	-1.33	CAMK2N1	55450	NM_018584
1184155_1	2.09e-20	2.47e-21	-1.33	FAM49B	51571	NM_016623
1190929_1	4.94e-19	6.42e-20	-1.33	GPSM2	29899	NM_013296
1174627_1	5.81e-18	8.11e-19	-1.33	KITLG	4254	AK055903///NM_003994
1176367_1	5.3e-50	6.3e-52	-1.34	C1orf35	79169	NM_024319
1185001_1	8.58e-44	1.69e-45	-1.34	RFWD2	64326	NM_022457
1191016_1	6.45e-41	1.58e-42	-1.34	SLC39A7	7922	NM_006979
1179704_1	1.09e-40	2.75e-42	-1.34	COL4A2	1284	NM_001846
1174682_1	4.15e-40	1.1e-41	-1.34	LARP1	23367	AB018274///NM_015315
1178258_1	1.98e-39	5.55e-41	-1.34	LRRC8D	55144	NM_018103
1180269_1	8.96e-36	3.34e-37	-1.34	CSNK1E	1454	NM_001894
1195166_1	1.72e-34	6.97e-36	-1.34	NUP62	23636	NM_016553
1195340_1	1.26e-33	5.4e-35	-1.34	CYC1	1537	NM_001916
1195196_1	5.51e-32	2.74e-33	-1.34	CYC1	1537	NM_001916
1175968_1	1.58e-26	1.18e-27	-1.34	CKLF	51192	NM_016951
1194378_1	5.7e-26	4.48e-27	-1.34	ZNF429	353088	AK057495
1195078_1	5.9e-21	6.66e-22	-1.34	TUBA1B	10376	NM_006082
1176497_1	1.07e-20	1.24e-21	-1.34	SPC25	57405	NM_020675
1178478_1	2.46e-16	3.87e-17	-1.34	SEL1L3	23231	AB018289///NM_015187
1175838_1	1.13e-48	1.49e-50	-1.35	ASXL2	55252	AB051472///NM_018263
1184045_1	1.63e-41	3.78e-43	-1.35	REPIN1	29803	NM_013400
1195118_1	6.64e-40	1.79e-41	-1.35	NUP62	23636	NM_016553
1181762_1	2.44e-38	7.47e-40	-1.35	PRPF19	27339	NM_014502
1184088_1	3.62e-36	1.32e-37	-1.35	TOPBP1	11073	NM_007027
1189044_1	4.57e-36	1.68e-37	-1.35	XPR1	9213	AF089744///NM_004736
1195124_1	1.81e-33	7.87e-35	-1.35	CYC1	1537	NM_001916
1195100_1	3.08e-32	1.5e-33	-1.35	CYC1	1537	NM_001916
1190918_1	1.82e-31	9.46e-33	-1.35	PTGES3	10728	AK057820///NM_006601
1180034_1	4.53e-30	2.62e-31	-1.35	KDELR1	10945	NM_006801
1190735_1	4.31e-26	3.34e-27	-1.35	ACTL6A	86	NM_004301
1179248_1	5.14e-21	5.77e-22	-1.35	ZBTB18	10472	AJ223321///NM_205768
1193400_1	6.72e-21	7.64e-22	-1.35	TUBA1B	10376	NM_006082
1179725_1	5.49e-13	1.13e-13	-1.35	ASNS	440	NM_001673
1188180_1	4.28e-08	1.3e-08	-1.35	AGO2	27161	AF121255///NM_012154
1187761_1	1.32e-39	3.63e-41	-1.36	CUL4B	8450	NM_003588
1195172_1	1.08e-32	5.08e-34	-1.36	CYC1	1537	NM_001916
1193037_1	8.91e-30	5.31e-31	-1.36	ERF	2077	NM_006494
1175724_1	1.79e-25	1.46e-26	-1.36	TAX1BP3	30851	NM_014604
1179542_1	2.71e-21	2.99e-22	-1.36	MARCKSL1	65108	NM_023009
1181885_1	6.32e-21	7.16e-22	-1.36	TOB1	10140	NM_005749
1184936_1	7.99e-18	1.13e-18	-1.36	CLIP2	7461	NM_003388
1179565_1	1.82e-17	2.63e-18	-1.36	SCRN1	9805	NM_014766
1185222_1	5.61e-17	8.39e-18	-1.36	MPP6	51678	NM_016447
1191582_1	1.31e-10	3.22e-11	-1.36	HLA-DQA2	3118	NM_020056
1174427_1	4.57e-46	7.28e-48	-1.37	NCSTN	23385	AF240468///NM_015331
1178254_1	2.01e-33	8.85e-35	-1.37	TP53BP2	7159	NM_005426
1181550_1	5.9e-33	2.69e-34	-1.37	HTATSF1	27336	NM_014500
1180620_1	1.02e-31	5.14e-33	-1.37	SNRPB	6628	NM_003091
1176091_1	9.37e-30	5.61e-31	-1.37	PODXL	5420	NM_005397
1179718_1	2.56e-29	1.58e-30	-1.37	PYGB	5834	NM_002862
1193502_1	3.37e-09	9.29e-10	-1.37	IGLJ3	28831	X57812
1181007_1	2.21e-49	2.75e-51	-1.38	BAX	581	NM_004324
1175953_1	2.64e-43	5.28e-45	-1.38	CCT8	10694	NM_006585
1189338_1	7.04e-38	2.23e-39	-1.38	CS	1431	BC010106///NM_004077
1190943_1	7.27e-38	2.31e-39	-1.38	PDAP1	11333	NM_014891
1185101_1	3.93e-36	1.43e-37	-1.38	POGZ	23126	AB007930///NM_207171
1183983_1	8.57e-34	3.64e-35	-1.38	SMS	6611	NM_004595
1177447_1	1.93e-30	1.08e-31	-1.38	GOLPH3L	55204	NM_018178
1190649_1	3.25e-30	1.86e-31	-1.38	AGRN	375790	AF016903///NM_198576
1176358_1	4.92e-30	2.86e-31	-1.38	ATP6V1H	51606	NM_015941
1181276_1	3.71e-26	2.86e-27	-1.38	FAT1	2195	NM_005245
1184210_1	6.57e-25	5.59e-26	-1.38	WHRN	25861	AB040959///NM_015404
1183762_1	1.26e-24	1.1e-25	-1.38	HIST2H4A	8370	NM_003548
1194130_1	2.35e-21	2.57e-22	-1.38	RNF145	153830	NM_144726
1180521_1	9.42e-21	1.08e-21	-1.38	ITGBL1	9358	NM_004791
1185072_1	1.79e-19	2.24e-20	-1.38	EIF3E	3646	NM_001568
1180350_1	7.75e-46	1.26e-47	-1.39	SEPT8	23176	AF179995
1173883_1	9.77e-38	3.14e-39	-1.39	HSF1	3297	NM_005526
1178906_1	1.1e-35	4.12e-37	-1.39	DARS2	55157	NM_018122
1186027_1	8.77e-33	4.07e-34	-1.39	CDT1	81620	NM_030928
1183279_1	9.42e-27	6.99e-28	-1.39	PNMA3	29944	AL136878///NM_013364
1183163_1	5.35e-24	4.9e-25	-1.39	TRIM47	91107	AY026763///NM_033452
1183914_1	1.2e-21	1.29e-22	-1.39	CXCR4	7852	NM_003467
1179832_1	1.27e-13	2.51e-14	-1.39	TMSB10	9168	NM_021103
1179857_1	5.38e-09	1.51e-09	-1.39	MAL2	114569	NM_052886
1185714_1	1.1e-48	1.43e-50	-1.4	PPP2R5D	5528	NM_006245
1193372_1	2.41e-33	1.07e-34	-1.4	LRP11	84918	NM_032832
1181902_1	1.13e-24	9.81e-26	-1.4	RPL8	6132	NM_033301
1187684_1	2.7e-51	2.85e-53	-1.41	HNRNPUL1	11100	NM_007040
1183937_1	7.32e-47	1.1e-48	-1.41	HDGF	3068	NM_004494
1189529_1	2.35e-45	3.96e-47	-1.41	MTX1	4580	NM_002455
1190734_1	3.38e-44	6.36e-46	-1.41	BAG6	7917	NM_004639
1190325_1	9.72e-41	2.41e-42	-1.41	BANF1	8815	NM_003860
1180539_1	5.98e-37	2.05e-38	-1.41	CETN2	1069	NM_004344
1174464_1	1.99e-36	7.09e-38	-1.41	SMG5	23381	AB029012///NM_015327
1195148_1	8.2e-33	3.8e-34	-1.41	CYC1	1537	NM_001916
1180159_1	2.07e-32	9.92e-34	-1.41	DTYMK	1841	NM_012145
1179686_1	1.48e-29	8.99e-31	-1.41	CD151	977	NM_004357
1184890_1	7.11e-29	4.5e-30	-1.41	TACC3	10460	NM_006342
1180161_1	2.57e-27	1.84e-28	-1.41	CD200	4345	NM_005944
1180580_1	1.07e-26	7.95e-28	-1.41	NMB	4828	NM_021077
1174222_1	5.09e-25	4.3e-26	-1.41	CCNO	10309	NM_021147
1188306_1	8.63e-22	9.24e-23	-1.41	PNMA1	9240	NM_006029
1182956_1	1.91e-21	2.08e-22	-1.41	HKDC1	80201	BC012337///NM_025130
1175380_1	1.41e-19	1.75e-20	-1.41	CTSC	1075	NM_001814
1180621_1	2.55e-15	4.37e-16	-1.41	CKS2	1164	NM_001827
1194135_1	2.23e-47	3.24e-49	-1.42	WASH2P	375260	BC015400
1175011_1	4.5e-44	8.58e-46	-1.42	SLC39A1	27173	NM_014437
1195052_1	2.04e-34	8.28e-36	-1.42	CYC1	1537	NM_001916
1178849_1	2.26e-28	1.49e-29	-1.42	EIF3H	8667	NM_003756
1186491_1	7.1e-22	7.53e-23	-1.42	CIB2	10518	NM_006383
1178413_1	2.12e-12	4.55e-13	-1.42	TNFRSF19	55504	AF216077///NM_148957
1174583_1	2.82e-42	6.17e-44	-1.43	CBX4	8535	NM_003655
1176525_1	1.51e-29	9.19e-31	-1.43	ZWILCH	55055	AK023175///NM_017975
1173600_1	4.99e-28	3.38e-29	-1.43	COL4A6	1288	NM_033641
1182015_1	1.56e-25	1.27e-26	-1.43	FERMT1	55612	NM_017671
1183309_1	5.9e-25	5.01e-26	-1.43	NOP56	10528	NM_006392
1186839_1	3.87e-20	4.65e-21	-1.43	B3GNT5	84002	NM_032047
1187835_1	2.89e-18	3.94e-19	-1.43	HSPA8	3312	NM_006597
1180651_1	8.56e-18	1.21e-18	-1.43	CDKN3	1033	NM_005192
1184884_1	1.99e-12	4.26e-13	-1.43	CXCL11	6373	NM_005409
1194521_1	1.58e-42	3.39e-44	-1.44	UXS1	80146	AK056022///NM_025076
1179733_1	1.93e-33	8.46e-35	-1.44	RPN2	6185	NM_002951
1179510_1	5.1e-29	3.19e-30	-1.44	SSR2	6746	NM_003145
1176829_1	4.9e-51	5.34e-53	-1.45	SAC3D1	29901	NM_013299
1189516_1	5.69e-43	1.18e-44	-1.45	RBCK1	10616	NM_031229
1190767_1	7.89e-34	3.34e-35	-1.45	ZNF221	7638	NM_013359
1187867_1	4.23e-30	2.44e-31	-1.45	TRIM24	8805	NM_003852
1174725_1	5.52e-24	5.06e-25	-1.45	CHERP	10523	NM_006387
1180415_1	8.7e-19	1.15e-19	-1.45	VCAN	1462	U16306///NM_004385
1181598_1	5.29e-57	3.55e-59	-1.46	PYGO2	90780	BC006132///NM_138300
1181690_1	2.97e-37	9.92e-39	-1.46	DYRK2	8445	NM_006482
1186011_1	5.54e-33	2.52e-34	-1.46	BCL9	607	NM_004326
1193562_1	4.09e-31	2.19e-32	-1.46	VPS28	51160	NM_016208
1180534_1	1e-29	6e-31	-1.46	PRIM1	5557	NM_000946
1185821_1	2.17e-26	1.65e-27	-1.46	KIF22	3835	NM_007317
1180453_1	2.67e-23	2.56e-24	-1.46	LAMB1	3912	NM_002291
1177751_1	4.87e-20	5.88e-21	-1.46	SLC2A5	6518	NM_003039
1174114_1	1.81e-24	1.6e-25	-1.47	ADAM9	8754	NM_003816
1183454_1	7.56e-24	6.98e-25	-1.47	RPS19	6223	NM_001022
1180429_1	1.33e-23	1.24e-24	-1.47	DAB2	1601	NM_001343
1184041_1	8.55e-22	9.14e-23	-1.47	PTK7	5754	NM_002821
1188838_1	4.19e-08	1.27e-08	-1.47	LAMC1	3915	NM_002293
1193632_1	4.42e-33	1.99e-34	-1.48	TTC13	79573	NM_024525
1187929_1	4.41e-23	4.29e-24	-1.48	SFN	2810	NM_006142
1189234_1	6.65e-09	1.88e-09	-1.48	HMGN4	10473	NM_006353
1189917_1	3.58e-07	1.19e-07	-1.48	STMN1	3925	NM_005563
1174498_1	2.55e-44	4.71e-46	-1.49	DYNLL1	8655	NM_003746
1182208_1	3.49e-43	7.08e-45	-1.49	SLC35B2	347734	BC016839///NM_178148
1185182_1	3.91e-40	1.03e-41	-1.49	APH1A	51107	NM_016022
1189064_1	2.28e-33	1.01e-34	-1.49	TRIM28	10155	NM_005762
1173913_1	6.72e-31	3.68e-32	-1.49	CCT5	22948	BC002971///NM_012073
1189935_1	4.4e-28	2.96e-29	-1.49	HMGN1	3150	NM_004965
1186940_1	4.5e-25	3.78e-26	-1.49	HMGA1	3159	NM_002131
1181783_1	2.21e-18	2.98e-19	-1.49	ENPP2	5168	NM_006209
1184770_1	1.87e-16	2.91e-17	-1.49	LOX	4015	NM_002317
1184225_1	1.23e-14	2.21e-15	-1.49	CD109	135228	AL110152
1192558_1	7.22e-10	1.89e-10	-1.49	DSCC1	79075	NM_024094
1174528_1	3.34e-09	9.2e-10	-1.49	LGALS4	3960	NM_006149
1187730_1	6.3e-46	1.01e-47	-1.5	VGLL4	9686	D50911///NM_014667
1177146_1	5.11e-43	1.05e-44	-1.5	TOR3A	64222	NM_022371
1178717_1	3.5e-41	8.38e-43	-1.5	GGPS1	9453	NM_001037277
1183462_1	3.74e-39	1.08e-40	-1.5	SLC26A6	65010	NM_022911
1185193_1	2.92e-36	1.05e-37	-1.5	SUCO	51430	NM_016227
1173569_1	2.51e-33	1.11e-34	-1.5	TYRO3	7301	NM_006293
1188732_1	1.82e-28	1.19e-29	-1.5	HIPK4	147746	NM_144685
1180370_1	1.8e-15	3.05e-16	-1.5	COL6A3	1293	NM_004369
1183798_1	4.37e-41	1.05e-42	-1.51	BRD3	8019	NM_007371
1173689_1	2.66e-37	8.86e-39	-1.51	PDE3A	5139	NM_000921
1180197_1	5.97e-34	2.52e-35	-1.51	CCT4	10575	NM_006430
1187472_1	1.34e-33	5.81e-35	-1.51	LBR	3930	NM_002296
1187703_1	1.84e-32	8.8e-34	-1.51	DBP	1628	NM_001352
1185591_1	8.91e-29	5.69e-30	-1.51	KNTC1	9735	NM_014708
1179221_1	8.03e-28	5.53e-29	-1.51	KIF2C	11004	NM_006845
1182096_1	1.58e-24	1.39e-25	-1.51	HLA-A	3105	NM_002116
1189818_1	9.19e-24	8.53e-25	-1.51	TCF19	6941	S53374
1181969_1	8.25e-44	1.62e-45	-1.52	RNF44	22838	NM_014901
1188532_1	3.04e-40	7.95e-42	-1.52	TRAF2	7186	NM_021138
1178735_1	1.23e-35	4.67e-37	-1.52	EPRS	2058	NM_004446
1186333_1	3.84e-27	2.77e-28	-1.52	HELLS	3070	AK021443
1185288_1	1.45e-23	1.36e-24	-1.52	NDUFA4L2	56901	NM_020142
1189154_1	1.54e-23	1.46e-24	-1.52	HEY1	23462	NM_012258
1191877_1	3.77e-19	4.86e-20	-1.52	ZNF83	55769	NM_018300
1174337_1	6.52e-49	8.36e-51	-1.53	KLHL12	59349	NM_021633
1180645_1	7.44e-44	1.46e-45	-1.53	PIGT	51604	NM_015937
1175616_1	7.51e-43	1.56e-44	-1.53	DESI2	51029	AL049397///NM_016076
1180686_1	3.16e-37	1.06e-38	-1.53	NUP205	23165	D86978///NM_015135
1177764_1	6.77e-37	2.33e-38	-1.53	TRMT5	57570	AB037814///NM_020810
1192794_1	1.64e-34	6.6e-36	-1.53	AGO2	27161	AL050151
1180703_1	3.61e-26	2.78e-27	-1.53	CCNA2	890	NM_001237
1183432_1	2.8e-18	3.82e-19	-1.53	VIM	7431	NM_003380
1179814_1	4.86e-18	6.72e-19	-1.53	CEBPA	1050	NM_004364
1185382_1	3.75e-07	1.24e-07	-1.53	SPARC	6678	NM_003118
1194188_1	3.72e-45	6.35e-47	-1.54	H3F3A	3020	M11354
1194805_1	3.87e-28	2.6e-29	-1.54	CENPL	91687	AK055606
1190915_1	2.12e-22	2.17e-23	-1.54	TMEM246	84302	NM_032342
1188181_1	2.18e-10	5.45e-11	-1.54	SLC38A1	81539	AK024263
1193374_1	1.74e-47	2.51e-49	-1.55	CCDC97	90324	NM_052848
1178506_1	4.35e-43	8.92e-45	-1.55	SESTD1	91404	AL122046///NM_178123
1177979_1	5.96e-31	3.23e-32	-1.55	CLDN15	24146	NM_014343
1185772_1	3.47e-29	2.16e-30	-1.55	ZC2HC1A	51101	NM_016010
1188267_1	1.06e-20	1.23e-21	-1.55	ARFGEF3	57221	AB033070///NM_020340
1185377_1	5.84e-16	9.5e-17	-1.55	HSPB8	26353	NM_014365
1188029_1	8.5e-16	1.41e-16	-1.55	SLC6A8	6535	NM_005629
1175622_1	3.66e-50	4.29e-52	-1.56	ENTPD6	955	NM_001247
1180019_1	1.66e-44	2.99e-46	-1.56	LMNA	4000	NM_005572
1180097_1	3.03e-35	1.18e-36	-1.56	LAMA4	3910	NM_002290
1177834_1	1.45e-28	9.48e-30	-1.56	PRKAB2	5565	AK023717///NM_005399
1189825_1	1.15e-15	1.92e-16	-1.56	FGF19	9965	NM_005117
1182253_1	7.55e-43	1.57e-44	-1.57	ZNF549	256051	NM_153263
1175910_1	1.96e-40	5.04e-42	-1.57	CHD1L	9557	BC001171///NM_004284
[truncated: 211 more rows]

## Sheet: GSE33294
Entrez Gene ID	Adjusted p-value	p-value	log2 fold change	Test statistic	log2 Fold Change	Base Mean	Gene Symbol	Description	Ensembl Gene ID
85416	5.04e-10	9.1e-12	1.427	6.82	9.74	197.76	ZIC5	Zic family member 5	ENSG00000139800
245972	1.39e-06	5.42e-08	1.641	5.44	8.92	57.69	ATP6V0D2	ATPase H+ transporting V0 subunit d2	ENSG00000147614
170712	2.2e-07	7.12e-09	1.538	5.79	8.9	110.92	COX7B2	cytochrome c oxidase subunit 7B2	ENSG00000170516
1159	1.43e-09	2.82e-11	1.278	6.66	8.51	84.58	CKMT1B	creatine kinase, mitochondrial 1B	ENSG00000237289
23105	6.09e-06	2.79e-07	1.575	5.14	8.09	32.37	FSTL4	follistatin like 4	ENSG00000053108
4224	1.57e-07	4.95e-09	1.332	5.85	7.79	140.74	MEP1A	meprin A subunit alpha	ENSG00000112818
7546	9.38e-13	9.52e-15	1.002	7.75	7.76	234.15	ZIC2	Zic family member 2	ENSG00000043355
5013	1.37e-05	7.1e-07	1.522	4.96	7.55	43.54	OTX1	orthodenticle homeobox 1	ENSG00000115507
107986904	1.39e-05	7.23e-07	1.492	4.96	7.39	19.98	LOC107986904	uncharacterized LOC107986904
548596	1.01e-08	2.47e-10	1.157	6.33	7.33	68.36	CKMT1A	creatine kinase, mitochondrial 1A	ENSG00000223572
140456	1.38e-05	7.13e-07	1.474	4.96	7.31	143.31	ASB11	ankyrin repeat and SOCS box containing 11	ENSG00000165192
404744	1.11e-05	5.54e-07	1.454	5.01	7.28	36.12	NPSR1-AS1	NPSR1 antisense RNA 1	ENSG00000197085
441282	1.3e-07	3.99e-09	1.222	5.88	7.19	763.79	AKR1B15	aldo-keto reductase family 1 member B15	ENSG00000227471
64208	1.99e-08	5.12e-10	1.154	6.22	7.17	90.4	POPDC3	popeye domain containing 3	ENSG00000132429
8419	4.19e-05	2.63e-06	1.526	4.7	7.17	17.14	BFSP2	beaded filament structural protein 2	ENSG00000170819
134701	5.38e-05	3.51e-06	1.537	4.64	7.13	16.66	RIPPLY2	ripply transcriptional repressor 2	ENSG00000203877
107986160	4.09e-13	3.87e-15	0.902	7.86	7.09	264.07	LOC107986160	uncharacterized LOC107986160
84944	2.59e-10	4.44e-12	1.018	6.92	7.05	85.99	MAEL	maelstrom spermatogenic transposon silencer	ENSG00000143194
105373163	1.39e-05	7.23e-07	1.423	4.96	7.05	15.79	LOC105373163	uncharacterized LOC105373163
401022	6.78e-06	3.16e-07	1.377	5.11	7.04	351.01	HAGLR	HOXD antisense growth-associated long non-coding RNA	ENSG00000224189
57016	7.63e-06	3.62e-07	1.377	5.09	7	8353.01	AKR1B10	aldo-keto reductase family 1 member B10	ENSG00000198074
10642	2.2e-13	2e-15	0.867	7.94	6.88	200.86	IGF2BP1	insulin like growth factor 2 mRNA binding protein 1	ENSG00000159217
145741	2.39e-05	1.36e-06	1.409	4.83	6.81	377.82	C2CD4A	C2 calcium dependent domain containing 4A	ENSG00000198535
7053	5.93e-10	1.08e-11	0.984	6.8	6.69	333.38	TGM3	transglutaminase 3	ENSG00000125780
3206	6.46e-09	1.47e-10	1.029	6.41	6.59	142.45	HOXA10	homeobox A10	ENSG00000253293
285643	6.13e-05	4.05e-06	1.402	4.61	6.46	20.6	KIF4B	kinesin family member 4B	ENSG00000226650
93432	3.88e-05	2.42e-06	1.367	4.72	6.45	1284.87	MGAM2	maltase-glucoamylase 2 (putative)	ENSG00000257743
8614	6.41e-08	1.86e-09	1.064	6.01	6.4	354.21	STC2	stanniocalcin 2	ENSG00000113739
11247	2.38e-06	9.92e-08	1.202	5.33	6.4	53.15	NXPH4	neurexophilin 4	ENSG00000182379
23657	4.07e-06	1.79e-07	1.204	5.22	6.28	244.71	SLC7A11	solute carrier family 7 member 11	ENSG00000151012
6474	0.00208	0.000244	1.686	3.67	6.18	8.63	SHOX2	short stature homeobox 2	ENSG00000168779
100130418	0.000243	2e-05	1.442	4.27	6.15	16.62	CECR7	cat eye syndrome chromosome region, candidate 7
105374974	0.00183	0.000209	1.66	3.71	6.15	8.47	LOC105374974	uncharacterized LOC105374974
26212	0.00195	0.000226	1.665	3.69	6.14	8.4	OR2B6	olfactory receptor family 2 subfamily B member 6	ENSG00000124657
4751	3.77e-11	5.27e-13	0.85	7.22	6.13	567.61	NEK2	NIMA related kinase 2	ENSG00000117650
105374151	0.000329	2.84e-05	1.46	4.19	6.11	46.95	LOC105374151	uncharacterized LOC105374151
145873	3.59e-05	2.21e-06	1.282	4.73	6.07	57.99	MESP2	mesoderm posterior bHLH transcription factor 2	ENSG00000188095
3209	5.61e-05	3.68e-06	1.311	4.63	6.07	106.24	HOXA13	homeobox A13	ENSG00000106031
23089	3.62e-09	7.79e-11	0.924	6.5	6.01	3702.2	PEG10	paternally expressed 10	ENSG00000242265
56667	1.22e-05	6.15e-07	1.197	4.99	5.97	4499.38	MUC13	mucin 13, cell surface associated	ENSG00000173702
2563	8.75e-05	6.16e-06	1.321	4.52	5.97	26.69	GABRD	gamma-aminobutyric acid type A receptor subunit delta	ENSG00000187730
22996	1.49e-10	2.4e-12	0.85	7.01	5.96	575.93	TTC39A	tetratricopeptide repeat domain 39A	ENSG00000085831
105374995	0.00191	0.000221	1.604	3.69	5.92	7.22	LOC105374995
2719	3e-07	1e-08	1.03	5.73	5.9	7618.63	GPC3	glypican 3	ENSG00000147257
79949	5.69e-08	1.63e-09	0.974	6.03	5.88	76.55	PLEKHS1	pleckstrin homology domain containing S1	ENSG00000148735
6696	2.12e-05	1.19e-06	1.196	4.86	5.81	29188.2	SPP1	secreted phosphoprotein 1	ENSG00000118785
1047	1.57e-17	7.78e-20	0.636	9.12	5.8	509.51	CLGN	calmegin	ENSG00000153132
10643	8.14e-10	1.52e-11	0.86	6.75	5.8	329.47	IGF2BP3	insulin like growth factor 2 mRNA binding protein 3	ENSG00000136231
135892	9.62e-05	6.9e-06	1.285	4.5	5.78	95.89	TRIM50	tripartite motif containing 50	ENSG00000146755
6819	2.24e-09	4.65e-11	0.876	6.58	5.76	633.84	SULT1C2	sulfotransferase family 1C member 2	ENSG00000198203
100874323	6.85e-05	4.62e-06	1.258	4.58	5.76	34.98	HOXA10-AS	HOXA10 antisense RNA	ENSG00000253187
116039	0.000467	4.29e-05	1.37	4.09	5.61	21.89	OSR2	odd-skipped related transciption factor 2	ENSG00000164920
55635	7.42e-12	9.18e-14	0.748	7.45	5.57	515.27	DEPDC1	DEP domain containing 1	ENSG00000024526
9829	5.24e-17	2.81e-19	0.617	8.98	5.53	492.95	DNAJC6	DnaJ heat shock protein family (Hsp40) member C6	ENSG00000116675
255631	1.85e-05	1.01e-06	1.131	4.89	5.53	118.82	COL24A1	collagen type XXIV alpha 1 chain	ENSG00000171502
105375674	4.78e-05	3.07e-06	1.184	4.67	5.52	29.77	LINC03044	long intergenic non-protein coding RNA 3044
1755	0.000966	9.93e-05	1.401	3.89	5.45	106.88	DMBT1	deleted in malignant brain tumors 1	ENSG00000187908
4246	0.000463	4.24e-05	1.325	4.09	5.43	55.01	SCGB2A1	secretoglobin family 2A member 1	ENSG00000124939
1063	8.8e-13	8.78e-15	0.699	7.76	5.42	2139.86	CENPF	centromere protein F	ENSG00000117724
574029	0.000558	5.26e-05	1.34	4.04	5.42	19.12	DUSP5P1	dual specificity phosphatase 5 pseudogene 1
11082	2.24e-05	1.27e-06	1.116	4.84	5.41	154.52	ESM1	endothelial cell specific molecule 1	ENSG00000164283
83540	2.69e-14	2.07e-16	0.656	8.22	5.39	409.03	NUF2	NUF2 component of NDC80 kinetochore complex	ENSG00000143228
4605	1.92e-17	9.75e-20	0.589	9.09	5.35	560.28	MYBL2	MYB proto-oncogene like 2	ENSG00000101057
220134	7.11e-30	9.73e-33	0.447	11.9	5.33	269.56	SKA1	spindle and kinetochore associated complex subunit 1	ENSG00000154839
105371453	7.34e-13	7.24e-15	0.676	7.78	5.26	338.02	BCAN-AS1	BCAN antisense RNA 1
1690	0.00244	0.000297	1.452	3.62	5.25	314.97	COCH	cochlin	ENSG00000100473
8358	0.00346	0.00045	1.492	3.51	5.23	16.89	H3C2	H3 clustered histone 2	ENSG00000286522
105373195	1.76e-10	2.88e-12	0.748	6.98	5.22	168.41	LOC105373195	uncharacterized LOC105373195
79908	0.000187	1.49e-05	1.198	4.33	5.19	283.69	BTNL8	butyrophilin like 8	ENSG00000113303
4312	0.000607	5.79e-05	1.291	4.02	5.19	112.34	MMP1	matrix metallopeptidase 1	ENSG00000196611
112268016	0.00461	0.000634	1.514	3.42	5.17	8.54	LOC112268016	collagen alpha-1(I) chain-like
9833	4.97e-21	1.53e-23	0.512	10	5.12	366.76	MELK	maternal embryonic leucine zipper kinase	ENSG00000165304
387597	7.66e-14	6.42e-16	0.633	8.08	5.12	475.94	ILDR2	immunoglobulin like domain containing receptor 2	ENSG00000143195
146909	1.49e-10	2.42e-12	0.726	7.01	5.09	130.56	KIF18B	kinesin family member 18B	ENSG00000186185
23025	3.56e-05	2.18e-06	1.073	4.74	5.08	36.71	UNC13A	unc-13 homolog A	ENSG00000130477
79574	0.00101	0.000105	1.309	3.88	5.08	279.11	EPS8L3	EPS8 like 3	ENSG00000198758
104472717	0.000135	1.01e-05	1.145	4.41	5.05	21.71	LINC01224	long intergenic non-protein coding RNA 1224	ENSG00000269416
990	2.27e-19	8.67e-22	0.526	9.59	5.04	866.36	CDC6	cell division cycle 6	ENSG00000094804
653820	1.85e-09	3.78e-11	0.762	6.61	5.04	165.01	FAM72B	family with sequence similarity 72 member B	ENSG00000188610
57512	2.45e-28	3.64e-31	0.432	11.6	5.02	172.57	GPR158	G protein-coupled receptor 158	ENSG00000151025
991	1.62e-12	1.79e-14	0.654	7.67	5.01	389.55	CDC20	cell division cycle 20	ENSG00000117399
5347	2.84e-13	2.64e-15	0.632	7.91	4.99	354.64	PLK1	polo like kinase 1	ENSG00000166851
1029	1.19e-18	5.3e-21	0.529	9.4	4.97	302.88	CDKN2A	cyclin dependent kinase inhibitor 2A	ENSG00000147889
1852	0.000101	7.23e-06	1.106	4.49	4.96	126.8	DUSP9	dual specificity phosphatase 9	ENSG00000130829
554282	6.47e-09	1.47e-10	0.772	6.41	4.95	169.57	FAM72C	family with sequence similarity 72 member C	ENSG00000263513
728833	1.22e-08	3.01e-10	0.787	6.3	4.95	169.29	FAM72D	family with sequence similarity 72 member D	ENSG00000215784
9928	1.46e-11	1.93e-13	0.671	7.35	4.93	396.27	KIF14	kinesin family member 14	ENSG00000118193
55247	2.01e-07	6.46e-09	0.846	5.8	4.91	107.44	NEIL3	nei like DNA glycosylase 3	ENSG00000109674
347273	0.000605	5.77e-05	1.221	4.02	4.91	19.59	CAVIN4	caveolae associated protein 4	ENSG00000170681
135228	1.36e-09	2.62e-11	0.736	6.67	4.9	973.68	CD109	CD109 molecule	ENSG00000156535
2583	8.15e-05	5.63e-06	1.077	4.54	4.89	170.38	B4GALNT1	beta-1,4-N-acetyl-galactosaminyltransferase 1	ENSG00000135454
405753	1.91e-07	6.08e-09	0.834	5.81	4.85	74.67	DUOXA2	dual oxidase maturation factor 2	ENSG00000140274
107986161	0.00288	0.000361	1.357	3.57	4.84	12.6	LOC107986161
9156	2.99e-21	8.88e-24	0.479	10.1	4.82	269.59	EXO1	exonuclease 1	ENSG00000174371
259266	1.36e-11	1.8e-13	0.654	7.36	4.82	2077.13	ASPM	assembly factor for spindle microtubules	ENSG00000066279
150946	1.48e-06	5.82e-08	0.889	5.42	4.82	145.73	GAREM2	GRB2 associated regulator of MAPK1 subtype 2	ENSG00000157833
24137	1.13e-19	4.07e-22	0.497	9.67	4.81	404.75	KIF4A	kinesin family member 4A	ENSG00000090889
1058	4.24e-09	9.27e-11	0.743	6.48	4.81	91.38	CENPA	centromere protein A	ENSG00000115163
23415	0.00434	0.00059	1.4	3.44	4.81	30.3	KCNH4	potassium voltage-gated channel subfamily H member 4	ENSG00000089558
55872	2.56e-05	1.48e-06	0.997	4.81	4.8	446.44	PBK	PDZ binding kinase	ENSG00000168078
131368	0.137	0.0468	2.409	1.99	4.79	478.82	ZPLD1	zona pellucida like domain containing 1	ENSG00000170044
57221	8.89e-10	1.67e-11	0.71	6.73	4.78	878.17	ARFGEF3	ARFGEF family member 3	ENSG00000112379
699	1.25e-17	6.07e-20	0.521	9.14	4.76	485.11	BUB1	BUB1 mitotic checkpoint serine/threonine kinase	ENSG00000169679
200407	0.0163	0.003	1.605	2.97	4.76	6.48	CREG2	cellular repressor of E1A stimulated genes 2	ENSG00000175874
100506071	0.00818	0.00128	1.476	3.22	4.75	113.57	LOC100506071	uncharacterized LOC100506071	ENSG00000258525
4137	0.000236	1.92e-05	1.104	4.27	4.72	163.22	MAPT	microtubule associated protein tau	ENSG00000186868
5737	6.07e-19	2.49e-21	0.495	9.48	4.7	819.78	PTGFR	prostaglandin F receptor	ENSG00000122420
332	7.32e-17	4e-19	0.526	8.94	4.7	641.91	BIRC5	baculoviral IAP repeat containing 5	ENSG00000089685
128239	2.64e-05	1.54e-06	0.977	4.81	4.7	461.4	IQGAP3	IQ motif containing GTPase activating protein 3	ENSG00000183856
386597	9.34e-06	4.57e-07	0.93	5.04	4.69	34.94	GRASLND	glycosaminoglycan regulatory associated long non-coding RNA	ENSG00000228203
503638	0.000672	6.49e-05	1.17	3.99	4.68	150.3	DUXAP9	double homeobox A pseudogene 9
5967	0.00512	0.000723	1.381	3.38	4.67	11.58	REG1A	regenerating family member 1 alpha	ENSG00000115386
8365	0.000256	2.12e-05	1.094	4.25	4.65	22.18	H4C8	H4 clustered histone 8	ENSG00000158406
54443	9.05e-13	9.08e-15	0.598	7.75	4.63	773.47	ANLN	anillin, actin binding protein	ENSG00000011426
90381	1.4e-10	2.24e-12	0.659	7.02	4.62	76.57	TICRR	TOPBP1 interacting checkpoint and replication regulator	ENSG00000140534
729533	2.5e-08	6.59e-10	0.748	6.18	4.62	180.7	FAM72A	family with sequence similarity 72 member A	ENSG00000196550
4897	1.4e-12	1.5e-14	0.599	7.69	4.61	746.94	NRCAM	neuronal cell adhesion molecule	ENSG00000091129
53905	2.47e-08	6.51e-10	0.742	6.18	4.59	177.9	DUOX1	dual oxidase 1	ENSG00000137857
284958	2.27e-06	9.43e-08	0.86	5.34	4.59	27.2	NT5DC4	5'-nucleotidase domain containing 4	ENSG00000144130
11004	2.32e-15	1.51e-17	0.537	8.53	4.58	328.95	KIF2C	kinesin family member 2C	ENSG00000142945
586	6.28e-05	4.19e-06	0.996	4.6	4.58	833.17	BCAT1	branched chain amino acid transaminase 1	ENSG00000060982
891	1.06e-23	2.35e-26	0.43	10.6	4.57	863.44	CCNB1	cyclin B1	ENSG00000134057
55388	2e-11	2.71e-13	0.622	7.31	4.55	225.5	MCM10	minichromosome maintenance 10 replication initiation factor	ENSG00000065328
29089	1.73e-08	4.33e-10	0.729	6.24	4.55	513.35	UBE2T	ubiquitin conjugating enzyme E2 T	ENSG00000077152
51514	6.03e-11	8.8e-13	0.634	7.15	4.53	844.8	DTL	denticleless E3 ubiquitin protein ligase homolog	ENSG00000143476
11065	1.23e-10	1.95e-12	0.644	7.04	4.53	348.72	UBE2C	ubiquitin conjugating enzyme E2 C	ENSG00000175063
100128317	0.000479	4.41e-05	1.108	4.08	4.53	20.82	LOC100128317	uncharacterized LOC100128317	ENSG00000233491
6364	3.16e-05	1.9e-06	0.949	4.76	4.52	320.07	CCL20	C-C motif chemokine ligand 20	ENSG00000115009
7153	1e-10	1.55e-12	0.638	7.07	4.51	2858.2	TOP2A	DNA topoisomerase II alpha	ENSG00000131747
4321	0.000528	4.93e-05	1.108	4.06	4.5	15.18	MMP12	matrix metallopeptidase 12	ENSG00000262406
55283	5.01e-06	2.27e-07	0.868	5.18	4.49	335.74	MCOLN3	mucolipin TRP cation channel 3	ENSG00000055732
107987172	0.027	0.00556	1.619	2.77	4.49	5.4	LOC107987172
81930	6.49e-15	4.55e-17	0.533	8.4	4.48	138.38	KIF18A	kinesin family member 18A	ENSG00000121621
55130	0.0104	0.00171	1.427	3.14	4.48	15.38	ODAD2	outer dynein arm docking complex subunit 2	ENSG00000169126
3833	1.72e-08	4.31e-10	0.714	6.24	4.46	443.59	KIFC1	kinesin family member C1	ENSG00000237649
90527	0.00128	0.000139	1.169	3.81	4.45	25.17	DUOXA1	dual oxidase maturation factor 1	ENSG00000140254
80206	6.31e-08	1.82e-09	0.738	6.01	4.44	291.07	FHOD3	formin homology 2 domain containing 3	ENSG00000134775
151246	1.04e-06	3.95e-08	0.809	5.49	4.44	619.69	SGO2	shugoshin 2	ENSG00000163535
169834	1.5e-06	5.94e-08	0.817	5.42	4.43	71.62	ZNF883	zinc finger protein 883	ENSG00000291094
55355	4.3e-15	2.94e-17	0.523	8.45	4.42	296.58	HJURP	Holliday junction recognition protein	ENSG00000123485
388523	0.000861	8.64e-05	1.125	3.93	4.42	33.51	ZNF728	zinc finger protein 728	ENSG00000269067
157313	8.7e-11	1.31e-12	0.622	7.09	4.41	234.41	CDCA2	cell division cycle associated 2	ENSG00000184661
101060171	0.00746	0.00115	1.354	3.25	4.4	9.41	ODAD2P1	outer dynein arm docking complex subunit 2 pseudogene 1
4440	0.0196	0.00378	1.519	2.9	4.4	66.81	MSI1	musashi RNA binding protein 1	ENSG00000135097
771	0.00702	0.00107	1.335	3.27	4.37	84.39	CA12	carbonic anhydrase 12	ENSG00000074410
286151	1.32e-07	4.05e-09	0.742	5.88	4.36	64.27	FBXO43	F-box protein 43	ENSG00000156509
101927789	0.000332	2.87e-05	1.04	4.18	4.35	60.5	FAUP4	FAU pseudogene 4
5865	0.00663	0.00099	1.313	3.29	4.33	159.27	RAB3B	RAB3B, member RAS oncogene family	ENSG00000169213
4192	2.09e-37	1.19e-40	0.324	13.3	4.32	1831.6	MDK	midkine	ENSG00000110492
4998	1.34e-12	1.43e-14	0.558	7.69	4.3	233.16	ORC1	origin recognition complex subunit 1	ENSG00000085840
9133	1.81e-10	2.97e-12	0.616	6.98	4.3	272.66	CCNB2	cyclin B2	ENSG00000157456
9232	1.18e-11	1.52e-13	0.58	7.39	4.29	421.56	PTTG1	PTTG1 regulator of sister chromatid separation, securin	ENSG00000164611
2305	2.61e-15	1.74e-17	0.501	8.51	4.27	714.9	FOXM1	forkhead box M1	ENSG00000111206
54209	8.72e-05	6.13e-06	0.944	4.52	4.27	177.44	TREM2	triggering receptor expressed on myeloid cells 2	ENSG00000095970
259236	0.000282	2.36e-05	1.01	4.23	4.27	77.08	TMIE	transmembrane inner ear	ENSG00000181585
83461	6.48e-15	4.51e-17	0.505	8.4	4.24	213.98	CDCA3	cell division cycle associated 3	ENSG00000111665
54821	1.77e-12	1.97e-14	0.55	7.65	4.21	83.9	ERCC6L	ERCC excision repair 6 like, spindle assembly checkpoint helicase	ENSG00000186871
27132	0.00168	0.000189	1.127	3.73	4.21	32.95	CPNE7	copine 7	ENSG00000178773
995	1.53e-05	8.1e-07	0.851	4.93	4.2	108.41	CDC25C	cell division cycle 25C	ENSG00000158402
7272	2.15e-16	1.23e-18	0.475	8.81	4.18	256.82	TTK	TTK protein kinase	ENSG00000112742
3792	0.0263	0.00537	1.498	2.78	4.17	172.16	KEL	Kell metallo-endopeptidase (Kell blood group)	ENSG00000197993
4288	2.31e-09	4.83e-11	0.632	6.58	4.16	1497.07	MKI67	marker of proliferation Ki-67	ENSG00000148773
63827	0.00025	2.06e-05	0.977	4.26	4.16	24.36	BCAN	brevican	ENSG00000132692
100287482	1.39e-05	7.24e-07	0.835	4.95	4.14	35.27	SMKR1	small lysine rich protein 1	ENSG00000240204
1187	0.00274	0.000341	1.156	3.58	4.14	32.63	CLCNKA	chloride voltage-gated channel Ka	ENSG00000186510
56704	1.13e-05	5.68e-07	0.826	5	4.13	71.15	JPH1	junctophilin 1	ENSG00000104369
389903	0.0147	0.00264	1.374	3.01	4.13	16.36	CSAG3	CSAG family member 3	ENSG00000268916
201625	0.000954	9.76e-05	1.057	3.9	4.12	98.44	DNAH12	dynein axonemal heavy chain 12	ENSG00000174844
4359	0.000177	1.39e-05	0.946	4.35	4.11	412.29	MPZ	myelin protein zero	ENSG00000158887
102723547	0.0146	0.00262	1.366	3.01	4.11	16.15	CSAG2	CSAG family member 2	ENSG00000268902
701	3.59e-14	2.85e-16	0.501	8.18	4.09	309.71	BUB1B	BUB1 mitotic checkpoint serine/threonine kinase B	ENSG00000156970
2056	1.58e-10	2.57e-12	0.584	7	4.09	86.72	EPO	erythropoietin	ENSG00000130427
79801	3.53e-12	4.13e-14	0.539	7.56	4.08	215.05	SHCBP1	SHC binding and spindle associated 1	ENSG00000171241
6091	1.48e-10	2.38e-12	0.582	7.01	4.08	2142.85	ROBO1	roundabout guidance receptor 1	ENSG00000169855
105373113	0.000142	1.07e-05	0.919	4.4	4.05	32.93	LINC01703	long intergenic non-protein coding RNA 1703
8497	0.00474	0.000657	1.19	3.41	4.05	47.66	PPFIA4	PTPRF interacting protein alpha 4	ENSG00000143847
647946	0.0265	0.00543	1.456	2.78	4.05	7.25	MIR924HG	MIR924 host gene	ENSG00000267374
7516	2.35e-17	1.21e-19	0.445	9.07	4.04	145.81	XRCC2	X-ray repair cross complementing 2	ENSG00000196584
9493	1.02e-10	1.59e-12	0.572	7.07	4.04	329.84	KIF23	kinesin family member 23	ENSG00000137807
6941	2.52e-05	1.45e-06	0.839	4.82	4.04	1086.49	TCF19	transcription factor 19	ENSG00000137310
102723834	0.000236	1.93e-05	0.934	4.27	3.99	35.07	LOC102723834	uncharacterized LOC102723834	ENSG00000227496
144455	0.000846	8.44e-05	1.015	3.93	3.99	108.13	E2F7	E2F transcription factor 7	ENSG00000165891
221150	6.22e-14	5.14e-16	0.49	8.11	3.98	134.15	SKA3	spindle and kinetochore associated complex subunit 3	ENSG00000165480
1132	9.25e-10	1.75e-11	0.592	6.73	3.98	50.75	CHRM4	cholinergic receptor muscarinic 4	ENSG00000180720
92558	8.96e-05	6.35e-06	0.879	4.51	3.97	500.1	BICDL1	BICD family like cargo adaptor 1	ENSG00000135127
8862	0.000325	2.8e-05	0.949	4.19	3.97	112.49	APLN	apelin	ENSG00000171388
10112	7.5e-08	2.21e-09	0.66	5.98	3.95	336.13	KIF20A	kinesin family member 20A	ENSG00000112984
56992	6.16e-05	4.08e-06	0.858	4.61	3.95	178.58	KIF15	kinesin family member 15	ENSG00000163808
9134	2.65e-16	1.54e-18	0.449	8.79	3.94	325.05	CCNE2	cyclin E2	ENSG00000175305
342035	3.53e-12	4.15e-14	0.522	7.56	3.94	90.58	GLDN	gliomedin	ENSG00000186417
100507421	4.71e-05	3.02e-06	0.844	4.67	3.94	101.81	TMEM178B	transmembrane protein 178B	ENSG00000261115
10403	1.75e-23	4.1e-26	0.372	10.6	3.93	330.48	NDC80	NDC80 kinetochore complex component	ENSG00000080986
9787	2.28e-15	1.47e-17	0.46	8.53	3.93	193.87	DLGAP5	DLG associated protein 5	ENSG00000126787
9055	4.55e-11	6.55e-13	0.545	7.19	3.92	644.87	PRC1	protein regulator of cytokinesis 1	ENSG00000198901
254896	0.000153	1.18e-05	0.895	4.38	3.92	27.75	LOC254896	uncharacterized LOC254896	ENSG00000284948
79733	2.55e-09	5.39e-11	0.595	6.56	3.91	142.87	E2F8	E2F transcription factor 8	ENSG00000129173
10626	0.000189	1.51e-05	0.902	4.33	3.91	602.97	TRIM16	tripartite motif containing 16	ENSG00000221926
5831	0.00121	0.000129	1.022	3.83	3.91	322.65	PYCR1	pyrroline-5-carboxylate reductase 1	ENSG00000183010
7504	5.55e-23	1.36e-25	0.373	10.5	3.9	200.26	XK	X-linked Kx blood group antigen, Kell and VPS13A binding protein	ENSG00000047597
5143	0.00971	0.00158	1.235	3.16	3.9	73.82	PDE4C	phosphodiesterase 4C	ENSG00000105650
22974	6.11e-14	5.02e-16	0.48	8.11	3.89	1066.48	TPX2	TPX2 microtubule nucleation factor	ENSG00000088325
89958	7.25e-05	4.94e-06	0.852	4.57	3.89	99.83	SAPCD2	suppressor APC domain containing 2	ENSG00000186193
1033	6.6e-13	6.47e-15	0.498	7.79	3.88	227.58	CDKN3	cyclin dependent kinase inhibitor 3	ENSG00000100526
91687	1.25e-08	3.1e-10	0.616	6.29	3.88	237.38	CENPL	centromere protein L	ENSG00000120334
10024	8.53e-06	4.13e-07	0.765	5.06	3.88	130.87	TROAP	trophinin associated protein	ENSG00000135451
6791	1.3e-05	6.67e-07	0.778	4.97	3.87	30.2	AURKAP1	aurora kinase A pseudogene 1
54112	0.0134	0.00236	1.274	3.04	3.87	1620.44	GPR88	G protein-coupled receptor 88	ENSG00000181656
51209	0.0135	0.00238	1.275	3.04	3.87	58.8	RAB9B	RAB9B, member RAS oncogene family	ENSG00000123570
1015	0.101	0.0311	1.793	2.16	3.87	37.33	CDH17	cadherin 17	ENSG00000079112
9837	1.37e-19	5.09e-22	0.4	9.65	3.86	331.73	GINS1	GINS complex subunit 1	ENSG00000101003
4036	0.000269	2.24e-05	0.911	4.24	3.86	145.07	LRP2	LDL receptor related protein 2	ENSG00000081479
348487	0.0223	0.00441	1.353	2.85	3.85	12.45	FAM131C	family with sequence similarity 131 member C	ENSG00000185519
23397	6.9e-21	2.24e-23	0.385	9.96	3.84	240.52	NCAPH	non-SMC condensin I complex subunit H	ENSG00000121152
9319	1.44e-06	5.67e-08	0.706	5.43	3.83	177.08	TRIP13	thyroid hormone receptor interactor 13	ENSG00000071539
84419	0.00131	0.000141	1.006	3.81	3.83	153.71	C15orf48	chromosome 15 open reading frame 48	ENSG00000166920
222699	2.5e-07	8.23e-09	0.663	5.76	3.82	64.64	TOB2P1	transducer of ERBB2, 2 pseudogene 1
5806	0.0442	0.0105	1.493	2.56	3.82	83.54	PTX3	pentraxin 3	ENSG00000163661
64151	6.92e-11	1.02e-12	0.535	7.13	3.81	569.98	NCAPG	non-SMC condensin I complex subunit G	ENSG00000109805
26291	0.00443	0.000606	1.11	3.43	3.81	621.39	FGF21	fibroblast growth factor 21	ENSG00000105550
8336	0.0136	0.00239	1.254	3.04	3.81	9.72	H2AC17	H2A clustered histone 17	ENSG00000278677
6790	9.89e-08	2.98e-09	0.64	5.93	3.8	782.83	AURKA	aurora kinase A	ENSG00000087586
23542	1.73e-09	3.49e-11	0.572	6.62	3.79	220.61	MAPK8IP2	mitogen-activated protein kinase 8 interacting protein 2	ENSG00000008735
257	0.00232	0.000278	1.043	3.64	3.79	101.49	ALX3	ALX homeobox 3	ENSG00000156150
9245	0.00714	0.00109	1.153	3.27	3.77	238.43	GCNT3	glucosaminyl (N-acetyl) transferase 3, mucin type	ENSG00000140297
898	2.15e-16	1.24e-18	0.427	8.81	3.76	145.12	CCNE1	cyclin E1	ENSG00000105173
150468	3.26e-13	3.05e-15	0.477	7.89	3.76	269.5	CKAP2L	cytoskeleton associated protein 2 like	ENSG00000169607
9212	2.54e-09	5.35e-11	0.572	6.56	3.75	117.72	AURKB	aurora kinase B	ENSG00000178999
3161	6.28e-06	2.9e-07	0.732	5.13	3.75	456.69	HMMR	hyaluronan mediated motility receptor	ENSG00000072571
3547	1.59e-05	8.5e-07	0.76	4.92	3.74	80.11	IGSF1	immunoglobulin superfamily member 1	ENSG00000147255
9096	0.00692	0.00105	1.14	3.28	3.74	48.04	TBX18	T-box transcription factor 18	ENSG00000112837
84733	3.13e-05	1.88e-06	0.783	4.77	3.73	154.07	CBX2	chromobox 2	ENSG00000173894
222183	0.0176	0.00332	1.266	2.94	3.72	59.85	SRRM3	serine/arginine repetitive matrix 3	ENSG00000177679
644150	2.08e-09	4.28e-11	0.563	6.59	3.71	138.73	WIPF3	WAS/WASL interacting protein family member 3	ENSG00000122574
3203	0.0404	0.00933	1.426	2.6	3.71	5.98	HOXA6	homeobox A6	ENSG00000106006
105373116	1.73e-13	1.52e-15	0.464	7.98	3.7	150.08	LOC105373116	uncharacterized LOC105373116
1944	0.000102	7.36e-06	0.826	4.48	3.7	92.11	EFNA3	ephrin A3	ENSG00000143590
147166	0.000672	6.49e-05	0.923	3.99	3.68	664.98	TRIM16L	tripartite motif containing 16 like	ENSG00000291110
94032	0.00123	0.000132	0.963	3.82	3.68	91.77	CAMK2N2	calcium/calmodulin dependent protein kinase II inhibitor 2	ENSG00000163888
220963	0.00216	0.000256	1.006	3.66	3.68	594.48	SLC16A9	solute carrier family 16 member 9	ENSG00000165449
1894	9.8e-11	1.49e-12	0.519	7.08	3.67	706.25	ECT2	epithelial cell transforming 2	ENSG00000114346
1122	6.48e-11	9.54e-13	0.513	7.14	3.66	964.13	CHML	CHM like Rab escort protein	ENSG00000203668
100507118	1.1e-06	4.2e-08	0.668	5.48	3.66	62.28	PRC1-AS1	PRC1 antisense RNA 1	ENSG00000258725
1131	0.0375	0.0085	1.386	2.63	3.65	100.18	CHRM3	cholinergic receptor muscarinic 3	ENSG00000133019
9514	1.03e-10	1.61e-12	0.515	7.06	3.64	403.17	GAL3ST1	galactose-3-O-sulfotransferase 1	ENSG00000128242
113130	1.6e-18	7.36e-21	0.387	9.37	3.63	307.58	CDCA5	cell division cycle associated 5	ENSG00000146670
55143	2.55e-14	1.95e-16	0.44	8.23	3.62	186.09	CDCA8	cell division cycle associated 8	ENSG00000134690
10721	5.93e-16	3.59e-18	0.416	8.69	3.61	153.74	POLQ	DNA polymerase theta	ENSG00000051341
284403	4.55e-12	5.42e-14	0.48	7.52	3.61	159.18	WDR62	WD repeat domain 62	ENSG00000075702
102723465	1.39e-07	4.28e-09	0.615	5.87	3.61	120.8	ELF3-AS1	ELF3 antisense RNA 1
27347	1.28e-06	4.97e-08	0.662	5.45	3.61	585.4	STK39	serine/threonine kinase 39	ENSG00000198648
26255	0.0581	0.0149	1.481	2.44	3.61	5.62	PTTG3P	pituitary tumor-transforming 3, pseudogene	ENSG00000213005
92659	0.00551	0.000789	1.073	3.36	3.6	41.08	MILIP	MYC inducible lncRNA inactivating p53	ENSG00000265688
107985594	0.00671	0.00101	1.095	3.29	3.6	13.63	LOC107985594
81620	4.94e-14	4e-16	0.441	8.14	3.59	226.47	CDT1	chromatin licensing and DNA replication factor 1	ENSG00000167513
2491	5.46e-09	1.22e-10	0.558	6.44	3.59	146.35	CENPI	centromere protein I	ENSG00000102384
80178	9.28e-07	3.47e-08	0.651	5.52	3.59	100.61	TEDC2	tubulin epsilon and delta complex 2	ENSG00000162062
80150	4.29e-09	9.42e-11	0.553	6.48	3.58	469.53	ASRGL1	asparaginase and isoaspartyl peptidase 1	ENSG00000162174
51512	2.66e-07	8.83e-09	0.623	5.75	3.58	190.54	GTSE1	G2 and S-phase expressed 1	ENSG00000075218
10052	0.00136	0.000149	0.943	3.79	3.58	167.9	GJC1	gap junction protein gamma 1	ENSG00000182963
57464	4.95e-13	4.8e-15	0.456	7.83	3.57	86.4	STRIP2	striatin interacting protein 2	ENSG00000128578
147841	2.22e-10	3.74e-12	0.514	6.95	3.57	185.93	SPC24	SPC24 component of NDC80 kinetochore complex	ENSG00000161888
646962	0.0337	0.00743	1.335	2.68	3.57	144.41	HRCT1	histidine rich carboxyl terminus 1	ENSG00000196196
8875	6.1e-05	4.03e-06	0.766	4.61	3.53	823.6	VNN2	vanin 2	ENSG00000112303
101805492	0.119	0.0387	1.71	2.07	3.53	41.58	CASC9	cancer susceptibility 9	ENSG00000249395
983	9.1e-07	3.39e-08	0.637	5.52	3.52	527.98	CDK1	cyclin dependent kinase 1	ENSG00000170312
57405	1.49e-05	7.85e-07	0.714	4.94	3.52	108.03	SPC25	SPC25 component of NDC80 kinetochore complex	ENSG00000152253
11156	0.000252	2.08e-05	0.828	4.26	3.52	280.68	PTP4A3	protein tyrosine phosphatase 4A3	ENSG00000184489
9768	2.26e-06	9.35e-08	0.657	5.34	3.51	301.08	PCLAF	PCNA clamp associated factor	ENSG00000166803
55061	0.00051	4.74e-05	0.862	4.07	3.51	450.18	SUSD4	sushi domain containing 4	ENSG00000143502
100506660	0.00563	0.000812	1.047	3.35	3.51	21.63	DDX11-AS1	DDX11 antisense RNA 1	ENSG00000245614
389668	0.000987	0.000102	0.9	3.89	3.5	18.42	XKR9	XK related 9	ENSG00000221947
29128	3.49e-08	9.55e-10	0.571	6.12	3.49	266.76	UHRF1	ubiquitin like with PHD and ring finger domains 1	ENSG00000276043
53358	0.00306	0.000389	0.985	3.55	3.49	60.92	SHC3	SHC adaptor protein 3	ENSG00000148082
162979	0.00334	0.000432	0.992	3.52	3.49	20.91	ZNF296	zinc finger protein 296	ENSG00000170684
1869	2.13e-15	1.35e-17	0.407	8.54	3.48	371.13	E2F1	E2F transcription factor 1	ENSG00000101412
1870	7.42e-12	9.16e-14	0.467	7.45	3.48	88.95	E2F2	E2F transcription factor 2	ENSG00000007968
55740	7.98e-21	2.64e-23	0.349	9.95	3.47	4595.88	ENAH	ENAH actin regulator	ENSG00000154380
8208	7.32e-09	1.69e-10	0.543	6.39	3.47	290.64	CHAF1B	chromatin assembly factor 1 subunit B	ENSG00000159259
9700	1.39e-05	7.23e-07	0.697	4.96	3.45	275.63	ESPL1	extra spindle pole bodies like 1, separase	ENSG00000135476
79805	0.073	0.0199	1.48	2.33	3.45	47.67	VASH2	vasohibin 2	ENSG00000143494
3762	0.00512	0.000724	1.017	3.38	3.44	72.59	KCNJ5	potassium inwardly rectifying channel subfamily J member 5	ENSG00000120457
9824	8.16e-11	1.22e-12	0.483	7.1	3.43	392.9	ARHGAP11A	Rho GTPase activating protein 11A	ENSG00000198826
387103	1.43e-09	2.82e-11	0.516	6.66	3.43	178.74	CENPW	centromere protein W	ENSG00000203760
387646	6.78e-05	4.57e-06	0.749	4.58	3.43	53.42	LRRC37A6P	leucine rich repeat containing 37 member A6, pseudogene	ENSG00000230445
27092	0.129	0.0433	1.689	2.02	3.41	32.87	CACNG4	calcium voltage-gated channel auxiliary subunit gamma 4	ENSG00000075461
3838	6.11e-11	8.96e-13	0.476	7.15	3.4	2052.92	KPNA2	karyopherin subunit alpha 2	ENSG00000182481
81624	8.88e-05	6.28e-06	0.75	4.52	3.39	123.32	DIAPH3	diaphanous related formin 3	ENSG00000139734
7037	6.79e-06	3.16e-07	0.661	5.11	3.38	3649.86	TFRC	transferrin receptor	ENSG00000072274
11130	0.000202	1.61e-05	0.784	4.31	3.38	475.74	ZWINT	ZW10 interacting kinetochore protein	ENSG00000122952
282973	0.00764	0.00118	1.043	3.24	3.38	24.26	JAKMIP3	Janus kinase and microtubule interacting protein 3	ENSG00000188385
23594	0.000124	9.2e-06	0.761	4.44	3.37	86.47	ORC6	origin recognition complex subunit 6	ENSG00000091651
134	0.0783	0.0219	1.473	2.29	3.37	228.67	ADORA1	adenosine A1 receptor	ENSG00000163485
221662	1.25e-05	6.4e-07	0.675	4.98	3.36	63.06	RBM24	RNA binding motif protein 24	ENSG00000112183
8972	0.0075	0.00115	1.034	3.25	3.36	76.31	MGAM	maltase-glucoamylase	ENSG00000257335
333	0.0094	0.00152	1.058	3.17	3.36	85.06	APLP1	amyloid beta precursor like protein 1	ENSG00000105290
6241	8.42e-08	2.51e-09	0.561	5.96	3.35	876.09	RRM2	ribonucleotide reductase regulatory subunit M2	ENSG00000171848
83879	0.00118	0.000125	0.872	3.84	3.34	58.81	CDCA7	cell division cycle associated 7	ENSG00000144354
101927813	0.00047	4.32e-05	0.815	4.09	3.33	33.13	HMMR-AS1	HMMR antisense RNA 1
100526833	0.0147	0.00264	1.104	3.01	3.32	109.97	SEPT5-GP1BB	SEPT5-GP1BB readthrough	ENSG00000284874
27338	1.92e-08	4.88e-10	0.531	6.22	3.31	437.73	UBE2S	ubiquitin conjugating enzyme E2 S	ENSG00000108106
6690	0.00167	0.000188	0.886	3.73	3.31	1812.21	SPINK1	serine peptidase inhibitor Kazal type 1	ENSG00000164266
84302	3.06e-07	1.03e-08	0.577	5.73	3.3	480.81	PGAP4	post-GPI attachment to proteins GalNAc transferase 4	ENSG00000165152
5367	4.61e-05	2.95e-06	0.705	4.67	3.3	29.8	PMCH	pro-melanin concentrating hormone	ENSG00000183395
5413	0.0156	0.00284	1.106	2.98	3.3	93.36	SEPTIN5	septin 5	ENSG00000184702
7432	0.0547	0.0138	1.338	2.46	3.3	56.35	VIP	vasoactive intestinal peptide	ENSG00000146469
3832	2.33e-07	7.59e-09	0.57	5.78	3.29	398.54	KIF11	kinesin family member 11	ENSG00000138160
2182	0.0002	1.6e-05	0.763	4.31	3.29	2341.54	ACSL4	acyl-CoA synthetase long chain family member 4	ENSG00000068366
7371	1.64e-08	4.09e-10	0.524	6.25	3.27	1029.61	UCK2	uridine-cytidine kinase 2	ENSG00000143179
283487	0.0132	0.00229	1.073	3.05	3.27	53.25	PRECSIT	p53 regulated carcinoma associated Stat3 activating long intergenic non-protein coding transcript	ENSG00000255874
53342	0.0295	0.00621	1.196	2.74	3.27	100.64	IL17D	interleukin 17D	ENSG00000172458
284069	8.18e-05	5.67e-06	0.718	4.54	3.26	58.77	FAM171A2	family with sequence similarity 171 member A2	ENSG00000161682
105372310	0.0142	0.00253	1.081	3.02	3.26	51.52	LOC105372310	uncharacterized LOC105372310
113278	0.058	0.0149	1.338	2.44	3.26	75.21	SLC52A3	solute carrier family 52 member 3	ENSG00000101276
57650	5.5e-14	4.49e-16	0.399	8.12	3.25	232.16	CIP2A	cellular inhibitor of PP2A	ENSG00000163507
8317	3.53e-12	4.1e-14	0.429	7.56	3.24	265.57	CDC7	cell division cycle 7	ENSG00000097046
4023	9.67e-06	4.75e-07	0.644	5.04	3.24	105.75	LPL	lipoprotein lipase	ENSG00000175445
145773	0.000152	1.17e-05	0.74	4.38	3.24	28.31	FAM81A	family with sequence similarity 81 member A	ENSG00000157470
50512	0.0421	0.00984	1.255	2.58	3.24	146.14	PODXL2	podocalyxin like 2	ENSG00000114631
100507195	0.0785	0.022	1.417	2.29	3.24	59.51	LINC02384	long intergenic non-protein coding RNA 2384
[truncated: 4,604 more rows]

## Sheet: GSE39791
ID	Adjusted p-value	p-value	Test statistic	Base Mean	log2 Fold Change	GenInfo ID	Gene Symbol	Entrez Gene ID	GenBank Accession
[truncated: 477 more rows]
