# Supplementary material for: Comprehensive transcriptomic analysis of hepatocellular Carcinoma: Uncovering shared and unique molecular signatures across diverse etiologies
Source: Biochem Biophys Rep. 2025 Jun 30;43:102123. doi: 10.1016/j.bbrep.2025.102123 (PMC12269975; doi:10.1016/j.bbrep.2025.102123)
Supplement: Multimedia component 4 [file mmc4.xlsx]

## Sheet: GSE112705
Supplementary File 3. Differentially expressed genes (DEGs) in HBV-associated HCC vs. non-cancerous HBV-infected liver tissue across seven datasets
Entrez Gene ID	Adjusted p-value	p-value	logFC standard error	Test statistic	log2 fold change	Base mean	Gene Symbol	Description	Ensembl Gene ID
8788	6.02e-11	5.45e-13	0.963	7.21348	6.94845	4178.58	DLK1	delta like non-canonical Notch ligand 1	ENSG00000185559
174	1.77e-12	1.07e-14	0.873	7.73116	6.75222	3582.1	AFP	alpha fetoprotein	ENSG00000081051
23089	1.2e-16	3.74e-19	0.652	8.94433	5.83614	1754	PEG10	paternally expressed 10	ENSG00000242265
2719	6.05e-18	1.53e-20	0.602	9.29061	5.59676	3965.97	GPC3	glypican 3	ENSG00000147257
771	5.89e-14	2.77e-16	0.559	8.18284	4.57188	47.81	CA12	carbonic anhydrase 12	ENSG00000074410
10642	3.34e-09	4.96e-11	0.692	6.57214	4.54995	82.09	IGF2BP1	insulin like growth factor 2 mRNA binding protein 1	ENSG00000159217
1586	5e-05	3.34e-06	0.967	4.64884	4.49705	224.92	CYP17A1	cytochrome P450 family 17 subfamily A member 1	ENSG00000148795
7060	9.87e-09	1.73e-10	0.7	6.38351	4.46727	61.24	THBS4	thrombospondin 4	ENSG00000113296
4320	1.81e-12	1.1e-14	0.576	7.72687	4.44772	118.55	MMP11	matrix metallopeptidase 11	ENSG00000099953
6286	1.26e-08	2.29e-10	0.698	6.34042	4.42475	97.84	S100P	S100 calcium binding protein P	ENSG00000163993
10643	2.42e-14	1.03e-16	0.528	8.30086	4.3852	36.79	IGF2BP3	insulin like growth factor 2 mRNA binding protein 3	ENSG00000136231
767579	2.73e-05	1.62e-06	0.911	4.79533	4.37016	286.42	SNORD114-3	small nucleolar RNA, C/D box 114-3	ENSG00000201839
3682	1.27e-07	3.19e-09	0.716	5.92146	4.24114	91.28	ITGAE	integrin subunit alpha E	ENSG00000083457
6819	2.3e-12	1.47e-14	0.545	7.69033	4.193	70.49	SULT1C2	sulfotransferase family 1C member 2	ENSG00000198203
767564	2.39e-05	1.39e-06	0.859	4.8262	4.14355	267.29	SNORD113-4	small nucleolar RNA, C/D box 113-4	ENSG00000201672
1728	1.46e-06	5.3e-08	0.759	5.44106	4.12862	578.47	NQO1	NAD(P)H quinone dehydrogenase 1	ENSG00000181019
2182	8.62e-12	6.44e-14	0.535	7.49889	4.00961	1222.07	ACSL4	acyl-CoA synthetase long chain family member 4	ENSG00000068366
54097	2.74e-09	3.93e-11	0.599	6.60677	3.9606	117.95	FAM3B	FAM3 metabolism regulating signaling molecule B	ENSG00000183844
11082	7.37e-10	8.71e-12	0.555	6.82633	3.79182	27.45	ESM1	endothelial cell specific molecule 1	ENSG00000164283
29089	5.6e-09	8.72e-11	0.584	6.48764	3.78759	29.22	UBE2T	ubiquitin conjugating enzyme E2 T	ENSG00000077152
767577	7.16e-05	5.09e-06	0.826	4.56101	3.76662	209.52	SNORD114-1	small nucleolar RNA, C/D box 114-1	ENSG00000199575
1033	7.32e-09	1.22e-10	0.583	6.43625	3.75465	31.98	CDKN3	cyclin dependent kinase inhibitor 3	ENSG00000100526
10644	5.5e-06	2.46e-07	0.711	5.16064	3.66979	57.99	IGF2BP2	insulin like growth factor 2 mRNA binding protein 2	ENSG00000073792
8549	4.89e-08	1.06e-09	0.597	6.10032	3.64218	122.36	LGR5	leucine rich repeat containing G protein-coupled receptor 5	ENSG00000139292
57016	1.57e-06	5.85e-08	0.668	5.42323	3.62471	501.88	AKR1B10	aldo-keto reductase family 1 member B10	ENSG00000198074
441282	3.52e-06	1.47e-07	0.689	5.25619	3.61957	110.6	AKR1B15	aldo-keto reductase family 1 member B15	ENSG00000227471
11065	1.09e-11	8.48e-14	0.481	7.46271	3.5868	32.19	UBE2C	ubiquitin conjugating enzyme E2 C	ENSG00000175063
767569	0.00044	4.51e-05	0.855	4.07974	3.48631	336.15	SNORD113-9	small nucleolar RNA, C/D box 113-9	ENSG00000201950
8358	2.06e-13	1.06e-15	0.434	8.01964	3.48213	220.19	H3C2	H3 clustered histone 2	ENSG00000286522
333932	4.77e-10	5.19e-12	0.499	6.90034	3.44671	363.75	H3C15	H3 clustered histone 15	ENSG00000203852
767590	0.00123	0.000156	0.904	3.78171	3.41947	286.43	SNORD114-12	small nucleolar RNA, C/D box 114-12	ENSG00000202270
9133	1.66e-08	3.1e-10	0.539	6.29373	3.39192	38.45	CCNB2	cyclin B2	ENSG00000157456
2262	8.26e-07	2.72e-08	0.61	5.5588	3.38879	99.21	GPC5	glypican 5	ENSG00000179399
1063	3.52e-16	1.25e-18	0.383	8.81016	3.37801	161.96	CENPF	centromere protein F	ENSG00000117724
332	2.86e-12	1.88e-14	0.439	7.65838	3.3633	31.16	BIRC5	baculoviral IAP repeat containing 5	ENSG00000089685
9232	1.52e-07	3.89e-09	0.568	5.88894	3.34723	40.57	PTTG1	PTTG1 regulator of sister chromatid separation, securin	ENSG00000164611
128239	1.35e-11	1.08e-13	0.45	7.43102	3.34563	34.78	IQGAP3	IQ motif containing GTPase activating protein 3	ENSG00000183856
7153	3.63e-12	2.47e-14	0.435	7.62331	3.31375	202.49	TOP2A	DNA topoisomerase II alpha	ENSG00000131747
2318	1.68e-06	6.34e-08	0.608	5.40894	3.28916	299.54	FLNC	filamin C	ENSG00000128591
4072	1.58e-05	8.29e-07	0.667	4.92843	3.28758	445.86	EPCAM	epithelial cell adhesion molecule	ENSG00000119888
9493	2.07e-09	2.8e-11	0.494	6.65665	3.28542	27.28	KIF23	kinesin family member 23	ENSG00000137807
126961	9.28e-09	1.59e-10	0.513	6.39613	3.28314	214.81	H3C14	H3 clustered histone 14	ENSG00000203811
5178	2.74e-05	1.64e-06	0.684	4.79362	3.27823	336.3	PEG3	paternally expressed 3	ENSG00000198300
653604	4.64e-11	4.04e-13	0.45	7.2543	3.26337	35.66	H3C13	H3 clustered histone 13	ENSG00000183598
64151	8.13e-11	7.72e-13	0.455	7.16607	3.25982	47.94	NCAPG	non-SMC condensin I complex subunit G	ENSG00000109805
5865	1.85e-07	4.83e-09	0.557	5.85291	3.25904	30.61	RAB3B	RAB3B, member RAS oncogene family	ENSG00000169213
83540	3.28e-07	9.39e-09	0.565	5.74135	3.245	26.27	NUF2	NUF2 component of NDC80 kinetochore complex	ENSG00000143228
4192	4.97e-10	5.62e-12	0.469	6.88902	3.23196	215.48	MDK	midkine	ENSG00000110492
9833	2.84e-07	7.91e-09	0.559	5.77038	3.22747	23.45	MELK	maternal embryonic leucine zipper kinase	ENSG00000165304
3673	3.72e-07	1.09e-08	0.559	5.71573	3.19584	214.43	ITGA2	integrin subunit alpha 2	ENSG00000164171
6364	3.78e-06	1.59e-07	0.608	5.24186	3.1854	117.33	CCL20	C-C motif chemokine ligand 20	ENSG00000115009
55227	5.64e-08	1.27e-09	0.524	6.07162	3.18297	48.05	LRRC1	leucine rich repeat containing 1	ENSG00000137269
3009	7.37e-10	8.7e-12	0.465	6.82656	3.17722	124.53	H1-5	H1.5 linker histone, cluster member	ENSG00000184357
54443	1.85e-09	2.44e-11	0.472	6.67672	3.14815	89.25	ANLN	anillin, actin binding protein	ENSG00000011426
55143	5.98e-13	3.33e-15	0.399	7.87771	3.14472	15.99	CDCA8	cell division cycle associated 8	ENSG00000134690
11004	6.68e-07	2.13e-08	0.56	5.60148	3.13479	20.55	KIF2C	kinesin family member 2C	ENSG00000142945
2810	7.99e-05	5.8e-06	0.691	4.53341	3.13282	61.5	SFN	stratifin	ENSG00000175793
56667	0.0012	0.000151	0.827	3.78984	3.13231	185.64	MUC13	mucin 13, cell surface associated	ENSG00000173702
81930	1.85e-09	2.45e-11	0.469	6.67615	3.1289	11.39	KIF18A	kinesin family member 18A	ENSG00000121621
11130	5.73e-14	2.66e-16	0.381	8.18789	3.11802	22.51	ZWINT	ZW10 interacting kinetochore protein	ENSG00000122952
8352	7.52e-11	6.97e-13	0.433	7.18	3.10846	159.14	H3C3	H3 clustered histone 3	ENSG00000287080
85407	0.000124	9.96e-06	0.701	4.41803	3.09568	148.93	NKD1	NKD inhibitor of WNT signaling pathway 1	ENSG00000140807
5831	3.42e-09	5.11e-11	0.47	6.56774	3.08881	78.48	PYCR1	pyrroline-5-carboxylate reductase 1	ENSG00000183010
3833	4.04e-13	2.23e-15	0.389	7.92806	3.08565	46.37	KIFC1	kinesin family member C1	ENSG00000237649
4751	1.13e-06	3.93e-08	0.558	5.494	3.06432	19.9	NEK2	NIMA related kinase 2	ENSG00000117650
9300	0.000488	5.12e-05	0.757	4.04987	3.06404	102.19	SNORD28	small nucleolar RNA, C/D box 28	ENSG00000274544
890	2.64e-14	1.17e-16	0.369	8.28649	3.06077	44.21	CCNA2	cyclin A2	ENSG00000145386
701	6.65e-06	3.09e-07	0.598	5.11788	3.0597	37.2	BUB1B	BUB1 mitotic checkpoint serine/threonine kinase B	ENSG00000156970
10112	6.16e-10	7.19e-12	0.445	6.8538	3.05101	42.9	KIF20A	kinesin family member 20A	ENSG00000112984
7272	1.28e-05	6.53e-07	0.613	4.97497	3.04793	24.94	TTK	TTK protein kinase	ENSG00000112742
2171	4.91e-10	5.48e-12	0.442	6.89251	3.04666	34.82	FABP5	fatty acid binding protein 5	ENSG00000164687
692233	0.000481	5.03e-05	0.749	4.05412	3.03696	70.61	SNORD117	small nucleolar RNA, C/D box 117	ENSG00000201785
9787	1.64e-09	2.13e-11	0.453	6.69667	3.03124	22.41	DLGAP5	DLG associated protein 5	ENSG00000126787
55872	4.35e-06	1.89e-07	0.581	5.2098	3.02471	19.93	PBK	PDZ binding kinase	ENSG00000168078
891	3.36e-07	9.72e-09	0.525	5.73555	3.01159	98.39	CCNB1	cyclin B1	ENSG00000134057
83461	2.52e-09	3.54e-11	0.453	6.62196	3.00028	19.19	CDCA3	cell division cycle associated 3	ENSG00000111665
4578	0.00191	0.000265	0.819	3.64767	2.98771	6810.12	TRNW	tRNA-Trp
9514	2.74e-06	1.09e-07	0.562	5.31085	2.98585	32.8	GAL3ST1	galactose-3-O-sulfotransferase 1	ENSG00000128242
51203	4.13e-12	2.87e-14	0.391	7.60397	2.97556	104.46	NUSAP1	nucleolar and spindle associated protein 1	ENSG00000137804
6538	0.00274	0.000409	0.841	3.53414	2.97097	126.47	SLC6A11	solute carrier family 6 member 11	ENSG00000132164
54886	7.87e-11	7.41e-13	0.414	7.17165	2.96553	107.82	PLPPR1	phospholipid phosphatase related 1	ENSG00000148123
5347	1.14e-09	1.39e-11	0.437	6.75851	2.95441	27.73	PLK1	polo like kinase 1	ENSG00000166851
983	3.55e-06	1.48e-07	0.559	5.25458	2.93913	96.65	CDK1	cyclin dependent kinase 1	ENSG00000170312
8329	5.87e-11	5.28e-13	0.407	7.21796	2.93437	92.99	H2AC13	H2A clustered histone 13	ENSG00000196747
8969	1.86e-10	1.83e-12	0.413	7.0466	2.91029	133.25	H2AC11	H2A clustered histone 11	ENSG00000196787
6241	9.36e-12	7.12e-14	0.388	7.48556	2.90644	99.4	RRM2	ribonucleotide reductase regulatory subunit M2	ENSG00000171848
57650	8.52e-09	1.45e-10	0.45	6.411	2.88175	16.53	CIP2A	cellular inhibitor of PP2A	ENSG00000163507
26821	8.93e-07	2.96e-08	0.519	5.54356	2.87675	488.37	SNORA74A	small nucleolar RNA, H/ACA box 74A	ENSG00000200959
28982	3.22e-15	1.21e-17	0.335	8.55155	2.86486	102.57	FLVCR1	FLVCR heme transporter 1	ENSG00000162769
100113381	2.04e-05	1.14e-06	0.584	4.86524	2.8433	29.43	SNORD19B	small nucleolar RNA, C/D box 19B	ENSG00000238862
4288	7.26e-11	6.63e-13	0.395	7.18689	2.84205	109.71	MKI67	marker of proliferation Ki-67	ENSG00000148773
3161	7.46e-06	3.54e-07	0.557	5.09203	2.8371	28.87	HMMR	hyaluronan mediated motility receptor	ENSG00000072571
6696	0.000768	8.89e-05	0.721	3.91894	2.82462	3568.76	SPP1	secreted phosphoprotein 1	ENSG00000118785
50854	7.15e-05	5.08e-06	0.617	4.56156	2.81456	137.04	SNHG32	small nucleolar RNA host gene 32	ENSG00000204387
8359	2.3e-10	2.3e-12	0.399	7.01478	2.80194	56.72	H4C1	H4 clustered histone 1	ENSG00000278637
692196	4.32e-05	2.8e-06	0.596	4.68494	2.79017	263.88	SNORD76	small nucleolar RNA, C/D box 76
991	2.12e-07	5.71e-09	0.478	5.82501	2.78507	31.06	CDC20	cell division cycle 20	ENSG00000117399
151246	1.77e-07	4.63e-09	0.474	5.85995	2.7791	35.51	SGO2	shugoshin 2	ENSG00000163535
147111	1.43e-07	3.62e-09	0.466	5.90063	2.74958	220.53	NOTUM	notum, palmitoleoyl-protein carboxylesterase	ENSG00000185269
1062	1.86e-08	3.55e-10	0.437	6.27275	2.73994	19.85	CENPE	centromere protein E	ENSG00000138778
9824	4.83e-10	5.36e-12	0.394	6.89579	2.71778	23.26	ARHGAP11A	Rho GTPase activating protein 11A	ENSG00000198826
259266	5.49e-08	1.22e-09	0.447	6.07802	2.71385	99.78	ASPM	assembly factor for spindle microtubules	ENSG00000066279
105376843	0.00113	0.00014	0.71	3.80894	2.70423	31.92	SNHG25	small nucleolar RNA host gene 25	ENSG00000266402
7546	0.00109	0.000133	0.708	3.82015	2.70289	27.07	ZIC2	Zic family member 2	ENSG00000043355
9156	6.79e-05	4.76e-06	0.586	4.57501	2.68287	18.75	EXO1	exonuclease 1	ENSG00000174371
6091	5.61e-08	1.26e-09	0.442	6.07302	2.68231	339.15	ROBO1	roundabout guidance receptor 1	ENSG00000169855
85235	6.17e-09	9.82e-11	0.414	6.4697	2.68034	70.84	H2AC12	H2A clustered histone 12	ENSG00000274997
8331	4.82e-10	5.31e-12	0.388	6.89701	2.67809	43.1	H2AC14	H2A clustered histone 14	ENSG00000276368
24146	8.15e-08	1.91e-09	0.444	6.0054	2.66481	130.91	CLDN15	claudin 15	ENSG00000106404
81035	0.000119	9.36e-06	0.598	4.43153	2.64942	25.72	COLEC12	collectin subfamily member 12	ENSG00000158270
81620	4.54e-08	9.76e-10	0.433	6.11321	2.64533	18.15	CDT1	chromatin licensing and DNA replication factor 1	ENSG00000167513
6222	1.76e-08	3.31e-10	0.42	6.28366	2.63997	1409.48	RPS18	ribosomal protein S18	ENSG00000231500
9055	3.56e-08	7.5e-10	0.423	6.1552	2.60131	40.85	PRC1	protein regulator of cytokinesis 1	ENSG00000198901
9928	2.04e-08	3.98e-10	0.414	6.25481	2.59089	20.81	KIF14	kinesin family member 14	ENSG00000118193
822	9.77e-06	4.84e-07	0.509	5.0324	2.56366	84.92	CAPG	capping actin protein, gelsolin like	ENSG00000042493
5274	5.59e-05	3.8e-06	0.551	4.62217	2.54545	67.72	SERPINI1	serpin family I member 1	ENSG00000163536
8351	1.88e-07	4.98e-09	0.434	5.84796	2.54065	139.52	H3C4	H3 clustered histone 4	ENSG00000197409
3909	9.62e-05	7.21e-06	0.566	4.48734	2.54028	219.36	LAMA3	laminin subunit alpha 3	ENSG00000053747
8332	1.16e-08	2.08e-10	0.398	6.35536	2.52855	80.1	H2AC16	H2A clustered histone 16	ENSG00000276903
8612	0.0019	0.000263	0.693	3.64926	2.5281	50.73	PLPP2	phospholipid phosphatase 2	ENSG00000141934
5563	1.93e-05	1.07e-06	0.518	4.87898	2.52609	114.97	PRKAA2	protein kinase AMP-activated catalytic subunit alpha 2	ENSG00000162409
6713	3.17e-08	6.64e-10	0.409	6.17444	2.52606	620.46	SQLE	squalene epoxidase	ENSG00000104549
55504	0.000134	1.08e-05	0.574	4.39984	2.52474	52.56	TNFRSF19	TNF receptor superfamily member 19	ENSG00000127863
389058	3.57e-06	1.5e-07	0.477	5.25274	2.50479	31.84	SP5	Sp5 transcription factor	ENSG00000204335
645958	2.59e-09	3.68e-11	0.377	6.61648	2.49713	156.18	RPS18P9	ribosomal protein S18 pseudogene 9
116285	0.00238	0.000346	0.698	3.57797	2.4968	288.39	ACSM1	acyl-CoA synthetase medium chain family member 1	ENSG00000166743
106479023	7.32e-08	1.7e-09	0.413	6.02391	2.4886	50.23	H3P4	H3 histone pseudogene 4
24137	1.99e-07	5.31e-09	0.426	5.83707	2.48792	23.39	KIF4A	kinesin family member 4A	ENSG00000090889
10403	5.51e-06	2.48e-07	0.482	5.15948	2.48784	25.97	NDC80	NDC80 kinetochore complex component	ENSG00000080986
1047	0.000136	1.11e-05	0.565	4.39448	2.48244	57.74	CLGN	calmegin	ENSG00000153132
9829	7.15e-05	5.06e-06	0.542	4.56226	2.47321	18.67	DNAJC6	DnaJ heat shock protein family (Hsp40) member C6	ENSG00000116675
26770	0.000107	8.19e-06	0.554	4.46013	2.46877	166.48	SNORD79	small nucleolar RNA, C/D box 79
11169	8.26e-06	4e-07	0.486	5.06895	2.4649	19.71	WDHD1	WD repeat and HMG-box DNA binding protein 1	ENSG00000198554
387103	7.95e-05	5.75e-06	0.539	4.5353	2.44478	14.75	CENPW	centromere protein W	ENSG00000203760
440686	3.04e-09	4.4e-11	0.37	6.58982	2.44105	47.73	H3-7	H3.7 histone (putative)	ENSG00000273213
3013	2.44e-07	6.69e-09	0.418	5.79842	2.42484	40.31	H2AC7	H2A clustered histone 7	ENSG00000196866
10626	1.13e-07	2.79e-09	0.408	5.94355	2.42255	41.26	TRIM16	tripartite motif containing 16	ENSG00000221926
23305	0.000182	1.56e-05	0.56	4.31987	2.42052	102.22	ACSL6	acyl-CoA synthetase long chain family member 6	ENSG00000164398
84302	0.000572	6.17e-05	0.603	4.00613	2.41439	23.61	PGAP4	post-GPI attachment to proteins GalNAc transferase 4	ENSG00000165152
1122	1e-07	2.42e-09	0.404	5.9668	2.41355	51.55	CHML	CHM like Rab escort protein	ENSG00000203668
7292	0.0119	0.00243	0.796	3.03215	2.41281	30.96	TNFSF4	TNF superfamily member 4	ENSG00000117586
6941	1.39e-05	7.13e-07	0.484	4.95788	2.39924	19.33	TCF19	transcription factor 19	ENSG00000137310
55607	0.0011	0.000136	0.629	3.81533	2.3989	33.05	PPP1R9A	protein phosphatase 1 regulatory subunit 9A	ENSG00000158528
2941	5.92e-06	2.7e-07	0.465	5.14296	2.39172	103.66	GSTA4	glutathione S-transferase alpha 4	ENSG00000170899
8336	3.12e-09	4.56e-11	0.362	6.58447	2.38043	63.8	H2AC17	H2A clustered histone 17	ENSG00000278677
8357	1.11e-07	2.73e-09	0.4	5.94702	2.37965	125.05	H3C10	H3 clustered histone 10	ENSG00000278828
134548	0.000265	2.46e-05	0.56	4.2188	2.36455	42.94	SOWAHA	sosondowah ankyrin repeat domain family member A	ENSG00000198944
554313	6.11e-08	1.39e-09	0.389	6.05647	2.3545	178.93	H4C15	H4 clustered histone 15	ENSG00000270276
990	4.39e-06	1.91e-07	0.452	5.20781	2.35391	39	CDC6	cell division cycle 6	ENSG00000094804
116238	8.32e-10	1e-11	0.346	6.80637	2.35315	23.27	TLCD1	TLC domain containing 1	ENSG00000160606
6173	6.98e-08	1.62e-09	0.389	6.03219	2.34386	99.58	RPL36A	ribosomal protein L36a	ENSG00000241343
10331	0.00134	0.000173	0.624	3.75607	2.34339	47.48	B3GNT3	UDP-GlcNAc:betaGal beta-1,3-N-acetylglucosaminyltransferase 3	ENSG00000179913
8342	2.04e-06	7.86e-08	0.436	5.37029	2.33902	40.77	H2BC14	H2B clustered histone 14	ENSG00000273703
83483	2.48e-09	3.47e-11	0.353	6.62529	2.33846	147.47	PLVAP	plasmalemma vesicle associated protein	ENSG00000130300
8370	3.13e-07	8.87e-09	0.405	5.7511	2.33185	329.31	H4C14	H4 clustered histone 14	ENSG00000270882
2774	2.76e-05	1.65e-06	0.486	4.79182	2.32759	24.01	GNAL	G protein subunit alpha L	ENSG00000141404
1894	4.78e-08	1.03e-09	0.381	6.10443	2.32496	111.71	ECT2	epithelial cell transforming 2	ENSG00000114346
84171	4.22e-05	2.71e-06	0.495	4.69152	2.32264	60.06	LOXL4	lysyl oxidase like 4	ENSG00000138131
1306	0.000362	3.54e-05	0.56	4.13535	2.31412	118.41	COL15A1	collagen type XV alpha 1 chain	ENSG00000204291
440145	1.73e-06	6.57e-08	0.428	5.40248	2.31012	23.9	MZT1	mitotic spindle organizing protein 1	ENSG00000204899
8350	3.49e-05	2.17e-06	0.484	4.73704	2.29244	34.04	H3C1	H3 clustered histone 1	ENSG00000275714
6319	3.05e-07	8.62e-09	0.398	5.75577	2.2914	8308.52	SCD	stearoyl-CoA desaturase	ENSG00000099194
57221	0.00411	0.000669	0.672	3.40193	2.28707	56.35	ARFGEF3	ARFGEF family member 3	ENSG00000112379
8330	3.93e-09	5.92e-11	0.349	6.5458	2.28589	30.05	H2AC15	H2A clustered histone 15	ENSG00000275221
84457	0.000626	6.89e-05	0.574	3.98002	2.28324	116.19	PHYHIPL	phytanoyl-CoA 2-hydroxylase interacting protein like	ENSG00000165443
79022	3.06e-17	8.43e-20	0.25	9.10745	2.27691	108.04	TMEM106C	transmembrane protein 106C	ENSG00000134291
8343	1.31e-08	2.4e-10	0.359	6.33329	2.27395	68.18	H2BC7	H2B clustered histone 7	ENSG00000277224
4137	1.12e-06	3.9e-08	0.413	5.49514	2.26715	13.61	MAPT	microtubule associated protein tau	ENSG00000186868
51514	0.000377	3.72e-05	0.549	4.12407	2.26548	49.8	DTL	denticleless E3 ubiquitin protein ligase homolog	ENSG00000143476
4703	5.64e-07	1.76e-08	0.4	5.63378	2.2532	58.26	NEB	nebulin	ENSG00000183091
90271	3.47e-05	2.15e-06	0.472	4.73915	2.23924	15.66	OLMALINC	oligodendrocyte maturation-associated long intergenic non-coding RNA	ENSG00000235823
261729	0.000242	2.2e-05	0.527	4.24315	2.23648	173.95	STEAP2	STEAP2 metalloreductase	ENSG00000157214
3159	3.31e-07	9.5e-09	0.39	5.73951	2.23587	135.16	HMGA1	high mobility group AT-hook 1	ENSG00000137309
1012	6.11e-07	1.92e-08	0.397	5.61892	2.23255	48.88	CDH13	cadherin 13	ENSG00000140945
147166	3.89e-05	2.47e-06	0.474	4.71086	2.23159	62.93	TRIM16L	tripartite motif containing 16 like	ENSG00000291110
6690	0.0171	0.00385	0.772	2.89028	2.2303	69.35	SPINK1	serine peptidase inhibitor Kazal type 1	ENSG00000164266
149345	0.000746	8.57e-05	0.568	3.92782	2.22938	43.19	SHISA4	shisa family member 4	ENSG00000198892
29128	2.16e-06	8.35e-08	0.416	5.35949	2.22744	23	UHRF1	ubiquitin like with PHD and ring finger domains 1	ENSG00000276043
26804	0.00108	0.000132	0.582	3.82216	2.22503	125.58	SNORD45B	small nucleolar RNA, C/D box 45B	ENSG00000201487
127602	7.21e-06	3.4e-07	0.436	5.09968	2.22378	71.75	DNAH14	dynein axonemal heavy chain 14	ENSG00000185842
3018	1.09e-07	2.67e-09	0.373	5.95047	2.22078	46.03	H2BC3	H2B clustered histone 3	ENSG00000276410
128312	7.18e-07	2.32e-08	0.396	5.58622	2.21445	32.73	H2BC26	H2B clustered histone 26	ENSG00000196890
26829	2.11e-05	1.19e-06	0.455	4.85772	2.21172	4898.75	RNU5E-1	RNA, U5E small nuclear 1	ENSG00000199347
91057	5.05e-06	2.25e-07	0.427	5.17728	2.20826	19.21	CCDC34	coiled-coil domain containing 34	ENSG00000109881
157570	0.000106	8.12e-06	0.494	4.46198	2.20219	20.29	ESCO2	establishment of sister chromatid cohesion N-acetyltransferase 2	ENSG00000171320
143098	1.89e-07	5.03e-09	0.375	5.84603	2.19222	39.45	MPP7	MAGUK p55 scaffold protein 7	ENSG00000150054
55215	5.74e-09	8.99e-11	0.337	6.48301	2.18553	50.16	FANCI	FA complementation group I	ENSG00000140525
6752	0.00296	0.00045	0.623	3.50891	2.18472	38.93	SSTR2	somatostatin receptor 2	ENSG00000180616
8337	6.63e-09	1.08e-10	0.338	6.455	2.17934	384.48	H2AC18	H2A clustered histone 18	ENSG00000288825
29091	3.26e-06	1.34e-07	0.413	5.27344	2.17618	34.78	STXBP6	syntaxin binding protein 6	ENSG00000168952
9804	8.73e-08	2.05e-09	0.363	5.99377	2.17353	472.29	TOMM20	translocase of outer mitochondrial membrane 20	ENSG00000173726
88	0.00155	0.000206	0.586	3.71188	2.17335	27.81	ACTN2	actinin alpha 2	ENSG00000077522
699	0.000239	2.17e-05	0.512	4.24693	2.17292	29.32	BUB1	BUB1 mitotic checkpoint serine/threonine kinase	ENSG00000169679
8348	2.87e-07	8.01e-09	0.377	5.76833	2.17211	83.2	H2BC17	H2B clustered histone 17	ENSG00000274641
677770	3.23e-05	1.97e-06	0.456	4.7567	2.17059	96.86	SCARNA22	small Cajal body-specific RNA 22	ENSG00000249784
5984	5.26e-07	1.62e-08	0.384	5.64866	2.16976	47.52	RFC4	replication factor C subunit 4	ENSG00000163918
3070	6.94e-08	1.6e-09	0.36	6.03366	2.1694	69.74	HELLS	helicase, lymphoid specific	ENSG00000119969
148203	5.89e-06	2.68e-07	0.422	5.14455	2.16874	14.72	ZNF738	zinc finger protein 738	ENSG00000172687
728655	3.03e-05	1.84e-06	0.454	4.77033	2.16777	407.23	HULC	hepatocellular carcinoma up-regulated long non-coding RNA
85315	0.000115	8.95e-06	0.488	4.44104	2.16663	50.65	PAQR8	progestin and adipoQ receptor family member 8	ENSG00000170915
84440	1.66e-08	3.08e-10	0.344	6.29479	2.16335	109.56	RAB11FIP4	RAB11 family interacting protein 4	ENSG00000131242
1820	0.00282	0.000425	0.611	3.52422	2.15494	56.73	ARID3A	AT-rich interaction domain 3A	ENSG00000116017
8349	1.58e-08	2.91e-10	0.342	6.30371	2.15334	184.87	H2BC21	H2B clustered histone 21	ENSG00000184678
723790	2.02e-08	3.9e-10	0.344	6.25782	2.15185	608.95	H2AC19	H2A clustered histone 19	ENSG00000288859
8335	3.87e-06	1.64e-07	0.41	5.2357	2.14704	39.17	H2AC4	H2A clustered histone 4	ENSG00000278463
9768	6.54e-07	2.07e-08	0.383	5.60629	2.14636	20.36	PCLAF	PCNA clamp associated factor	ENSG00000166803
6170	8.91e-05	6.57e-06	0.476	4.50702	2.14468	305.26	RPL39	ribosomal protein L39	ENSG00000198918
147841	0.000159	1.33e-05	0.49	4.3557	2.13418	11.1	SPC24	SPC24 component of NDC80 kinetochore complex	ENSG00000161888
1837	0.00504	0.000858	0.64	3.33323	2.13408	58.65	DTNA	dystrobrevin alpha	ENSG00000134769
3832	6.75e-05	4.72e-06	0.464	4.57684	2.12559	51.34	KIF11	kinesin family member 11	ENSG00000138160
337875	1.89e-05	1.03e-06	0.435	4.88528	2.12503	26.37	H2BP1	H2B histone pseudogene 1	ENSG00000291123
6206	6.16e-05	4.25e-06	0.459	4.59875	2.10877	881.49	RPS12	ribosomal protein S12	ENSG00000112306
26802	0.00712	0.00131	0.655	3.21415	2.10648	329.66	SNORD47	small nucleolar RNA, C/D box 47
692209	0.0861	0.0312	0.976	2.15471	2.10349	96.58	SNORD92	small nucleolar RNA, C/D box 92	ENSG00000264994
65010	8.72e-12	6.58e-14	0.28	7.49607	2.09581	44.8	SLC26A6	solute carrier family 26 member 6	ENSG00000225697
6167	1.19e-05	6.03e-07	0.419	4.9902	2.08857	717.61	RPL37	ribosomal protein L37	ENSG00000145592
8340	2.72e-06	1.08e-07	0.393	5.31206	2.08847	58.71	H2BC13	H2B clustered histone 13	ENSG00000185130
338391	1.52e-05	7.92e-07	0.422	4.93733	2.08596	23.82	H2BP2	H2B histone pseudogene 2
6232	2.41e-06	9.47e-08	0.391	5.33658	2.08411	394.58	RPS27	ribosomal protein S27	ENSG00000177954
654483	1.51e-09	1.94e-11	0.31	6.71032	2.08116	39.11	BOLA2B	bolA family member 2B	ENSG00000169627
79682	5.33e-08	1.17e-09	0.341	6.08362	2.07526	15.56	CENPU	centromere protein U	ENSG00000151725
5911	0.000151	1.25e-05	0.475	4.36794	2.07273	125.48	RAP2A	RAP2A, member of RAS oncogene family	ENSG00000125249
677773	0.000387	3.87e-05	0.503	4.11512	2.07185	21.11	SCARNA23	small Cajal body-specific RNA 23	ENSG00000251869
140809	2.93e-05	1.77e-06	0.433	4.77825	2.07049	103.31	SRXN1	sulfiredoxin 1	ENSG00000271303
4133	4.81e-05	3.17e-06	0.444	4.65951	2.06882	138.22	MAP2	microtubule associated protein 2	ENSG00000078018
57402	0.00148	0.000195	0.555	3.72518	2.06835	22.17	S100A14	S100 calcium binding protein A14	ENSG00000189334
116832	4.4e-05	2.87e-06	0.442	4.6796	2.06634	19.97	RPL39L	ribosomal protein L39 like	ENSG00000163923
10360	1.11e-05	5.55e-07	0.413	5.00634	2.06555	32	NPM3	nucleophosmin/nucleoplasmin 3	ENSG00000107833
388753	1.03e-06	3.53e-08	0.375	5.51311	2.06488	113.92	COA6	cytochrome c oxidase assembly factor 6	ENSG00000168275
2146	2.78e-08	5.71e-10	0.333	6.19826	2.06145	20.35	EZH2	enhancer of zeste 2 polycomb repressive complex 2 subunit	ENSG00000106462
112597	9.14e-07	3.05e-08	0.371	5.53828	2.05708	25.62	CYTOR	cytoskeleton regulator RNA	ENSG00000222041
3481	0.0221	0.00531	0.737	2.78776	2.05389	9547.91	IGF2	insulin like growth factor 2	ENSG00000167244
169200	0.00141	0.000183	0.548	3.74104	2.05029	184.85	TMEM64	transmembrane protein 64	ENSG00000180694
3934	0.00327	0.000507	0.589	3.4771	2.04634	143.73	LCN2	lipocalin 2	ENSG00000148346
8354	4.58e-05	3e-06	0.438	4.67051	2.04546	44.73	H3C11	H3 clustered histone 11	ENSG00000275379
100529239	7.9e-06	3.81e-07	0.403	5.07834	2.0446	161.89	RPS10-NUDT3	RPS10-NUDT3 readthrough	ENSG00000270800
23508	0.0087	0.00167	0.648	3.14393	2.03862	32.25	TTC9	tetratricopeptide repeat domain 9	ENSG00000133985
3992	5.69e-08	1.28e-09	0.336	6.06967	2.03694	209.06	FADS1	fatty acid desaturase 1	ENSG00000149485
9480	0.00268	0.000399	0.575	3.54073	2.03416	426.2	ONECUT2	one cut homeobox 2	ENSG00000119547
6129	4.35e-06	1.89e-07	0.39	5.21007	2.03145	342.44	RPL7	ribosomal protein L7	ENSG00000147604
107986126	2.29e-07	6.23e-09	0.35	5.81051	2.03116	13.99	LOC107986126	uncharacterized LOC107986126
10537	0.00307	0.000471	0.581	3.49645	2.02993	881.39	UBD	ubiquitin D	ENSG00000213886
3321	0.00147	0.000193	0.544	3.72774	2.02926	24	IGSF3	immunoglobulin superfamily member 3	ENSG00000143061
57092	4.56e-06	2e-07	0.39	5.19954	2.02864	478.24	PCNP	PEST proteolytic signal containing nuclear protein	ENSG00000081154
541471	4.12e-07	1.23e-08	0.356	5.69582	2.02575	22.54	MIR4435-2HG	MIR4435-2 host gene	ENSG00000172965
3925	2.02e-08	3.91e-10	0.323	6.25775	2.02415	113.75	STMN1	stathmin 1	ENSG00000117632
4069	0.00074	8.45e-05	0.515	3.93115	2.02394	1437.44	LYZ	lysozyme	ENSG00000090382
55506	0.000168	1.42e-05	0.466	4.341	2.02223	37.09	MACROH2A2	macroH2A.2 histone	ENSG00000099284
27085	0.000102	7.73e-06	0.452	4.47247	2.02152	21.05	MTBP	MDM2 binding protein	ENSG00000172167
26033	0.00875	0.00168	0.643	3.14134	2.02083	77.36	ATRNL1	attractin like 1	ENSG00000107518
389084	0.000553	5.93e-05	0.503	4.01572	2.01915	94.26	SNORC	secondary ossification center associated regulator of chondrocyte maturation	ENSG00000182600
649446	1.57e-06	5.84e-08	0.371	5.42354	2.00976	18.37	DLGAP1-AS1	DLGAP1 antisense RNA 1
389856	0.000187	1.62e-05	0.466	4.31235	2.00916	38.94	USP27X	ubiquitin specific peptidase 27 X-linked	ENSG00000273820
7103	0.0155	0.0034	0.686	2.92923	2.00865	235.97	TSPAN8	tetraspanin 8	ENSG00000127324
6139	3.78e-06	1.59e-07	0.382	5.24161	2.00378	290.19	RPL17	ribosomal protein L17	ENSG00000265681
100033435	0.0618	0.02	0.86	2.32685	2.00044	38.88	SNORD116-24	small nucleolar RNA, C/D box 116-24	ENSG00000207279
2048	0.00216	0.000306	0.553	3.60992	1.99797	36.93	EPHB2	EPH receptor B2	ENSG00000133216
677778	0.0035	0.000551	0.578	3.45489	1.99643	22.01	SCARNA15	small Cajal body-specific RNA 15	ENSG00000277864
6201	9.05e-09	1.55e-10	0.312	6.40052	1.99561	619.03	RPS7	ribosomal protein S7	ENSG00000171863
9837	2.78e-08	5.7e-10	0.321	6.19863	1.98875	22.15	GINS1	GINS complex subunit 1	ENSG00000101003
54663	0.00102	0.000123	0.517	3.83916	1.98523	4372.52	WDR74	WD repeat domain 74	ENSG00000133316
8968	0.000375	3.7e-05	0.481	4.12544	1.98427	31.47	H3C7	H3 clustered histone 7	ENSG00000277775
100124516	0.0211	0.005	0.705	2.80693	1.97843	47.97	SNORD58C	small nucleolar RNA, C/D box 58C
101928885	0.121	0.0483	1.001	1.9745	1.97557	52.65	LINC02198	long intergenic non-protein coding RNA 2198
376693	6.16e-07	1.94e-08	0.351	5.6171	1.96938	43.02	RPS10P7	ribosomal protein S10 pseudogene 7
10098	0.0118	0.00242	0.649	3.03353	1.96875	20.03	TSPAN5	tetraspanin 5	ENSG00000168785
54894	0.000222	1.99e-05	0.461	4.26599	1.96795	87.49	RNF43	ring finger protein 43	ENSG00000108375
29127	5.84e-07	1.83e-08	0.349	5.62755	1.96544	52.06	RACGAP1	Rac GTPase activating protein 1	ENSG00000161800
8346	8.95e-06	4.38e-07	0.388	5.05166	1.96161	37.07	H2BC10	H2B clustered histone 10	ENSG00000278588
4254	0.0016	0.000214	0.53	3.70199	1.96142	16.25	KITLG	KIT ligand	ENSG00000049130
100033821	0.0215	0.00512	0.7	2.79957	1.95857	42.63	SNORD116-29	small nucleolar RNA, C/D box 116-29	ENSG00000207245
440689	4.34e-06	1.88e-07	0.376	5.2112	1.95798	89.09	H2BC18	H2B clustered histone 18	ENSG00000203814
51430	1.71e-07	4.43e-09	0.333	5.86741	1.95558	189.99	SUCO	SUN domain containing ossification factor	ENSG00000094975
23397	0.000457	4.73e-05	0.48	4.06878	1.95489	24.37	NCAPH	non-SMC condensin I complex subunit H	ENSG00000121152
652	0.000172	1.45e-05	0.45	4.33541	1.94909	24.18	BMP4	bone morphogenetic protein 4	ENSG00000125378
3655	4.51e-09	6.86e-11	0.299	6.52363	1.9476	435.52	ITGA6	integrin subunit alpha 6	ENSG00000091409
8970	8.45e-06	4.12e-07	0.385	5.06349	1.94718	74.59	H2BC11	H2B clustered histone 11	ENSG00000124635
85236	3.31e-06	1.37e-07	0.369	5.26978	1.94636	172.82	H2BC12	H2B clustered histone 12	ENSG00000197903
10903	0.000744	8.54e-05	0.494	3.92878	1.94277	33.5	MTMR11	myotubularin related protein 11	ENSG00000014914
8344	1.1e-06	3.8e-08	0.353	5.50006	1.94136	91.36	H2BC6	H2B clustered histone 6	ENSG00000274290
6627	1.3e-06	4.67e-08	0.355	5.46358	1.93697	40.92	SNRPA1	small nuclear ribonucleoprotein polypeptide A'	ENSG00000131876
5208	8.96e-06	4.39e-07	0.383	5.05106	1.935	82.02	PFKFB2	6-phosphofructo-2-kinase/fructose-2,6-biphosphatase 2	ENSG00000123836
5169	0.00935	0.00182	0.62	3.11815	1.93379	81.37	ENPP3	ectonucleotide pyrophosphatase/phosphodiesterase 3	ENSG00000154269
1152	0.000106	8.12e-06	0.433	4.46204	1.93361	111.36	CKB	creatine kinase B	ENSG00000166165
2281	0.00747	0.00139	0.604	3.19583	1.93081	30.81	FKBP1B	FKBP prolyl isomerase 1B	ENSG00000119782
55093	0.000969	0.000117	0.501	3.85286	1.93056	37.79	NTAQ1	N-terminal glutamine amidase 1	ENSG00000156795
641638	0.00232	0.000335	0.538	3.58652	1.92909	33.64	SNHG6	small nucleolar RNA host gene 6
23234	1.71e-07	4.43e-09	0.329	5.86732	1.92873	32.25	DNAJC9	DnaJ heat shock protein family (Hsp40) member C9	ENSG00000213551
10486	2.69e-05	1.6e-06	0.401	4.79819	1.92349	109.45	CAP2	cyclase associated actin cytoskeleton regulatory protein 2	ENSG00000112186
55432	0.00303	0.000464	0.549	3.50069	1.92343	46.4	YOD1	YOD1 deubiquitinase	ENSG00000180667
6228	5.51e-06	2.48e-07	0.373	5.15958	1.92328	757.86	RPS23	ribosomal protein S23	ENSG00000186468
7371	1.11e-10	1.06e-12	0.27	7.1221	1.92277	110.09	UCK2	uridine-cytidine kinase 2	ENSG00000143179
5754	0.00107	0.000131	0.501	3.82532	1.91794	75.52	PTK7	protein tyrosine kinase 7 (inactive)	ENSG00000112655
4171	1.86e-06	7.11e-08	0.356	5.38828	1.91743	89.74	MCM2	minichromosome maintenance complex component 2	ENSG00000073111
51280	0.00076	8.77e-05	0.488	3.92232	1.91602	135.43	GOLM1	golgi membrane protein 1	ENSG00000135052
26049	0.00403	0.000653	0.562	3.40844	1.91453	108.67	FAM169A	family with sequence similarity 169 member A	ENSG00000198780
27122	0.00861	0.00165	0.608	3.14717	1.9143	185.66	DKK3	dickkopf WNT signaling pathway inhibitor 3	ENSG00000050165
723961	0.0332	0.0089	0.73	2.61594	1.90988	8538.25	INS-IGF2	INS-IGF2 readthrough	ENSG00000129965
3012	2.23e-05	1.28e-06	0.394	4.84339	1.90874	137.55	H2AC8	H2A clustered histone 8	ENSG00000277075
102724334	1.72e-05	9.21e-07	0.389	4.90773	1.90776	97.91	LOC102724334	histone H2B type F-S-like	ENSG00000274559
22858	2.68e-05	1.59e-06	0.397	4.79923	1.9051	94.2	CILK1	ciliogenesis associated kinase 1	ENSG00000112144
102723493	4.16e-06	1.79e-07	0.365	5.21988	1.90437	29.62	LOC102723493	uncharacterized LOC102723493
102466864	2.17e-06	8.45e-08	0.355	5.35729	1.90404	299.16	MIR6516	microRNA 6516	ENSG00000284250
55055	1.56e-07	4.01e-09	0.324	5.88393	1.90397	30.99	ZWILCH	zwilch kinetochore protein	ENSG00000174442
2487	0.000407	4.11e-05	0.464	4.10098	1.90397	48.63	FRZB	frizzled related protein	ENSG00000162998
57643	6.16e-08	1.41e-09	0.314	6.05468	1.9005	22.21	ZSWIM5	zinc finger SWIM-type containing 5	ENSG00000162415
6894	4.4e-08	9.45e-10	0.31	6.11848	1.8991	118.53	TARBP1	TAR (HIV-1) RNA binding protein 1	ENSG00000059588
10677	0.0133	0.00281	0.635	2.98798	1.89732	20.97	AVIL	advillin	ENSG00000135407
7296	2.51e-06	9.86e-08	0.355	5.32929	1.89236	658.97	TXNRD1	thioredoxin reductase 1	ENSG00000198431
6790	2.17e-06	8.43e-08	0.353	5.35763	1.88955	31.06	AURKA	aurora kinase A	ENSG00000087586
4085	4.33e-05	2.82e-06	0.403	4.68365	1.88927	22.45	MAD2L1	mitotic arrest deficient 2 like 1	ENSG00000164109
169611	5.53e-05	3.74e-06	0.408	4.62524	1.88593	33.93	OLFML2A	olfactomedin like 2A	ENSG00000185585
8339	0.00044	4.52e-05	0.461	4.07901	1.882	136.83	H2BC8	H2B clustered histone 8	ENSG00000273802
54898	6.1e-06	2.8e-07	0.366	5.1362	1.88004	377.42	ELOVL2	ELOVL fatty acid elongase 2	ENSG00000197977
2882	0.000206	1.81e-05	0.437	4.28709	1.87493	23.72	GPX7	glutathione peroxidase 7	ENSG00000116157
9349	4.29e-07	1.28e-08	0.33	5.68826	1.87465	882.2	RPL23	ribosomal protein L23	ENSG00000125691
305	0.000189	1.64e-05	0.435	4.30833	1.87455	82.87	ANXA2P3	annexin A2 pseudogene 3
8341	1.65e-06	6.2e-08	0.344	5.41302	1.8646	92.66	H2BC15	H2B clustered histone 15	ENSG00000233822
3838	0.000136	1.1e-05	0.424	4.39589	1.8644	270.19	KPNA2	karyopherin subunit alpha 2	ENSG00000182481
123722	0.00689	0.00126	0.578	3.22524	1.86438	26.76	FSD2	fibronectin type III and SPRY domain containing 2	ENSG00000186628
26353	0.00356	0.000564	0.54	3.44838	1.86093	59.34	HSPB8	heat shock protein family B (small) member 8	ENSG00000152137
6193	4.11e-07	1.22e-08	0.326	5.69675	1.85754	948	RPS5	ribosomal protein S5	ENSG00000083845
5723	6.69e-08	1.54e-09	0.306	6.04051	1.84818	86.2	PSPH	phosphoserine phosphatase	ENSG00000146733
54069	2.57e-05	1.52e-06	0.384	4.80813	1.84455	14.59	MIS18A	MIS18 kinetochore protein A	ENSG00000159055
8360	9.48e-05	7.09e-06	0.411	4.49105	1.84407	83.48	H4C4	H4 clustered histone 4	ENSG00000277157
728239	0.00719	0.00133	0.573	3.21047	1.84073	21.25	MAGED4	MAGE family member D4	ENSG00000154545
2752	0.000612	6.71e-05	0.461	3.9865	1.83667	6893.9	GLUL	glutamate-ammonia ligase	ENSG00000135821
2305	0.00471	0.000789	0.547	3.35667	1.83631	26.7	FOXM1	forkhead box M1	ENSG00000111206
2247	0.00144	0.000188	0.492	3.7346	1.83562	58.09	FGF2	fibroblast growth factor 2	ENSG00000138685
145389	7.05e-06	3.3e-07	0.359	5.1053	1.83441	40.61	SLC38A6	solute carrier family 38 member 6	ENSG00000139974
101954277	0.0134	0.00284	0.613	2.98495	1.83116	14926.8	RNVU1-19	RNA, variant U1 small nuclear 19	ENSG00000275538
55740	1.64e-05	8.69e-07	0.372	4.91929	1.83094	170.58	ENAH	ENAH actin regulator	ENSG00000154380
29028	1.31e-06	4.72e-08	0.335	5.46139	1.83062	291.38	ATAD2	ATPase family AAA domain containing 2	ENSG00000156802
7429	0.000489	5.13e-05	0.452	4.04962	1.82945	424.23	VIL1	villin 1	ENSG00000127831
10417	1.73e-07	4.49e-09	0.312	5.86493	1.82727	333.8	SPON2	spondin 2	ENSG00000159674
10926	7.25e-05	5.17e-06	0.4	4.55785	1.82513	20.44	DBF4	DBF4 zinc finger	ENSG00000006634
58526	2.31e-05	1.32e-06	0.377	4.83625	1.823	220.17	MID1IP1	MID1 interacting protein 1	ENSG00000165175
5427	0.000124	9.88e-06	0.412	4.41978	1.82247	14.48	POLE2	DNA polymerase epsilon 2, accessory subunit	ENSG00000100479
64288	4.06e-05	2.59e-06	0.387	4.70088	1.8189	38.39	ZSCAN31	zinc finger and SCAN domain containing 31	ENSG00000235109
9654	5.18e-08	1.13e-09	0.299	6.08969	1.81839	83.62	TTLL4	tubulin tyrosine ligase like 4	ENSG00000135912
51645	4.14e-06	1.78e-07	0.348	5.22125	1.81585	54.08	PPIL1	peptidylprolyl isomerase like 1	ENSG00000137168
64943	9.11e-05	6.75e-06	0.403	4.50135	1.81487	38.96	NT5DC2	5'-nucleotidase domain containing 2	ENSG00000168268
8345	0.00145	0.00019	0.486	3.73157	1.81432	26.55	H2BC9	H2B clustered histone 9	ENSG00000275713
222901	7.82e-06	3.76e-07	0.357	5.08059	1.81258	156.96	RPL23P8	ribosomal protein L23 pseudogene 8	ENSG00000219451
899	1.25e-06	4.45e-08	0.331	5.47192	1.81241	22.37	CCNF	cyclin F	ENSG00000162063
9700	3.26e-05	2e-06	0.381	4.75353	1.81214	41.18	ESPL1	extra spindle pole bodies like 1, separase	ENSG00000135476
6168	4.83e-06	2.14e-07	0.349	5.18645	1.81133	1181.7	RPL37A	ribosomal protein L37a	ENSG00000197756
7083	0.000208	1.83e-05	0.422	4.28428	1.80913	51.75	TK1	thymidine kinase 1	ENSG00000167900
286826	0.000594	6.47e-05	0.452	3.99485	1.8063	18.36	LIN9	lin-9 DREAM MuvB core complex component	ENSG00000183814
90843	0.0014	0.000181	0.48	3.74358	1.79874	103.22	TCEAL8	transcription elongation factor A like 8	ENSG00000180964
118432	5.93e-05	4.06e-06	0.39	4.60824	1.79535	25.06	RPL29P2	ribosomal protein L29 pseudogene 2	ENSG00000240480
283383	0.00142	0.000185	0.48	3.73893	1.79453	79.05	ADGRD1	adhesion G protein-coupled receptor D1	ENSG00000111452
26586	7.26e-05	5.18e-06	0.394	4.55734	1.79408	82.64	CKAP2	cytoskeleton associated protein 2	ENSG00000136108
5270	0.00907	0.00176	0.573	3.12825	1.79122	104.61	SERPINE2	serpin family E member 2	ENSG00000135919
60674	0.00305	0.000467	0.512	3.49918	1.79085	63.63	GAS5	growth arrest specific 5	ENSG00000234741
5279	7.09e-07	2.28e-08	0.32	5.58915	1.79052	60.17	PIGC	phosphatidylinositol glycan anchor biosynthesis class C	ENSG00000135845
9453	2.6e-08	5.23e-10	0.288	6.21198	1.78707	71.54	GGPS1	geranylgeranyl diphosphate synthase 1	ENSG00000152904
57127	0.0013	0.000166	0.474	3.76639	1.78391	38.75	RHBG	Rh family B glycoprotein	ENSG00000132677
22974	7.33e-06	3.47e-07	0.349	5.09619	1.77837	85.47	TPX2	TPX2 microtubule nucleation factor	ENSG00000088325
7298	1.87e-05	1.02e-06	0.364	4.88785	1.77724	52.79	TYMS	thymidylate synthetase	ENSG00000176890
26520	0.000295	2.77e-05	0.423	4.192	1.77344	42.85	TIMM9	translocase of inner mitochondrial membrane 9	ENSG00000100575
22808	0.0129	0.0027	0.591	2.99964	1.77222	38.97	MRAS	muscle RAS oncogene homolog	ENSG00000158186
728833	0.000472	4.92e-05	0.436	4.05937	1.76892	10.03	FAM72D	family with sequence similarity 72 member D	ENSG00000215784
11156	0.0152	0.00333	0.601	2.93577	1.76488	24.18	PTP4A3	protein tyrosine phosphatase 4A3	ENSG00000184489
200916	2.16e-05	1.23e-06	0.364	4.85111	1.76355	71.53	RPL22L1	ribosomal protein L22 like 1	ENSG00000163584
100130111	0.003	0.000457	0.503	3.50458	1.7632	33.28	LCIIAR	lung cancer immune cell infiltration associated lncRNA	ENSG00000256802
201254	1.16e-06	4.1e-08	0.321	5.4864	1.76189	114.68	CENPX	centromere protein X	ENSG00000169689
9918	1.13e-07	2.78e-09	0.296	5.94389	1.76179	109.36	NCAPD2	non-SMC condensin I complex subunit D2	ENSG00000010292
55916	1.72e-05	9.25e-07	0.359	4.90703	1.76064	36.43	NXT2	nuclear transport factor 2 like export factor 2	ENSG00000101888
1164	0.000435	4.45e-05	0.431	4.08288	1.75824	65.85	CKS2	CDC28 protein kinase regulatory subunit 2	ENSG00000123975
4558	0.0675	0.0225	0.77	2.28148	1.75639	21850.4	TRNF	tRNA-Phe
56911	0.00376	0.000604	0.512	3.42983	1.75541	17.27	MAP3K7CL	MAP3K7 C-terminal like	ENSG00000156265
79968	2.43e-05	1.42e-06	0.364	4.82233	1.75505	19.97	WDR76	WD repeat domain 76	ENSG00000092470
730091	0.0335	0.00899	0.671	2.6126	1.75406	19.24	LINC00886	long intergenic non-protein coding RNA 886	ENSG00000240875
100507246	0.00394	0.000637	0.513	3.41534	1.75261	243.69	SNHG16	small nucleolar RNA host gene 16	ENSG00000163597
54908	0.000108	8.32e-06	0.393	4.45689	1.7507	21.82	SPDL1	spindle apparatus coiled-coil protein 1	ENSG00000040275
8294	0.000153	1.27e-05	0.401	4.36522	1.74946	54.41	H4C9	H4 clustered histone 9	ENSG00000276180
9540	0.000224	2.01e-05	0.41	4.26368	1.74883	43.17	TP53I3	tumor protein p53 inducible protein 3	ENSG00000115129
55630	0.00252	0.00037	0.491	3.56075	1.74834	51.72	SLC39A4	solute carrier family 39 member 4	ENSG00000147804
54145	6.16e-05	4.23e-06	0.38	4.59982	1.74609	196.14	H2BC12L	H2B clustered histone 12 like	ENSG00000234289
340351	0.000202	1.77e-05	0.406	4.29153	1.74381	16.79	AGBL3	AGBL carboxypeptidase 3	ENSG00000146856
8404	0.012	0.00248	0.576	3.02598	1.7435	656.61	SPARCL1	SPARC like 1	ENSG00000152583
58528	0.00116	0.000144	0.459	3.80177	1.74322	47.72	RRAGD	Ras related GTP binding D	ENSG00000025039
8490	1.72e-09	2.25e-11	0.261	6.68862	1.74294	226.41	RGS5	regulator of G protein signaling 5	ENSG00000143248
100188893	3.47e-09	5.2e-11	0.265	6.56509	1.73656	234.13	TOMM6	translocase of outer mitochondrial membrane 6	ENSG00000214736
374393	0.00551	0.000958	0.525	3.30261	1.73404	33.61	FAM111B	FAM111 trypsin like peptidase B	ENSG00000189057
6281	7.6e-05	5.45e-06	0.381	4.54663	1.73264	294.95	S100A10	S100 calcium binding protein A10	ENSG00000197747
150678	3.34e-10	3.47e-12	0.249	6.95743	1.73068	54.82	COPS9	COP9 signalosome subunit 9	ENSG00000172428
677850	0.00125	0.000158	0.458	3.77795	1.72961	62.26	SNORD1C	small nucleolar RNA, C/D box 1C	ENSG00000274091
119391	0.000382	3.8e-05	0.42	4.11931	1.72806	46.03	GSTO2	glutathione S-transferase omega 2	ENSG00000065621
283431	5.22e-05	3.49e-06	0.372	4.63953	1.72736	30.15	GAS2L3	growth arrest specific 2 like 3	ENSG00000139354
7086	6.8e-07	2.17e-08	0.309	5.59801	1.72718	582.32	TKT	transketolase	ENSG00000163931
11062	0.000121	9.55e-06	0.39	4.42705	1.72621	16.76	DUS4L	dihydrouridine synthase 4 like	ENSG00000105865
84002	0.00138	0.000179	0.46	3.74714	1.72515	17.13	B3GNT5	UDP-GlcNAc:betaGal beta-1,3-N-acetylglucosaminyltransferase 5	ENSG00000176597
5355	0.000843	9.94e-05	0.443	3.89194	1.72514	58.52	PLP2	proteolipid protein 2	ENSG00000102007
55384	0.072	0.0246	0.764	2.24712	1.71725	99.44	MEG3	maternally expressed 3	ENSG00000214548
4736	6.33e-06	2.92e-07	0.334	5.12839	1.71513	771.99	RPL10A	ribosomal protein L10a	ENSG00000198755
27324	8.5e-06	4.15e-07	0.339	5.06215	1.71507	43.39	TOX3	TOX high mobility group box family member 3	ENSG00000103460
79058	0.000121	9.6e-06	0.387	4.42597	1.71457	219.94	ASPSCR1	ASPSCR1 tether for SLC2A4, UBX domain containing	ENSG00000169696
26225	0.00154	0.000204	0.462	3.71364	1.71449	94.09	ARL5A	ADP ribosylation factor like GTPase 5A	ENSG00000162980
304	0.00149	0.000196	0.46	3.72403	1.7144	680.6	ANXA2P2	annexin A2 pseudogene 2
51029	0.000621	6.84e-05	0.43	3.9819	1.71256	70.31	DESI2	desumoylating isopeptidase 2	ENSG00000121644
51473	0.00496	0.000843	0.512	3.3382	1.70857	98.89	DCDC2	doublecortin domain containing 2	ENSG00000146038
51053	0.000182	1.56e-05	0.395	4.31946	1.70733	145.55	GMNN	geminin DNA replication inhibitor	ENSG00000112312
6156	2.04e-05	1.14e-06	0.35	4.86546	1.70345	729.58	RPL30	ribosomal protein L30	ENSG00000156482
29902	0.000627	6.91e-05	0.428	3.9794	1.70334	22.01	FAM216A	family with sequence similarity 216 member A	ENSG00000204856
3762	0.00205	0.000289	0.47	3.62529	1.70263	13.36	KCNJ5	potassium inwardly rectifying channel subfamily J member 5	ENSG00000120457
6147	5.8e-06	2.62e-07	0.33	5.14867	1.69855	463.71	RPL23A	ribosomal protein L23a	ENSG00000198242
116028	0.00717	0.00132	0.528	3.21169	1.69712	9.01	RMI2	RecQ mediated genome instability 2	ENSG00000175643
284018	5.51e-05	3.71e-06	0.367	4.62691	1.697	21.98	C17orf58	chromosome 17 open reading frame 58	ENSG00000186665
1364	0.0395	0.0111	0.668	2.54029	1.69651	114.78	CLDN4	claudin 4	ENSG00000189143
55796	0.0011	0.000136	0.444	3.81608	1.69357	1235.45	MBNL3	muscleblind like splicing regulator 3	ENSG00000076770
6635	0.000413	4.19e-05	0.413	4.09652	1.69323	164.25	SNRPE	small nuclear ribonucleoprotein polypeptide E	ENSG00000182004
387066	0.0226	0.00546	0.609	2.77834	1.69102	34.77	SNHG5	small nucleolar RNA host gene 5	ENSG00000203875
6227	1.79e-08	3.38e-10	0.269	6.28018	1.68981	519.12	RPS21	ribosomal protein S21	ENSG00000171858
4521	0.000672	7.55e-05	0.427	3.95815	1.68949	18.37	NUDT1	nudix hydrolase 1	ENSG00000106268
1763	0.000567	6.11e-05	0.421	4.00846	1.68755	16.58	DNA2	DNA replication helicase/nuclease 2	ENSG00000138346
100151683	0.0732	0.0253	0.749	2.23749	1.67594	851.39	RNU4ATAC	RNA, U4atac small nuclear	ENSG00000264229
6491	2.51e-05	1.48e-06	0.348	4.81451	1.67557	15.08	STIL	STIL centriolar assembly protein	ENSG00000123473
337873	1.25e-06	4.47e-08	0.305	5.47112	1.67064	18.1	H2BC20P	H2B clustered histone 20, pseudogene	ENSG00000261716
9302	0.0103	0.00205	0.542	3.08268	1.67021	409.21	SNORD26	small nucleolar RNA, C/D box 26	ENSG00000276788
692072	0.0193	0.00449	0.586	2.84116	1.66455	27.75	SNORD5	small nucleolar RNA, C/D box 5	ENSG00000239195
2224	1.47e-05	7.55e-07	0.336	4.94656	1.6634	693.96	FDPS	farnesyl diphosphate synthase	ENSG00000160752
388962	7.11e-07	2.29e-08	0.297	5.58826	1.66222	23.65	BOLA3	bolA family member 3	ENSG00000163170
57082	1.21e-06	4.28e-08	0.303	5.47879	1.66203	75.97	KNL1	kinetochore scaffold 1	ENSG00000137812
8910	0.0044	0.000729	0.492	3.37859	1.66137	129.67	SGCE	sarcoglycan epsilon	ENSG00000127990
56113	0.0108	0.00217	0.542	3.06624	1.66126	42.06	PCDHGA2	protocadherin gamma subfamily A, 2	ENSG00000081853
5468	5.66e-11	5.05e-13	0.23	7.22406	1.66062	98.42	PPARG	peroxisome proliferator activated receptor gamma	ENSG00000132170
10212	7.46e-06	3.54e-07	0.326	5.09215	1.66047	112.22	DDX39A	DExD-box helicase 39A	ENSG00000123136
9886	0.000362	3.54e-05	0.401	4.13571	1.65879	92.12	RHOBTB1	Rho related BTB domain containing 1	ENSG00000072422
10202	0.0161	0.00355	0.568	2.91574	1.65724	126.77	DHRS2	dehydrogenase/reductase 2	ENSG00000100867
619568	0.00955	0.00187	0.532	3.11082	1.65502	225.88	SNORA4	small nucleolar RNA, H/ACA box 4	ENSG00000263776
8420	0.00728	0.00135	0.516	3.20564	1.65422	41.65	SNHG3	small nucleolar RNA host gene 3	ENSG00000242125
55002	0.000116	9.1e-06	0.373	4.43761	1.65306	121.47	TMCO3	transmembrane and coiled-coil domains 3	ENSG00000150403
23236	1.85e-05	9.99e-07	0.338	4.89174	1.65259	73.89	PLCB1	phospholipase C beta 1	ENSG00000182621
7070	0.00307	0.000471	0.472	3.49687	1.65218	67.22	THY1	Thy-1 cell surface antigen	ENSG00000154096
9415	0.000174	1.48e-05	0.381	4.33128	1.65053	735.35	FADS2	fatty acid desaturase 2	ENSG00000134824
55038	0.000472	4.93e-05	0.407	4.05909	1.65022	14.91	CDCA4	cell division cycle associated 4	ENSG00000170779
677781	9.65e-06	4.78e-07	0.328	5.03506	1.64951	864.1	SCARNA16	small Cajal body-specific RNA 16	ENSG00000275143
54842	0.00384	0.000617	0.482	3.42407	1.64941	33.08	MFSD6	major facilitator superfamily domain containing 6	ENSG00000151690
7576	1.51e-09	1.91e-11	0.245	6.71239	1.64533	41.1	ZNF28	zinc finger protein 28	ENSG00000198538
9315	0.000372	3.66e-05	0.398	4.12799	1.64286	73.71	NREP	neuronal regeneration related protein	ENSG00000134986
6362	0.0234	0.0057	0.594	2.76432	1.64217	16.77	CCL18	C-C motif chemokine ligand 18	ENSG00000275385
57291	0.00211	0.000298	0.453	3.61671	1.63925	76.07	DANCR	differentiation antagonizing non-protein coding RNA	ENSG00000226950
85389	0.0808	0.0287	0.749	2.1881	1.63873	519.29	SNORD14C	small nucleolar RNA, C/D box 14C	ENSG00000202252
101954273	0.0136	0.0029	0.55	2.9786	1.6377	15868.1	RNVU1-1	RNA, variant U1 small nuclear 1	ENSG00000207340
122769	7.6e-05	5.46e-06	0.36	4.54632	1.6356	18.97	LRR1	leucine rich repeat protein 1	ENSG00000165501
440957	0.000194	1.69e-05	0.38	4.30193	1.63464	68.17	UQCC5	ubiquinol-cytochrome c reductase complex assembly factor 5	ENSG00000168273
2764	5.3e-07	1.63e-08	0.289	5.647	1.63449	91.64	GMFB	glia maturation factor beta	ENSG00000197045
302	0.000251	2.3e-05	0.386	4.23398	1.63254	640.65	ANXA2	annexin A2	ENSG00000182718
55609	1.57e-06	5.89e-08	0.301	5.42196	1.63157	21.09	ZNF280C	zinc finger protein 280C	ENSG00000056277
2218	9.08e-06	4.46e-07	0.323	5.04809	1.62996	59.27	FKTN	fukutin	ENSG00000106692
148523	0.0139	0.00298	0.548	2.97017	1.62905	26.16	CIART	circadian associated repressor of transcription	ENSG00000159208
728743	0.0148	0.00319	0.552	2.94844	1.62801	18.08	LOC728743	zinc finger domain-containing protein LOC728743	ENSG00000284691
10314	9.22e-08	2.18e-09	0.272	5.98346	1.62766	191.89	LANCL1	LanC like glutathione S-transferase 1	ENSG00000115365
6136	0.00353	0.000558	0.471	3.45116	1.62721	371.68	RPL12	ribosomal protein L12	ENSG00000197958
113157	0.00131	0.000167	0.432	3.76358	1.6268	108.67	RPLP0P2	ribosomal protein lateral stalk subunit P0 pseudogene 2	ENSG00000243742
55083	0.0149	0.00324	0.552	2.94398	1.62402	36.96	KIF26B	kinesin family member 26B	ENSG00000162849
9585	9.15e-05	6.79e-06	0.36	4.50023	1.6213	66.41	KIF20B	kinesin family member 20B	ENSG00000138182
151507	0.000969	0.000117	0.421	3.85313	1.62097	15	MSL3P1	MSL complex subunit 3 pseudogene 1	ENSG00000224287
153339	7.09e-06	3.33e-07	0.317	5.10368	1.61965	120.13	TMEM167A	transmembrane protein 167A	ENSG00000174695
11266	6.75e-05	4.72e-06	0.354	4.57676	1.61883	29.44	DUSP12	dual specificity phosphatase 12	ENSG00000081721
256227	0.0168	0.00377	0.558	2.89653	1.61528	33.93	STEAP1B	STEAP family member 1B	ENSG00000105889
6165	9.84e-07	3.34e-08	0.292	5.52283	1.61383	761.24	RPL35A	ribosomal protein L35a	ENSG00000182899
6208	6.5e-05	4.54e-06	0.352	4.58516	1.61332	846.51	RPS14	ribosomal protein S14	ENSG00000164587
54892	2.56e-05	1.51e-06	0.335	4.80945	1.61118	39.54	NCAPG2	non-SMC condensin II complex subunit G2	ENSG00000146918
26790	0.00965	0.00189	0.518	3.10662	1.60967	78.69	SNORD58B	small nucleolar RNA, C/D box 58B	ENSG00000271982
6502	2.2e-06	8.6e-08	0.3	5.35412	1.60769	126.55	SKP2	S-phase kinase associated protein 2	ENSG00000145604
83871	0.0283	0.00726	0.598	2.68474	1.60621	35.73	RAB34	RAB34, member RAS oncogene family	ENSG00000109113
10257	8.38e-05	6.12e-06	0.355	4.52218	1.60482	47.93	ABCC4	ATP binding cassette subfamily C member 4	ENSG00000125257
1116	0.039	0.0109	0.63	2.54547	1.60389	978.61	CHI3L1	chitinase 3 like 1	ENSG00000133048
84418	0.000333	3.2e-05	0.385	4.15866	1.60253	348.93	CYSTM1	cysteine rich transmembrane module containing 1	ENSG00000120306
6202	2.51e-05	1.48e-06	0.333	4.81399	1.60227	764.02	RPS8	ribosomal protein S8	ENSG00000142937
6161	0.00067	7.52e-05	0.404	3.95929	1.60036	811.09	RPL32	ribosomal protein L32	ENSG00000144713
64417	5.36e-08	1.18e-09	0.262	6.08231	1.59655	33.89	TMEM267	transmembrane protein 267	ENSG00000151881
1031	1.3e-05	6.65e-07	0.321	4.9712	1.59333	29.24	CDKN2C	cyclin dependent kinase inhibitor 2C	ENSG00000123080
285381	3.23e-06	1.32e-07	0.302	5.27582	1.59324	59.69	DPH3	diphthamide biosynthesis 3	ENSG00000154813
55353	0.00034	3.28e-05	0.384	4.15296	1.59279	276.87	LAPTM4B	lysosomal protein transmembrane 4 beta	ENSG00000104341
401262	0.00955	0.00187	0.512	3.11053	1.59244	14.4	CRIP3	cysteine rich protein 3	ENSG00000146215
80201	0.00435	0.000717	0.47	3.383	1.59156	123.45	HKDC1	hexokinase domain containing 1	ENSG00000156510
6155	3.19e-06	1.3e-07	0.301	5.27846	1.59054	988.67	RPL27	ribosomal protein L27	ENSG00000131469
135228	0.00104	0.000127	0.415	3.83248	1.58918	83.06	CD109	CD109 molecule	ENSG00000156535
2167	0.00999	0.00197	0.513	3.09458	1.58862	26.64	FABP4	fatty acid binding protein 4	ENSG00000170323
91107	3e-05	1.82e-06	0.333	4.7728	1.58848	71.96	TRIM47	tripartite motif containing 47	ENSG00000132481
10017	0.0918	0.034	0.749	2.11987	1.58815	29.59	BCL2L10	BCL2 like 10	ENSG00000137875
4830	0.000183	1.58e-05	0.368	4.31782	1.5874	198.21	NME1	NME/NM23 nucleoside diphosphate kinase 1	ENSG00000239672
5955	6.56e-09	1.07e-10	0.246	6.45734	1.58693	133.98	RCN2	reticulocalbin 2	ENSG00000117906
3014	2.04e-07	5.46e-09	0.272	5.83246	1.58619	49.76	H2AX	H2A.X variant histone	ENSG00000188486
100133941	0.00136	0.000176	0.422	3.75103	1.58445	81.81	CD24	CD24 molecule	ENSG00000272398
3017	0.000138	1.12e-05	0.36	4.39203	1.58243	295.4	H2BC5	H2B clustered histone 5	ENSG00000158373
29923	0.000132	1.07e-05	0.359	4.40342	1.58223	15.27	HILPDA	hypoxia inducible lipid droplet associated	ENSG00000135245
47	2.42e-07	6.62e-09	0.273	5.80032	1.5815	413.03	ACLY	ATP citrate lyase	ENSG00000131473
1476	3.82e-07	1.12e-08	0.277	5.71078	1.5794	138.33	CSTB	cystatin B	ENSG00000160213
284942	4.83e-06	2.14e-07	0.304	5.18702	1.57937	10.8	RPL23AP82	ribosomal protein L23a pseudogene 82	ENSG00000291064
57125	0.00447	0.000742	0.468	3.37349	1.57922	13.08	PLXDC1	plexin domain containing 1	ENSG00000161381
4023	0.0236	0.00576	0.572	2.76087	1.57797	16.49	LPL	lipoprotein lipase	ENSG00000175445
84791	9.07e-05	6.72e-06	0.35	4.50248	1.57661	19.69	LINC00467	long intergenic non-protein coding RNA 467	ENSG00000153363
55151	0.000149	1.23e-05	0.36	4.3729	1.57624	175.29	TMEM38B	transmembrane protein 38B	ENSG00000095209
171392	0.000545	5.83e-05	0.392	4.01943	1.5749	11.04	ZNF675	zinc finger protein 675	ENSG00000197372
9532	1.04e-05	5.17e-07	0.314	5.01986	1.57464	117.58	BAG2	BAG cochaperone 2	ENSG00000112208
27018	0.000102	7.74e-06	0.352	4.47212	1.57443	271.69	BEX3	brain expressed X-linked 3	ENSG00000166681
91368	0.000864	0.000102	0.405	3.88533	1.57397	37.72	CDKN2AIPNL	CDKN2A interacting protein N-terminal like	ENSG00000237190
644068	4.88e-05	3.24e-06	0.338	4.65487	1.5732	234.21	RPS14P3	ribosomal protein S14 pseudogene 3
112268313	0.0662	0.0219	0.686	2.29128	1.57199	5454.92	LOC112268313
25804	0.00026	2.39e-05	0.372	4.22497	1.57181	147.56	LSM4	LSM4 homolog, U6 small nuclear RNA and mRNA degradation associated	ENSG00000130520
3910	0.000192	1.67e-05	0.365	4.30525	1.57115	143.04	LAMA4	laminin subunit alpha 4	ENSG00000112769
79924	0.0229	0.00554	0.566	2.77372	1.56902	14.3	ADM2	adrenomedullin 2	ENSG00000128165
2177	0.000162	1.35e-05	0.36	4.35128	1.56788	36.99	FANCD2	FA complementation group D2	ENSG00000144554
84547	0.00324	0.000502	0.45	3.47962	1.56685	21.3	PGBD1	piggyBac transposable element derived 1	ENSG00000137338
64946	0.00192	0.000267	0.429	3.64556	1.56435	12.34	CENPH	centromere protein H	ENSG00000153044
55166	0.00233	0.000337	0.436	3.58478	1.56366	21.38	CENPQ	centromere protein Q	ENSG00000031691
27237	0.0345	0.00932	0.601	2.60014	1.5629	34.09	ARHGEF16	Rho guanine nucleotide exchange factor 16	ENSG00000130762
2195	0.00253	0.000372	0.439	3.55917	1.56257	1234.93	FAT1	FAT atypical cadherin 1	ENSG00000083857
79742	0.00201	0.000282	0.43	3.6315	1.56249	14.78	DIPK2B	divergent protein kinase domain 2B	ENSG00000147113
5205	3.91e-06	1.67e-07	0.298	5.23306	1.56127	153.83	ATP8B1	ATPase phospholipid transporting 8B1	ENSG00000081923
8926	5.92e-05	4.05e-06	0.339	4.60881	1.56067	95.7	SNURF	SNRPN upstream open reading frame	ENSG00000273173
8313	0.0268	0.00676	0.576	2.70827	1.56058	41.59	AXIN2	axin 2	ENSG00000168646
91687	0.000169	1.42e-05	0.36	4.34025	1.56035	14.76	CENPL	centromere protein L	ENSG00000120334
100506302	3.6e-05	2.25e-06	0.33	4.7293	1.56033	12.52	RBM33-DT	RBM33 divergent transcript	ENSG00000216895
330	0.00375	0.0006	0.454	3.43151	1.55807	169.84	BIRC3	baculoviral IAP repeat containing 3	ENSG00000023445
4176	4.77e-07	1.45e-08	0.275	5.66704	1.5576	153.31	MCM7	minichromosome maintenance complex component 7	ENSG00000166508
303	0.000486	5.1e-05	0.384	4.05099	1.55746	34.51	ANXA2P1	annexin A2 pseudogene 1
54332	0.00109	0.000134	0.408	3.81843	1.55717	16.11	GDAP1	ganglioside induced differentiation associated protein 1	ENSG00000104381
100532742	0.0127	0.00264	0.518	3.00668	1.55606	38.41	PIR-FIGF	PIR-FIGF readthrough
8365	0.000666	7.43e-05	0.392	3.96199	1.55401	108.99	H4C8	H4 clustered histone 8	ENSG00000158406
110599583	0.0006	6.54e-05	0.389	3.99231	1.55399	12.13	EEF1AKMT4-ECE2	EEF1AKMT4-ECE2 readthrough	ENSG00000284917
151230	1.95e-05	1.08e-06	0.319	4.87668	1.55361	37.52	KLHL23	kelch like family member 23	ENSG00000213160
2790	5.35e-05	3.59e-06	0.335	4.63353	1.55327	38.24	GNG10	G protein subunit gamma 10	ENSG00000242616
1192	3.56e-06	1.49e-07	0.295	5.25339	1.55192	332.66	CLIC1	chloride intracellular channel 1	ENSG00000213719
580	0.00454	0.000755	0.461	3.36881	1.55172	30.36	BARD1	BRCA1 associated RING domain 1	ENSG00000138376
80023	0.000243	2.22e-05	0.366	4.24176	1.55113	23.6	NRSN2	neurensin 2	ENSG00000125841
8362	0.000907	0.000108	0.401	3.87102	1.55083	220.93	H4C12	H4 clustered histone 12	ENSG00000273542
6132	2.36e-05	1.37e-06	0.321	4.82964	1.55008	1105.34	RPL8	ribosomal protein L8	ENSG00000161016
10053	0.0186	0.00426	0.542	2.85821	1.54985	24.13	AP1M2	adaptor related protein complex 1 subunit mu 2	ENSG00000129354
10460	0.000115	8.97e-06	0.348	4.44064	1.54678	53.24	TACC3	transforming acidic coiled-coil containing protein 3	ENSG00000013810
6638	6.24e-05	4.32e-06	0.336	4.5953	1.54628	96.71	SNRPN	small nuclear ribonucleoprotein polypeptide N	ENSG00000128739
8347	0.000301	2.82e-05	0.369	4.18717	1.54454	291.93	H2BC4	H2B clustered histone 4	ENSG00000180596
79723	0.000237	2.15e-05	0.363	4.24889	1.54352	24.51	SUV39H2	SUV39H2 histone lysine methyltransferase	ENSG00000152455
7443	0.000515	5.44e-05	0.382	4.03584	1.54324	39.67	VRK1	VRK serine/threonine kinase 1	ENSG00000100749
80317	3.91e-06	1.67e-07	0.295	5.23313	1.54314	49.3	ZKSCAN3	zinc finger with KRAB and SCAN domains 3	ENSG00000189298
63967	0.00366	0.000584	0.448	3.43882	1.54028	13.26	CLSPN	claspin	ENSG00000092853
3921	4.83e-05	3.19e-06	0.331	4.65825	1.53999	369.23	RPSA	ribosomal protein SA	ENSG00000168028
170958	3.32e-06	1.37e-07	0.292	5.26863	1.53911	44.73	ZNF525	zinc finger protein 525	ENSG00000203326
80129	0.0121	0.00249	0.508	3.02507	1.53699	22.04	CCDC170	coiled-coil domain containing 170	ENSG00000120262
647087	1.76e-06	6.72e-08	0.284	5.39857	1.53588	103.45	STMP1	short transmembrane mitochondrial protein 1	ENSG00000243317
6169	1.33e-07	3.36e-09	0.26	5.91273	1.53449	879.94	RPL38	ribosomal protein L38	ENSG00000172809
6187	0.00319	0.000492	0.44	3.4851	1.53306	275.62	RPS2	ribosomal protein S2	ENSG00000140988
11022	4.73e-06	2.09e-07	0.294	5.19127	1.52882	40.17	TDRKH	tudor and KH domain containing	ENSG00000182134
57181	0.00237	0.000343	0.427	3.58018	1.52879	99.16	SLC39A10	solute carrier family 39 member 10	ENSG00000196950
80144	0.0302	0.00789	0.574	2.65671	1.52574	222.66	FRAS1	Fraser extracellular matrix complex subunit 1	ENSG00000138759
4173	1.53e-06	5.64e-08	0.281	5.42979	1.52534	220.27	MCM4	minichromosome maintenance complex component 4	ENSG00000104738
6541	0.00483	0.000816	0.455	3.34735	1.52471	34.09	SLC7A1	solute carrier family 7 member 1	ENSG00000139514
388722	0.00084	9.89e-05	0.391	3.89335	1.52331	25.05	C1orf53	chromosome 1 open reading frame 53	ENSG00000203724
9735	1.2e-05	6.08e-07	0.305	4.98863	1.52166	77.98	KNTC1	kinetochore associated 1	ENSG00000184445
5603	0.0343	0.00923	0.584	2.60357	1.52161	40.86	MAPK13	mitogen-activated protein kinase 13	ENSG00000156711
10382	0.000303	2.86e-05	0.364	4.1844	1.52153	42.63	TUBB4A	tubulin beta 4A class IVa	ENSG00000104833
63979	6.8e-07	2.18e-08	0.272	5.59721	1.52013	29.3	FIGNL1	fidgetin like 1	ENSG00000132436
56950	0.000349	3.39e-05	0.366	4.14535	1.51656	156.1	SMYD2	SET and MYND domain containing 2	ENSG00000143499
23144	0.111	0.0436	0.751	2.01819	1.51535	3259.3	ZC3H3	zinc finger CCCH-type containing 3	ENSG00000014164
55719	5.84e-06	2.65e-07	0.293	5.14675	1.5105	125.46	SLF2	SMC5-SMC6 complex localization factor 2	ENSG00000119906
5296	0.00421	0.000689	0.445	3.39408	1.51034	146.25	PIK3R2	phosphoinositide-3-kinase regulatory subunit 2	ENSG00000105647
3006	0.000325	3.1e-05	0.362	4.16564	1.50766	929.31	H1-2	H1.2 linker histone, cluster member	ENSG00000187837
339500	0.0002	1.75e-05	0.351	4.29503	1.50758	34.37	ZNF678	zinc finger protein 678	ENSG00000181450
8754	0.000714	8.1e-05	0.382	3.94136	1.50744	248.36	ADAM9	ADAM metallopeptidase domain 9	ENSG00000168615
7775	0.00019	1.65e-05	0.35	4.3077	1.50589	15.4	ZNF232	zinc finger protein 232	ENSG00000167840
4017	0.00654	0.00118	0.464	3.24473	1.50427	65.04	LOXL2	lysyl oxidase like 2	ENSG00000134013
360023	4.46e-05	2.92e-06	0.322	4.67644	1.50417	83.86	ZBTB41	zinc finger and BTB domain containing 41	ENSG00000177888
388610	0.108	0.0423	0.74	2.03083	1.50297	41.39	TRNP1	TMF1 regulated nuclear protein 1	ENSG00000253368
163786	0.000115	8.96e-06	0.338	4.4408	1.50107	22.88	SASS6	SAS-6 centriolar assembly protein	ENSG00000156876
57608	0.00372	0.000597	0.437	3.43317	1.50104	44.6	JCAD	junctional cadherin 5 associated	ENSG00000165757
388524	2.36e-05	1.37e-06	0.311	4.82961	1.5007	213.61	RPSA2	ribosomal protein SA 2	ENSG00000288920
90333	2.76e-06	1.1e-07	0.282	5.30926	1.49897	29.04	ZNF468	zinc finger protein 468	ENSG00000204604
4514	0.00739	0.00137	0.468	3.19997	1.49894	13086.1	COX3	cytochrome c oxidase subunit III
80086	0.00237	0.000345	0.419	3.57863	1.49878	33.53	TUBA4B	tubulin alpha 4b	ENSG00000243910
100033413	0.0126	0.00263	0.498	3.00847	1.49839	116.55	SNORD116-1	small nucleolar RNA, C/D box 116-1	ENSG00000207063
51176	0.0213	0.00506	0.534	2.80333	1.49744	16.16	LEF1	lymphoid enhancer binding factor 1	ENSG00000138795
11046	0.00167	0.000224	0.406	3.68987	1.49704	93.45	SLC35D2	solute carrier family 35 member D2	ENSG00000130958
55732	0.000168	1.41e-05	0.345	4.3416	1.49633	45.88	C1orf112	chromosome 1 open reading frame 112	ENSG00000000460
100033436	0.00624	0.00111	0.459	3.26001	1.49566	28.26	SNORD116-25	small nucleolar RNA, C/D box 116-25	ENSG00000252326
6768	0.00205	0.000288	0.412	3.626	1.49506	109.64	ST14	ST14 transmembrane serine protease matriptase	ENSG00000149418
5877	9.19e-05	6.83e-06	0.332	4.49897	1.49485	32.06	RABIF	RAB interacting factor	ENSG00000183155
4001	3.9e-05	2.48e-06	0.317	4.70982	1.49378	109.49	LMNB1	lamin B1	ENSG00000113368
84798	0.00409	0.000665	0.439	3.40373	1.49319	47.01	C19orf48	multidrug resistance-related protein	ENSG00000167747
6781	9.53e-05	7.13e-06	0.333	4.48967	1.49304	25.03	STC1	stanniocalcin 1	ENSG00000159167
284618	1.81e-05	9.72e-07	0.305	4.89713	1.49285	180.56	RUSC1-AS1	RUSC1 antisense RNA 1	ENSG00000225855
55974	2.16e-05	1.23e-06	0.308	4.85142	1.49212	201.09	SLC50A1	solute carrier family 50 member 1	ENSG00000169241
51529	8.41e-07	2.77e-08	0.268	5.55513	1.49111	303.49	ANAPC11	anaphase promoting complex subunit 11	ENSG00000141552
2539	0.000444	4.58e-05	0.366	4.07632	1.49099	85.83	G6PD	glucose-6-phosphate dehydrogenase	ENSG00000160211
27346	0.000735	8.39e-05	0.379	3.93289	1.49028	304.17	TMEM97	transmembrane protein 97	ENSG00000109084
8334	0.000379	3.75e-05	0.361	4.12237	1.48888	653.43	H2AC6	H2A clustered histone 6	ENSG00000180573
26791	0.101	0.0387	0.72	2.06712	1.48856	208.43	SNORD58A	small nucleolar RNA, C/D box 58A	ENSG00000206602
4893	1.18e-07	2.93e-09	0.251	5.93537	1.4877	109.37	NRAS	NRAS proto-oncogene, GTPase	ENSG00000213281
7277	0.000726	8.27e-05	0.378	3.93647	1.48754	123.37	TUBA4A	tubulin alpha 4a	ENSG00000127824
6142	0.00147	0.000193	0.399	3.72823	1.48664	530.42	RPL18A	ribosomal protein L18a	ENSG00000105640
100507554	0.0791	0.0279	0.676	2.19892	1.48563	70.56	RPL37A-DT	RPL37A divergent transcript
23531	0.00465	0.000779	0.442	3.36032	1.48495	34.74	MMD	monocyte to macrophage differentiation associated	ENSG00000108960
3015	5.03e-05	3.36e-06	0.319	4.64735	1.48398	143.43	H2AZ1	H2A.Z variant histone 1	ENSG00000164032
607	6.27e-05	4.34e-06	0.323	4.59421	1.48345	59.44	BCL9	BCL9 transcription coactivator	ENSG00000116128
79692	1.03e-07	2.5e-09	0.249	5.9616	1.48265	25.63	ZNF322	zinc finger protein 322	ENSG00000181315
728568	0.000347	3.36e-05	0.357	4.14751	1.48137	15.51	UQCC6	ubiquinol-cytochrome c reductase complex assembly factor 6	ENSG00000204954
947	0.000108	8.3e-06	0.332	4.45737	1.48087	70.67	CD34	CD34 molecule	ENSG00000174059
252983	7.33e-05	5.24e-06	0.325	4.5549	1.4795	53.94	STXBP4	syntaxin binding protein 4	ENSG00000166263
113839518	0.00562	0.00098	0.449	3.29633	1.47935	87.99	MIR1843	microRNA 1843
8363	0.00173	0.000235	0.402	3.67828	1.4782	349.63	H4C11	H4 clustered histone 11	ENSG00000197238
8974	0.00733	0.00136	0.461	3.20302	1.47814	155.66	P4HA2	prolyl 4-hydroxylase subunit alpha 2	ENSG00000072682
170622	0.00096	0.000115	0.383	3.85574	1.47562	119.58	COMMD6	COMM domain containing 6	ENSG00000188243
56271	0.00999	0.00197	0.476	3.09459	1.47318	38.25	BEX4	brain expressed X-linked 4	ENSG00000102409
6623	0.0389	0.0109	0.578	2.54609	1.47277	14.81	SNCG	synuclein gamma	ENSG00000173267
78990	0.00573	0.00101	0.447	3.28905	1.47163	14.12	OTUB2	OTU deubiquitinase, ubiquitin aldehyde binding 2	ENSG00000089723
100526832	4.23e-05	2.73e-06	0.314	4.69003	1.47147	38.58	PHOSPHO2-KLHL23	PHOSPHO2-KLHL23 readthrough	ENSG00000213160
79070	0.0105	0.00209	0.478	3.07758	1.47087	52.81	POGLUT2	protein O-glucosyltransferase 2	ENSG00000134901
26781	0.00284	0.000428	0.418	3.5222	1.47056	74.92	SNORA67	small nucleolar RNA, H/ACA box 67	ENSG00000277985
105371743	0.0059	0.00104	0.448	3.28011	1.47034	12.54	SNHG30	small nucleolar RNA host gene 30
126382	6.03e-06	2.77e-07	0.286	5.13875	1.47024	25.27	NR2C2AP	nuclear receptor 2C2 associated protein	ENSG00000184162
9926	0.000406	4.09e-05	0.358	4.1022	1.4698	412.29	LPGAT1	lysophosphatidylglycerol acyltransferase 1	ENSG00000123684
2237	0.000303	2.87e-05	0.351	4.18387	1.46817	80.02	FEN1	flap structure-specific endonuclease 1	ENSG00000168496
29097	0.00012	9.45e-06	0.331	4.42941	1.46805	166.88	CNIH4	cornichon family AMPA receptor auxiliary protein 4	ENSG00000143771
5983	0.000271	2.52e-05	0.348	4.21265	1.46784	55.84	RFC3	replication factor C subunit 3	ENSG00000133119
2629	0.000454	4.69e-05	0.361	4.07066	1.46755	277.29	GBA1	glucosylceramidase beta 1	ENSG00000177628
677845	0.0153	0.00334	0.5	2.93482	1.46737	64.83	SNORA79	small nucleolar RNA, H/ACA box 79	ENSG00000221303
79872	1.15e-08	2.06e-10	0.231	6.35703	1.46695	123.43	CBLL1	Cbl proto-oncogene like 1	ENSG00000105879
56624	0.0017	0.00023	0.398	3.68399	1.46492	24.07	ASAH2	N-acylsphingosine amidohydrolase 2	ENSG00000188611
7678	0.0068	0.00123	0.453	3.23107	1.46412	32.06	ZNF124	zinc finger protein 124	ENSG00000196418
57538	0.0366	0.01	0.569	2.5744	1.46409	68.98	ALPK3	alpha kinase 3	ENSG00000136383
26820	0.0658	0.0218	0.638	2.29407	1.46378	60.45	SNORD24	small nucleolar RNA, C/D box 24	ENSG00000206611
2187	0.000254	2.32e-05	0.346	4.23123	1.46311	20.38	FANCB	FA complementation group B	ENSG00000181544
126823	0.00488	0.000826	0.437	3.34382	1.46173	18.6	KLHDC9	kelch domain containing 9	ENSG00000162755
9687	0.0011	0.000136	0.383	3.81573	1.46054	163.49	GREB1	growth regulating estrogen receptor binding 1	ENSG00000196208
654364	3.97e-06	1.7e-07	0.279	5.22975	1.46013	378.42	NME1-NME2	NME1-NME2 readthrough	ENSG00000011052
57819	1.28e-05	6.51e-07	0.293	4.97553	1.45847	50.32	LSM2	LSM2 homolog, U6 small nuclear RNA and mRNA degradation associated	ENSG00000204392
84886	0.00132	0.000169	0.388	3.76133	1.45764	118.07	C1orf198	chromosome 1 open reading frame 198	ENSG00000119280
100033438	0.0136	0.00289	0.489	2.97925	1.45657	36.9	SNORD116-26	small nucleolar RNA, C/D box 116-26	ENSG00000251815
137695	0.000124	9.92e-06	0.33	4.4189	1.45618	43.42	TMEM68	transmembrane protein 68	ENSG00000167904
1111	0.000164	1.37e-05	0.335	4.34808	1.45563	22.34	CHEK1	checkpoint kinase 1	ENSG00000149554
4071	0.00116	0.000144	0.383	3.80104	1.45484	258.95	TM4SF1	transmembrane 4 L six family member 1	ENSG00000169908
283951	0.000302	2.84e-05	0.347	4.18569	1.45431	16.35	UQCC4	ubiquinol-cytochrome c reductase complex assembly factor 4	ENSG00000174109
113218487	0.000874	0.000104	0.375	3.88136	1.45358	72.45	MIR10394	microRNA 10394
6204	7.63e-06	3.66e-07	0.286	5.0857	1.45296	103.03	RPS10	ribosomal protein S10	ENSG00000124614
8366	4.63e-05	3.04e-06	0.311	4.66809	1.45107	81.39	H4C2	H4 clustered histone 2	ENSG00000278705
6905	0.000532	5.67e-05	0.36	4.02623	1.44939	113.31	TBCE	tubulin folding cofactor E	ENSG00000284770
112770	3.13e-06	1.27e-07	0.274	5.28248	1.4493	322.82	GLMP	glycosylated lysosomal membrane protein	ENSG00000198715
669	1.5e-05	7.75e-07	0.293	4.94159	1.44918	36.39	BPGM	bisphosphoglycerate mutase	ENSG00000172331
143279	0.00232	0.000334	0.404	3.58702	1.44867	35.92	HECTD2	HECT domain E3 ubiquitin protein ligase 2	ENSG00000165338
25912	9.48e-06	4.68e-07	0.287	5.03902	1.44862	354.06	C1orf43	chromosome 1 open reading frame 43	ENSG00000143612
4953	4.42e-05	2.89e-06	0.309	4.67838	1.44534	156.82	ODC1	ornithine decarboxylase 1	ENSG00000115758
7644	0.00195	0.000273	0.397	3.64007	1.444	113.81	ZNF91	zinc finger protein 91	ENSG00000167232
54517	9.56e-07	3.22e-08	0.261	5.52928	1.44309	53.21	PUS7	pseudouridine synthase 7	ENSG00000091127
7936	1.01e-07	2.44e-09	0.241	5.96543	1.44024	135.44	NELFE	negative elongation factor complex member E	ENSG00000204356
6223	0.000367	3.59e-05	0.348	4.13247	1.4401	895.94	RPS19	ribosomal protein S19	ENSG00000105372
26872	0.0426	0.0123	0.575	2.50484	1.43937	172.64	STEAP1	STEAP family member 1	ENSG00000164647
3915	5.55e-05	3.76e-06	0.311	4.62421	1.43788	952.66	LAMC1	laminin subunit gamma 1	ENSG00000135862
57210	0.0286	0.00736	0.536	2.68027	1.43771	25.25	SLC45A4	solute carrier family 45 member 4	ENSG00000022567
54942	0.000874	0.000104	0.37	3.88113	1.43608	21.74	ABITRAM	actin binding transcription modulator	ENSG00000119328
100189119	0.0284	0.00729	0.535	2.6831	1.43558	11060.1	TRK-CTT3-1	tRNA-Lys (anticodon CTT) 3-1
5935	3.05e-06	1.24e-07	0.271	5.28808	1.43541	368.36	RBM3	RNA binding motif protein 3	ENSG00000102317
7697	5.35e-09	8.3e-11	0.221	6.4951	1.43493	26.65	ZNF138	zinc finger protein 138	ENSG00000197008
100113407	0.065	0.0213	0.623	2.30207	1.43409	83.5	TMEM170B	transmembrane protein 170B	ENSG00000205269
1362	0.000121	9.57e-06	0.324	4.42674	1.43375	1820.57	CPD	carboxypeptidase D	ENSG00000108582
27338	2.81e-06	1.12e-07	0.27	5.30544	1.43032	22.71	UBE2S	ubiquitin conjugating enzyme E2 S	ENSG00000108106
158158	0.0407	0.0115	0.566	2.52593	1.42983	25.79	RASEF	RAS and EF-hand domain containing	ENSG00000165105
5050	0.0034	0.000531	0.412	3.46481	1.42916	16.41	PAFAH1B3	platelet activating factor acetylhydrolase 1b catalytic subunit 3	ENSG00000079462
9213	4.08e-06	1.75e-07	0.274	5.22443	1.42914	131.46	XPR1	xenotropic and polytropic retrovirus receptor 1	ENSG00000143324
27347	0.0156	0.00342	0.488	2.92757	1.4289	27.9	STK39	serine/threonine kinase 39	ENSG00000198648
51545	0.0156	0.00343	0.488	2.92657	1.42767	25.19	ZNF581	zinc finger protein 581	ENSG00000171425
374969	0.000268	2.49e-05	0.339	4.21562	1.42714	14.01	SVBP	small vasohibin binding protein	ENSG00000177868
4648	0.0745	0.0259	0.64	2.22833	1.4262	25.82	MYO7B	myosin VIIB	ENSG00000169994
140801	0.00091	0.000109	0.368	3.86994	1.4253	19.83	RPL10L	ribosomal protein L10 like	ENSG00000165496
116461	0.000302	2.84e-05	0.34	4.18569	1.4251	54.2	TSEN15	tRNA splicing endonuclease subunit 15	ENSG00000198860
1019	2.81e-08	5.81e-10	0.23	6.1955	1.42346	90.22	CDK4	cyclin dependent kinase 4	ENSG00000135446
6218	2.19e-06	8.55e-08	0.266	5.35518	1.42211	445.22	RPS17	ribosomal protein S17	ENSG00000182774
6157	0.000386	3.85e-05	0.345	4.11638	1.41978	572.08	RPL27A	ribosomal protein L27a	ENSG00000166441
81853	3.82e-06	1.62e-07	0.271	5.23874	1.41846	203.29	TMEM14B	transmembrane protein 14B	ENSG00000137210
5420	3.63e-07	1.06e-08	0.248	5.72108	1.4184	105.73	PODXL	podocalyxin like	ENSG00000128567
30834	0.00243	0.000356	0.397	3.57107	1.41835	70.65	POLR1H	RNA polymerase I subunit H	ENSG00000066379
483	0.0142	0.00304	0.478	2.96318	1.41739	189.91	ATP1B3	ATPase Na+/K+ transporting subunit beta 3	ENSG00000069849
109616999	0.0139	0.00298	0.477	2.96975	1.41709	48.03	SNORA80D	small nucleolar RNA, H/ACA box 80D	ENSG00000207217
9158	4.11e-06	1.76e-07	0.271	5.22276	1.41577	68.67	FIBP	FGF1 intracellular binding protein	ENSG00000172500
29922	5.78e-05	3.94e-06	0.306	4.61447	1.41431	39.2	NME7	NME/NM23 family member 7	ENSG00000143156
401505	0.00014	1.15e-05	0.322	4.38775	1.41306	82.69	TOMM5	translocase of outer mitochondrial membrane 5	ENSG00000175768
6130	0.00044	4.51e-05	0.346	4.07963	1.41305	726.58	RPL7A	ribosomal protein L7a	ENSG00000148303
9521	0.00756	0.00142	0.441	3.19139	1.40881	29.6	EEF1E1	eukaryotic translation elongation factor 1 epsilon 1	ENSG00000124802
5867	5.25e-05	3.52e-06	0.304	4.63789	1.40875	216.89	RAB4A	RAB4A, member RAS oncogene family	ENSG00000168118
29085	2.38e-06	9.35e-08	0.264	5.33899	1.40862	216.56	PHPT1	phosphohistidine phosphatase 1	ENSG00000054148
4831	8.93e-07	2.96e-08	0.254	5.54352	1.40782	298.45	NME2	NME/NM23 nucleoside diphosphate kinase 2	ENSG00000243678
285550	0.000227	2.04e-05	0.33	4.26022	1.40781	51.33	FAM200B	family with sequence similarity 200 member B	ENSG00000237765
6224	0.00415	0.000676	0.414	3.39908	1.40764	503.28	RPS20	ribosomal protein S20	ENSG00000008988
100129250	0.00379	0.000608	0.41	3.42791	1.40628	17.65	SMIM27	small integral membrane protein 27	ENSG00000235453
109617023	0.0133	0.00282	0.47	2.98717	1.40434	517.7	SNORA58B	small nucleolar RNA, H/ACA box 58B	ENSG00000201129
6631	1.48e-05	7.63e-07	0.284	4.94462	1.40351	168.09	SNRPC	small nuclear ribonucleoprotein polypeptide C	ENSG00000124562
165055	0.000605	6.62e-05	0.351	3.98966	1.39908	19.79	CCDC138	coiled-coil domain containing 138	ENSG00000163006
84725	0.0378	0.0105	0.546	2.5601	1.39826	27.98	PLEKHA8	pleckstrin homology domain containing A8	ENSG00000106086
9781	0.0396	0.0112	0.551	2.53778	1.39812	25.37	RNF144A	ring finger protein 144A	ENSG00000151692
23423	0.00169	0.000228	0.379	3.68525	1.39668	84.24	TMED3	transmembrane p24 trafficking protein 3	ENSG00000166557
6944	1.57e-06	5.9e-08	0.257	5.42183	1.39571	67.62	VPS72	vacuolar protein sorting 72 homolog	ENSG00000163159
51002	0.00612	0.00109	0.427	3.26725	1.39478	49.24	TPRKB	TP53RK binding protein	ENSG00000144034
5440	0.000614	6.74e-05	0.35	3.98531	1.39454	220.79	POLR2K	RNA polymerase II, I and III subunit K	ENSG00000147669
116362	0.000217	1.93e-05	0.326	4.27313	1.39443	24.35	RBP7	retinol binding protein 7	ENSG00000162444
130502	0.0185	0.00425	0.486	2.85897	1.39064	21.34	TTC32	tetratricopeptide repeat domain 32	ENSG00000183891
116228	0.0011	0.000137	0.364	3.8143	1.38796	143.06	COX20	cytochrome c oxidase assembly factor COX20	ENSG00000203667
135293	0.000586	6.35e-05	0.347	3.99937	1.38739	69.64	PM20D2	peptidase M20 domain containing 2	ENSG00000146281
80308	1.86e-07	4.92e-09	0.237	5.84996	1.38653	109.83	FLAD1	flavin adenine dinucleotide synthetase 1	ENSG00000160688
100129405	2.16e-06	8.36e-08	0.259	5.35915	1.386	25.07	MSTO2P	misato family member 2, pseudogene
10535	0.000326	3.13e-05	0.333	4.16416	1.38501	33.52	RNASEH2A	ribonuclease H2 subunit A	ENSG00000104889
948	0.0458	0.0134	0.56	2.47189	1.38465	978.35	CD36	CD36 molecule	ENSG00000135218
339229	0.000631	6.96e-05	0.348	3.97771	1.38316	25.31	OXLD1	oxidoreductase like domain containing 1	ENSG00000204237
64222	7.01e-05	4.93e-06	0.303	4.5677	1.38279	121.84	TOR3A	torsin family 3 member A	ENSG00000186283
8361	0.0259	0.00645	0.507	2.72403	1.38235	19.04	H4C6	H4 clustered histone 6	ENSG00000274618
4282	0.00105	0.000129	0.361	3.82882	1.38088	778.87	MIF	macrophage migration inhibitory factor	ENSG00000240972
55154	1.52e-06	5.61e-08	0.254	5.43075	1.37893	38.7	MSTO1	misato mitochondrial distribution and morphology regulator 1	ENSG00000125459
51098	2.05e-05	1.15e-06	0.283	4.86351	1.37673	25.84	IFT52	intraflagellar transport 52	ENSG00000101052
79885	0.000143	1.18e-05	0.314	4.38208	1.37584	33.94	HDAC11	histone deacetylase 11	ENSG00000163517
51018	1.12e-05	5.6e-07	0.275	5.00449	1.37418	114.83	RRP15	ribosomal RNA processing 15 homolog	ENSG00000067533
51186	0.00806	0.00152	0.433	3.17025	1.37318	85.42	TCEAL9	transcription elongation factor A like 9	ENSG00000185222
10067	6e-07	1.88e-08	0.244	5.62255	1.3723	188.13	SCAMP3	secretory carrier membrane protein 3	ENSG00000116521
140862	0.0669	0.0222	0.6	2.28637	1.37218	19.74	ISM1	isthmin 1	ENSG00000101230
23518	0.000425	4.34e-05	0.336	4.08854	1.37205	57.32	R3HDM1	R3H domain containing 1	ENSG00000048991
23029	0.000122	9.67e-06	0.31	4.42438	1.37187	87.6	RBM34	RNA binding motif protein 34	ENSG00000188739
128439	0.0278	0.0071	0.509	2.69192	1.37043	24.94	SNHG11	small nucleolar RNA host gene 11	ENSG00000174365
83640	0.00041	4.16e-05	0.334	4.09854	1.36892	89.81	RAMAC	RNA guanine-7 methyltransferase activating subunit	ENSG00000169612
284889	0.00103	0.000126	0.357	3.83421	1.36756	782.66	MIF-AS1	MIF antisense RNA 1
55156	4.09e-05	2.61e-06	0.291	4.69902	1.36701	98.41	ARMC1	armadillo repeat containing 1	ENSG00000104442
23521	0.0128	0.00268	0.455	3.00245	1.36673	943.99	RPL13A	ribosomal protein L13a	ENSG00000142541
84524	0.00984	0.00194	0.441	3.09983	1.36598	20.28	ZC3H8	zinc finger CCCH-type containing 8	ENSG00000144161
55769	0.00234	0.000339	0.381	3.58389	1.36564	27.15	ZNF83	zinc finger protein 83	ENSG00000167766
27173	2.21e-12	1.37e-14	0.177	7.6987	1.36491	263.72	SLC39A1	solute carrier family 39 member 1	ENSG00000143570
1163	1.03e-06	3.56e-08	0.248	5.51146	1.3645	49.89	CKS1B	CDC28 protein kinase regulatory subunit 1B	ENSG00000173207
126731	0.00849	0.00162	0.433	3.15208	1.36395	33.12	CCSAP	centriole, cilia and spindle associated protein	ENSG00000154429
55127	1.18e-05	5.94e-07	0.273	4.99323	1.36284	248.68	HEATR1	HEAT repeat containing 1	ENSG00000119285
72	0.0399	0.0113	0.538	2.53481	1.36248	38.88	ACTG2	actin gamma 2, smooth muscle	ENSG00000163017
4869	0.00119	0.000149	0.359	3.79314	1.36104	510	NPM1	nucleophosmin 1	ENSG00000181163
2194	4.03e-05	2.57e-06	0.289	4.70256	1.36019	2959.15	FASN	fatty acid synthase	ENSG00000169710
6692	0.108	0.0423	0.67	2.03071	1.35963	71.13	SPINT1	serine peptidase inhibitor, Kunitz type 1	ENSG00000166145
26577	0.0826	0.0296	0.625	2.17606	1.35929	86.43	PCOLCE2	procollagen C-endopeptidase enhancer 2	ENSG00000163710
10799	0.00681	0.00124	0.421	3.23049	1.35865	32.36	RPP40	ribonuclease P/MRP subunit p40	ENSG00000124787
4277	0.00243	0.000356	0.38	3.57107	1.35809	20.44	MICB	MHC class I polypeptide-related sequence B	ENSG00000204516
8674	0.0072	0.00133	0.423	3.20995	1.35805	42.97	VAMP4	vesicle associated membrane protein 4	ENSG00000117533
65062	0.000523	5.54e-05	0.337	4.03159	1.35772	25.6	TMEM237	transmembrane protein 237	ENSG00000155755
8682	2.56e-07	7.08e-09	0.235	5.78902	1.35755	206.7	PEA15	proliferation and apoptosis adaptor protein 15	ENSG00000162734
55199	0.00193	0.000268	0.372	3.64418	1.35434	10.32	FAM86C1P	family with sequence similarity 86 member C1, pseudogene	ENSG00000158483
653162	0.000672	7.56e-05	0.342	3.95783	1.35366	60.85	RPSAP9	ribosomal protein SA pseudogene 9
9015	0.000882	0.000105	0.349	3.8786	1.353	22.58	TAF1A	TATA-box binding protein associated factor, RNA polymerase I subunit A	ENSG00000143498
196394	0.000843	9.94e-05	0.347	3.89213	1.35188	12.47	AMN1	antagonist of mitotic exit network 1 homolog	ENSG00000151743
57678	0.0019	0.000263	0.37	3.64953	1.35171	1069.57	GPAM	glycerol-3-phosphate acyltransferase, mitochondrial	ENSG00000119927
83940	0.00287	0.000434	0.384	3.5182	1.35124	134.24	TATDN1	TatD DNase domain containing 1	ENSG00000147687
6164	7.7e-05	5.55e-06	0.297	4.54276	1.34933	398.38	RPL34	ribosomal protein L34	ENSG00000109475
4758	2.79e-07	7.76e-09	0.233	5.7737	1.34722	236.23	NEU1	neuraminidase 1	ENSG00000204386
9019	2.7e-07	7.48e-09	0.233	5.77984	1.34563	212.87	MPZL1	myelin protein zero like 1	ENSG00000197965
84908	7.36e-05	5.26e-06	0.295	4.55404	1.34531	62.36	FAM136A	family with sequence similarity 136 member A	ENSG00000035141
284417	0.0127	0.00265	0.448	3.00534	1.34501	19	TMEM150B	transmembrane protein 150B	ENSG00000180061
25797	0.00534	0.000923	0.406	3.31314	1.345	20.95	QPCT	glutaminyl-peptide cyclotransferase	ENSG00000115828
55646	0.000381	3.78e-05	0.326	4.1205	1.34424	28.56	LYAR	Ly1 antibody reactive	ENSG00000145220
7283	3.05e-07	8.61e-09	0.233	5.75598	1.34301	81.21	TUBG1	tubulin gamma 1	ENSG00000131462
124989	0.00814	0.00154	0.424	3.1672	1.34249	15.77	EFCAB13	EF-hand calcium binding domain 13	ENSG00000178852
83732	0.000368	3.61e-05	0.325	4.13142	1.34247	58.56	RIOK1	RIO kinase 1	ENSG00000124784
29901	0.0136	0.00288	0.45	2.97979	1.34225	27.32	SAC3D1	SAC3 domain containing 1	ENSG00000168061
117854	0.00044	4.52e-05	0.328	4.07908	1.33895	12.53	TRIM6	tripartite motif containing 6	ENSG00000121236
79752	0.00314	0.000482	0.384	3.49054	1.33885	60.96	ZFAND1	zinc finger AN1-type containing 1	ENSG00000104231
7037	0.00155	0.000206	0.361	3.71107	1.33805	509.29	TFRC	transferrin receptor	ENSG00000072274
6632	0.000584	6.32e-05	0.334	4.00039	1.33804	142.25	SNRPD1	small nuclear ribonucleoprotein D1 polypeptide	ENSG00000167088
79573	5.74e-06	2.59e-07	0.26	5.15121	1.33713	63.57	TTC13	tetratricopeptide repeat domain 13	ENSG00000143643
83990	0.000257	2.36e-05	0.316	4.22746	1.33642	23.56	BRIP1	BRCA1 interacting helicase 1	ENSG00000136492
84792	0.00541	0.000938	0.404	3.30856	1.33613	16.55	FAM220A	family with sequence similarity 220 member A	ENSG00000178397
6141	0.000351	3.41e-05	0.322	4.14401	1.33544	567.32	RPL18	ribosomal protein L18	ENSG00000063177
441951	0.0134	0.00285	0.448	2.98367	1.3354	48.09	ZFAS1	ZNFX1 antisense RNA 1	ENSG00000177410
9045	4.83e-05	3.2e-06	0.287	4.65732	1.33473	636.06	RPL14	ribosomal protein L14	ENSG00000188846
57380	1.27e-07	3.18e-09	0.225	5.92214	1.33434	86.74	MRS2	magnesium transporter MRS2	ENSG00000124532
2630	0.0013	0.000166	0.354	3.76512	1.33405	101.66	GBAP1	glucosylceramidase beta pseudogene 1	ENSG00000291137
404636	2e-05	1.11e-06	0.274	4.87094	1.33347	74.28	DENND10	DENN domain containing 10	ENSG00000119979
6171	0.00748	0.0014	0.417	3.19526	1.33302	393.03	RPL41	ribosomal protein L41	ENSG00000229117
83481	0.027	0.00683	0.493	2.70508	1.33298	142.3	EPPK1	epiplakin 1	ENSG00000261150
81610	0.00109	0.000134	0.349	3.81872	1.33292	54.75	FAM83D	family with sequence similarity 83 member D	ENSG00000101447
155066	0.0468	0.0139	0.542	2.46056	1.33252	251.77	ATP6V0E2	ATPase H+ transporting V0 subunit e2	ENSG00000171130
2661	0.00394	0.000636	0.39	3.41584	1.33242	82.87	GDF9	growth differentiation factor 9	ENSG00000164404
8878	0.0021	0.000297	0.368	3.61807	1.33229	3364.89	SQSTM1	sequestosome 1	ENSG00000161011
5445	9.06e-05	6.7e-06	0.296	4.50291	1.3319	565.56	PON2	paraoxonase 2	ENSG00000105854
51807	0.00157	0.000209	0.359	3.70839	1.33014	13.64	TUBA8	tubulin alpha 8	ENSG00000183785
1287	0.0669	0.0222	0.581	2.28668	1.3296	77.38	COL4A5	collagen type IV alpha 5 chain	ENSG00000188153
6128	0.000221	1.98e-05	0.311	4.26721	1.32852	465.12	RPL6	ribosomal protein L6	ENSG00000089009
168374	7.14e-05	5.04e-06	0.291	4.56303	1.32851	30.26	ZNF92	zinc finger protein 92	ENSG00000146757
8625	3.46e-05	2.14e-06	0.28	4.73998	1.32768	54.32	RFXANK	regulatory factor X associated ankyrin containing protein	ENSG00000064490
3315	0.00113	0.000141	0.349	3.80665	1.32726	1284.9	HSPB1	heat shock protein family B (small) member 1	ENSG00000106211
54567	3.39e-05	2.09e-06	0.28	4.74476	1.32682	57.84	DLL4	delta like canonical Notch ligand 4	ENSG00000128917
8338	0.000169	1.42e-05	0.305	4.34064	1.32587	305.31	H2AC20	H2A clustered histone 20	ENSG00000184260
6633	5.95e-06	2.72e-07	0.258	5.14186	1.32542	156.96	SNRPD2	small nuclear ribonucleoprotein D2 polypeptide	ENSG00000125743
402	0.00011	8.53e-06	0.298	4.4515	1.32435	55.47	ARL2	ADP ribosylation factor like GTPase 2	ENSG00000213465
27257	5.53e-05	3.73e-06	0.286	4.62568	1.32398	49.56	LSM1	LSM1 homolog, mRNA degradation associated	ENSG00000175324
55071	0.00176	0.00024	0.36	3.67234	1.32378	17.07	C9orf40	chromosome 9 open reading frame 40	ENSG00000135045
3646	0.000714	8.09e-05	0.336	3.94166	1.32364	537.39	EIF3E	eukaryotic translation initiation factor 3 subunit E	ENSG00000104408
9057	0.0141	0.00303	0.446	2.96471	1.32321	25.87	SLC7A6	solute carrier family 7 member 6	ENSG00000103064
6205	0.000146	1.2e-05	0.302	4.37702	1.32319	1098.34	RPS11	ribosomal protein S11	ENSG00000142534
7203	0.000264	2.45e-05	0.313	4.21921	1.32255	864.2	CCT3	chaperonin containing TCP1 subunit 3	ENSG00000163468
63920	7.17e-05	5.1e-06	0.29	4.5606	1.32219	13.5	FAM200C	family with sequence similarity 200 member C	ENSG00000221886
107984974	0.027	0.00682	0.489	2.70556	1.3219	141.58	LOC107984974	SMAD specific E3 ubiquitin protein ligase 2 (SMURF2) pseudogene	ENSG00000291063
8260	4.9e-05	3.26e-06	0.284	4.65386	1.32004	84.17	NAA10	N-alpha-acetyltransferase 10, NatA catalytic subunit	ENSG00000102030
6880	0.00143	0.000187	0.353	3.73543	1.31857	119.12	TAF9	TATA-box binding protein associated factor 9	ENSG00000273841
790	4.61e-06	2.03e-07	0.254	5.19698	1.31857	212.68	CAD	carbamoyl-phosphate synthetase 2, aspartate transcarbamylase, and dihydroorotase	ENSG00000084774
253714	0.00261	0.000387	0.371	3.54866	1.31721	20.77	MMS22L	MMS22 like, DNA repair protein	ENSG00000146263
10262	0.000192	1.67e-05	0.306	4.30486	1.31704	185.21	SF3B4	splicing factor 3b subunit 4	ENSG00000143368
5618	0.00286	0.000432	0.374	3.51969	1.31637	185.94	PRLR	prolactin receptor	ENSG00000113494
8355	0.0618	0.02	0.565	2.3271	1.31555	16.45	H3C8	H3 clustered histone 8	ENSG00000273983
27253	0.0121	0.00251	0.435	3.0227	1.31462	35.88	PCDH17	protocadherin 17	ENSG00000118946
100129195	0.0019	0.000264	0.36	3.64866	1.3138	36.93	ZSCAN16-AS1	ZSCAN16 antisense RNA 1	ENSG00000269293
653308	8.12e-05	5.91e-06	0.29	4.52941	1.31318	23.64	ASAH2B	N-acylsphingosine amidohydrolase 2B	ENSG00000204147
6045	0.000521	5.52e-05	0.325	4.03263	1.31198	62.64	RNF2	ring finger protein 2	ENSG00000121481
8544	0.0131	0.00274	0.438	2.99526	1.31076	40.3	PIR	pirin	ENSG00000087842
105377374	0.083	0.0297	0.601	2.17391	1.30616	71.83	LOC105377374	uncharacterized LOC105377374
23642	0.0137	0.00291	0.439	2.97701	1.30595	68.21	SNHG1	small nucleolar RNA host gene 1	ENSG00000255717
1176	0.00014	1.14e-05	0.298	4.38902	1.3059	130.16	AP3S1	adaptor related protein complex 3 subunit sigma 1	ENSG00000177879
4281	0.000209	1.84e-05	0.305	4.2833	1.30466	88.48	MID1	midline 1	ENSG00000101871
84306	0.00122	0.000153	0.344	3.78535	1.30385	28.5	PDCD2L	programmed cell death 2 like	ENSG00000126249
5993	0.000743	8.51e-05	0.331	3.9296	1.30192	52.47	RFX5	regulatory factor X5	ENSG00000143390
51155	8.62e-05	6.32e-06	0.288	4.51525	1.30169	72.1	JPT1	Jupiter microtubule associated homolog 1	ENSG00000189159
84300	0.00102	0.000123	0.338	3.83965	1.2997	75.19	UQCC2	ubiquinol-cytochrome c reductase complex assembly factor 2	ENSG00000137288
100526740	2.36e-05	1.35e-06	0.269	4.83172	1.29893	117.97	ATP5MF-PTCD1	ATP5MF-PTCD1 readthrough	ENSG00000248919
51149	0.00745	0.00139	0.406	3.19655	1.29866	30.06	MRNIP	MRN complex interacting protein	ENSG00000161010
80723	0.0429	0.0124	0.519	2.50149	1.29857	24.11	SLC35G2	solute carrier family 35 member G2	ENSG00000168917
10776	0.000679	7.66e-05	0.328	3.95486	1.29855	171.12	ARPP19	cAMP regulated phosphoprotein 19	ENSG00000128989
200185	0.000293	2.75e-05	0.31	4.19365	1.29805	271.59	KRTCAP2	keratinocyte associated protein 2	ENSG00000163463
375190	0.0397	0.0112	0.511	2.53691	1.29739	14.88	FAM228B	family with sequence similarity 228 member B	ENSG00000219626
6210	0.000102	7.69e-06	0.29	4.47365	1.29692	303.37	RPS15A	ribosomal protein S15a	ENSG00000134419
101928433	0.0104	0.00206	0.421	3.08147	1.29611	16.58	ATXN1-AS1	ATXN1 antisense RNA 1
9240	0.00102	0.000124	0.338	3.8378	1.29566	45.67	PNMA1	PNMA family member 1	ENSG00000176903
11015	0.0063	0.00113	0.397	3.25683	1.29393	71.92	KDELR3	KDEL endoplasmic reticulum protein retention receptor 3	ENSG00000100196
100132724	0.0415	0.0119	0.514	2.51657	1.29342	16.78	DCAF13P3	DDB1 and CUL4 associated factor 13 pseudogene 3
90780	0.00265	0.000393	0.365	3.54493	1.29339	58.51	PYGO2	pygopus family PHD finger 2	ENSG00000163348
128240	2.49e-05	1.46e-06	0.268	4.81703	1.2931	202.41	NAXE	NAD(P)HX epimerase	ENSG00000163382
112495	3.5e-05	2.18e-06	0.273	4.73585	1.29187	43.81	GTF3C6	general transcription factor IIIC subunit 6	ENSG00000155115
27300	4.43e-05	2.9e-06	0.276	4.67772	1.29154	51.05	ZNF544	zinc finger protein 544	ENSG00000198131
55908	0.0379	0.0105	0.505	2.55813	1.29068	102.76	ANGPTL8	angiopoietin like 8	ENSG00000130173
6405	0.000208	1.83e-05	0.301	4.2845	1.28867	37.62	SEMA3F	semaphorin 3F	ENSG00000001617
5471	0.00192	0.000266	0.353	3.64648	1.28785	48.73	PPAT	phosphoribosyl pyrophosphate amidotransferase	ENSG00000128059
8482	0.0209	0.00494	0.458	2.81104	1.28732	22.95	SEMA7A	semaphorin 7A (John Milton Hagen blood group)	ENSG00000138623
283871	0.00524	0.0009	0.387	3.31995	1.28574	48.47	PGP	phosphoglycolate phosphatase	ENSG00000184207
22796	0.000114	8.9e-06	0.289	4.44234	1.2853	141.03	COG2	component of oligomeric golgi complex 2	ENSG00000135775
7286	3.38e-05	2.08e-06	0.271	4.74547	1.28511	44.52	TUFT1	tuftelin 1	ENSG00000143367
221504	1.55e-06	5.74e-08	0.237	5.42677	1.28485	36.12	ZBTB9	zinc finger and BTB domain containing 9	ENSG00000213588
552900	0.000178	1.52e-05	0.297	4.32569	1.28446	36.7	BOLA2	bolA family member 2	ENSG00000183336
282991	6.65e-06	3.09e-07	0.251	5.11791	1.28436	50.99	BLOC1S2	biogenesis of lysosomal organelles complex 1 subunit 2	ENSG00000196072
79760	0.000658	7.32e-05	0.324	3.96577	1.28386	31.55	GEMIN7	gem nuclear organelle associated protein 7	ENSG00000142252
100286979	0.000676	7.62e-05	0.324	3.9561	1.28315	14.04	ANAPC1P1	ANAPC1 pseudogene 1
4172	0.00076	8.78e-05	0.327	3.92215	1.28209	171.19	MCM3	minichromosome maintenance complex component 3	ENSG00000112118
317662	0.00155	0.000207	0.345	3.71057	1.28141	53.01	FAM149B1	family with sequence similarity 149 member B1	ENSG00000138286
55758	7.73e-05	5.58e-06	0.282	4.5418	1.28088	105.56	RCOR3	REST corepressor 3	ENSG00000117625
221491	0.0181	0.00413	0.447	2.86787	1.28056	20.08	SMIM29	small integral membrane protein 29	ENSG00000186577
79897	0.0011	0.000135	0.335	3.8167	1.28045	27.26	RPP21	ribonuclease P/MRP subunit p21	ENSG00000241370
1829	0.0385	0.0107	0.501	2.55203	1.27968	463.29	DSG2	desmoglein 2	ENSG00000046604
100124534	0.0424	0.0122	0.51	2.50638	1.27931	16.76	SNORA84	small nucleolar RNA, H/ACA box 84	ENSG00000239183
127281	0.00483	0.000816	0.382	3.34739	1.27786	37.85	PRXL2B	peroxiredoxin like 2B	ENSG00000157870
125144	0.0557	0.0174	0.536	2.37861	1.27512	293.2	SNHG29	small nucleolar RNA host gene 29	ENSG00000175061
55197	0.00182	0.00025	0.348	3.66241	1.27447	93.72	RPRD1A	regulation of nuclear pre-mRNA domain containing 1A	ENSG00000141425
3960	0.085	0.0307	0.59	2.16115	1.27428	395.02	LGALS4	galectin 4	ENSG00000171747
114569	0.0133	0.00281	0.426	2.98757	1.27416	132.35	MAL2	mal, T cell differentiation protein 2	ENSG00000147676
1841	3.32e-06	1.37e-07	0.242	5.26878	1.27304	36.46	DTYMK	deoxythymidylate kinase	ENSG00000168393
5973	0.0482	0.0144	0.52	2.44626	1.2729	51.59	RENBP	renin binding protein	ENSG00000102032
4175	0.00514	0.000882	0.383	3.32571	1.27272	94.53	MCM6	minichromosome maintenance complex component 6	ENSG00000076003
54431	1.08e-06	3.71e-08	0.231	5.50399	1.27229	179.25	DNAJC10	DnaJ heat shock protein family (Hsp40) member C10	ENSG00000077232
10389	0.0232	0.00565	0.459	2.76769	1.27085	18.94	SCML2	Scm polycomb group protein like 2	ENSG00000102098
6197	8.49e-05	6.21e-06	0.281	4.51897	1.27077	540.24	RPS6KA3	ribosomal protein S6 kinase A3	ENSG00000177189
5558	8.41e-05	6.15e-06	0.281	4.52131	1.27072	42.76	PRIM2	DNA primase subunit 2	ENSG00000146143
84915	0.0752	0.0262	0.571	2.22348	1.26859	17.82	FAM222A	family with sequence similarity 222 member A	ENSG00000139438
10124	0.00663	0.0012	0.391	3.24003	1.2672	62.53	ARL4A	ADP ribosylation factor like GTPase 4A	ENSG00000122644
84336	3.46e-07	1e-08	0.221	5.73022	1.26641	81.49	TMEM101	transmembrane protein 101	ENSG00000091947
51251	0.000341	3.3e-05	0.304	4.15169	1.26402	33.35	NT5C3A	5'-nucleotidase, cytosolic IIIA	ENSG00000122643
100507436	0.0049	0.000832	0.378	3.34198	1.26399	28.52	MICA	MHC class I polypeptide-related sequence A	ENSG00000204520
80146	2.51e-05	1.48e-06	0.262	4.81373	1.2633	74.68	UXS1	UDP-glucuronate decarboxylase 1	ENSG00000115652
26031	0.0165	0.00367	0.435	2.90498	1.26256	27.8	OSBPL3	oxysterol binding protein like 3	ENSG00000070882
9816	0.000182	1.56e-05	0.292	4.32015	1.26063	85.14	URB2	URB2 ribosome biogenesis homolog	ENSG00000135763
54751	0.0192	0.00446	0.443	2.84336	1.26055	64.53	FBLIM1	filamin binding LIM protein 1	ENSG00000162458
318	0.00244	0.000358	0.353	3.56959	1.26037	36.87	NUDT2	nudix hydrolase 2	ENSG00000164978
10189	6.36e-05	4.42e-06	0.275	4.59072	1.26032	109.75	ALYREF	Aly/REF export factor	ENSG00000183684
3326	0.00131	0.000167	0.335	3.76424	1.2602	4820.44	HSP90AB1	heat shock protein 90 alpha family class B member 1	ENSG00000096384
84319	0.000264	2.45e-05	0.298	4.21924	1.25865	31.97	CMSS1	cms1 ribosomal small subunit homolog	ENSG00000184220
51026	2.31e-05	1.33e-06	0.26	4.83595	1.25803	116.29	GOLT1B	golgi transport 1B	ENSG00000111711
728658	0.00357	0.000566	0.364	3.44744	1.25644	377.23	RPL13AP5	ribosomal protein L13a pseudogene 5	ENSG00000236552
9551	0.000125	1e-05	0.284	4.41683	1.25471	179.02	ATP5MF	ATP synthase membrane subunit f	ENSG00000241468
4864	9.62e-05	7.21e-06	0.279	4.48752	1.25412	291.43	NPC1	NPC intracellular cholesterol transporter 1	ENSG00000141458
10970	2.05e-07	5.5e-09	0.215	5.83134	1.25409	276.61	CKAP4	cytoskeleton associated protein 4	ENSG00000136026
10412	0.000639	7.06e-05	0.315	3.97421	1.25301	137.67	NSA2	NSA2 ribosome biogenesis factor	ENSG00000164346
10437	0.011	0.00222	0.41	3.05947	1.25297	781.76	IFI30	IFI30 lysosomal thiol reductase	ENSG00000216490
401115	0.0408	0.0116	0.496	2.52377	1.25214	19.38	C4orf48	chromosome 4 open reading frame 48	ENSG00000243449
677765	0.0232	0.00564	0.452	2.76816	1.25001	110.84	SCARNA18	small Cajal body-specific RNA 18	ENSG00000238835
200845	0.00368	0.000589	0.364	3.43673	1.24989	29.01	KCTD6	potassium channel tetramerization domain containing 6	ENSG00000168301
51542	0.00978	0.00192	0.403	3.10181	1.24965	77.71	VPS54	VPS54 subunit of GARP complex	ENSG00000143952
56852	0.000309	2.93e-05	0.299	4.17916	1.24932	28.96	RAD18	RAD18 E3 ubiquitin protein ligase	ENSG00000070950
152217	0.000945	0.000113	0.323	3.86031	1.2472	30.71	NCBP2AS2	NCBP2 antisense 2 (head to head)	ENSG00000270170
6714	0.000777	9.01e-05	0.318	3.91583	1.24587	82.68	SRC	SRC proto-oncogene, non-receptor tyrosine kinase	ENSG00000197122
29081	0.00255	0.000376	0.35	3.55604	1.24585	54.31	METTL5	methyltransferase 5, N6-adenosine	ENSG00000138382
25874	1.09e-05	5.45e-07	0.249	5.00985	1.24573	559.34	MPC2	mitochondrial pyruvate carrier 2	ENSG00000143158
54947	0.016	0.00354	0.427	2.91635	1.2457	94.16	LPCAT2	lysophosphatidylcholine acyltransferase 2	ENSG00000087253
54619	0.0561	0.0176	0.524	2.37478	1.24546	17.59	CCNJ	cyclin J	ENSG00000107443
387032	4.31e-05	2.79e-06	0.266	4.68568	1.24454	19.44	ZKSCAN4	zinc finger with KRAB and SCAN domains 4	ENSG00000187626
51094	0.0004	4.03e-05	0.303	4.1058	1.2435	211.97	ADIPOR1	adiponectin receptor 1	ENSG00000159346
4201	2.49e-07	6.86e-09	0.215	5.7943	1.24323	90.31	MEA1	male-enhanced antigen 1	ENSG00000124733
6662	0.0381	0.0106	0.487	2.55539	1.24323	94.22	SOX9	SRY-box transcription factor 9	ENSG00000125398
255877	0.0159	0.0035	0.426	2.91971	1.2428	22.06	BCL6B	BCL6B transcription repressor	ENSG00000161940
55003	0.00487	0.000825	0.372	3.34422	1.24255	95.66	PAK1IP1	PAK1 interacting protein 1	ENSG00000111845
114984	0.000387	3.88e-05	0.302	4.11465	1.24229	24.69	FLYWCH2	FLYWCH family member 2	ENSG00000162076
8443	7.54e-06	3.59e-07	0.244	5.08944	1.2422	258.01	GNPAT	glyceronephosphate O-acyltransferase	ENSG00000116906
64853	0.0125	0.0026	0.412	3.01174	1.24142	54.28	AIDA	axin interactor, dorsalization associated	ENSG00000186063
6717	0.0342	0.00919	0.477	2.6049	1.24139	80.96	SRI	sorcin	ENSG00000075142
80312	0.0831	0.0298	0.571	2.17301	1.24131	30.56	TET1	tet methylcytosine dioxygenase 1	ENSG00000138336
8518	0.00164	0.00022	0.336	3.69526	1.24121	241.86	ELP1	elongator acetyltransferase complex subunit 1	ENSG00000070061
6229	2.48e-05	1.45e-06	0.257	4.8177	1.23978	689.85	RPS24	ribosomal protein S24	ENSG00000138326
51657	0.000262	2.42e-05	0.293	4.22253	1.23897	61.14	STYXL1	serine/threonine/tyrosine interacting like 1	ENSG00000127952
112694756	0.00455	0.000759	0.368	3.36731	1.23881	549.78	LOC112694756	uncharaterized LOC112694756	ENSG00000285043
9032	0.0472	0.014	0.504	2.45624	1.23837	536.7	TM4SF5	transmembrane 4 L six family member 5	ENSG00000142484
22927	0.00116	0.000145	0.326	3.79871	1.23805	39.97	HABP4	hyaluronan binding protein 4	ENSG00000130956
6359	0.0162	0.00358	0.425	2.91299	1.23762	79.71	CCL15	C-C motif chemokine ligand 15	ENSG00000275718
57475	0.0596	0.0191	0.528	2.34389	1.23756	20.26	PLEKHH1	pleckstrin homology, MyTH4 and FERM domain containing H1	ENSG00000054690
9401	0.0338	0.00906	0.474	2.60975	1.2365	11.54	RECQL4	RecQ like helicase 4	ENSG00000160957
79989	0.0137	0.00292	0.416	2.97555	1.2365	12.73	TTC26	tetratricopeptide repeat domain 26	ENSG00000105948
3775	0.0291	0.00753	0.462	2.67262	1.23599	97.78	KCNK1	potassium two pore domain channel subfamily K member 1	ENSG00000135750
767558	4.99e-05	3.33e-06	0.265	4.64935	1.23405	110.86	LUZP6	leucine zipper protein 6
136319	4.99e-05	3.33e-06	0.265	4.64935	1.23405	110.86	MTPN	myotrophin	ENSG00000105887
10950	0.000122	9.73e-06	0.279	4.42316	1.23383	24.69	BTG3	BTG anti-proliferation factor 3	ENSG00000154640
10456	7.97e-05	5.77e-06	0.272	4.53454	1.23305	234.23	HAX1	HCLS1 associated protein X-1	ENSG00000143575
1201	3.9e-05	2.48e-06	0.262	4.70969	1.23257	125.38	CLN3	CLN3 lysosomal/endosomal transmembrane protein, battenin	ENSG00000188603
92935	0.00113	0.00014	0.324	3.80793	1.23222	103.05	MARS2	methionyl-tRNA synthetase 2, mitochondrial	ENSG00000247626
6183	0.000382	3.8e-05	0.299	4.1193	1.232	110.33	MRPS12	mitochondrial ribosomal protein S12	ENSG00000128626
9477	2.84e-09	4.1e-11	0.187	6.60053	1.23122	43.97	MED20	mediator complex subunit 20	ENSG00000124641
79101	0.00502	0.000855	0.369	3.33435	1.23092	96.37	TAF1D	TATA-box binding protein associated factor, RNA polymerase I subunit D	ENSG00000166012
2702	0.0375	0.0104	0.48	2.56312	1.23069	14.87	GJA5	gap junction protein alpha 5	ENSG00000265107
79866	0.0253	0.00626	0.449	2.73361	1.22844	16.5	BORA	BORA aurora kinase A activator	ENSG00000136122
116843	0.00149	0.000197	0.329	3.72273	1.22645	24.58	SLC18B1	solute carrier family 18 member B1	ENSG00000146409
148789	0.00284	0.000429	0.348	3.52162	1.22581	45.92	B3GALNT2	beta-1,3-N-acetylgalactosaminyltransferase 2	ENSG00000162885
114907	0.0254	0.00629	0.448	2.73234	1.22492	49.1	FBXO32	F-box protein 32	ENSG00000156804
80007	0.00217	0.000308	0.339	3.60844	1.2245	19.44	C10orf88	chromosome 10 open reading frame 88	ENSG00000119965
23329	0.0491	0.0148	0.502	2.43796	1.22429	10.45	TBC1D30	TBC1 domain family member 30	ENSG00000111490
10473	8.88e-06	4.34e-07	0.242	5.05342	1.22401	48.59	HMGN4	high mobility group nucleosomal binding domain 4	ENSG00000182952
104472715	0.00808	0.00153	0.386	3.16962	1.22334	224.41	SNHG14	small nucleolar RNA host gene 14
100287902	0.0057	0.000997	0.372	3.2915	1.22327	12.83	LGALS8-AS1	LGALS8 antisense RNA 1	ENSG00000223776
11224	0.000376	3.71e-05	0.296	4.12467	1.22275	463.38	RPL35	ribosomal protein L35	ENSG00000136942
55571	7.64e-07	2.49e-08	0.219	5.57427	1.22245	187.09	CNOT11	CCR4-NOT transcription complex subunit 11	ENSG00000158435
56652	0.000351	3.41e-05	0.295	4.1441	1.22243	26.5	TWNK	twinkle mtDNA helicase	ENSG00000107815
4539	0.0193	0.0045	0.43	2.84065	1.22117	2885.53	ND4L	NADH dehydrogenase subunit 4L
100526837	0.000407	4.12e-05	0.298	4.10073	1.22088	27.47	EEF1E1-BLOC1S5	EEF1E1-BLOC1S5 readthrough (NMD candidate)
11334	0.0102	0.00202	0.395	3.088	1.22049	29.59	TUSC2	tumor suppressor 2, mitochondrial calcium regulator	ENSG00000114383
6726	6.1e-06	2.8e-07	0.238	5.13611	1.22023	540.93	SRP9	signal recognition particle 9	ENSG00000143742
6787	0.00119	0.00015	0.322	3.79115	1.2202	83.09	NEK4	NIMA related kinase 4	ENSG00000114904
153743	0.000672	7.56e-05	0.308	3.95784	1.21995	33.07	PPP1R2B	PPP1R2 family member B	ENSG00000231989
6159	0.000126	1.02e-05	0.276	4.41393	1.21942	207.56	RPL29	ribosomal protein L29	ENSG00000162244
158	0.000124	9.86e-06	0.276	4.42016	1.21919	190.58	ADSL	adenylosuccinate lyase	ENSG00000239900
55179	0.0323	0.00857	0.463	2.62882	1.21729	49.01	FAIM	Fas apoptotic inhibitory molecule	ENSG00000158234
127933	0.00838	0.00159	0.385	3.15687	1.21652	549.78	UHMK1	U2AF homology motif kinase 1	ENSG00000152332
5597	3.37e-05	2.07e-06	0.256	4.7468	1.2162	171.05	MAPK6	mitogen-activated protein kinase 6	ENSG00000069956
4513	0.0181	0.00415	0.424	2.86672	1.21573	9452.07	COX2	cytochrome c oxidase subunit II
162515	0.0279	0.00714	0.452	2.69009	1.21563	27.06	SLC16A11	solute carrier family 16 member 11	ENSG00000174326
1945	0.00423	0.000694	0.358	3.39195	1.21539	14.42	EFNA4	ephrin A4	ENSG00000243364
51435	0.0218	0.00522	0.435	2.7934	1.21535	62.87	SCARA3	scavenger receptor class A member 3	ENSG00000168077
54499	0.00132	0.000169	0.323	3.76193	1.21505	487.87	TMCO1	transmembrane and coiled-coil domains 1	ENSG00000143183
8293	0.00174	0.000236	0.33	3.67725	1.21334	20.96	SERF1A	small EDRK-rich factor 1A	ENSG00000172058
80267	3.49e-06	1.45e-07	0.231	5.25878	1.21314	298.8	EDEM3	ER degradation enhancing alpha-mannosidase like protein 3	ENSG00000116406
283987	0.0423	0.0122	0.484	2.50767	1.21303	27.5	HID1	HID1 domain containing	ENSG00000167861
84769	0.0013	0.000165	0.322	3.76677	1.21263	28.08	MPV17L2	MPV17 mitochondrial inner membrane protein like 2	ENSG00000254858
6990	0.0012	0.000151	0.32	3.79	1.21188	66.13	DYNLT3	dynein light chain Tctex-type 3	ENSG00000165169
51571	1.28e-06	4.6e-08	0.221	5.46628	1.21043	98.17	CYRIB	CYFIP related Rac1 interactor B	ENSG00000153310
60509	0.0287	0.00741	0.452	2.67804	1.20981	49.92	AGBL5	AGBL carboxypeptidase 5	ENSG00000084693
55771	0.00572	0.001	0.367	3.29009	1.20876	22.39	PRR11	proline rich 11	ENSG00000068489
387841	0.00751	0.00141	0.378	3.19348	1.20839	153.72	RPL13AP20	ribosomal protein L13a pseudogene 20	ENSG00000234498
6921	0.000674	7.59e-05	0.305	3.9569	1.20709	93.27	ELOC	elongin C	ENSG00000154582
80235	0.0537	0.0166	0.504	2.395	1.20691	12.57	PIGZ	phosphatidylinositol glycan anchor biosynthesis class Z	ENSG00000119227
9557	0.000124	9.89e-06	0.273	4.41949	1.20639	242.73	CHD1L	chromodomain helicase DNA binding protein 1 like	ENSG00000131778
9270	0.00694	0.00127	0.374	3.22258	1.20583	34.54	ITGB1BP1	integrin subunit beta 1 binding protein 1	ENSG00000119185
92912	0.0344	0.00926	0.463	2.60217	1.20536	38.91	UBE2Q2	ubiquitin conjugating enzyme E2 Q2	ENSG00000140367
200933	0.0199	0.00466	0.426	2.82993	1.20508	35.44	FBXO45	F-box protein 45	ENSG00000174013
55651	0.000377	3.72e-05	0.291	4.12418	1.20127	71.81	NHP2	NHP2 ribonucleoprotein	ENSG00000145912
6176	0.0465	0.0137	0.487	2.46436	1.20057	1191.21	RPLP1	ribosomal protein lateral stalk subunit P1	ENSG00000137818
7743	0.000506	5.33e-05	0.297	4.04054	1.19955	144.52	ZNF189	zinc finger protein 189	ENSG00000136870
728492	0.0019	0.000263	0.328	3.64889	1.1968	21.21	SERF1B	small EDRK-rich factor 1B	ENSG00000205572
6272	0.00341	0.000532	0.345	3.46395	1.19512	154.93	SORT1	sortilin 1	ENSG00000134243
2122	0.0139	0.00297	0.402	2.97046	1.19509	24.21	MECOM	MDS1 and EVI1 complex locus	ENSG00000085276
9289	0.0112	0.00226	0.391	3.05399	1.19399	68.38	ADGRG1	adhesion G protein-coupled receptor G1	ENSG00000205336
10154	0.014	0.003	0.402	2.96825	1.19392	62.71	PLXNC1	plexin C1	ENSG00000136040
5203	0.0109	0.0022	0.39	3.0622	1.1932	44.93	PFDN4	prefoldin subunit 4	ENSG00000101132
6613	0.000184	1.59e-05	0.276	4.31624	1.19281	154.16	SUMO2	small ubiquitin like modifier 2	ENSG00000188612
80150	0.0117	0.00237	0.392	3.03913	1.19249	12.85	ASRGL1	asparaginase and isoaspartyl peptidase 1	ENSG00000162174
54801	0.00339	0.000529	0.343	3.46552	1.19027	34.1	HAUS6	HAUS augmin like complex subunit 6	ENSG00000147874
84133	0.0181	0.00415	0.415	2.86689	1.18996	123.95	ZNRF3	zinc and ring finger 3	ENSG00000183579
1022	0.0331	0.00886	0.455	2.61759	1.1897	73.43	CDK7	cyclin dependent kinase 7	ENSG00000134058
6207	0.00358	0.000567	0.345	3.44701	1.18953	521.62	RPS13	ribosomal protein S13	ENSG00000110700
26750	0.000118	9.33e-06	0.268	4.43219	1.18864	88.3	RPS6KC1	ribosomal protein S6 kinase C1	ENSG00000136643
10907	0.000115	8.97e-06	0.268	4.44053	1.18822	91.46	TXNL4A	thioredoxin like 4A	ENSG00000141759
100529251	0.00939	0.00183	0.381	3.11668	1.18593	29.62	CKLF-CMTM1	CKLF-CMTM1 readthrough	ENSG00000254788
109617001	0.0261	0.00653	0.435	2.71973	1.1836	30.88	SNORA1B	small nucleolar RNA, H/ACA box 1B	ENSG00000199405
10755	0.0155	0.00339	0.404	2.93037	1.18311	102.75	GIPC1	GIPC PDZ domain containing family member 1	ENSG00000123159
57214	0.0714	0.0243	0.525	2.25177	1.18309	16.07	CEMIP	cell migration inducing hyaluronidase 1	ENSG00000103888
51012	0.000441	4.54e-05	0.29	4.07834	1.18278	64	PRELID3B	PRELI domain containing 3B	ENSG00000101166
124995	0.000107	8.22e-06	0.265	4.45938	1.18276	63.66	MRPL10	mitochondrial ribosomal protein L10	ENSG00000159111
286262	0.0653	0.0216	0.515	2.29784	1.18256	53.66	TPRN	taperin	ENSG00000176058
586	0.00745	0.00139	0.37	3.19655	1.18215	26.41	BCAT1	branched chain amino acid transaminase 1	ENSG00000060982
100302739	0.000779	9.04e-05	0.302	3.91496	1.18144	25.76	PCNA-AS1	PCNA antisense RNA 1
83591	0.00957	0.00187	0.38	3.10989	1.18144	14.62	THAP2	THAP domain containing 2	ENSG00000173451
63941	0.0069	0.00126	0.366	3.22512	1.18087	48.79	NECAB3	N-terminal EF-hand calcium binding protein 3	ENSG00000125967
643224	0.0274	0.00696	0.437	2.69889	1.18033	17.96	TUBBP5	tubulin beta pseudogene 5
64921	0.00017	1.44e-05	0.272	4.33798	1.1803	62.18	CASD1	CAS1 domain containing 1	ENSG00000127995
226	0.00455	0.000758	0.35	3.36775	1.18014	615.63	ALDOA	aldolase, fructose-bisphosphate A	ENSG00000149925
25805	0.00144	0.000189	0.316	3.73326	1.17995	97.52	BAMBI	BMP and activin membrane bound inhibitor	ENSG00000095739
10092	9.06e-05	6.7e-06	0.262	4.50294	1.1798	318.86	ARPC5	actin related protein 2/3 complex subunit 5	ENSG00000162704
7850	0.0466	0.0137	0.479	2.46374	1.17936	73.21	IL1R2	interleukin 1 receptor type 2	ENSG00000115590
57673	0.0389	0.0109	0.463	2.54602	1.1793	12.05	BEND3	BEN domain containing 3	ENSG00000178409
516	0.00624	0.00111	0.362	3.26009	1.17924	312.32	ATP5MC1	ATP synthase membrane subunit c locus 1	ENSG00000159199
25873	0.000672	7.57e-05	0.298	3.95776	1.17855	539.86	RPL36	ribosomal protein L36	ENSG00000130255
8853	0.00278	0.000415	0.334	3.53008	1.17789	63.14	ASAP2	ArfGAP with SH3 domain, ankyrin repeat and PH domain 2	ENSG00000151693
649946	0.00277	0.000413	0.333	3.53142	1.17732	9.71	RPL23AP64	ribosomal protein L23a pseudogene 64
9025	0.000454	4.69e-05	0.289	4.0705	1.17691	41.25	RNF8	ring finger protein 8	ENSG00000112130
1836	0.000106	8.1e-06	0.264	4.46249	1.17685	59.94	SLC26A2	solute carrier family 26 member 2	ENSG00000155850
3376	3.65e-07	1.07e-08	0.205	5.71969	1.17517	268.56	IARS1	isoleucyl-tRNA synthetase 1	ENSG00000196305
126375	0.0558	0.0174	0.494	2.37735	1.17331	12.79	ZNF792	zinc finger protein 792	ENSG00000180884
317772	0.000685	7.74e-05	0.297	3.95235	1.17296	72.54	H2AC21	H2A clustered histone 21	ENSG00000184270
162967	0.0239	0.00586	0.426	2.7553	1.17281	35.14	ZNF320	zinc finger protein 320	ENSG00000182986
9179	0.00151	0.000199	0.315	3.72029	1.17221	29.33	AP4M1	adaptor related protein complex 4 subunit mu 1	ENSG00000221838
92342	0.0312	0.00823	0.443	2.64245	1.17158	19.86	METTL18	methyltransferase like 18	ENSG00000171806
7247	1.12e-05	5.62e-07	0.234	5.00381	1.17062	281.01	TSN	translin	ENSG00000211460
51101	0.0525	0.0161	0.486	2.40619	1.17011	20.24	ZC2HC1A	zinc finger C2HC-type containing 1A	ENSG00000104427
79956	0.000113	8.75e-06	0.263	4.44592	1.16992	145.51	ERMP1	endoplasmic reticulum metallopeptidase 1	ENSG00000099219
5202	0.00329	0.000511	0.337	3.47489	1.16987	96.8	PFDN2	prefoldin subunit 2	ENSG00000143256
6732	1.92e-06	7.37e-08	0.217	5.38188	1.16956	167.75	SRPK1	SRSF protein kinase 1	ENSG00000096063
57510	0.000104	7.95e-06	0.262	4.4666	1.16931	164.61	XPO5	exportin 5	ENSG00000124571
29095	0.00289	0.000437	0.332	3.51645	1.16903	162.58	ORMDL2	ORMDL sphingolipid biosynthesis regulator 2	ENSG00000123353
286530	0.0545	0.0169	0.489	2.38783	1.16881	18.44	P2RY8	P2Y receptor family member 8	ENSG00000182162
84775	0.00987	0.00194	0.377	3.09872	1.16839	19.06	ZNF607	zinc finger protein 607	ENSG00000198182
645683	0.0125	0.00259	0.387	3.01303	1.16729	66.85	RPL13AP3	ribosomal protein L13a pseudogene 3	ENSG00000177350
7280	0.00324	0.000501	0.335	3.48006	1.16589	163.06	TUBB2A	tubulin beta 2A class IIa	ENSG00000137267
9136	0.00169	0.000229	0.316	3.68476	1.16515	24.89	RRP9	ribosomal RNA processing 9, U3 small nucleolar RNA binding protein	ENSG00000114767
4097	0.082	0.0292	0.534	2.18045	1.16489	45.73	MAFG	MAF bZIP transcription factor G	ENSG00000197063
874	0.0229	0.00555	0.419	2.77318	1.16281	16.52	CBR3	carbonyl reductase 3	ENSG00000159231
64754	0.000831	9.77e-05	0.298	3.89615	1.16269	34.43	SMYD3	SET and MYND domain containing 3	ENSG00000185420
344838	0.0193	0.00449	0.409	2.84159	1.16246	100.65	PAQR9	progestin and adipoQ receptor family member 9	ENSG00000188582
8372	0.024	0.00587	0.422	2.75472	1.16194	14.4	HYAL3	hyaluronidase 3	ENSG00000186792
2895	0.0129	0.0027	0.387	3.00023	1.16133	12.5	GRID2	glutamate ionotropic receptor delta type subunit 2	ENSG00000152208
26814	0.0852	0.0308	0.537	2.16014	1.16049	126.68	SNORD36B	small nucleolar RNA, C/D box 36B	ENSG00000200831
10430	0.00212	0.0003	0.321	3.61526	1.15966	126.69	TMEM147	transmembrane protein 147	ENSG00000105677
374900	0.0137	0.00291	0.389	2.97702	1.15915	28.1	ZNF568	zinc finger protein 568	ENSG00000198453
84296	0.0239	0.00586	0.42	2.75531	1.15815	13.78	GINS4	GINS complex subunit 4	ENSG00000147536
6175	0.00875	0.00168	0.369	3.14113	1.15792	712.31	RPLP0	ribosomal protein lateral stalk subunit P0	ENSG00000089157
56940	0.00288	0.000437	0.329	3.51677	1.15634	93.34	DUSP22	dual specificity phosphatase 22	ENSG00000112679
92344	0.000567	6.11e-05	0.288	4.00861	1.1556	40.14	GORAB	golgin, RAB6 interacting	ENSG00000120370
1854	6.58e-07	2.08e-08	0.206	5.60485	1.15482	150.14	DUT	deoxyuridine triphosphatase	ENSG00000128951
401541	0.00331	0.000515	0.333	3.47282	1.15474	17.68	CENPP	centromere protein P	ENSG00000188312
54534	0.0046	0.00077	0.343	3.36353	1.15396	93.43	MRPL50	mitochondrial ribosomal protein L50	ENSG00000136897
4318	0.0684	0.023	0.507	2.274	1.15333	53.12	MMP9	matrix metallopeptidase 9	ENSG00000100985
84515	0.00118	0.000148	0.304	3.79436	1.1533	39.88	MCM8	minichromosome maintenance 8 homologous recombination repair factor	ENSG00000125885
9296	1.75e-05	9.41e-07	0.235	4.90362	1.15313	121.26	ATP6V1F	ATPase H+ transporting V1 subunit F	ENSG00000128524
23596	0.00132	0.000169	0.307	3.76143	1.15292	57.58	OPN3	opsin 3	ENSG00000054277
1871	0.00074	8.47e-05	0.293	3.93064	1.15153	40.22	E2F3	E2F transcription factor 3	ENSG00000112242
7818	7.63e-05	5.49e-06	0.253	4.54506	1.15048	372.06	DAP3	death associated protein 3	ENSG00000132676
54951	0.00879	0.00169	0.366	3.13957	1.14993	25.73	COMMD8	COMM domain containing 8	ENSG00000169019
51686	0.00222	0.000316	0.319	3.60143	1.1496	13.74	OAZ3	ornithine decarboxylase antizyme 3	ENSG00000143450
54865	4.47e-06	1.95e-07	0.221	5.20369	1.1492	39.22	GPATCH4	G-patch domain containing 4 (gene/pseudogene)	ENSG00000160818
4796	0.00651	0.00117	0.354	3.24635	1.14895	17.5	TONSL	tonsoku like, DNA repair protein	ENSG00000160949
65265	8.06e-06	3.89e-07	0.226	5.07409	1.14853	76.6	C8orf33	chromosome 8 open reading frame 33	ENSG00000182307
83541	0.0346	0.00933	0.442	2.59956	1.14832	17.33	FAM110A	family with sequence similarity 110 member A	ENSG00000125898
64928	0.000136	1.11e-05	0.261	4.39537	1.14816	146.28	MRPL14	mitochondrial ribosomal protein L14	ENSG00000180992
83695	0.00335	0.00052	0.331	3.46999	1.14758	21.04	RHNO1	RAD9-HUS1-RAD1 interacting nuclear orphan 1	ENSG00000171792
2030	8.04e-07	2.63e-08	0.206	5.56461	1.1473	367.63	SLC29A1	solute carrier family 29 member 1 (Augustine blood group)	ENSG00000112759
414777	0.047	0.014	0.467	2.45845	1.14725	46.5	HCG18	HLA complex group 18	ENSG00000231074
92703	0.0402	0.0114	0.453	2.53087	1.14634	72.77	TMEM183A	transmembrane protein 183A	ENSG00000163444
79145	0.000172	1.46e-05	0.264	4.33509	1.14624	63.35	CHCHD7	coiled-coil-helix-coiled-coil-helix domain containing 7	ENSG00000170791
3714	0.0497	0.015	0.471	2.43207	1.14617	15.64	JAG2	jagged canonical Notch ligand 2	ENSG00000184916
64785	0.0139	0.00297	0.385	2.97078	1.14464	11.94	GINS3	GINS complex subunit 3	ENSG00000181938
79005	0.0008	9.34e-05	0.293	3.90703	1.1446	30.75	SCNM1	sodium channel modifier 1	ENSG00000163156
51639	0.0287	0.00742	0.427	2.67755	1.14404	232.24	SF3B6	splicing factor 3b subunit 6	ENSG00000115128
117145	0.00295	0.000449	0.326	3.50974	1.14386	26.11	THEM4	thioesterase superfamily member 4	ENSG00000159445
677679	0.0253	0.00628	0.419	2.73284	1.14373	113.9	SCARNA3	small Cajal body-specific RNA 3	ENSG00000252906
6143	4.17e-05	2.68e-06	0.244	4.6939	1.14319	1218.67	RPL19	ribosomal protein L19	ENSG00000108298
871	0.00717	0.00132	0.356	3.21143	1.14283	433.86	SERPINH1	serpin family H member 1	ENSG00000149257
100527943	2.36e-05	1.36e-06	0.236	4.83112	1.14231	69.7	TGIF2-RAB5IF	TGIF2-RAB5IF readthrough	ENSG00000259399
23212	0.000818	9.59e-05	0.293	3.90061	1.14192	72.56	RRS1	ribosome biogenesis regulator 1 homolog	ENSG00000179041
285636	1.04e-05	5.18e-07	0.227	5.01954	1.14183	95.72	RIMOC1	RAB7A interacting MON1-CCZ1 complex subunit 1	ENSG00000205765
84265	0.0013	0.000166	0.303	3.76657	1.14175	80.08	POLR3GL	RNA polymerase III subunit GL	ENSG00000121851
80304	0.000879	0.000105	0.294	3.87957	1.1414	40.24	WDCP	WD repeat and coiled coil containing	ENSG00000163026
3608	0.00215	0.000305	0.316	3.61095	1.14084	337.66	ILF2	interleukin enhancer binding factor 2	ENSG00000143621
124512	0.00135	0.000175	0.304	3.75316	1.14081	117.7	METTL23	methyltransferase like 23	ENSG00000181038
51649	0.00546	0.000946	0.345	3.30598	1.13987	119.73	MRPS23	mitochondrial ribosomal protein S23	ENSG00000181610
81691	0.00121	0.000152	0.301	3.78763	1.13976	19.4	REXO5	RNA exonuclease 5	ENSG00000005189
139231	3.27e-06	1.34e-07	0.216	5.27265	1.13822	153.43	FAM199X	family with sequence similarity 199, X-linked	ENSG00000123575
134266	0.000918	0.00011	0.294	3.86747	1.13752	53.39	GRPEL2	GrpE like 2, mitochondrial	ENSG00000164284
29980	0.00026	2.39e-05	0.269	4.22492	1.13702	24.45	DONSON	DNA replication fork stabilization factor DONSON	ENSG00000159147
22934	0.0112	0.00226	0.372	3.05366	1.1362	30.07	RPIA	ribose 5-phosphate isomerase A	ENSG00000153574
1464	0.043	0.0124	0.454	2.50022	1.13527	51.57	CSPG4	chondroitin sulfate proteoglycan 4	ENSG00000173546
128308	0.00201	0.000282	0.313	3.63143	1.13513	157.83	MRPL55	mitochondrial ribosomal protein L55	ENSG00000162910
5710	0.000873	0.000104	0.292	3.88189	1.13465	568.2	PSMD4	proteasome 26S subunit ubiquitin receptor, non-ATPase 4	ENSG00000159352
51122	0.000142	1.16e-05	0.259	4.38475	1.13464	75.43	COMMD2	COMM domain containing 2	ENSG00000114744
51013	0.00013	1.05e-05	0.257	4.40686	1.13462	47.03	EXOSC1	exosome component 1	ENSG00000171311
58985	0.0424	0.0122	0.452	2.50735	1.13439	27.02	IL22RA1	interleukin 22 receptor subunit alpha 1	ENSG00000142677
767557	0.000225	2.02e-05	0.266	4.26251	1.1333	26.03	SYS1-DBNDD2	SYS1-DBNDD2 readthrough (NMD candidate)	ENSG00000254806
1646	0.0598	0.0192	0.483	2.34249	1.13257	2117.67	AKR1C2	aldo-keto reductase family 1 member C2	ENSG00000151632
4854	0.0252	0.00623	0.414	2.73523	1.13246	139.12	NOTCH3	notch receptor 3	ENSG00000074181
79077	0.00175	0.000237	0.308	3.67548	1.13234	45.46	DCTPP1	dCTP pyrophosphatase 1	ENSG00000179958
389831	0.0255	0.00634	0.415	2.72984	1.13206	28.72	LOC389831	uncharacterized LOC389831	ENSG00000276256
27077	0.00421	0.00069	0.333	3.39355	1.13166	32.88	B9D1	B9 domain containing 1	ENSG00000108641
6628	0.002	0.00028	0.311	3.63346	1.13161	231.86	SNRPB	small nuclear ribonucleoprotein polypeptides B and B1	ENSG00000125835
83543	0.0969	0.0365	0.541	2.09077	1.13156	9.91	AIF1L	allograft inflammatory factor 1 like	ENSG00000126878
65005	3.79e-06	1.6e-07	0.216	5.24104	1.13152	71.9	MRPL9	mitochondrial ribosomal protein L9	ENSG00000143436
1353	1.92e-05	1.06e-06	0.232	4.88103	1.13066	144.35	COX11	cytochrome c oxidase copper chaperone COX11	ENSG00000166260
10051	0.00415	0.000677	0.333	3.39876	1.13065	219.25	SMC4	structural maintenance of chromosomes 4	ENSG00000113810
26778	0.0858	0.031	0.524	2.15691	1.13039	165.56	SNORA70	small nucleolar RNA, H/ACA box 70	ENSG00000207165
64326	0.000238	2.16e-05	0.266	4.2479	1.12988	239.32	COP1	COP1 E3 ubiquitin ligase	ENSG00000143207
59349	6.85e-06	3.19e-07	0.221	5.11215	1.12956	75.2	KLHL12	kelch like family member 12	ENSG00000117153
11260	1.45e-05	7.44e-07	0.228	4.94952	1.1295	201.45	XPOT	exportin for tRNA	ENSG00000184575
55204	2.36e-05	1.37e-06	0.234	4.82902	1.12909	91.68	GOLPH3L	golgi phosphoprotein 3 like	ENSG00000143457
51301	0.0826	0.0295	0.519	2.17617	1.12841	13.47	GCNT4	glucosaminyl (N-acetyl) transferase 4	ENSG00000176928
101180901	0.000485	5.08e-05	0.278	4.0518	1.12838	16.19	IPO11-LRRC70	IPO11-LRRC70 readthrough	ENSG00000086200
10055	1.87e-05	1.01e-06	0.231	4.88915	1.12795	126.28	SAE1	SUMO1 activating enzyme subunit 1	ENSG00000142230
84365	0.00433	0.000714	0.333	3.38427	1.12728	76.07	NIFK	nucleolar protein interacting with the FHA domain of MKI67	ENSG00000155438
100616345	0.015	0.00326	0.383	2.94173	1.12724	63.38	MIR4426	microRNA 4426	ENSG00000283795
664618	0.0164	0.00366	0.388	2.90615	1.12636	52.8	HSP90AB4P	heat shock protein 90 alpha family class B member 4, pseudogene
8703	0.0074	0.00138	0.352	3.19912	1.12627	45.34	B4GALT3	beta-1,4-galactosyltransferase 3	ENSG00000158850
93183	1.65e-05	8.77e-07	0.229	4.91738	1.12591	94.53	PIGM	phosphatidylinositol glycan anchor biosynthesis class M	ENSG00000143315
10381	0.0198	0.00464	0.398	2.83127	1.12586	70.68	TUBB3	tubulin beta 3 class III	ENSG00000258947
139886	0.0425	0.0122	0.449	2.5058	1.12571	15.01	SPIN4	spindlin family member 4	ENSG00000186767
51372	0.000718	8.17e-05	0.286	3.93944	1.12508	118.03	TMA7	translation machinery associated 7 homolog	ENSG00000232112
729013	0.0104	0.00207	0.365	3.07968	1.12487	20.4	ZBED5-AS1	ZBED5 antisense RNA 1	ENSG00000247271
3615	0.00298	0.000453	0.321	3.50709	1.12456	225.08	IMPDH2	inosine monophosphate dehydrogenase 2	ENSG00000178035
83448	7.15e-05	5.07e-06	0.246	4.56182	1.12383	67.51	PUS7L	pseudouridine synthase 7 like	ENSG00000129317
201255	0.0504	0.0153	0.463	2.42617	1.12377	52.6	LRRC45	leucine rich repeat containing 45	ENSG00000169683
25879	0.038	0.0105	0.439	2.55745	1.12361	186.34	DCAF13	DDB1 and CUL4 associated factor 13	ENSG00000164934
4436	0.012	0.00248	0.371	3.02592	1.12339	122.15	MSH2	mutS homolog 2	ENSG00000095002
203547	0.0122	0.00253	0.372	3.01944	1.12273	95.96	VMA21	vacuolar ATPase assembly factor VMA21	ENSG00000160131
644511	0.021	0.00499	0.4	2.8077	1.12262	49.02	RPL13AP6	ribosomal protein L13a pseudogene 6	ENSG00000234118
51082	0.0039	0.000629	0.328	3.41868	1.12256	145.99	POLR1D	RNA polymerase I and III subunit D	ENSG00000186184
10440	0.00892	0.00172	0.358	3.13502	1.12239	241.61	TIMM17A	translocase of inner mitochondrial membrane 17A	ENSG00000134375
6509	0.000728	8.29e-05	0.285	3.93575	1.12214	130.64	SLC1A4	solute carrier family 1 member 4	ENSG00000115902
5924	0.0661	0.0219	0.489	2.29212	1.12194	10.15	RASGRF2	Ras protein specific guanine nucleotide releasing factor 2	ENSG00000113319
55930	1.23e-06	4.38e-08	0.205	5.47492	1.12191	60.3	MYO5C	myosin VC	ENSG00000128833
51728	0.0118	0.0024	0.37	3.03567	1.12168	21.1	POLR3K	RNA polymerase III subunit K	ENSG00000161980
107282092	0.000726	8.28e-05	0.285	3.93626	1.12115	40.37	BOLA2-SMG1P6	BOLA2-SMG1P6 readthrough
677793	0.118	0.0468	0.563	1.98788	1.11998	168.87	SNORA2A	small nucleolar RNA, H/ACA box 2A	ENSG00000206612
5025	7.08e-05	4.99e-06	0.245	4.56504	1.1192	93.09	P2RX4	purinergic receptor P2X 4	ENSG00000135124
677848	0.0687	0.0231	0.492	2.27158	1.11741	19.56	SNORD1A	small nucleolar RNA, C/D box 1A	ENSG00000278261
114799	0.00154	0.000204	0.301	3.71399	1.1169	49.84	ESCO1	establishment of sister chromatid cohesion N-acetyltransferase 1	ENSG00000141446
55505	0.00132	0.000169	0.297	3.76141	1.11666	155.39	NOP10	NOP10 ribonucleoprotein	ENSG00000182117
25902	0.00143	0.000186	0.298	3.73686	1.11534	114.15	MTHFD1L	methylenetetrahydrofolate dehydrogenase (NADP+ dependent) 1 like	ENSG00000120254
730102	0.0665	0.0221	0.487	2.28915	1.11464	43.79	CRYZL2P	crystallin zeta like 2, pseudogene	ENSG00000242193
26768	0.0681	0.0228	0.489	2.27616	1.11347	1291.57	SNORA73B	small nucleolar RNA, H/ACA box 73B	ENSG00000200087
392490	0.0651	0.0214	0.484	2.30126	1.11308	153.68	FLJ44635	replaced by ID 340527
54878	7.05e-06	3.3e-07	0.218	5.10525	1.11288	93.18	DPP8	dipeptidyl peptidase 8	ENSG00000074603
64761	8.56e-07	2.83e-08	0.2	5.55165	1.11264	96.92	PARP12	poly(ADP-ribose) polymerase family member 12	ENSG00000059378
7188	0.00351	0.000554	0.322	3.45322	1.11259	29.29	TRAF5	TNF receptor associated factor 5	ENSG00000082512
22889	0.000381	3.78e-05	0.27	4.12043	1.11252	76.16	KHDC4	KH domain containing 4, pre-mRNA splicing factor	ENSG00000132680
8435	0.0633	0.0206	0.48	2.31547	1.11247	21.86	SOAT2	sterol O-acyltransferase 2	ENSG00000167780
10134	0.00168	0.000227	0.302	3.68741	1.11179	573.57	BCAP31	B cell receptor associated protein 31	ENSG00000185825
51205	0.00283	0.000425	0.315	3.52383	1.111	50.01	ACP6	acid phosphatase 6, lysophosphatidic	ENSG00000162836
58497	0.000103	7.86e-06	0.249	4.46908	1.11058	74.91	PRUNE1	prune exopolyphosphatase 1	ENSG00000143363
3148	0.00783	0.00147	0.349	3.17961	1.10941	111.65	HMGB2	high mobility group box 2	ENSG00000164104
51427	0.00371	0.000594	0.323	3.43429	1.10903	26.1	ZNF107	zinc finger protein 107	ENSG00000196247
3150	0.000744	8.55e-05	0.282	3.92855	1.10853	97.59	HMGN1	high mobility group nucleosome binding domain 1	ENSG00000205581
84262	4.02e-05	2.56e-06	0.236	4.70332	1.10851	26.98	PSMG3	proteasome assembly chaperone 3	ENSG00000157778
145853	0.00904	0.00175	0.354	3.12936	1.1085	28.66	C15orf61	chromosome 15 open reading frame 61	ENSG00000189227
196740	0.0647	0.0212	0.481	2.30448	1.10831	38.25	VSTM4	V-set and transmembrane domain containing 4	ENSG00000165633
8208	0.0139	0.00299	0.373	2.9688	1.1073	16.22	CHAF1B	chromatin assembly factor 1 subunit B	ENSG00000159259
4931	1.5e-05	7.74e-07	0.224	4.94187	1.10699	42.47	NVL	nuclear VCP like	ENSG00000143748
4715	0.0019	0.000263	0.303	3.64888	1.10685	546.9	NDUFB9	NADH:ubiquinone oxidoreductase subunit B9	ENSG00000147684
7692	0.0962	0.0362	0.528	2.09426	1.10639	99.85	ZNF133	zinc finger protein 133	ENSG00000125846
79080	0.00159	0.000212	0.299	3.70427	1.10611	72.02	CCDC86	coiled-coil domain containing 86	ENSG00000110104
8317	0.0358	0.00975	0.428	2.58456	1.10527	12.9	CDC7	cell division cycle 7	ENSG00000097046
100534012	9.99e-05	7.53e-06	0.247	4.47816	1.10517	24.33	TNFAIP8L2-SCNM1	TNFAIP8L2-SCNM1 readthrough	ENSG00000163156
100132111	0.0421	0.0121	0.44	2.51021	1.10508	11.17	C2CD4D-AS1	C2CD4D and THEM5 antisense RNA 1
58516	0.0158	0.00348	0.378	2.92187	1.10492	34.78	SINHCAF	SIN3-HDAC complex associated factor	ENSG00000139146
50511	0.0132	0.00277	0.369	2.99204	1.10492	20.06	SYCP3	synaptonemal complex protein 3	ENSG00000139351
336	0.0486	0.0146	0.452	2.44281	1.10407	27557.1	APOA2	apolipoprotein A2	ENSG00000158874
4199	0.0561	0.0176	0.465	2.37477	1.1035	107.13	ME1	malic enzyme 1	ENSG00000065833
54946	2.21e-05	1.26e-06	0.228	4.84589	1.10335	55.46	SLC41A3	solute carrier family 41 member 3	ENSG00000114544
475	0.0157	0.00345	0.377	2.92454	1.10244	324.08	ATOX1	antioxidant 1 copper chaperone	ENSG00000177556
729438	0.00432	0.000711	0.326	3.38535	1.10194	41.01	CASTOR2	cytosolic arginine sensor for mTORC1 subunit 2	ENSG00000274070
345778	0.0056	0.000976	0.334	3.29729	1.10191	49.47	MTX3	metaxin 3	ENSG00000177034
746	0.00116	0.000144	0.29	3.80083	1.10187	175.93	TMEM258	transmembrane protein 258	ENSG00000134825
5794	0.0358	0.00976	0.426	2.5843	1.10148	88.26	PTPRH	protein tyrosine phosphatase receptor type H	ENSG00000080031
1119	0.00116	0.000145	0.289	3.79924	1.09914	169.33	CHKA	choline kinase alpha	ENSG00000110721
1161	0.0119	0.00244	0.363	3.0301	1.09886	22.03	ERCC8	ERCC excision repair 8, CSA ubiquitin ligase complex subunit	ENSG00000049167
100505758	0.00348	0.000547	0.318	3.45647	1.09824	13.28	PRMT5-AS1	PRMT5 antisense RNA 1	ENSG00000237054
51000	2.04e-05	1.14e-06	0.226	4.86522	1.09759	55.69	SLC35B3	solute carrier family 35 member B3	ENSG00000124786
347733	0.00521	0.000894	0.33	3.32183	1.0971	92	TUBB2B	tubulin beta 2B class IIb	ENSG00000137285
55972	6.03e-05	4.14e-06	0.238	4.60439	1.09602	42.84	SLC25A40	solute carrier family 25 member 40	ENSG00000075303
55070	0.0259	0.00644	0.402	2.72429	1.09599	12.39	DET1	DET1 partner of COP1 E3 ubiquitin ligase	ENSG00000140543
51192	0.00228	0.000327	0.305	3.59328	1.09573	39.87	CKLF	chemokine like factor	ENSG00000217555
9545	0.069	0.0232	0.483	2.26954	1.09551	36.17	RAB3D	RAB3D, member RAS oncogene family	ENSG00000105514
55342	0.00116	0.000144	0.288	3.80117	1.09529	66.82	STRBP	spermatid perinuclear RNA binding protein	ENSG00000165209
148709	0.0268	0.00676	0.404	2.70837	1.09522	13.25	ACTG1P25	actin gamma 1 pseudogene 25	ENSG00000234996
90806	0.000974	0.000117	0.284	3.85141	1.0947	75.3	ANGEL2	angel homolog 2	ENSG00000174606
27295	0.0781	0.0275	0.497	2.20459	1.09469	32.34	PDLIM3	PDZ and LIM domain 3	ENSG00000154553
7388	0.000283	2.64e-05	0.26	4.20257	1.09407	248.48	UQCRH	ubiquinol-cytochrome c reductase hinge protein	ENSG00000173660
83734	0.00596	0.00105	0.334	3.27592	1.09335	22.82	ATG10	autophagy related 10	ENSG00000152348
57128	0.00348	0.000547	0.316	3.45672	1.09299	34.56	LYRM4	LYR motif containing 4	ENSG00000214113
5881	0.0761	0.0266	0.493	2.21708	1.09295	31.46	RAC3	Rac family small GTPase 3	ENSG00000169750
79035	0.000553	5.94e-05	0.272	4.0153	1.09265	47.57	NABP2	nucleic acid binding protein 2	ENSG00000139579
154743	0.00709	0.0013	0.34	3.21588	1.09209	13.33	BMT2	base methyltransferase of 25S rRNA 2 homolog	ENSG00000164603
5498	0.000113	8.75e-06	0.246	4.44608	1.09177	66.7	PPOX	protoporphyrinogen oxidase	ENSG00000143224
8364	0.0522	0.016	0.453	2.40935	1.09128	494.28	H4C3	H4 clustered histone 3	ENSG00000197061
54749	0.0217	0.00518	0.39	2.79561	1.0911	60.71	EPDR1	ependymin related 1	ENSG00000086289
677847	0.0476	0.0142	0.445	2.45237	1.09047	4553.34	SNORA81	small nucleolar RNA, H/ACA box 81	ENSG00000221420
10493	0.000844	9.96e-05	0.28	3.89148	1.08848	244.35	VAT1	vesicle amine transport 1	ENSG00000108828
11270	0.0263	0.00661	0.401	2.71605	1.08842	12.78	NRM	nurim	ENSG00000137404
171546	0.000192	1.67e-05	0.253	4.30467	1.08771	110.8	SPTSSA	serine palmitoyltransferase small subunit A	ENSG00000165389
128061	0.00763	0.00143	0.341	3.18843	1.08745	40.82	C1orf131	chromosome 1 open reading frame 131	ENSG00000143633
10057	0.00567	0.000991	0.33	3.29311	1.08727	68.24	ABCC5	ATP binding cassette subfamily C member 5	ENSG00000114770
3930	0.000947	0.000114	0.282	3.8595	1.08696	495.55	LBR	lamin B receptor	ENSG00000143815
8428	0.000286	2.68e-05	0.259	4.19919	1.08649	138.56	STK24	serine/threonine kinase 24	ENSG00000102572
214	0.00747	0.00139	0.34	3.19596	1.08599	806.77	ALCAM	activated leukocyte cell adhesion molecule	ENSG00000170017
51504	0.00034	3.29e-05	0.261	4.15234	1.08399	148.85	TRMT112	tRNA methyltransferase activator subunit 11-2	ENSG00000173113
3898	0.0457	0.0134	0.438	2.47378	1.08334	72.2	LAD1	ladinin 1	ENSG00000159166
220965	0.0878	0.0319	0.505	2.14521	1.08305	16.62	FAM13C	family with sequence similarity 13 member C	ENSG00000148541
578	0.00221	0.000315	0.301	3.60272	1.08279	19.92	BAK1	BCL2 antagonist/killer 1	ENSG00000030110
7042	0.0982	0.0372	0.519	2.08339	1.08095	19.68	TGFB2	transforming growth factor beta 2	ENSG00000092969
10615	0.0013	0.000166	0.287	3.7657	1.08059	59.12	SPAG5	sperm associated antigen 5	ENSG00000076382
84542	0.0135	0.00287	0.362	2.98154	1.08059	18.66	SANBR	SANT and BTB domain regulator of CSR	ENSG00000162929
5901	0.00258	0.000381	0.304	3.55318	1.08048	499.97	RAN	RAN, member RAS oncogene family	ENSG00000132341
81611	0.000101	7.62e-06	0.241	4.47546	1.0804	133.49	ANP32E	acidic nuclear phosphoprotein 32 family member E	ENSG00000143401
55863	0.0035	0.000552	0.313	3.45417	1.07946	64.67	TMEM126B	transmembrane protein 126B	ENSG00000171204
79969	0.00215	0.000306	0.299	3.6105	1.07925	28.89	ATAT1	alpha tubulin acetyltransferase 1	ENSG00000137343
440926	0.00664	0.0012	0.333	3.23942	1.0787	419.13	H3P6	H3 histone pseudogene 6
340527	0.0587	0.0187	0.459	2.35188	1.07862	45.19	NHSL2	NHS like 2	ENSG00000204131
5437	0.000273	2.55e-05	0.256	4.21069	1.07859	118.62	POLR2H	RNA polymerase II, I and III subunit H	ENSG00000163882
28998	0.043	0.0124	0.431	2.50094	1.07812	171.58	MRPL13	mitochondrial ribosomal protein L13	ENSG00000172172
27089	0.0243	0.00598	0.392	2.74911	1.07791	1186.85	UQCRQ	ubiquinol-cytochrome c reductase complex III subunit VII	ENSG00000164405
26958	0.00434	0.000715	0.318	3.38362	1.07711	76.52	COPG2	COPI coat complex subunit gamma 2	ENSG00000158623
646174	0.052	0.0159	0.447	2.41203	1.077	22.85	C16orf90	chromosome 16 open reading frame 90	ENSG00000215131
123803	0.0891	0.0327	0.504	2.13612	1.07664	34.18	NTAN1	N-terminal asparagine amidase	ENSG00000157045
64420	0.00142	0.000184	0.288	3.73946	1.07532	32.71	SUSD1	sushi domain containing 1	ENSG00000106868
119032	0.000662	7.39e-05	0.271	3.96327	1.07402	164.66	BORCS7	BLOC-1 related complex subunit 7	ENSG00000166275
5152	0.0439	0.0128	0.431	2.49064	1.07371	24.84	PDE9A	phosphodiesterase 9A	ENSG00000160191
908	0.00305	0.000467	0.307	3.49884	1.07367	500.65	CCT6A	chaperonin containing TCP1 subunit 6A	ENSG00000146731
4179	0.00721	0.00133	0.334	3.20935	1.07337	1605.86	CD46	CD46 molecule	ENSG00000117335
653519	0.00154	0.000204	0.289	3.71396	1.07301	118.38	GPR89A	G protein-coupled receptor 89A	ENSG00000117262
25936	0.0045	0.000748	0.318	3.37122	1.07299	97.11	NSL1	NSL1 component of MIS12 kinetochore complex	ENSG00000117697
63931	0.00278	0.000415	0.304	3.53021	1.07272	103.38	MRPS14	mitochondrial ribosomal protein S14	ENSG00000120333
10452	4.4e-05	2.87e-06	0.229	4.68009	1.0727	114.88	TOMM40	translocase of outer mitochondrial membrane 40	ENSG00000130204
57645	0.00466	0.000781	0.319	3.35957	1.07236	128.96	POGK	pogo transposable element derived with KRAB domain	ENSG00000143157
1290	0.0631	0.0205	0.463	2.31705	1.07214	225.51	COL5A2	collagen type V alpha 2 chain	ENSG00000204262
2717	0.0566	0.0177	0.452	2.3712	1.07159	77.42	GLA	galactosidase alpha	ENSG00000102393
8767	0.0148	0.0032	0.363	2.94815	1.07113	48.72	RIPK2	receptor interacting serine/threonine kinase 2	ENSG00000104312
6666	0.0774	0.0272	0.485	2.20926	1.07041	71.41	SOX12	SRY-box transcription factor 12	ENSG00000177732
84727	0.00654	0.00118	0.33	3.24462	1.06968	9.8	SPSB2	splA/ryanodine receptor domain and SOCS box containing 2	ENSG00000111671
266971	0.00231	0.000332	0.298	3.58892	1.06952	146.1	PIPSL	PIP5K1A and PSMD4 like (pseudogene)	ENSG00000180764
51351	0.046	0.0135	0.433	2.47	1.06943	13.46	ZNF117	zinc finger protein 117	ENSG00000152926
9448	0.00239	0.000348	0.299	3.57646	1.06941	304.8	MAP4K4	mitogen-activated protein kinase kinase kinase kinase 4	ENSG00000071054
3422	0.0236	0.00574	0.387	2.76219	1.06915	487.76	IDI1	isopentenyl-diphosphate delta isomerase 1	ENSG00000067064
5546	0.000216	1.91e-05	0.25	4.27522	1.06863	187.94	PRCC	proline rich mitotic checkpoint control factor	ENSG00000143294
6146	0.00267	0.000397	0.302	3.54189	1.06794	271.53	RPL22	ribosomal protein L22	ENSG00000116251
550643	0.0288	0.00743	0.399	2.67686	1.06786	20.93	NBDY	negative regulator of P-body association	ENSG00000204272
10898	5.88e-05	4.02e-06	0.232	4.61032	1.06777	47.45	CPSF4	cleavage and polyadenylation specific factor 4	ENSG00000160917
7466	0.00673	0.00122	0.33	3.23508	1.06757	163.26	WFS1	wolframin ER transmembrane glycoprotein	ENSG00000109501
29777	9.39e-05	6.99e-06	0.237	4.4941	1.06697	72.78	ABT1	activator of basal transcription 1	ENSG00000146109
11320	0.00842	0.00161	0.338	3.15489	1.06609	79.04	MGAT4A	alpha-1,3-mannosyl-glycoprotein 4-beta-N-acetylglucosaminyltransferase A	ENSG00000071073
5584	0.000576	6.22e-05	0.266	4.00431	1.06442	80.17	PRKCI	protein kinase C iota	ENSG00000163558
25798	0.0167	0.00374	0.367	2.89972	1.0644	295.33	BRI3	brain protein I3	ENSG00000164713
653659	0.0366	0.01	0.413	2.5749	1.06427	32.74	TMEM183BP	transmembrane protein 183B, pseudogene	ENSG00000224831
100534612	0.103	0.0396	0.517	2.05828	1.06412	304.84	C1QTNF3-AMACR	C1QTNF3-AMACR readthrough (NMD candidate)	ENSG00000273294
4174	0.00744	0.00139	0.333	3.19709	1.06403	180.68	MCM5	minichromosome maintenance complex component 5	ENSG00000100297
64283	0.00015	1.23e-05	0.243	4.37187	1.06375	156.74	ARHGEF28	Rho guanine nucleotide exchange factor 28	ENSG00000214944
91433	0.00122	0.000154	0.281	3.784	1.06335	35.15	RCCD1	RCC1 domain containing 1	ENSG00000166965
4358	0.000156	1.3e-05	0.244	4.35957	1.06311	34.83	MPV17	mitochondrial inner membrane protein MPV17	ENSG00000115204
4666	0.00284	0.000429	0.302	3.5216	1.06296	697.27	NACA	nascent polypeptide associated complex subunit alpha	ENSG00000196531
84320	0.00105	0.000128	0.277	3.82986	1.06243	48.17	ACBD6	acyl-CoA binding domain containing 6	ENSG00000230124
5111	0.0438	0.0127	0.426	2.49214	1.06223	183.71	PCNA	proliferating cell nuclear antigen	ENSG00000132646
51629	0.019	0.00441	0.373	2.8475	1.06211	128.93	SLC25A39	solute carrier family 25 member 39	ENSG00000013306
729967	0.0333	0.00892	0.406	2.61503	1.06198	27.62	MORN2	MORN repeat containing 2	ENSG00000188010
100302143	0.0477	0.0142	0.433	2.45186	1.06075	3494.97	MIR1248	microRNA 1248	ENSG00000283958
144097	0.0834	0.0299	0.489	2.1712	1.06069	16.14	SPINDOC	spindlin interactor and repressor of chromatin binding	ENSG00000168005
3782	0.00766	0.00144	0.333	3.18687	1.06041	14.69	KCNN3	potassium calcium-activated channel subfamily N member 3	ENSG00000143603
55853	0.108	0.0421	0.522	2.03286	1.0602	66.07	IDI2-AS1	IDI2 antisense RNA 1	ENSG00000232656
8445	0.101	0.0389	0.513	2.06573	1.05984	46.28	DYRK2	dual specificity tyrosine phosphorylation regulated kinase 2	ENSG00000127334
1174	0.00208	0.000294	0.293	3.62091	1.05976	173.53	AP1S1	adaptor related protein complex 1 subunit sigma 1	ENSG00000106367
7295	0.0475	0.0142	0.432	2.45322	1.05963	737.77	TXN	thioredoxin	ENSG00000136810
122809	0.017	0.00382	0.366	2.89276	1.05926	50.7	SOCS4	suppressor of cytokine signaling 4	ENSG00000180008
57594	0.00169	0.000228	0.287	3.68609	1.05903	39.66	HOMEZ	homeobox and leucine zipper encoding	ENSG00000290292
83463	0.000356	3.47e-05	0.256	4.14024	1.05834	42.79	MXD3	MAX dimerization protein 3	ENSG00000213347
6158	0.0034	0.000532	0.305	3.46411	1.05767	610.82	RPL28	ribosomal protein L28	ENSG00000108107
54460	0.00818	0.00155	0.334	3.16524	1.05744	251.61	MRPS21	mitochondrial ribosomal protein S21	ENSG00000266472
857	0.00059	6.41e-05	0.264	3.99725	1.05714	114.94	CAV1	caveolin 1	ENSG00000105974
8751	0.00454	0.000755	0.314	3.36884	1.05696	130.69	ADAM15	ADAM metallopeptidase domain 15	ENSG00000143537
65082	0.000199	1.74e-05	0.246	4.29606	1.0563	116.46	VPS33A	VPS33A core subunit of CORVET and HOPS complexes	ENSG00000139719
1939	0.000958	0.000115	0.274	3.85652	1.05619	84.26	EIF2D	eukaryotic translation initiation factor 2D	ENSG00000143486
22916	7.51e-05	5.38e-06	0.232	4.54955	1.05607	87.88	NCBP2	nuclear cap binding protein subunit 2	ENSG00000114503
110599564	0.00895	0.00173	0.337	3.13356	1.05598	28.87	EEF1AKMT4	EEF1A lysine methyltransferase 4	ENSG00000284753
100033415	0.0925	0.0344	0.499	2.11535	1.05573	124.29	SNORD116-3	small nucleolar RNA, C/D box 116-3	ENSG00000207014
91392	0.038	0.0106	0.413	2.55699	1.05526	14.17	ZNF502	zinc finger protein 502	ENSG00000196653
55855	0.00282	0.000423	0.299	3.5255	1.05511	54.95	DENND10P1	DENND10 pseudogene 1
8637	0.0285	0.00733	0.393	2.68164	1.05474	36.65	EIF4EBP3	eukaryotic translation initiation factor 4E binding protein 3	ENSG00000243056
255743	0.016	0.00353	0.362	2.91702	1.05458	76.01	NPNT	nephronectin	ENSG00000168743
25896	0.000666	7.44e-05	0.266	3.96177	1.05457	102.55	INTS7	integrator complex subunit 7	ENSG00000143493
6217	0.000445	4.59e-05	0.259	4.07566	1.05454	420.98	RPS16	ribosomal protein S16	ENSG00000105193
10376	0.00255	0.000376	0.296	3.55605	1.0534	632.83	TUBA1B	tubulin alpha 1b	ENSG00000123416
51678	0.00336	0.000524	0.304	3.46815	1.05315	147.05	PALS2	protein associated with LIN7 2, MAGUK p55 family member	ENSG00000105926
10890	1.51e-09	1.93e-11	0.157	6.71153	1.05303	439.34	RAB10	RAB10, member RAS oncogene family	ENSG00000084733
672	0.000662	7.39e-05	0.265	3.96352	1.05231	33.36	BRCA1	BRCA1 DNA repair associated	ENSG00000012048
57559	0.00726	0.00134	0.328	3.20703	1.05152	17.79	STAMBPL1	STAM binding protein like 1	ENSG00000138134
6746	0.00152	0.000201	0.283	3.71749	1.05147	428.28	SSR2	signal sequence receptor subunit 2	ENSG00000163479
100033421	0.0925	0.0344	0.497	2.1155	1.0511	124.35	SNORD116-9	small nucleolar RNA, C/D box 116-9	ENSG00000206727
57560	0.0322	0.00854	0.399	2.62976	1.05055	13.81	IFT80	intraflagellar transport 80	ENSG00000068885
5716	0.00194	0.00027	0.288	3.64257	1.05011	72.26	PSMD10	proteasome 26S subunit, non-ATPase 10	ENSG00000101843
90701	0.0299	0.00779	0.394	2.66088	1.04965	319.28	SEC11C	SEC11 homolog C, signal peptidase complex subunit	ENSG00000166562
10621	0.00143	0.000186	0.281	3.73707	1.04941	31.61	POLR3F	RNA polymerase III subunit F	ENSG00000132664
9553	0.000662	7.39e-05	0.265	3.96351	1.04891	104.5	MRPL33	mitochondrial ribosomal protein L33	ENSG00000243147
124817	0.0369	0.0101	0.407	2.57148	1.04766	13.87	CNTD1	cyclin N-terminal domain containing 1	ENSG00000176563
644762	0.0215	0.00512	0.374	2.79911	1.04725	15.48	MFFP2	MFF pseudogene 2
3845	0.00025	2.29e-05	0.247	4.23478	1.04719	83.07	KRAS	KRAS proto-oncogene, GTPase	ENSG00000133703
55466	0.0656	0.0217	0.456	2.29597	1.04708	16.16	DNAJA4	DnaJ heat shock protein family (Hsp40) member A4	ENSG00000140403
55157	0.0104	0.00207	0.34	3.08034	1.04692	245.69	DARS2	aspartyl-tRNA synthetase 2, mitochondrial	ENSG00000117593
28956	0.00889	0.00171	0.334	3.13591	1.04635	274.97	LAMTOR2	late endosomal/lysosomal adaptor, MAPK and MTOR activator 2	ENSG00000116586
64682	1.95e-06	7.54e-08	0.194	5.3779	1.04596	77.25	ANAPC1	anaphase promoting complex subunit 1	ENSG00000153107
80745	0.0137	0.00292	0.351	2.97571	1.04565	15.54	THUMPD2	THUMP domain containing 2	ENSG00000138050
51706	0.000593	6.46e-05	0.262	3.99525	1.04562	147.92	CYB5R1	cytochrome b5 reductase 1	ENSG00000159348
83479	0.000716	8.13e-05	0.265	3.94058	1.04546	59.22	DDX59	DEAD-box helicase 59	ENSG00000118197
55762	0.00512	0.000875	0.314	3.32799	1.0454	21.86	ZNF701	zinc finger protein 701	ENSG00000167562
5885	0.000443	4.56e-05	0.256	4.07693	1.04387	440.41	RAD21	RAD21 cohesin complex component	ENSG00000164754
29107	0.000648	7.18e-05	0.263	3.97021	1.04289	28.34	NXT1	nuclear transport factor 2 like export factor 1	ENSG00000132661
21	0.0656	0.0217	0.454	2.29574	1.04195	21.22	ABCA3	ATP binding cassette subfamily A member 3	ENSG00000167972
3178	0.000385	3.83e-05	0.253	4.11724	1.04087	254.57	HNRNPA1	heterogeneous nuclear ribonucleoprotein A1	ENSG00000135486
9338	0.00939	0.00183	0.334	3.11661	1.04058	52.66	TCEAL1	transcription elongation factor A like 1	ENSG00000172465
51196	0.0716	0.0245	0.462	2.24985	1.04048	31.51	PLCE1	phospholipase C epsilon 1	ENSG00000138193
55676	0.00217	0.000309	0.288	3.60757	1.04024	192.82	SLC30A6	solute carrier family 30 member 6	ENSG00000152683
8270	0.0137	0.00293	0.35	2.97537	1.04018	34.16	LAGE3	L antigen family member 3	ENSG00000196976
22841	0.0203	0.0048	0.369	2.82015	1.04014	33.79	RAB11FIP2	RAB11 family interacting protein 2	ENSG00000107560
7533	0.000307	2.9e-05	0.249	4.18108	1.03968	323.99	YWHAH	tyrosine 3-monooxygenase/tryptophan 5-monooxygenase activation protein eta	ENSG00000128245
81689	0.00413	0.000673	0.305	3.40018	1.03702	50.9	ISCA1	iron-sulfur cluster assembly 1	ENSG00000135070
55322	4.53e-05	2.97e-06	0.222	4.67293	1.03696	79.72	C5orf22	chromosome 5 open reading frame 22	ENSG00000082213
4528	0.00102	0.000124	0.27	3.83906	1.03658	129.97	MTIF2	mitochondrial translational initiation factor 2	ENSG00000085760
10471	0.0176	0.00398	0.36	2.87987	1.03614	180.34	PFDN6	prefoldin subunit 6	ENSG00000204220
3627	0.067	0.0223	0.453	2.28505	1.03589	45.83	CXCL10	C-X-C motif chemokine ligand 10	ENSG00000169245
100528018	0.000295	2.77e-05	0.247	4.1914	1.03576	49.45	ARL2-SNX15	ARL2-SNX15 readthrough (NMD candidate)	ENSG00000273003
55173	9.06e-05	6.69e-06	0.23	4.50316	1.03466	87.03	MRPS10	mitochondrial ribosomal protein S10	ENSG00000048544
80000	0.0298	0.00777	0.389	2.66211	1.0344	49.74	GREB1L	GREB1 like retinoic acid receptor coactivator	ENSG00000141449
5565	0.00322	0.000497	0.297	3.48218	1.03409	225.29	PRKAB2	protein kinase AMP-activated non-catalytic subunit beta 2	ENSG00000131791
10237	0.000156	1.29e-05	0.237	4.36103	1.03391	124.84	SLC35B1	solute carrier family 35 member B1	ENSG00000121073
109286553	0.00144	0.000188	0.277	3.73457	1.03389	43.72	ARHGAP27P1-BPTFP1-KPNA2P3	ARHGAP27P1-BPTFP1-KPNA2P3 readthrough, transcribed pseudogene	ENSG00000215769
3156	0.0604	0.0194	0.442	2.33833	1.03284	975.51	HMGCR	3-hydroxy-3-methylglutaryl-CoA reductase	ENSG00000113161
100750247	0.0634	0.0206	0.446	2.3149	1.03226	19.18	HIF1A-AS2	HIF1A antisense RNA 2
100033417	0.111	0.0437	0.512	2.01724	1.03204	112.76	SNORD116-5	small nucleolar RNA, C/D box 116-5	ENSG00000207191
7727	0.0186	0.00428	0.361	2.85686	1.03199	21.35	ZNF174	zinc finger protein 174	ENSG00000103343
9616	4.13e-05	2.65e-06	0.22	4.69659	1.03196	94.48	RNF7	ring finger protein 7	ENSG00000114125
91283	0.0418	0.012	0.41	2.51277	1.03077	19.47	MSANTD3	Myb/SANT DNA binding domain containing 3	ENSG00000066697
124808	0.00534	0.000924	0.311	3.31281	1.03058	21.07	CCDC43	coiled-coil domain containing 43	ENSG00000180329
100033419	0.112	0.044	0.511	2.01421	1.02943	112.75	SNORD116-7	small nucleolar RNA, C/D box 116-7	ENSG00000207133
100506365	0.00591	0.00104	0.314	3.2798	1.02918	40.64	OTUD6B-AS1	OTUD6B antisense RNA 1 (head to head)	ENSG00000253738
23385	0.00541	0.000938	0.311	3.30851	1.02912	802.29	NCSTN	nicastrin	ENSG00000162736
9533	0.0125	0.00258	0.341	3.01322	1.02859	88.07	POLR1C	RNA polymerase I and III subunit C	ENSG00000171453
5277	0.0268	0.00674	0.379	2.70931	1.02765	20.09	PIGA	phosphatidylinositol glycan anchor biosynthesis class A	ENSG00000165195
2738	0.00864	0.00165	0.327	3.14619	1.02743	22.11	GLI4	GLI family zinc finger 4	ENSG00000250571
51123	1.89e-05	1.03e-06	0.21	4.88521	1.02703	90.06	ZNF706	zinc finger protein 706	ENSG00000120963
7311	0.00044	4.53e-05	0.252	4.07867	1.02613	912.12	UBA52	ubiquitin A-52 residue ribosomal protein fusion product 1	ENSG00000221983
52	6.97e-05	4.9e-06	0.225	4.56891	1.02611	238.64	ACP1	acid phosphatase 1	ENSG00000143727
9069	0.00528	0.000909	0.309	3.31721	1.02513	343.23	CLDN12	claudin 12	ENSG00000157224
5909	0.0518	0.0158	0.424	2.41309	1.02323	48.15	RAP1GAP	RAP1 GTPase activating protein	ENSG00000076864
284443	0.0181	0.00412	0.357	2.86879	1.02312	26.06	ZNF493	zinc finger protein 493	ENSG00000196268
4162	0.00416	0.000678	0.301	3.39819	1.02305	119.43	MCAM	melanoma cell adhesion molecule	ENSG00000076706
400073	0.0802	0.0284	0.466	2.19135	1.02225	16.47	C12orf76	chromosome 12 open reading frame 76	ENSG00000174456
107985405	0.000524	5.57e-05	0.253	4.03025	1.02145	39.6	LOC107985405	uncharacterized LOC107985405
100129424	0.0011	0.000137	0.268	3.81442	1.02117	81.51	RPL19P12	ribosomal protein L19 pseudogene 12
9991	0.000645	7.15e-05	0.257	3.9714	1.02097	197.11	PTBP3	polypyrimidine tract binding protein 3	ENSG00000119314
94005	3.42e-05	2.11e-06	0.215	4.74245	1.02033	57	PIGS	phosphatidylinositol glycan anchor biosynthesis class S	ENSG00000087111
23478	0.00143	0.000186	0.273	3.73737	1.01999	219.95	SEC11A	SEC11 homolog A, signal peptidase complex subunit	ENSG00000140612
384	0.034	0.00912	0.391	2.60744	1.01929	41.67	ARG2	arginase 2	ENSG00000081181
56990	0.000659	7.34e-05	0.257	3.96483	1.0192	157.63	CDC42SE2	CDC42 small effector 2	ENSG00000158985
2091	0.00449	0.000747	0.302	3.37181	1.01892	135.24	FBL	fibrillarin	ENSG00000105202
1147	0.00217	0.000309	0.282	3.60772	1.01856	68.18	CHUK	component of inhibitor of nuclear factor kappa B kinase complex	ENSG00000213341
10201	0.000489	5.14e-05	0.251	4.04905	1.01812	36.27	NME6	NME/NM23 nucleoside diphosphate kinase 6	ENSG00000172113
51633	0.00362	0.000576	0.296	3.44273	1.01811	46.86	OTUD6B	OTU deubiquitinase 6B	ENSG00000155100
5525	3.26e-05	2e-06	0.214	4.75366	1.0172	308.56	PPP2R5A	protein phosphatase 2 regulatory subunit B'alpha	ENSG00000066027
84928	0.00346	0.000543	0.294	3.45849	1.01698	139.57	TMEM209	transmembrane protein 209	ENSG00000146842
1386	1.72e-05	9.21e-07	0.207	4.90773	1.01693	131.26	ATF2	activating transcription factor 2	ENSG00000115966
8394	1.88e-06	7.23e-08	0.189	5.38536	1.0162	127.77	PIP5K1A	phosphatidylinositol-4-phosphate 5-kinase type 1 alpha	ENSG00000143398
100996485	0.0254	0.00631	0.372	2.73113	1.016	23.15	PITX1-AS1	PITX1 antisense RNA 1	ENSG00000224186
51433	1e-06	3.42e-08	0.184	5.51865	1.01451	192.87	ANAPC5	anaphase promoting complex subunit 5	ENSG00000089053
105370531	0.0628	0.0204	0.437	2.31893	1.01355	24.73	LOC105370531	LINE-1 retrotransposable element ORF1 protein-like
10919	1.67e-05	8.86e-07	0.206	4.91532	1.01328	96.27	EHMT2	euchromatic histone lysine methyltransferase 2	ENSG00000204371
79651	0.00363	0.000577	0.294	3.44234	1.01301	63.49	RHBDF2	rhomboid 5 homolog 2	ENSG00000129667
119392	0.0379	0.0105	0.396	2.55884	1.01248	13.26	SFR1	SWI5 dependent homologous recombination repair protein 1	ENSG00000156384
63915	0.000671	7.53e-05	0.256	3.95897	1.01247	14.17	BLOC1S5	biogenesis of lysosomal organelles complex 1 subunit 5	ENSG00000188428
7319	0.000177	1.51e-05	0.234	4.3271	1.0122	140.62	UBE2A	ubiquitin conjugating enzyme E2 A	ENSG00000077721
2005	0.12	0.048	0.512	1.97709	1.01217	248.59	ELK4	ETS transcription factor ELK4	ENSG00000158711
93594	0.000262	2.42e-05	0.24	4.22198	1.01209	72.88	TBC1D31	TBC1 domain family member 31	ENSG00000156787
25911	0.0243	0.00596	0.368	2.74982	1.01204	15.23	DPCD	deleted in primary ciliary dyskinesia homolog (mouse)	ENSG00000166171
285672	0.00237	0.000345	0.283	3.57914	1.01141	50.02	SREK1IP1	SREK1 interacting protein 1	ENSG00000153006
10713	2.44e-05	1.42e-06	0.21	4.82168	1.01141	109.21	USP39	ubiquitin specific peptidase 39	ENSG00000168883
4059	0.0297	0.00772	0.38	2.66409	1.01112	535.55	BCAM	basal cell adhesion molecule (Lutheran blood group)	ENSG00000187244
124583	0.000468	4.88e-05	0.249	4.06126	1.01065	90.39	CANT1	calcium activated nucleotidase 1	ENSG00000171302
26831	0.116	0.0462	0.506	1.9933	1.00947	57634.1	RNU5A-1	RNA, U5A small nuclear 1	ENSG00000199568
54512	0.00596	0.00105	0.308	3.27574	1.00882	90.9	EXOSC4	exosome component 4	ENSG00000178896
51522	0.00302	0.000461	0.288	3.50264	1.0088	332.5	TMEM14C	transmembrane protein 14C	ENSG00000111843
26292	0.000677	7.63e-05	0.255	3.95565	1.00869	18.05	MYCBP	MYC binding protein	ENSG00000214114
27101	0.018	0.0041	0.351	2.87029	1.00823	241.8	CACYBP	calcyclin binding protein	ENSG00000116161
440567	0.0186	0.00428	0.353	2.85682	1.00749	108.2	UQCRHL	ubiquinol-cytochrome c reductase hinge protein like	ENSG00000233954
51547	0.0054	0.000935	0.304	3.30941	1.00721	36.68	SIRT7	sirtuin 7	ENSG00000187531
26035	0.00967	0.0019	0.324	3.10591	1.00717	250.85	GLCE	glucuronic acid epimerase	ENSG00000138604
1968	0.00236	0.000342	0.281	3.58156	1.00542	503.68	EIF2S3	eukaryotic translation initiation factor 2 subunit gamma	ENSG00000130741
8407	0.00994	0.00196	0.325	3.09645	1.00525	480.35	TAGLN2	transgelin 2	ENSG00000158710
286101	0.0982	0.0372	0.482	2.08338	1.00515	49.58	ZNF252P	zinc finger protein 252, pseudogene
54972	0.085	0.0307	0.465	2.16157	1.00485	15.99	TMEM132A	transmembrane protein 132A	ENSG00000006118
6578	0.0436	0.0126	0.403	2.49495	1.00472	24.77	SLCO2A1	solute carrier organic anion transporter family member 2A1	ENSG00000174640
56910	0.00269	0.000401	0.284	3.53969	1.0047	283.41	STARD7	StAR related lipid transfer domain containing 7	ENSG00000084090
1363	0.0399	0.0113	0.396	2.53409	1.00384	208.49	CPE	carboxypeptidase E	ENSG00000109472
11073	1.58e-05	8.28e-07	0.204	4.92867	1.00377	69.96	TOPBP1	DNA topoisomerase II binding protein 1	ENSG00000163781
6584	0.00116	0.000144	0.264	3.80149	1.0037	49.77	SLC22A5	solute carrier family 22 member 5	ENSG00000197375
25973	0.0068	0.00123	0.31	3.23114	1.0032	16.73	PARS2	prolyl-tRNA synthetase 2, mitochondrial	ENSG00000162396
84079	0.00342	0.000536	0.29	3.46215	1.00317	27.94	ANKRD27	ankyrin repeat domain 27	ENSG00000105186
51582	2.92e-05	1.76e-06	0.21	4.77942	1.003	407.14	AZIN1	antizyme inhibitor 1	ENSG00000155096
126295	0.0165	0.00367	0.345	2.90488	1.00285	16.57	ZNF57	zinc finger protein 57	ENSG00000171970
83932	0.00328	0.000509	0.288	3.47618	1.00281	54.01	SPRTN	SprT-like N-terminal domain	ENSG00000010072
79832	0.0142	0.00306	0.339	2.96193	1.00272	127.6	QSER1	glutamine and serine rich 1	ENSG00000060749
6160	6.16e-05	4.24e-06	0.218	4.59932	1.00174	500.47	RPL31	ribosomal protein L31	ENSG00000071082
9631	0.00026	2.39e-05	0.237	4.2247	1.00166	191.64	NUP155	nucleoporin 155	ENSG00000113569
79169	0.00388	0.000624	0.293	3.42108	1.00158	24.25	C1orf35	chromosome 1 open reading frame 35	ENSG00000143793
389362	0.0175	0.00396	0.348	2.88137	1.00133	56.05	PSMG4	proteasome assembly chaperone 4	ENSG00000180822
7873	0.00279	0.000418	0.284	3.52859	1.00043	211.44	MANF	mesencephalic astrocyte derived neurotrophic factor	ENSG00000145050
4015	0.0583	0.0185	0.425	2.35611	1.0003	31.46	LOX	lysyl oxidase	ENSG00000113083
100527950	0.000908	0.000109	0.258	3.87061	1.00001	18.44	GJA9-MYCBP	GJA9-MYCBP readthrough
9938	0.000212	1.87e-05	0.234	-4.27985	-1.00076	48.74	ARHGAP25	Rho GTPase activating protein 25	ENSG00000163219
81031	0.00285	0.00043	0.285	-3.52086	-1.00171	174.29	SLC2A10	solute carrier family 2 member 10	ENSG00000197496
6490	0.0411	0.0117	0.398	-2.52058	-1.00231	14.29	PMEL	premelanosome protein	ENSG00000185664
85363	0.000465	4.84e-05	0.247	-4.06337	-1.00322	106.53	TRIM5	tripartite motif containing 5	ENSG00000132256
412	0.0212	0.00504	0.358	-2.8045	-1.00325	44.55	STS	steroid sulfatase	ENSG00000101846
84795	0.0545	0.0169	0.421	-2.38779	-1.00424	34.81	PYROXD2	pyridine nucleotide-disulphide oxidoreductase domain 2	ENSG00000119943
9509	0.0641	0.0209	0.435	-2.31026	-1.00425	94.17	ADAMTS2	ADAM metallopeptidase with thrombospondin type 1 motif 2	ENSG00000087116
5860	0.0139	0.00299	0.338	-2.96894	-1.0045	343.26	QDPR	quinoid dihydropteridine reductase	ENSG00000151552
55959	0.00509	0.000868	0.302	-3.33027	-1.00454	175.84	SULF2	sulfatase 2	ENSG00000196562
388815	0.0804	0.0285	0.459	-2.19028	-1.00553	25.19	MIR99AHG	mir-99a-let-7c cluster host gene	ENSG00000215386
8824	0.044	0.0128	0.404	-2.4896	-1.00556	2715.12	CES2	carboxylesterase 2	ENSG00000172831
406906	0.0728	0.025	0.449	-2.24158	-1.00562	73.11	MIR122	microRNA 122	ENSG00000284440
100616357	0.0728	0.025	0.449	-2.24126	-1.00576	72.57	MIR3591	microRNA 3591	ENSG00000207778
3939	0.0209	0.00495	0.358	-2.81018	-1.00665	2051.24	LDHA	lactate dehydrogenase A	ENSG00000134333
387496	0.0689	0.0232	0.444	-2.27026	-1.00692	29.94	RASL11A	RAS like family 11 member A	ENSG00000122035
3142	0.0232	0.00563	0.364	-2.76846	-1.00724	36.37	HLX	H2.0 like homeobox	ENSG00000136630
51181	0.0362	0.00989	0.391	-2.5797	-1.00773	2343.03	DCXR	dicarbonyl and L-xylulose reductase	ENSG00000169738
91452	0.003	0.000457	0.288	-3.50462	-1.00778	268.79	ACBD5	acyl-CoA binding domain containing 5	ENSG00000107897
54996	0.00148	0.000195	0.271	-3.72572	-1.00923	514.7	MTARC2	mitochondrial amidoxime reducing component 2	ENSG00000117791
91947	0.0989	0.0376	0.486	-2.07898	-1.01052	59.93	ARRDC4	arrestin domain containing 4	ENSG00000140450
1892	0.00497	0.000847	0.303	-3.33704	-1.0108	1594.07	ECHS1	enoyl-CoA hydratase, short chain 1	ENSG00000127884
51466	0.0135	0.00287	0.34	-2.98102	-1.01322	109.64	EVL	Enah/Vasp-like	ENSG00000196405
5996	0.0781	0.0275	0.46	-2.20446	-1.01415	159.04	RGS1	regulator of G protein signaling 1	ENSG00000090104
2081	0.0034	0.00053	0.293	-3.46514	-1.01437	379.51	ERN1	endoplasmic reticulum to nucleus signaling 1	ENSG00000178607
84898	0.00142	0.000185	0.271	-3.73837	-1.01486	118.86	PLXDC2	plexin domain containing 2	ENSG00000120594
85007	0.00151	0.0002	0.273	-3.71885	-1.01568	100.58	PHYKPL	5-phosphohydroxy-L-lysine phospho-lyase	ENSG00000175309
79890	0.00243	0.000354	0.284	-3.57184	-1.0159	105.06	RIN3	Ras and Rab interactor 3	ENSG00000100599
3034	0.092	0.0341	0.48	-2.11875	-1.01635	674.03	HAL	histidine ammonia-lyase	ENSG00000084110
55619	0.00848	0.00162	0.322	-3.15235	-1.01641	64.39	DOCK10	dedicator of cytokinesis 10	ENSG00000135905
7036	0.0243	0.00596	0.37	-2.75023	-1.01678	2191.58	TFR2	transferrin receptor 2	ENSG00000106327
25802	0.0581	0.0184	0.431	-2.35803	-1.01726	19.28	LMOD1	leiomodin 1	ENSG00000163431
51566	0.00766	0.00144	0.319	-3.18713	-1.01735	146.75	ARMCX3	armadillo repeat containing X-linked 3	ENSG00000102401
115992	0.0621	0.0201	0.438	-2.32399	-1.01835	22.62	RNF166	ring finger protein 166	ENSG00000158717
5787	6.09e-05	4.18e-06	0.222	-4.60234	-1.01947	210	PTPRB	protein tyrosine phosphatase receptor type B	ENSG00000127329
9013	0.00689	0.00126	0.316	-3.22525	-1.02052	42.71	TAF1C	TATA-box binding protein associated factor, RNA polymerase I subunit C	ENSG00000103168
23244	0.084	0.0302	0.471	-2.16793	-1.02053	1091.95	PDS5A	PDS5 cohesin associated factor A	ENSG00000121892
201294	0.0861	0.0312	0.474	-2.15465	-1.02103	23.37	UNC13D	unc-13 homolog D	ENSG00000092929
64072	0.0517	0.0158	0.423	-2.4146	-1.02116	65.05	CDH23	cadherin related 23	ENSG00000107736
388	0.000216	1.92e-05	0.239	-4.27457	-1.02155	3993.14	RHOB	ras homolog family member B	ENSG00000143878
101927559	0.000991	0.00012	0.266	-3.84665	-1.02235	238.25	CEBPB-AS1	CEBPB antisense RNA 1	ENSG00000277449
945	0.00185	0.000255	0.28	-3.65763	-1.0228	19.51	CD33	CD33 molecule	ENSG00000105383
51660	0.0271	0.00686	0.379	-2.70354	-1.02361	273.2	MPC1	mitochondrial pyruvate carrier 1	ENSG00000060762
1140	0.00283	0.000426	0.291	-3.52332	-1.02364	19.88	CHRNB1	cholinergic receptor nicotinic beta 1 subunit	ENSG00000170175
79777	0.0087	0.00167	0.326	-3.14384	-1.02494	164.16	ACBD4	acyl-CoA binding domain containing 4	ENSG00000181513
23150	6.84e-07	2.2e-08	0.183	-5.59574	-1.02495	89.48	FRMD4B	FERM domain containing 4B	ENSG00000114541
25777	6.16e-05	4.25e-06	0.223	-4.59875	-1.02593	566.14	SUN2	Sad1 and UNC84 domain containing 2	ENSG00000100242
2731	0.0395	0.0111	0.404	-2.53921	-1.02603	322.76	GLDC	glycine decarboxylase	ENSG00000178445
51056	0.0168	0.00376	0.354	-2.89797	-1.02671	818.15	LAP3	leucine aminopeptidase 3	ENSG00000002549
109617010	0.0903	0.0333	0.482	-2.12881	-1.02684	25.61	SNORA77B	small nucleolar RNA, H/ACA box 77B	ENSG00000264346
56413	0.0461	0.0136	0.416	-2.46836	-1.02745	10.31	LTB4R2	leukotriene B4 receptor 2	ENSG00000213906
639	0.00231	0.000332	0.286	-3.58912	-1.02747	51.53	PRDM1	PR/SET domain 1	ENSG00000057657
9563	0.00196	0.000273	0.283	-3.63936	-1.02898	1322.75	H6PD	hexose-6-phosphate dehydrogenase/glucose 1-dehydrogenase	ENSG00000049239
375033	0.00655	0.00118	0.317	-3.24433	-1.02924	39.78	PEAR1	platelet endothelial aggregation receptor 1	ENSG00000187800
3587	0.0368	0.0101	0.4	-2.57293	-1.02958	63.91	IL10RA	interleukin 10 receptor subunit alpha	ENSG00000110324
23371	0.000355	3.46e-05	0.249	-4.14106	-1.02964	326.96	TNS2	tensin 2	ENSG00000111077
23195	3.19e-06	1.3e-07	0.195	-5.27851	-1.03055	381.67	MDN1	midasin AAA ATPase 1	ENSG00000112159
91355	0.0874	0.0318	0.48	-2.14707	-1.03086	19.08	LRP5L	LDL receptor related protein 5 like (pseudogene)	ENSG00000290796
4335	0.0146	0.00315	0.349	-2.95311	-1.03141	59.73	MNT	MAX network transcriptional repressor	ENSG00000070444
23533	0.034	0.00914	0.396	-2.60677	-1.03164	24.5	PIK3R5	phosphoinositide-3-kinase regulatory subunit 5	ENSG00000141506
6660	0.0187	0.0043	0.361	-2.85562	-1.03228	100.4	SOX5	SRY-box transcription factor 5	ENSG00000134532
56243	0.0394	0.0111	0.406	-2.54061	-1.0323	483.85	KIAA1217	KIAA1217	ENSG00000120549
57610	0.0027	0.000403	0.292	-3.5381	-1.0324	99.08	RANBP10	RAN binding protein 10	ENSG00000141084
166785	0.00714	0.00131	0.321	-3.21321	-1.03255	126.49	MMAA	metabolism of cobalamin associated A	ENSG00000151611
4547	0.105	0.0406	0.504	-2.04786	-1.03268	2453.27	MTTP	microsomal triglyceride transfer protein	ENSG00000138823
80344	0.000818	9.58e-05	0.265	-3.90088	-1.03282	542.63	DCAF11	DDB1 and CUL4 associated factor 11	ENSG00000100897
10320	0.0367	0.0101	0.401	-2.57358	-1.03317	45.14	IKZF1	IKAROS family zinc finger 1	ENSG00000185811
3712	0.000156	1.3e-05	0.237	-4.36056	-1.03482	728.42	IVD	isovaleryl-CoA dehydrogenase	ENSG00000128928
692229	0.106	0.0411	0.507	-2.04262	-1.0351	128.17	SNORD105	small nucleolar RNA, C/D box 105	ENSG00000209645
400759	0.0586	0.0186	0.44	-2.35275	-1.03571	43.06	GBP1P1	guanylate binding protein 1 pseudogene 1	ENSG00000290525
81565	0.000131	1.06e-05	0.235	-4.40511	-1.03626	77.56	NDEL1	nudE neurodevelopment protein 1 like 1	ENSG00000166579
64762	0.0747	0.026	0.465	-2.22674	-1.03643	49.82	GAREM1	GRB2 associated regulator of MAPK1 subtype 1	ENSG00000141441
140828	0.0159	0.0035	0.356	-2.92023	-1.03854	408.33	LINC00261	long intergenic non-protein coding RNA 261	ENSG00000259974
197257	0.038	0.0106	0.406	-2.55712	-1.03911	278.54	LDHD	lactate dehydrogenase D	ENSG00000166816
11346	0.0421	0.0121	0.414	-2.50995	-1.03986	254.68	SYNPO	synaptopodin	ENSG00000171992
89870	0.0947	0.0355	0.495	-2.10238	-1.0405	23.4	TRIM15	tripartite motif containing 15	ENSG00000204610
23764	0.0435	0.0126	0.417	-2.4958	-1.04059	76.59	MAFF	MAF bZIP transcription factor F	ENSG00000185022
64773	0.097	0.0366	0.498	-2.09019	-1.04067	31.3	PCED1A	PC-esterase domain containing 1A	ENSG00000132635
7832	0.0171	0.00386	0.36	-2.88926	-1.04132	157	BTG2	BTG anti-proliferation factor 2	ENSG00000159388
619208	0.057	0.0179	0.44	-2.36765	-1.04147	30.45	FAM229B	family with sequence similarity 229 member B	ENSG00000203778
23554	0.0471	0.014	0.424	-2.4569	-1.04155	85.62	TSPAN12	tetraspanin 12	ENSG00000106025
22849	9.43e-05	7.02e-06	0.232	-4.493	-1.0416	89.27	CPEB3	cytoplasmic polyadenylation element binding protein 3	ENSG00000107864
25840	6.69e-05	4.68e-06	0.228	-4.57883	-1.04224	3882.49	METTL7A	methyltransferase like 7A	ENSG00000185432
9674	0.0782	0.0275	0.474	-2.20383	-1.04471	25.37	KIAA0040	KIAA0040	ENSG00000235750
158056	0.102	0.0393	0.507	-2.0613	-1.04482	95.16	MAMDC4	MAM domain containing 4	ENSG00000177943
5271	0.0271	0.00686	0.386	-2.70349	-1.04487	51.96	SERPINB8	serpin family B member 8	ENSG00000166401
3732	0.00216	0.000307	0.29	-3.60904	-1.04547	251.93	CD82	CD82 molecule	ENSG00000085117
133	0.00351	0.000553	0.303	-3.45357	-1.04616	117.39	ADM	adrenomedullin	ENSG00000148926
23768	0.0668	0.0222	0.458	-2.28704	-1.0466	28.91	FLRT2	fibronectin leucine rich transmembrane protein 2	ENSG00000185070
55893	0.0589	0.0188	0.446	-2.3497	-1.04713	92.63	ZNF395	zinc finger protein 395	ENSG00000186918
22885	0.0451	0.0132	0.423	-2.47929	-1.04802	294.12	ABLIM3	actin binding LIM protein family member 3	ENSG00000173210
283450	0.0395	0.0111	0.413	-2.53963	-1.04807	313.23	HECTD4	HECT domain E3 ubiquitin protein ligase 4	ENSG00000173064
722	0.116	0.0459	0.525	-1.99589	-1.04817	10446	C4BPA	complement component 4 binding protein alpha	ENSG00000123838
2706	0.0157	0.00346	0.359	-2.92353	-1.04934	90.01	GJB2	gap junction protein beta 2	ENSG00000165474
259	0.0434	0.0125	0.42	-2.49648	-1.04976	27492.1	AMBP	alpha-1-microglobulin/bikunin precursor	ENSG00000106927
64284	0.0122	0.00252	0.347	-3.02148	-1.04981	134.94	RAB17	RAB17, member RAS oncogene family	ENSG00000124839
121599	0.0955	0.0359	0.501	-2.09772	-1.04994	16.73	SPIC	Spi-C transcription factor	ENSG00000166211
7052	0.000208	1.83e-05	0.245	-4.28514	-1.05063	767.77	TGM2	transglutaminase 2	ENSG00000198959
23043	0.0169	0.0038	0.363	-2.89421	-1.05105	39.4	TNIK	TRAF2 and NCK interacting kinase	ENSG00000154310
90102	0.00123	0.000155	0.278	-3.78277	-1.05159	265.84	PHLDB2	pleckstrin homology like domain family B member 2	ENSG00000144824
107986193	0.0288	0.00745	0.393	-2.67597	-1.05174	14.07	LOC107986193	uncharacterized LOC107986193
7008	0.0176	0.004	0.366	-2.87792	-1.0527	92.26	TEF	TEF transcription factor, PAR bZIP family member	ENSG00000167074
65018	0.00155	0.000207	0.284	-3.71055	-1.05356	269.97	PINK1	PTEN induced kinase 1	ENSG00000158828
202181	0.0106	0.00213	0.343	-3.0719	-1.05488	19.11	LOC202181	SUMO interacting motifs containing 1 pseudogene
11037	0.0261	0.00653	0.388	-2.72015	-1.05496	16.85	STON1	stonin 1	ENSG00000243244
83716	0.072	0.0246	0.47	-2.24718	-1.0559	173.94	CRISPLD2	cysteine rich secretory protein LCCL domain containing 2	ENSG00000103196
1564	0.108	0.0421	0.52	-2.03218	-1.05659	934.87	CYP2D7	cytochrome P450 family 2 subfamily D member 7 (gene/pseudogene)
100527949	1.56e-06	5.8e-08	0.195	-5.42477	-1.05663	40.17	GIMAP1-GIMAP5	GIMAP1-GIMAP5 readthrough	ENSG00000281887
220213	0.000125	1e-05	0.239	-4.41615	-1.05734	49.16	OTUD1	OTU deubiquitinase 1	ENSG00000165312
11309	0.0127	0.00264	0.352	-3.00667	-1.05966	1827.31	SLCO2B1	solute carrier organic anion transporter family member 2B1	ENSG00000137491
2822	0.0115	0.00232	0.348	-3.04597	-1.05984	390.64	GPLD1	glycosylphosphatidylinositol specific phospholipase D1	ENSG00000112293
420	0.00601	0.00106	0.324	-3.2733	-1.05996	136.29	ART4	ADP-ribosyltransferase 4 (inactive) (Dombrock blood group)	ENSG00000111339
1666	0.0495	0.0149	0.435	-2.43499	-1.06019	1194.12	DECR1	2,4-dienoyl-CoA reductase 1	ENSG00000104325
54492	0.0533	0.0165	0.442	-2.39877	-1.06028	93.08	NEURL1B	neuralized E3 ubiquitin protein ligase 1B	ENSG00000214357
133584	0.0114	0.0023	0.348	-3.0485	-1.06116	31.21	EGFLAM	EGF like, fibronectin type III and laminin G domains	ENSG00000164318
55843	0.0072	0.00133	0.331	-3.20989	-1.06144	29.94	ARHGAP15	Rho GTPase activating protein 15	ENSG00000075884
1565	0.0929	0.0347	0.503	-2.11237	-1.0624	1815.76	CYP2D6	cytochrome P450 family 2 subfamily D member 6	ENSG00000100197
51411	0.0042	0.000685	0.313	-3.39556	-1.06268	15.91	BIN2	bridging integrator 2	ENSG00000110934
2124	0.0032	0.000494	0.305	-3.48413	-1.06351	61.34	EVI2B	ecotropic viral integration site 2B	ENSG00000185862
594838	0.0385	0.0107	0.417	-2.55139	-1.06439	535.38	SNORD100	small nucleolar RNA, C/D box 100	ENSG00000221500
23708	0.0522	0.016	0.442	-2.41003	-1.06441	92.95	GSPT2	G1 to S phase transition 2	ENSG00000189369
90586	0.0104	0.00208	0.346	-3.07816	-1.06476	62.06	AOC4P	amine oxidase copper containing 4, pseudogene	ENSG00000291070
101154753	0.0463	0.0136	0.432	-2.4664	-1.0655	133.85	PANDAR	promoter of CDKN1A antisense DNA damage activated RNA	ENSG00000281450
57600	0.00624	0.00111	0.327	-3.26021	-1.06598	205.15	FNIP2	folliculin interacting protein 2	ENSG00000052795
26511	0.00143	0.000186	0.285	-3.7375	-1.06623	42.62	CHIC2	cysteine rich hydrophobic domain 2	ENSG00000109220
202	0.00932	0.00181	0.342	-3.11925	-1.0664	114.52	CRYBG1	crystallin beta-gamma domain containing 1	ENSG00000112297
4354	0.00348	0.000547	0.309	-3.45683	-1.06656	97.42	MPP1	MAGUK p55 scaffold protein 1	ENSG00000130830
647309	0.12	0.0483	0.54	-1.97473	-1.06724	15.63	GMNC	geminin coiled-coil domain containing	ENSG00000205835
8477	0.0384	0.0107	0.418	-2.55333	-1.06742	18.71	GPR65	G protein-coupled receptor 65	ENSG00000140030
29958	0.0324	0.0086	0.407	-2.62756	-1.06858	793.27	DMGDH	dimethylglycine dehydrogenase	ENSG00000132837
2710	0.00642	0.00115	0.329	-3.25065	-1.0689	270.05	GK	glycerol kinase	ENSG00000198814
83593	0.0218	0.00522	0.383	-2.7932	-1.06891	53.84	RASSF5	Ras association domain family member 5	ENSG00000266094
23034	0.0108	0.00216	0.349	-3.06715	-1.07161	98.88	SAMD4A	sterile alpha motif domain containing 4A	ENSG00000020577
5142	0.00524	0.000901	0.323	-3.31983	-1.0718	56.93	PDE4B	phosphodiesterase 4B	ENSG00000184588
23179	5.93e-08	1.34e-09	0.177	-6.0624	-1.07195	102.67	RGL1	ral guanine nucleotide dissociation stimulator like 1	ENSG00000143344
56975	0.0179	0.00408	0.374	-2.87169	-1.07359	172.01	FAM20C	FAM20C golgi associated secretory pathway kinase	ENSG00000177706
5255	0.0261	0.00652	0.395	-2.72057	-1.07426	17.92	PHKA1	phosphorylase kinase regulatory subunit alpha 1	ENSG00000067177
1589	0.12	0.0482	0.544	-1.97567	-1.07426	12.56	CYP21A2	cytochrome P450 family 21 subfamily A member 2	ENSG00000231852
283375	0.0246	0.00606	0.392	-2.74462	-1.07558	441.6	SLC39A5	solute carrier family 39 member 5	ENSG00000139540
80772	0.00454	0.000756	0.319	-3.36834	-1.07567	99.07	CPTP	ceramide-1-phosphate transfer protein	ENSG00000224051
27244	0.00408	0.000662	0.316	-3.40471	-1.07574	147.14	SESN1	sestrin 1	ENSG00000080546
392636	0.0701	0.0237	0.476	-2.26135	-1.07651	640.42	AGMO	alkylglycerol monooxygenase	ENSG00000187546
28986	0.0399	0.0113	0.425	-2.53415	-1.07669	39.83	MAGEH1	MAGE family member H1	ENSG00000187601
23363	0.0268	0.00675	0.398	-2.7087	-1.07853	115.03	OBSL1	obscurin like cytoskeletal adaptor 1	ENSG00000124006
2350	0.0404	0.0114	0.427	-2.52876	-1.07867	158.92	FOLR2	folate receptor beta	ENSG00000165457
653361	0.0425	0.0122	0.431	-2.50602	-1.07887	17.12	NCF1	neutrophil cytosolic factor 1	ENSG00000158517
89846	0.00278	0.000416	0.306	-3.5297	-1.07997	25.41	FGD3	FYVE, RhoGEF and PH domain containing 3	ENSG00000127084
6480	0.000375	3.7e-05	0.262	-4.12542	-1.0817	2605.78	ST6GAL1	ST6 beta-galactoside alpha-2,6-sialyltransferase 1	ENSG00000073849
117247	0.00189	0.000261	0.296	-3.65125	-1.08226	58.94	SLC16A10	solute carrier family 16 member 10	ENSG00000112394
57211	0.0195	0.00456	0.382	-2.83664	-1.08261	577.62	ADGRG6	adhesion G protein-coupled receptor G6	ENSG00000112414
5552	0.00846	0.00161	0.343	-3.15323	-1.08264	489.3	SRGN	serglycin	ENSG00000122862
51421	0.00395	0.00064	0.317	-3.41412	-1.08312	92.26	AMOTL2	angiomotin like 2	ENSG00000114019
30815	0.00903	0.00175	0.347	-3.12987	-1.08596	86.02	ST6GALNAC6	ST6 N-acetylgalactosaminide alpha-2,6-sialyltransferase 6	ENSG00000160408
8462	0.000542	5.79e-05	0.27	-4.02128	-1.08676	166.19	KLF11	KLF transcription factor 11	ENSG00000172059
64241	0.0191	0.00443	0.382	-2.84554	-1.08709	448.78	ABCG8	ATP binding cassette subfamily G member 8	ENSG00000143921
23030	2.93e-05	1.77e-06	0.228	-4.77787	-1.08734	132.41	KDM4B	lysine demethylase 4B	ENSG00000127663
80145	0.0199	0.00468	0.385	-2.82825	-1.08777	196.83	THOC7	THO complex subunit 7	ENSG00000163634
280	0.00995	0.00196	0.351	-3.09611	-1.08786	20.33	AMY2B	amylase alpha 2B	ENSG00000240038
64097	0.0979	0.0371	0.522	-2.08503	-1.08836	21.84	EPB41L4A	erythrocyte membrane protein band 4.1 like 4A	ENSG00000129595
3727	0.0936	0.035	0.516	-2.10831	-1.08887	460.77	JUND	JunD proto-oncogene, AP-1 transcription factor subunit	ENSG00000130522
10693	0.0455	0.0133	0.44	-2.47559	-1.08944	16.29	CCT6B	chaperonin containing TCP1 subunit 6B	ENSG00000132141
80339	0.000358	3.49e-05	0.263	-4.13884	-1.08978	198.25	PNPLA3	patatin like phospholipase domain containing 3	ENSG00000100344
85450	0.0221	0.00529	0.391	-2.78864	-1.0902	51.8	ITPRIP	inositol 1,4,5-trisphosphate receptor interacting protein	ENSG00000148841
144165	0.07	0.0237	0.482	-2.26266	-1.0902	14.72	PRICKLE1	prickle planar cell polarity protein 1	ENSG00000139174
148534	0.0128	0.00269	0.363	-3.00152	-1.09023	678.03	TLCD4	TLC domain containing 4	ENSG00000152078
168537	0.0117	0.00238	0.359	-3.03818	-1.09064	58.3	GIMAP7	GTPase, IMAP family member 7	ENSG00000179144
94121	0.00747	0.0014	0.341	-3.1956	-1.09093	62.13	SYTL4	synaptotagmin like 4	ENSG00000102362
7852	0.0325	0.00865	0.416	-2.62552	-1.09167	231.28	CXCR4	C-X-C motif chemokine receptor 4	ENSG00000121966
2215	0.00594	0.00105	0.333	-3.27735	-1.09181	80.79	FCGR3B	Fc gamma receptor IIIb	ENSG00000162747
23666	0.0125	0.0026	0.363	-3.01159	-1.09272	1312.62	UBBP4	ubiquitin B pseudogene 4	ENSG00000290919
91748	0.0156	0.00342	0.373	-2.92745	-1.09317	112.57	MIDEAS	mitotic deacetylase associated SANT domain protein	ENSG00000156030
11057	7.05e-05	4.97e-06	0.239	-4.5661	-1.09342	2050.7	ABHD2	abhydrolase domain containing 2, acylglycerol lipase	ENSG00000140526
26053	0.0495	0.0149	0.449	-2.4344	-1.09376	103.71	AUTS2	activator of transcription and developmental regulator AUTS2	ENSG00000158321
255783	0.0596	0.0191	0.467	-2.3439	-1.09408	15.13	INAFM1	InaF motif containing 1	ENSG00000257704
9843	0.0102	0.00203	0.355	-3.08561	-1.09422	18.92	HEPH	hephaestin	ENSG00000089472
376497	0.0033	0.000513	0.315	-3.47376	-1.09478	37.16	SLC27A1	solute carrier family 27 member 1	ENSG00000130304
788	0.00253	0.000371	0.308	-3.55976	-1.09722	238.83	SLC25A20	solute carrier family 25 member 20	ENSG00000178537
4638	0.00163	0.000219	0.297	-3.69622	-1.09909	525.06	MYLK	myosin light chain kinase	ENSG00000065534
100507472	0.0303	0.00795	0.414	-2.65431	-1.0999	21.63	LOC100507472	uncharacterized LOC100507472
26524	0.0148	0.00321	0.374	-2.94666	-1.10075	69.55	LATS2	large tumor suppressor kinase 2	ENSG00000150457
3937	0.000221	1.98e-05	0.258	-4.26713	-1.10215	71.47	LCP2	lymphocyte cytosolic protein 2	ENSG00000043462
389643	0.0586	0.0186	0.469	-2.35271	-1.10379	214.49	NUGGC	nuclear GTPase, germinal center associated	ENSG00000189233
26040	0.0116	0.00237	0.363	-3.03971	-1.10382	111.14	SETBP1	SET binding protein 1	ENSG00000152217
58527	0.0279	0.00713	0.411	-2.69076	-1.1058	76.57	ABRACL	ABRA C-terminal like	ENSG00000146386
256329	0.0861	0.0312	0.513	-2.15458	-1.10622	17.37	LMNTD2	lamin tail domain containing 2	ENSG00000185522
728262	0.104	0.04	0.539	-2.05345	-1.10645	28.35	FAM157A	family with sequence similarity 157 member A	ENSG00000290937
1731	0.0775	0.0272	0.501	-2.20843	-1.10688	10.01	SEPTIN1	septin 1	ENSG00000180096
9935	0.00255	0.000377	0.312	-3.5558	-1.10785	251.23	MAFB	MAF bZIP transcription factor B	ENSG00000204103
23051	0.00194	0.000271	0.304	-3.64154	-1.10883	100.76	ZHX3	zinc fingers and homeoboxes 3	ENSG00000174306
3280	0.00255	0.000377	0.312	-3.55592	-1.10913	136.1	HES1	hes family bHLH transcription factor 1	ENSG00000114315
1806	0.021	0.00498	0.395	-2.80861	-1.10961	503	DPYD	dihydropyrimidine dehydrogenase	ENSG00000188641
9595	0.00739	0.00137	0.347	-3.20003	-1.11009	35.13	CYTIP	cytohesin 1 interacting protein	ENSG00000115165
414235	0.0797	0.0281	0.506	-2.19533	-1.11094	30.1	DIP2C-AS1	DIP2C antisense RNA 1
25759	0.05	0.0151	0.458	-2.42915	-1.1114	106.51	SHC2	SHC adaptor protein 2	ENSG00000129946
313	0.00534	0.000923	0.336	-3.31314	-1.11237	63.22	AOAH	acyloxyacyl hydrolase	ENSG00000136250
140467	0.096	0.0362	0.531	-2.09507	-1.11289	93.85	ZNF358	zinc finger protein 358	ENSG00000198816
364	0.0135	0.00286	0.374	-2.9828	-1.11463	36.49	AQP7	aquaporin 7	ENSG00000165269
7448	0.0497	0.015	0.458	-2.43192	-1.11465	22206.2	VTN	vitronectin	ENSG00000109072
7056	0.00322	0.000498	0.321	-3.48207	-1.1162	69.23	THBD	thrombomodulin	ENSG00000178726
26191	0.0667	0.0222	0.488	-2.2877	-1.11686	23.92	PTPN22	protein tyrosine phosphatase non-receptor type 22	ENSG00000134242
22977	0.0645	0.0211	0.484	-2.30614	-1.11713	316.77	AKR7A3	aldo-keto reductase family 7 member A3	ENSG00000162482
80148	0.0227	0.00549	0.403	-2.77695	-1.11902	178.96	SLC66A2	solute carrier family 66 member 2	ENSG00000122490
3625	0.0103	0.00204	0.363	-3.08367	-1.11905	89	INHBB	inhibin subunit beta B	ENSG00000163083
84456	0.00491	0.000833	0.336	-3.34157	-1.12179	37.75	L3MBTL3	L3MBTL histone methyl-lysine binding protein 3	ENSG00000198945
1577	0.0541	0.0168	0.469	-2.39169	-1.12207	2109.98	CYP3A5	cytochrome P450 family 3 subfamily A member 5	ENSG00000106258
445815	1.11e-08	1.99e-10	0.176	-6.36246	-1.12236	428.28	PALM2AKAP2	PALM2 and AKAP2 fusion	ENSG00000157654
83729	0.0195	0.00455	0.396	-2.83718	-1.12276	178.85	INHBE	inhibin subunit beta E	ENSG00000139269
5621	0.000168	1.41e-05	0.259	-4.34184	-1.12297	212.39	PRNP	prion protein	ENSG00000171867
55679	0.00389	0.000626	0.329	-3.42014	-1.12454	59.5	LIMS2	LIM zinc finger domain containing 2	ENSG00000072163
219972	1.58e-05	8.26e-07	0.228	-4.92918	-1.1255	347.4	MPEG1	macrophage expressed 1	ENSG00000197629
1629	0.000565	6.07e-05	0.281	-4.00993	-1.12653	232.43	DBT	dihydrolipoamide branched chain transacylase E2	ENSG00000137992
55340	9.17e-07	3.07e-08	0.204	-5.53743	-1.1276	36.1	GIMAP5	GTPase, IMAP family member 5	ENSG00000196329
64218	0.0231	0.00559	0.407	-2.7708	-1.12772	21.97	SEMA4A	semaphorin 4A	ENSG00000196189
10875	0.00132	0.000169	0.3	-3.76099	-1.12816	315.18	FGL2	fibrinogen like 2	ENSG00000127951
727	0.0986	0.0375	0.543	-2.08069	-1.13067	7317.81	C5	complement C5	ENSG00000106804
8495	1.25e-06	4.47e-08	0.207	-5.47121	-1.13123	139.88	PPFIBP2	PPFIA binding protein 2	ENSG00000166387
952	0.0055	0.000955	0.343	-3.30341	-1.13155	38.54	CD38	CD38 molecule	ENSG00000004468
9380	0.00368	0.000588	0.33	-3.43721	-1.13321	1717.23	GRHPR	glyoxylate and hydroxypyruvate reductase	ENSG00000137106
219	0.00531	0.000914	0.342	-3.31579	-1.13346	790.33	ALDH1B1	aldehyde dehydrogenase 1 family member B1	ENSG00000137124
79633	0.0072	0.00133	0.354	-3.20975	-1.13495	156.94	FAT4	FAT atypical cadherin 4	ENSG00000196159
5345	0.00229	0.000329	0.316	-3.59104	-1.1359	5725.56	SERPINF2	serpin family F member 2	ENSG00000167711
79846	0.037	0.0102	0.442	-2.56951	-1.13599	11.89	CFAP69	cilia and flagella associated protein 69	ENSG00000105792
5579	0.00524	0.000901	0.342	-3.31961	-1.13614	38.21	PRKCB	protein kinase C beta	ENSG00000166501
100527978	2.18e-05	1.24e-06	0.234	-4.84918	-1.13642	108.1	TLCD4-RWDD3	TLCD4-RWDD3 readthrough	ENSG00000271092
96610	0.00729	0.00135	0.355	-3.20501	-1.1367	42.68	BMS1P20	BMS1 pseudogene 20
101927682	0.0165	0.00369	0.392	-2.90349	-1.13933	55.23	CD81-AS1	CD81 antisense RNA 1	ENSG00000238184
80149	0.0248	0.00612	0.416	-2.74138	-1.14028	44.34	ZC3H12A	zinc finger CCCH-type containing 12A	ENSG00000163874
29950	0.0176	0.00399	0.396	-2.8793	-1.14091	27.49	SERTAD1	SERTA domain containing 1	ENSG00000197019
79613	1.96e-05	1.09e-06	0.234	-4.87552	-1.14122	106.24	TANGO6	transport and golgi organization 6 homolog	ENSG00000103047
84282	0.0465	0.0137	0.464	-2.46413	-1.1428	26.34	RNF135	ring finger protein 135	ENSG00000181481
59341	0.0366	0.01	0.444	-2.57447	-1.14299	37.84	TRPV4	transient receptor potential cation channel subfamily V member 4	ENSG00000111199
10979	0.00278	0.000418	0.324	-3.52877	-1.14324	392.73	FERMT2	FERM domain containing kindlin 2	ENSG00000073712
1571	0.0191	0.00441	0.402	-2.84712	-1.14409	20312.5	CYP2E1	cytochrome P450 family 2 subfamily E member 1	ENSG00000130649
64236	0.012	0.00246	0.378	-3.02768	-1.14487	76.23	PDLIM2	PDZ and LIM domain 2	ENSG00000120913
348158	0.0495	0.0149	0.47	-2.43493	-1.14503	1527.28	ACSM2B	acyl-CoA synthetase medium chain family member 2B	ENSG00000066813
7071	0.00473	0.000794	0.342	-3.35478	-1.14699	253.45	KLF10	KLF transcription factor 10	ENSG00000155090
85320	0.000397	3.99e-05	0.279	-4.10787	-1.14786	59.87	ABCC11	ATP binding cassette subfamily C member 11	ENSG00000121270
1191	0.0187	0.00432	0.402	-2.85388	-1.14849	16347.8	CLU	clusterin	ENSG00000120885
78989	0.024	0.00588	0.417	-2.75427	-1.14906	282.7	COLEC11	collectin subfamily member 11	ENSG00000118004
2817	0.00647	0.00116	0.354	-3.24843	-1.14996	143.09	GPC1	glypican 1	ENSG00000063660
6675	0.00431	0.000708	0.34	-3.38649	-1.15038	586.66	UAP1	UDP-N-acetylglucosamine pyrophosphorylase 1	ENSG00000117143
23483	0.0112	0.00226	0.377	-3.05339	-1.15118	82.31	TGDS	TDP-glucose 4,6-dehydratase	ENSG00000088451
2675	0.00172	0.000233	0.313	-3.67976	-1.15213	25.3	GFRA2	GDNF family receptor alpha 2	ENSG00000168546
94097	0.0108	0.00216	0.376	-3.06771	-1.15215	117.02	SFXN5	sideroflexin 5	ENSG00000144040
9839	4.23e-05	2.74e-06	0.246	-4.68967	-1.1524	127.45	ZEB2	zinc finger E-box binding homeobox 2	ENSG00000169554
2534	3.92e-06	1.68e-07	0.22	-5.23219	-1.15247	71.09	FYN	FYN proto-oncogene, Src family tyrosine kinase	ENSG00000010810
23362	0.0251	0.00622	0.421	-2.73591	-1.15258	176.77	PSD3	pleckstrin and Sec7 domain containing 3	ENSG00000156011
8676	0.00622	0.00111	0.354	-3.26146	-1.15344	17.98	STX11	syntaxin 11	ENSG00000135604
6446	0.00596	0.00105	0.353	-3.27566	-1.15472	454.72	SGK1	serum/glucocorticoid regulated kinase 1	ENSG00000118515
6783	0.105	0.0406	0.564	-2.04754	-1.15549	76.13	SULT1E1	sulfotransferase family 1E member 1	ENSG00000109193
283848	0.0908	0.0335	0.544	-2.12599	-1.15644	43.46	CES4A	carboxylesterase 4A	ENSG00000172824
91703	0.0326	0.00869	0.441	-2.6242	-1.15703	31.27	ACY3	aminoacylase 3	ENSG00000132744
1519	1.52e-06	5.57e-08	0.213	-5.43195	-1.15742	151.36	CTSO	cathepsin O	ENSG00000256043
5265	0.0164	0.00366	0.4	-2.90631	-1.16195	86912.9	SERPINA1	serpin family A member 1	ENSG00000197249
11067	0.0029	0.000439	0.331	-3.51516	-1.16222	593.57	DEPP1	DEPP autophagy regulator 1	ENSG00000165507
89795	0.0468	0.0138	0.473	-2.46131	-1.16422	18.59	NAV3	neuron navigator 3	ENSG00000067798
23550	0.0177	0.00403	0.405	-2.87604	-1.16423	281.71	PSD4	pleckstrin and Sec7 domain containing 4	ENSG00000125637
3908	0.0729	0.0251	0.521	-2.24003	-1.16595	338.18	LAMA2	laminin subunit alpha 2	ENSG00000196569
116236	0.0054	0.000934	0.353	-3.30983	-1.16676	81.67	ABHD15	abhydrolase domain containing 15	ENSG00000168792
37	2.59e-06	1.02e-07	0.219	-5.32225	-1.1669	1300.97	ACADVL	acyl-CoA dehydrogenase very long chain	ENSG00000072778
4485	0.00353	0.000559	0.338	-3.45098	-1.16792	720.07	MST1	macrophage stimulating 1	ENSG00000173531
51655	0.0293	0.00759	0.438	-2.66966	-1.16899	135.71	RASD1	ras related dexamethasone induced 1	ENSG00000108551
168455	0.0056	0.000975	0.355	-3.29751	-1.17007	85.59	CCDC71L	coiled-coil domain containing 71 like	ENSG00000253276
111089941	3.79e-05	2.39e-06	0.248	-4.71717	-1.17056	128.32	MMP24-AS1-EDEM2	MMP24-AS1-EDEM2 readthrough
25854	0.0193	0.00449	0.413	-2.84128	-1.17278	46.85	FAM149A	family with sequence similarity 149 member A	ENSG00000109794
7099	0.00018	1.54e-05	0.272	-4.32237	-1.17478	75.84	TLR4	toll like receptor 4	ENSG00000136869
7123	0.00804	0.00152	0.37	-3.1715	-1.17491	70.77	CLEC3B	C-type lectin domain family 3 member B	ENSG00000163815
10351	0.0157	0.00346	0.402	-2.9237	-1.17501	334.56	ABCA8	ATP binding cassette subfamily A member 8	ENSG00000141338
285600	0.0291	0.00754	0.44	-2.67182	-1.17552	17.65	KIAA0825	KIAA0825	ENSG00000185261
1962	0.0311	0.00818	0.445	-2.64453	-1.17569	1692.17	EHHADH	enoyl-CoA hydratase and 3-hydroxyacyl CoA dehydrogenase	ENSG00000113790
6817	0.0112	0.00225	0.385	-3.05495	-1.17573	358.96	SULT1A1	sulfotransferase family 1A member 1	ENSG00000196502
102725044	0.00319	0.000491	0.337	-3.48579	-1.17599	36.14	LOC102725044	replaced by ID 161424
89797	0.000556	5.97e-05	0.293	-4.01395	-1.17608	276.14	NAV2	neuron navigator 2	ENSG00000166833
9663	0.000221	1.98e-05	0.276	-4.2667	-1.17664	823.98	LPIN2	lipin 2	ENSG00000101577
390502	0.0279	0.00714	0.438	-2.69028	-1.17742	865.56	SERPINA2	serpin family A member 2 (gene/pseudogene)	ENSG00000258597
100189265	0.0965	0.0364	0.563	-2.09248	-1.17774	670.73	TRI-TAT2-1	tRNA-Ile (anticodon TAT) 2-1
11209	0.00243	0.000355	0.33	-3.5715	-1.17835	422.03	MST1P2	macrophage stimulating 1 pseudogene 2
23301	2.11e-08	4.14e-10	0.189	-6.24876	-1.1799	324.79	EHBP1	EH domain binding protein 1	ENSG00000115504
1551	0.0726	0.0249	0.527	-2.24279	-1.18279	1343.01	CYP3A7	cytochrome P450 family 3 subfamily A member 7	ENSG00000160870
9	0.012	0.00247	0.391	-3.02665	-1.18284	44.96	NAT1	N-acetyltransferase 1	ENSG00000171428
8857	0.000659	7.34e-05	0.298	-3.96483	-1.1832	49.03	FCGBP	Fc gamma binding protein	ENSG00000275395
66002	0.00193	0.000268	0.325	-3.64473	-1.18389	201.54	CYP4F12	cytochrome P450 family 4 subfamily F member 12	ENSG00000186204
4594	0.0133	0.00281	0.397	-2.98734	-1.18527	1114.44	MMUT	methylmalonyl-CoA mutase	ENSG00000146085
89857	0.0203	0.00477	0.42	-2.82186	-1.18658	25.97	KLHL6	kelch like family member 6	ENSG00000172578
83758	0.0177	0.00402	0.413	-2.87676	-1.18686	209.15	RBP5	retinol binding protein 5	ENSG00000139194
27010	0.0409	0.0116	0.47	-2.52318	-1.18688	16.3	TPK1	thiamin pyrophosphokinase 1	ENSG00000196511
92999	0.116	0.0463	0.596	-1.99297	-1.18706	20.77	ZBTB47	zinc finger and BTB domain containing 47	ENSG00000114853
100996307	0.0114	0.00231	0.39	-3.047	-1.18864	79.96	LIPE-AS1	LIPE antisense RNA 1	ENSG00000213904
28815	0.0807	0.0286	0.544	-2.18869	-1.18995	60.53	IGLV2-14	immunoglobulin lambda variable 2-14	ENSG00000211666
3764	0.00408	0.000664	0.35	-3.4041	-1.19237	168.29	KCNJ8	potassium inwardly rectifying channel subfamily J member 8	ENSG00000121361
6653	0.000648	7.19e-05	0.3	-3.97	-1.19239	1480.62	SORL1	sortilin related receptor 1	ENSG00000137642
441168	0.00225	0.000322	0.332	-3.59673	-1.1926	49.83	CALHM6	calcium homeostasis modulator family member 6	ENSG00000188820
9583	0.0574	0.0181	0.505	-2.36387	-1.19366	135.58	ENTPD4	ectonucleoside triphosphate diphosphohydrolase 4	ENSG00000197217
10140	0.00052	5.51e-05	0.296	-4.03284	-1.1946	894.6	TOB1	transducer of ERBB2, 1	ENSG00000141232
54490	0.0865	0.0314	0.555	-2.15235	-1.19504	338.65	UGT2B28	UDP glucuronosyltransferase family 2 member B28	ENSG00000135226
113277	0.00965	0.00189	0.385	-3.10658	-1.19544	29.26	TMEM106A	transmembrane protein 106A	ENSG00000184988
9423	0.0136	0.00291	0.402	-2.97755	-1.19553	52.86	NTN1	netrin 1	ENSG00000065320
48	0.00343	0.000539	0.346	-3.46081	-1.19587	1213.26	ACO1	aconitase 1	ENSG00000122729
1107	0.0844	0.0304	0.552	-2.16509	-1.1959	295.56	CHD3	chromodomain helicase DNA binding protein 3	ENSG00000170004
55277	0.00459	0.000766	0.356	-3.36471	-1.19616	195.92	FGGY	FGGY carbohydrate kinase domain containing	ENSG00000172456
79798	0.00398	0.000644	0.351	-3.41226	-1.19648	79.76	ARMC5	armadillo repeat containing 5	ENSG00000140691
23492	0.0205	0.00483	0.425	-2.81828	-1.1978	49.89	CBX7	chromobox 7	ENSG00000100307
720	0.0192	0.00445	0.421	-2.84446	-1.19797	25323.1	C4A	complement C4A (Rodgers blood group)	ENSG00000244731
100188995	0.0282	0.00723	0.446	-2.68591	-1.19865	45.06	TRK-CTT6-1	tRNA-Lys (CTT) 6-1
115727	0.0239	0.00586	0.435	-2.75566	-1.19892	9.18	RASGRP4	RAS guanyl releasing protein 4	ENSG00000171777
721	0.0189	0.00435	0.421	-2.85162	-1.19931	24992.9	C4B	complement C4B (Chido blood group)	ENSG00000224389
9811	0.0102	0.00202	0.388	-3.08742	-1.19937	118.71	CTIF	cap binding complex dependent translation initiation factor	ENSG00000134030
91694	0.00389	0.000626	0.351	-3.41993	-1.20032	32.77	LONRF1	LON peptidase N-terminal domain and ring finger 1	ENSG00000154359
2260	0.0117	0.00239	0.395	-3.03735	-1.20041	34.12	FGFR1	fibroblast growth factor receptor 1	ENSG00000077782
29015	0.000832	9.79e-05	0.308	-3.8957	-1.20056	361.89	SLC43A3	solute carrier family 43 member 3	ENSG00000134802
5046	0.00017	1.43e-05	0.277	-4.33876	-1.20119	782.96	PCSK6	proprotein convertase subtilisin/kexin type 6	ENSG00000140479
53354	0.00181	0.000248	0.328	-3.66435	-1.20133	282.48	PANK1	pantothenate kinase 1	ENSG00000152782
2003	0.115	0.0457	0.601	-1.99805	-1.20182	83.18	ELK2AP	ETS transcription factor ELK2A, pseudogene
7597	9.81e-05	7.38e-06	0.268	-4.48245	-1.20313	163.37	ZBTB25	zinc finger and BTB domain containing 25	ENSG00000089775
27329	0.0408	0.0116	0.477	-2.52413	-1.20498	3446.87	ANGPTL3	angiopoietin like 3	ENSG00000132855
1026	0.000352	3.43e-05	0.291	-4.14289	-1.20508	286.73	CDKN1A	cyclin dependent kinase inhibitor 1A	ENSG00000124762
58484	0.0179	0.00408	0.42	-2.87207	-1.20587	12.92	NLRC4	NLR family CARD domain containing 4	ENSG00000091106
3560	0.0153	0.00334	0.412	-2.93416	-1.20753	13.92	IL2RB	interleukin 2 receptor subunit beta	ENSG00000100385
100189430	0.0844	0.0304	0.558	-2.16536	-1.20787	1366.12	TRS-TGA3-1	tRNA-Ser (anticodon TGA) 3-1
25890	0.0282	0.00723	0.45	-2.68588	-1.20787	41.18	ABI3BP	ABI family member 3 binding protein	ENSG00000154175
3075	0.0682	0.0229	0.532	-2.27592	-1.20968	19812.4	CFH	complement factor H	ENSG00000000971
2057	0.0524	0.0161	0.503	-2.407	-1.20976	15.14	EPOR	erythropoietin receptor	ENSG00000187266
51733	0.00965	0.00189	0.389	-3.10719	-1.20983	655.99	UPB1	beta-ureidopropionase 1	ENSG00000100024
29968	0.0126	0.00262	0.402	-3.00881	-1.211	551.65	PSAT1	phosphoserine aminotransferase 1	ENSG00000135069
763	0.0105	0.00211	0.394	-3.07435	-1.2115	46.99	CA5A	carbonic anhydrase 5A	ENSG00000174990
10243	2.52e-06	9.92e-08	0.228	-5.32816	-1.21229	255.84	GPHN	gephyrin	ENSG00000171723
84981	0.0454	0.0133	0.49	-2.47637	-1.21275	30.85	MIR22HG	MIR22 host gene	ENSG00000186594
10288	0.000634	7e-05	0.305	-3.97624	-1.2135	28.09	LILRB2	leukocyte immunoglobulin like receptor B2	ENSG00000131042
3795	6.17e-05	4.26e-06	0.264	-4.5981	-1.21508	787.45	KHK	ketohexokinase	ENSG00000138030
132	0.00832	0.00158	0.385	-3.15952	-1.21633	431.97	ADK	adenosine kinase	ENSG00000156110
102723340	0.00477	0.000802	0.363	-3.35195	-1.21776	15.05	LOC102723340	uncharacterized LOC102723340
5267	0.0182	0.00417	0.425	-2.86536	-1.21898	2122.09	SERPINA4	serpin family A member 4	ENSG00000100665
596	0.0465	0.0137	0.495	-2.46474	-1.2203	21.25	BCL2	BCL2 apoptosis regulator	ENSG00000171791
9473	0.00024	2.18e-05	0.288	-4.24593	-1.22125	75.19	THEMIS2	thymocyte selection associated family member 2	ENSG00000130775
27350	0.00175	0.000238	0.332	-3.67512	-1.22166	38.25	APOBEC3C	apolipoprotein B mRNA editing enzyme catalytic subunit 3C	ENSG00000244509
2039	0.0231	0.00561	0.441	-2.76996	-1.22244	48.25	DMTN	dematin actin binding protein	ENSG00000158856
342979	0.0395	0.0111	0.481	-2.53923	-1.22253	45.02	PALM3	paralemmin 3	ENSG00000187867
375484	0.00128	0.000163	0.324	-3.77063	-1.22256	76.51	SIMC1	SUMO interacting motifs containing 1	ENSG00000170085
79649	0.0105	0.00209	0.397	-3.0766	-1.22264	19.55	MAP7D3	MAP7 domain containing 3	ENSG00000129680
83733	0.00479	0.000807	0.366	-3.35026	-1.22473	183.95	SLC25A18	solute carrier family 25 member 18	ENSG00000182902
399665	0.0867	0.0314	0.569	-2.15142	-1.22474	124.84	EEIG1	estrogen-induced osteoclastogenesis regulator 1	ENSG00000167106
2713	0.0135	0.00287	0.411	-2.98143	-1.22536	58.56	GK3	glycerol kinase 3	ENSG00000229894
1373	0.0423	0.0122	0.489	-2.50764	-1.2255	34185	CPS1	carbamoyl-phosphate synthase 1	ENSG00000021826
54407	0.00132	0.000169	0.326	-3.76114	-1.22667	2402.87	SLC38A2	solute carrier family 38 member 2	ENSG00000134294
2357	0.0407	0.0115	0.486	-2.52601	-1.22801	49.38	FPR1	formyl peptide receptor 1	ENSG00000171051
8287	0.0148	0.0032	0.417	-2.94789	-1.22838	60.45	USP9Y	ubiquitin specific peptidase 9 Y-linked	ENSG00000114374
11223	0.000313	2.97e-05	0.294	-4.17539	-1.22852	183.62	MST1L	macrophage stimulating 1 like (pseudogene)	ENSG00000186715
84803	0.00692	0.00126	0.381	-3.22388	-1.22898	109.91	GPAT3	glycerol-3-phosphate acyltransferase 3	ENSG00000138678
4651	0.00247	0.000362	0.345	-3.56638	-1.22983	113.01	MYO10	myosin X	ENSG00000145555
100189360	0.07	0.0237	0.544	-2.26222	-1.23019	351.88	TRT-CGT3-1	tRNA-Thr (anticodon CGT) 3-1
221078	7.15e-05	5.08e-06	0.27	-4.56142	-1.23066	130.37	NSUN6	NOP2/Sun RNA methyltransferase 6	ENSG00000241058
115207	0.115	0.0456	0.616	-1.99862	-1.23194	619.94	KCTD12	potassium channel tetramerization domain containing 12	ENSG00000178695
84680	0.0149	0.00322	0.418	-2.94613	-1.23196	47.11	ACCS	1-aminocyclopropane-1-carboxylate synthase homolog (inactive)	ENSG00000110455
10427	0.000104	7.9e-06	0.276	-4.46785	-1.23296	400.98	SEC24B	SEC24 homolog B, COPII coat complex component	ENSG00000138802
712	1.05e-05	5.26e-07	0.246	-5.01657	-1.23567	706.17	C1QA	complement C1q A chain	ENSG00000173372
3487	0.00238	0.000346	0.345	-3.57804	-1.2359	1692.58	IGFBP4	insulin like growth factor binding protein 4	ENSG00000141753
6503	2.82e-05	1.69e-06	0.258	-4.78711	-1.23723	46.38	SLA	Src like adaptor	ENSG00000155926
89845	0.07	0.0237	0.547	-2.26265	-1.23763	210.86	ABCC10	ATP binding cassette subfamily C member 10	ENSG00000124574
2267	0.0496	0.0149	0.51	-2.43391	-1.24035	7071.01	FGL1	fibrinogen like 1	ENSG00000104760
2938	0.095	0.0356	0.591	-2.101	-1.24108	2537.21	GSTA1	glutathione S-transferase alpha 1	ENSG00000243955
10663	0.0162	0.00359	0.426	-2.91186	-1.24137	23.42	CXCR6	C-X-C motif chemokine receptor 6	ENSG00000172215
54855	0.000185	1.59e-05	0.288	-4.31557	-1.2414	91.73	TENT5C	terminal nucleotidyltransferase 5C	ENSG00000183508
255130	0.0128	0.00266	0.413	-3.00398	-1.2414	77.52	IGFBP7-AS1	IGFBP7 antisense RNA 1	ENSG00000245067
3502	0.106	0.0411	0.608	-2.04253	-1.24191	777.63	IGHG3	immunoglobulin heavy constant gamma 3 (G3m marker)	ENSG00000211897
28817	0.0592	0.0189	0.529	-2.34703	-1.24235	32.21	IGLV2-8	immunoglobulin lambda variable 2-8	ENSG00000278196
54988	0.036	0.00983	0.481	-2.58175	-1.24297	522.61	ACSM5	acyl-CoA synthetase medium chain family member 5	ENSG00000183549
100189019	0.0911	0.0337	0.586	-2.12387	-1.24377	5150.28	TRP-AGG2-1	tRNA-Pro (anticodon AGG) 2-1
51380	0.0057	0.000997	0.378	-3.29137	-1.24462	118.67	CSAD	cysteine sulfinic acid decarboxylase	ENSG00000139631
283314	3.7e-05	2.32e-06	0.264	-4.72363	-1.24482	74.13	C1RL-AS1	C1RL antisense RNA 1	ENSG00000205885
3500	0.106	0.041	0.609	-2.04375	-1.24533	2308.59	IGHG1	immunoglobulin heavy constant gamma 1 (G1m marker)	ENSG00000211896
79966	0.00829	0.00157	0.394	-3.16094	-1.24608	13.77	SCD5	stearoyl-CoA desaturase 5	ENSG00000145284
7218	0.0908	0.0335	0.586	-2.126	-1.24629	5154.45	TRP-AGG2-6	tRNA-Pro (anticodon AGG) 2-6
7217	0.0916	0.0339	0.588	-2.12085	-1.24642	5167.97	TRP-AGG2-5	tRNA-Pro (anticodon AGG) 2-5
9455	0.0254	0.0063	0.456	-2.73179	-1.24705	154.7	HOMER2	homer scaffold protein 2	ENSG00000103942
55020	1.11e-08	1.97e-10	0.196	-6.36383	-1.24785	531.71	TTC38	tetratricopeptide repeat domain 38	ENSG00000075234
10611	1.5e-05	7.81e-07	0.253	-4.9401	-1.24905	818.6	PDLIM5	PDZ and LIM domain 5	ENSG00000163110
2165	0.0598	0.0191	0.533	-2.34261	-1.24952	984.84	F13B	coagulation factor XIII B chain	ENSG00000143278
55274	0.00695	0.00127	0.388	-3.2219	-1.25029	120.27	PHF10	PHD finger protein 10	ENSG00000130024
101927752	0.000325	3.12e-05	0.3	-4.16482	-1.25061	16.32	CLN8-AS1	CLN8 antisense RNA 1	ENSG00000253982
4064	0.00422	0.000692	0.369	-3.39277	-1.25064	27.02	CD180	CD180 molecule	ENSG00000134061
100189136	0.0897	0.0329	0.587	-2.13271	-1.25125	5159.23	TRP-AGG2-7	tRNA-Pro (anticodon AGG) 2-7
9881	0.00118	0.000148	0.33	-3.79403	-1.25277	223.94	TRANK1	tetratricopeptide repeat and ankyrin repeat containing 1	ENSG00000168016
6546	1.86e-06	7.11e-08	0.232	-5.38845	-1.25279	70.81	SLC8A1	solute carrier family 8 member A1	ENSG00000183023
10319	0.00952	0.00186	0.403	-3.11206	-1.25391	154.94	LAMC3	laminin subunit gamma 3	ENSG00000050555
55224	0.00614	0.00109	0.384	-3.26637	-1.25498	311	ETNK2	ethanolamine kinase 2	ENSG00000143845
340024	0.0391	0.0109	0.493	-2.54449	-1.2553	25.11	SLC6A19	solute carrier family 6 member 19	ENSG00000174358
316	0.028	0.00718	0.467	-2.68856	-1.25616	8577.07	AOX1	aldehyde oxidase 1	ENSG00000138356
161424	2.56e-06	1.01e-07	0.236	-5.32467	-1.25682	398.35	NOP9	NOP9 nucleolar protein	ENSG00000196943
1839	0.0237	0.00581	0.456	-2.75851	-1.25716	17.66	HBEGF	heparin binding EGF like growth factor	ENSG00000113070
3090	0.0475	0.0141	0.512	-2.45355	-1.25731	50.37	HIC1	HIC ZBTB transcriptional repressor 1	ENSG00000177374
27163	2.38e-05	1.38e-06	0.261	-4.82746	-1.25872	75.54	NAAA	N-acylethanolamine acid amidase	ENSG00000138744
8647	0.0397	0.0112	0.496	-2.53663	-1.25914	752.39	ABCB11	ATP binding cassette subfamily B member 11	ENSG00000073734
83478	0.000382	3.8e-05	0.306	-4.11909	-1.26032	48.71	ARHGAP24	Rho GTPase activating protein 24	ENSG00000138639
1376	0.00591	0.00104	0.385	-3.27922	-1.26097	676.42	CPT2	carnitine palmitoyltransferase 2	ENSG00000157184
23316	0.0575	0.0181	0.534	-2.36329	-1.26126	252.04	CUX2	cut like homeobox 2	ENSG00000111249
2055	9.99e-05	7.54e-06	0.282	-4.47789	-1.26241	100.78	CLN8	CLN8 transmembrane ER and ERGIC protein	ENSG00000182372
23766	0.00281	0.000422	0.358	-3.52565	-1.26267	29.06	GABARAPL3	GABA type A receptor associated protein like 3 pseudogene
85021	1.37e-09	1.73e-11	0.188	-6.72747	-1.26357	128.69	REPS1	RALBP1 associated Eps domain containing 1	ENSG00000135597
80004	5.98e-06	2.74e-07	0.246	-5.14062	-1.26373	178.94	ESRP2	epithelial splicing regulatory protein 2	ENSG00000103067
368	0.000866	0.000103	0.325	-3.88423	-1.26423	726.33	ABCC6	ATP binding cassette subfamily C member 6	ENSG00000091262
100189184	0.0639	0.0208	0.548	-2.31147	-1.26576	660.64	TRS-AGA2-6	tRNA-Ser (anticodon AGA) 2-6
714	0.000156	1.3e-05	0.29	-4.36	-1.26653	889.38	C1QC	complement C1q C chain	ENSG00000159189
8284	0.0972	0.0367	0.606	-2.08927	-1.26677	43.45	KDM5D	lysine demethylase 5D	ENSG00000012817
9185	0.00619	0.0011	0.388	-3.26326	-1.26723	103.94	REPS2	RALBP1 associated Eps domain containing 2	ENSG00000169891
144571	7.97e-05	5.78e-06	0.28	-4.53418	-1.26964	145.35	A2M-AS1	A2M antisense RNA 1	ENSG00000245105
100616668	0.00143	0.000187	0.34	-3.73543	-1.27144	64.4	TPTE2P5	TPTE2 pseudogene 5
400961	0.00483	0.000816	0.38	-3.34741	-1.27261	91.74	PAIP2B	poly(A) binding protein interacting protein 2B	ENSG00000124374
440352	0.00409	0.000665	0.374	-3.40381	-1.27269	19.65	SNX29P2	sorting nexin 29 pseudogene 2
80709	0.0176	0.004	0.443	-2.87824	-1.27366	74.15	AKNA	AT-hook transcription factor	ENSG00000106948
713	6.48e-06	3e-07	0.249	-5.12375	-1.27385	907.84	C1QB	complement C1q B chain	ENSG00000173369
2184	0.00143	0.000186	0.341	-3.73779	-1.27451	878.34	FAH	fumarylacetoacetate hydrolase	ENSG00000103876
137872	0.000109	8.45e-06	0.286	-4.45336	-1.27497	127.33	ADHFE1	alcohol dehydrogenase iron containing 1	ENSG00000147576
54206	0.000526	5.6e-05	0.317	-4.0292	-1.27606	1911.58	ERRFI1	ERBB receptor feedback inhibitor 1	ENSG00000116285
56204	2.6e-08	5.25e-10	0.205	-6.21133	-1.27636	171.09	ATOSA	atos homolog A	ENSG00000047346
3538	0.0772	0.0271	0.577	-2.2105	-1.27644	517.5	IGLC2	immunoglobulin lambda constant 2	ENSG00000211677
6304	0.0821	0.0293	0.586	-2.17926	-1.27701	60.37	SATB1	SATB homeobox 1	ENSG00000182568
53826	0.0371	0.0102	0.497	-2.56858	-1.27721	31.85	FXYD6	FXYD domain containing ion transport regulator 6	ENSG00000137726
23460	0.0118	0.00242	0.421	-3.03378	-1.27737	680.22	ABCA6	ATP binding cassette subfamily A member 6	ENSG00000154262
4782	0.000994	0.00012	0.333	-3.84581	-1.27921	722.38	NFIC	nuclear factor I C	ENSG00000141905
8309	0.0035	0.000552	0.37	-3.45403	-1.27969	529.12	ACOX2	acyl-CoA oxidase 2	ENSG00000168306
23516	5.64e-07	1.76e-08	0.227	-5.63396	-1.27987	2182.86	SLC39A14	solute carrier family 39 member 14	ENSG00000104635
100861540	0.0575	0.0181	0.542	-2.36278	-1.28045	1319.82	CYP3A7-CYP3A51P	CYP3A7-CYP3A51P readthrough	ENSG00000282301
8642	0.00023	2.08e-05	0.301	-4.25636	-1.2808	80.37	DCHS1	dachsous cadherin-related 1	ENSG00000166341
79974	0.0569	0.0178	0.541	-2.36874	-1.28107	154.37	CPED1	cadherin like and PC-esterase domain containing 1	ENSG00000106034
3671	0.0289	0.00746	0.48	-2.67549	-1.28308	59.64	ISLR	immunoglobulin superfamily containing leucine rich repeat	ENSG00000129009
11145	0.00871	0.00167	0.409	-3.14315	-1.28404	172.82	PLAAT3	phospholipase A and acyltransferase 3	ENSG00000176485
23130	4.74e-06	2.1e-07	0.247	-5.1906	-1.28442	178.28	ATG2A	autophagy related 2A	ENSG00000110046
100189339	0.118	0.047	0.647	-1.98609	-1.28503	217.7	TRA-TGC4-1	tRNA-Ala (anticodon TGC) 4-1
875	0.0026	0.000384	0.362	-3.55073	-1.28558	357.18	CBS	cystathionine beta-synthase	ENSG00000160200
22998	0.00102	0.000124	0.335	-3.83805	-1.28587	54	LIMCH1	LIM and calponin homology domains 1	ENSG00000064042
155038	1.39e-05	7.12e-07	0.259	-4.95819	-1.28628	103.69	GIMAP8	GTPase, IMAP family member 8	ENSG00000171115
254827	0.02	0.00469	0.455	-2.82734	-1.2865	49.19	NAALADL2	N-acetylated alpha-linked acidic dipeptidase like 2	ENSG00000177694
59269	0.0645	0.0211	0.558	-2.30663	-1.28658	14.88	HIVEP3	HIVEP zinc finger 3	ENSG00000127124
34	0.0174	0.00394	0.446	-2.88324	-1.28659	1129.22	ACADM	acyl-CoA dehydrogenase medium chain	ENSG00000117054
9940	0.00163	0.000219	0.348	-3.69658	-1.28811	68.04	DLEC1	DLEC1 cilia and flagella associated protein	ENSG00000008226
85453	0.00476	0.0008	0.385	-3.35275	-1.29006	11.87	TSPYL5	TSPY like 5	ENSG00000180543
10216	0.0569	0.0179	0.545	-2.36846	-1.29142	3994.47	PRG4	proteoglycan 4	ENSG00000116690
100189319	0.0533	0.0165	0.539	-2.39849	-1.29183	342.49	TRT-AGT2-1	tRNA-Thr (anticodon AGT) 2-1
201895	7.12e-06	3.35e-07	0.253	-5.10243	-1.29186	474.91	SMIM14	small integral membrane protein 14	ENSG00000163683
58499	0.0251	0.00622	0.472	-2.73614	-1.2921	28.49	ZNF462	zinc finger protein 462	ENSG00000148143
100189340	0.0547	0.017	0.542	-2.38683	-1.2929	342.48	TRT-AGT2-2	tRNA-Thr (anticodon AGT) 2-2
284297	0.0717	0.0245	0.575	-2.24961	-1.29301	49.29	SSC5D	scavenger receptor cysteine rich family member with 5 domains	ENSG00000179954
3633	7.57e-05	5.43e-06	0.284	-4.54762	-1.29302	67.64	INPP5B	inositol polyphosphate-5-phosphatase B	ENSG00000204084
51011	2.91e-06	1.17e-07	0.244	-5.29745	-1.29337	136.08	FAHD2A	fumarylacetoacetate hydrolase domain containing 2A	ENSG00000115042
102724562	0.000465	4.83e-05	0.319	-4.06365	-1.29484	252.28	LOC102724562	macrophage stimulating 1 pseudogene
5244	0.0211	0.005	0.461	-2.80682	-1.29505	918.17	ABCB4	ATP binding cassette subfamily B member 4	ENSG00000005471
102724560	0.00223	0.000318	0.36	-3.60016	-1.2953	344.83	LOC102724560	cystathionine beta-synthase like	ENSG00000274276
64081	0.00266	0.000396	0.366	-3.54296	-1.29598	596.71	PBLD	phenazine biosynthesis like protein domain containing	ENSG00000108187
83642	2.9e-07	8.12e-09	0.225	-5.76599	-1.29662	194.45	SELENOO	selenoprotein O	ENSG00000073169
866	0.0151	0.00329	0.442	-2.93925	-1.29912	1584.85	SERPINA6	serpin family A member 6	ENSG00000170099
4647	2.17e-06	8.45e-08	0.243	-5.35733	-1.30124	131.72	MYO7A	myosin VIIA	ENSG00000137474
51237	0.0678	0.0227	0.571	-2.27917	-1.30139	15.77	MZB1	marginal zone B and B1 cell specific protein	ENSG00000170476
211	0.00515	0.000884	0.392	-3.32513	-1.30191	1812.99	ALAS1	5'-aminolevulinate synthase 1	ENSG00000023330
2192	0.0203	0.00479	0.462	-2.82063	-1.30204	192.56	FBLN1	fibulin 1	ENSG00000077942
10135	0.0032	0.000494	0.374	-3.48423	-1.30226	913.6	NAMPT	nicotinamide phosphoribosyltransferase	ENSG00000105835
221472	0.0052	0.000892	0.392	-3.32242	-1.30376	49.98	FGD2	FYVE, RhoGEF and PH domain containing 2	ENSG00000146192
7097	0.0111	0.00224	0.428	-3.05612	-1.30672	141.18	TLR2	toll like receptor 2	ENSG00000137462
64900	0.0141	0.00303	0.441	-2.96442	-1.30718	55.78	LPIN3	lipin 3	ENSG00000132793
8653	0.0211	0.00502	0.466	-2.80585	-1.30778	144.76	DDX3Y	DEAD-box helicase 3 Y-linked	ENSG00000067048
654816	0.00435	0.000718	0.387	-3.38244	-1.30951	12.5	NCF1B	neutrophil cytosolic factor 1B pseudogene	ENSG00000290838
11234	9.48e-06	4.68e-07	0.26	-5.03915	-1.31025	159.76	HPS5	HPS5 biogenesis of lysosomal organelles complex 2 subunit 2	ENSG00000110756
28893	0.0879	0.032	0.611	-2.1443	-1.31102	93	IGKV1D-39	immunoglobulin kappa variable 1D-39	ENSG00000251546
170691	0.0396	0.0111	0.517	-2.5384	-1.3113	22.97	ADAMTS17	ADAM metallopeptidase with thrombospondin type 1 motif 17	ENSG00000140470
100189248	0.0545	0.0169	0.549	-2.38794	-1.31155	1194.06	TRS-AGA2-5	tRNA-Ser (anticodon AGA) 2-5
59307	0.00181	0.000248	0.358	-3.66442	-1.31158	89.91	SIGIRR	single Ig and TIR domain containing	ENSG00000185187
64092	0.00838	0.0016	0.416	-3.15667	-1.31227	46.79	SAMSN1	SAM domain, SH3 domain and nuclear localization signals 1	ENSG00000155307
2028	0.0201	0.00473	0.465	-2.82489	-1.31357	616.69	ENPEP	glutamyl aminopeptidase	ENSG00000138792
4094	0.000553	5.93e-05	0.327	-4.01551	-1.31367	342.79	MAF	MAF bZIP transcription factor	ENSG00000178573
30000	0.0495	0.0149	0.54	-2.43473	-1.31426	514.34	TNPO2	transportin 2	ENSG00000105576
10013	2.93e-08	6.1e-10	0.213	-6.18786	-1.31582	459.41	HDAC6	histone deacetylase 6	ENSG00000094631
22829	0.0619	0.02	0.566	-2.32585	-1.31686	15.32	NLGN4Y	neuroligin 4 Y-linked	ENSG00000165246
84699	0.000707	8.01e-05	0.334	-3.94415	-1.31704	343.63	CREB3L3	cAMP responsive element binding protein 3 like 3	ENSG00000060566
101927219	0.00902	0.00174	0.421	-3.13056	-1.31736	47.52	HNF4A-AS1	HNF4A antisense RNA 1	ENSG00000229005
3394	0.000459	4.75e-05	0.325	-4.06766	-1.32016	142.81	IRF8	interferon regulatory factor 8	ENSG00000140968
4482	7.62e-06	3.65e-07	0.26	-5.08639	-1.32075	142.3	MSRA	methionine sulfoxide reductase A	ENSG00000175806
28442	0.085	0.0307	0.612	-2.16155	-1.32298	43.61	IGHV3-23	immunoglobulin heavy variable 3-23	ENSG00000211949
9388	6.82e-05	4.79e-06	0.29	-4.57381	-1.32446	440.22	LIPG	lipase G, endothelial type	ENSG00000101670
83752	1.53e-07	3.91e-09	0.225	-5.88779	-1.32536	1305.78	LONP2	lon peptidase 2, peroxisomal	ENSG00000102910
3665	0.00349	0.000549	0.384	-3.45563	-1.32552	64.71	IRF7	interferon regulatory factor 7	ENSG00000185507
4542	0.000484	5.07e-05	0.327	-4.05253	-1.32616	60.64	MYO1F	myosin IF	ENSG00000142347
79056	0.000874	0.000104	0.342	-3.88133	-1.32617	102.99	PRRG4	proline rich and Gla domain 4	ENSG00000135378
80127	0.00017	1.43e-05	0.306	-4.3389	-1.32798	227.23	BBOF1	basal body orientation factor 1	ENSG00000119636
2166	0.000226	2.04e-05	0.312	-4.26088	-1.33063	107.12	FAAH	fatty acid amide hydrolase	ENSG00000117480
729230	0.0179	0.00407	0.463	-2.87284	-1.33142	16.35	CCR2	C-C motif chemokine receptor 2	ENSG00000121807
357	0.00124	0.000157	0.352	-3.77954	-1.33166	67.93	SHROOM2	shroom family member 2	ENSG00000146950
7367	0.0671	0.0224	0.584	-2.28403	-1.33357	544.36	UGT2B17	UDP glucuronosyltransferase family 2 member B17	ENSG00000197888
2273	0.00202	0.000284	0.368	-3.62986	-1.3364	84.48	FHL1	four and a half LIM domains 1	ENSG00000022267
123876	0.0193	0.0045	0.471	-2.84095	-1.33738	2336.26	ACSM2A	acyl-CoA synthetase medium chain family member 2A	ENSG00000183747
89849	0.0116	0.00236	0.44	-3.04016	-1.33907	48.71	ATG16L2	autophagy related 16 like 2	ENSG00000168010
4329	0.00193	0.000268	0.367	-3.64487	-1.33911	1904.65	ALDH6A1	aldehyde dehydrogenase 6 family member A1	ENSG00000119711
102724788	0.0163	0.00363	0.461	-2.90888	-1.34003	46.15	LOC102724788	replaced by ID 5625
28970	0.00074	8.47e-05	0.341	-3.93075	-1.3403	1121.26	C11orf54	chromosome 11 open reading frame 54	ENSG00000182919
8801	0.000463	4.81e-05	0.33	-4.06485	-1.34108	499.17	SUCLG2	succinate-CoA ligase GDP-forming subunit beta	ENSG00000172340
602	0.0266	0.00669	0.495	-2.71199	-1.34132	76.68	BCL3	BCL3 transcription coactivator	ENSG00000069399
6038	0.00392	0.000632	0.393	-3.41752	-1.34386	1517.55	RNASE4	ribonuclease A family member 4	ENSG00000258818
10418	0.0237	0.00579	0.487	-2.75929	-1.34415	38.31	SPON1	spondin 1	ENSG00000262655
23254	0.109	0.0429	0.666	-2.02494	-1.34795	24.38	KAZN	kazrin, periplakin interacting protein	ENSG00000189337
1742	0.000301	2.83e-05	0.322	-4.18657	-1.34799	57.42	DLG4	discs large MAGUK scaffold protein 4	ENSG00000132535
192670	0.0439	0.0128	0.542	-2.49055	-1.34892	164.86	AGO4	argonaute RISC component 4	ENSG00000134698
345079	0.00366	0.000583	0.392	-3.43934	-1.34928	56.09	SOWAHB	sosondowah ankyrin repeat domain family member B	ENSG00000186212
317649	0.0182	0.00416	0.471	-2.86579	-1.35095	26.39	EIF4E3	eukaryotic translation initiation factor 4E family member 3	ENSG00000163412
116986	0.041	0.0117	0.536	-2.52202	-1.3526	25.88	AGAP2	ArfGAP with GTPase domain, ankyrin repeat and PH domain 2	ENSG00000135439
594	4.33e-05	2.81e-06	0.289	-4.68432	-1.35282	305.7	BCKDHB	branched chain keto acid dehydrogenase E1 subunit beta	ENSG00000083123
5625	0.0132	0.00278	0.453	-2.99075	-1.35355	41.9	PRODH	proline dehydrogenase 1	ENSG00000100033
10810	0.038	0.0105	0.529	-2.55758	-1.35405	26.67	WASF3	WASP family member 3	ENSG00000132970
220323	0.00183	0.000251	0.37	-3.66081	-1.35533	575.36	OAF	out at first homolog	ENSG00000184232
4216	0.0134	0.00284	0.455	-2.98432	-1.35697	320.17	MAP3K4	mitogen-activated protein kinase kinase kinase 4	ENSG00000085511
8324	0.0131	0.00276	0.453	-2.99348	-1.3572	22.13	FZD7	frizzled class receptor 7	ENSG00000155760
2542	0.000219	1.94e-05	0.318	-4.27152	-1.35796	774.02	SLC37A4	solute carrier family 37 member 4	ENSG00000137700
23114	0.0159	0.00351	0.466	-2.9187	-1.35868	82.6	NFASC	neurofascin	ENSG00000163531
3855	0.0395	0.0111	0.535	-2.53962	-1.35918	90.1	KRT7	keratin 7	ENSG00000135480
7219	0.0651	0.0214	0.591	-2.3003	-1.35943	6258.29	TRP-TGG3-1	tRNA-Pro (anticodon TGG) 3-1
100189407	0.0447	0.013	0.548	-2.48343	-1.36075	14787.4	TRE-TTC4-2	tRNA-Glu (anticodon TTC) 4-2
8325	0.0193	0.00449	0.479	-2.84171	-1.36112	54.48	FZD8	frizzled class receptor 8	ENSG00000177283
5959	0.00688	0.00125	0.422	-3.22625	-1.36248	108.66	RDH5	retinol dehydrogenase 5	ENSG00000135437
3950	0.0418	0.012	0.542	-2.51315	-1.36303	422.05	LECT2	leukocyte cell derived chemotaxin 2	ENSG00000145826
89790	0.000489	5.14e-05	0.337	-4.04917	-1.3634	18.51	SIGLEC10	sialic acid binding Ig like lectin 10	ENSG00000142512
2621	0.00625	0.00112	0.418	-3.25963	-1.36377	94.82	GAS6	growth arrest specific 6	ENSG00000183087
338821	0.0349	0.00947	0.526	-2.59468	-1.36441	135.56	SLCO1B7	solute carrier organic anion transporter family member 1B7 (putative)
27036	0.00103	0.000125	0.356	-3.8365	-1.36566	21.3	SIGLEC7	sialic acid binding Ig like lectin 7	ENSG00000168995
114836	0.00202	0.000283	0.377	-3.63001	-1.3674	17.53	SLAMF6	SLAM family member 6	ENSG00000162739
105373095	1.27e-07	3.18e-09	0.231	-5.92217	-1.36846	53.33	SELENOO-AS1	SELENOO antisense RNA 1
144193	0.000465	4.84e-05	0.337	-4.06303	-1.36916	532.4	AMDHD1	amidohydrolase domain containing 1	ENSG00000139344
220	0.00864	0.00165	0.436	-3.14613	-1.37095	16.76	ALDH1A3	aldehyde dehydrogenase 1 family member A3	ENSG00000184254
8542	0.00449	0.000745	0.407	-3.37232	-1.37106	1305.29	APOL1	apolipoprotein L1	ENSG00000100342
84102	0.0012	0.000152	0.362	-3.78855	-1.37191	367.13	SLC41A2	solute carrier family 41 member 2	ENSG00000136052
28299	0.0862	0.0312	0.637	-2.15428	-1.37192	90.6	IGKV1-5	immunoglobulin kappa variable 1-5	ENSG00000243466
166815	0.00254	0.000374	0.386	-3.55801	-1.3722	65.55	TIGD2	tigger transposable element derived 2	ENSG00000180346
10346	0.00015	1.24e-05	0.314	-4.37045	-1.37225	197.84	TRIM22	tripartite motif containing 22	ENSG00000132274
240	0.000311	2.95e-05	0.329	-4.17739	-1.37353	28.47	ALOX5	arachidonate 5-lipoxygenase	ENSG00000012779
64425	3.23e-05	1.97e-06	0.289	-4.7564	-1.37402	108.39	POLR1E	RNA polymerase I subunit E	ENSG00000137054
1307	0.0227	0.00549	0.495	-2.77672	-1.37404	32.29	COL16A1	collagen type XVI alpha 1 chain	ENSG00000084636
1675	0.00122	0.000154	0.363	-3.78404	-1.37427	96.58	CFD	complement factor D	ENSG00000197766
5293	0.000818	9.59e-05	0.353	-3.9008	-1.37592	36.3	PIK3CD	phosphatidylinositol-4,5-bisphosphate 3-kinase catalytic subunit delta	ENSG00000171608
23710	0.000187	1.61e-05	0.319	-4.31282	-1.37597	403.13	GABARAPL1	GABA type A receptor associated protein like 1	ENSG00000139112
1847	0.0074	0.00138	0.43	-3.19902	-1.37676	51.19	DUSP5	dual specificity phosphatase 5	ENSG00000138166
10166	0.000621	6.83e-05	0.346	-3.98213	-1.37692	358.9	SLC25A15	solute carrier family 25 member 15	ENSG00000102743
666	0.0021	0.000297	0.381	-3.6175	-1.37727	258.66	BOK	BCL2 family apoptosis regulator BOK	ENSG00000176720
147	0.0188	0.00434	0.483	-2.85261	-1.3774	39.05	ADRA1B	adrenoceptor alpha 1B	ENSG00000170214
8842	0.0487	0.0146	0.566	-2.44131	-1.38183	18.95	PROM1	prominin 1	ENSG00000007062
100132147	0.0408	0.0116	0.548	-2.52499	-1.38335	7350.87	LINC01783	long intergenic non-protein coding RNA 1783	ENSG00000233421
79987	0.0487	0.0146	0.567	-2.44126	-1.38341	241.08	SVEP1	sushi, von Willebrand factor type A, EGF and pentraxin domain containing 1	ENSG00000165124
107985758	0.0408	0.0116	0.548	-2.52512	-1.38351	7350.22	TRE-TTC4-1	tRNA-Glu (anticodon TTC) 4-1
3059	1.61e-05	8.53e-07	0.281	-4.92293	-1.38534	111.31	HCLS1	hematopoietic cell-specific Lyn substrate 1	ENSG00000180353
9104	0.00206	0.00029	0.383	-3.62373	-1.38698	1051.42	RGN	regucalcin	ENSG00000130988
55337	1.87e-05	1.02e-06	0.284	-4.88782	-1.38698	141.25	SHFL	shiftless antiviral inhibitor of ribosomal frameshifting	ENSG00000130813
112268236	0.0266	0.00668	0.512	-2.71256	-1.38756	34.9	LOC112268236
286410	4.22e-05	2.72e-06	0.296	-4.69101	-1.38795	139.23	ATP11C	ATPase phospholipid transporting 11C	ENSG00000101974
7113	2.54e-05	1.5e-06	0.289	-4.81117	-1.38808	155.96	TMPRSS2	transmembrane serine protease 2	ENSG00000184012
5763	0.00307	0.000472	0.398	-3.49635	-1.39117	1056.56	PTMS	parathymosin	ENSG00000159335
100189329	0.0335	0.00897	0.532	-2.61322	-1.39139	3867.52	TRQ-CTG5-1	tRNA-Gln (anticodon CTG) 5-1
84809	0.0824	0.0294	0.639	-2.17779	-1.39174	15.38	CROCCP2	CROCC pseudogene 2	ENSG00000291072
388335	5.55e-05	3.76e-06	0.301	-4.62415	-1.39185	177.05	TMEM220	transmembrane protein 220	ENSG00000187824
107986584	0.0324	0.00862	0.531	-2.6268	-1.3936	1932.9	LOC107986584
9759	0.0366	0.01	0.541	-2.57492	-1.39383	144.65	HDAC4	histone deacetylase 4	ENSG00000068024
83715	5.53e-05	3.74e-06	0.301	-4.62513	-1.39391	192.47	ESPN	espin	ENSG00000187017
100189189	0.0324	0.00862	0.531	-2.6269	-1.39499	1931.99	TRQ-CTG1-2	tRNA-Gln (anticodon CTG) 1-2
130	0.00366	0.000584	0.406	-3.43917	-1.39525	1670.03	ADH6	alcohol dehydrogenase 6 (class V)	ENSG00000172955
189	0.00838	0.0016	0.442	-3.15638	-1.39585	5133.8	AGXT	alanine--glyoxylate aminotransferase	ENSG00000172482
100189287	0.0331	0.00886	0.534	-2.61736	-1.39682	3867.58	TRQ-CTG1-1	tRNA-Gln (anticodon CTG) 1-1
1969	0.00437	0.000721	0.413	-3.38132	-1.39732	114.73	EPHA2	EPH receptor A2	ENSG00000142627
5330	0.000361	3.52e-05	0.338	-4.13685	-1.39796	32.61	PLCB2	phospholipase C beta 2	ENSG00000137841
51268	0.000348	3.38e-05	0.337	-4.14644	-1.39829	1069.81	PIPOX	pipecolic acid and sarcosine oxidase	ENSG00000179761
115330	1.48e-07	3.78e-09	0.237	-5.89354	-1.39929	39.56	GPR146	G protein-coupled receptor 146	ENSG00000164849
84869	3.24e-07	9.19e-09	0.244	-5.745	-1.4024	142.49	CBR4	carbonyl reductase 4	ENSG00000145439
7228	0.0321	0.00849	0.533	-2.63196	-1.4025	3865.21	TRQ-CTG1-5	tRNA-Gln (anticodon CTG) 1-5
107984638	0.000629	6.93e-05	0.353	-3.97863	-1.40304	16.03	LOC107984638	arf-GAP with GTPase, ANK repeat and PH domain-containing protein 2
377677	0.0102	0.00203	0.455	-3.08552	-1.40401	14.41	CA13	carbonic anhydrase 13	ENSG00000185015
9970	0.00101	0.000123	0.366	-3.84091	-1.40445	155.07	NR1I3	nuclear receptor subfamily 1 group I member 3	ENSG00000143257
10171	7.28e-07	2.36e-08	0.252	-5.58312	-1.40606	325.27	RCL1	RNA terminal phosphate cyclase like 1	ENSG00000120158
26999	0.0192	0.00445	0.495	-2.84411	-1.4067	296.7	CYFIP2	cytoplasmic FMR1 interacting protein 2	ENSG00000055163
83992	0.0163	0.00362	0.484	-2.90936	-1.4083	15.39	CTTNBP2	cortactin binding protein 2	ENSG00000077063
200316	8.27e-05	6.03e-06	0.311	-4.52539	-1.40909	28.07	APOBEC3F	apolipoprotein B mRNA editing enzyme catalytic subunit 3F	ENSG00000128394
113219467	0.0372	0.0103	0.549	-2.56679	-1.40958	9142.93	MIR12136	microRNA 12136
23729	1.63e-05	8.61e-07	0.286	-4.92098	-1.40985	80.5	SHPK	sedoheptulokinase	ENSG00000197417
7089	0.0259	0.00645	0.518	-2.72386	-1.41021	19.17	TLE2	TLE family member 2, transcriptional corepressor	ENSG00000065717
5997	0.00255	0.000377	0.397	-3.55581	-1.41028	109.32	RGS2	regulator of G protein signaling 2	ENSG00000116741
6309	0.0129	0.00271	0.471	-2.99839	-1.4116	1219.53	SC5D	sterol-C5-desaturase	ENSG00000109929
100189321	0.0598	0.0192	0.603	-2.34227	-1.41253	7940.59	TRQ-TTG3-1	tRNA-Gln (anticodon TTG) 3-1
147138	0.00633	0.00113	0.434	-3.25525	-1.4126	35.9	TMC8	transmembrane channel like 8	ENSG00000167895
3158	0.012	0.00246	0.467	-3.02821	-1.41276	8535.89	HMGCS2	3-hydroxy-3-methylglutaryl-CoA synthase 2	ENSG00000134240
9590	1.52e-05	7.89e-07	0.286	-4.93809	-1.41331	270.98	AKAP12	A-kinase anchoring protein 12	ENSG00000131016
692088	0.0706	0.024	0.626	-2.25756	-1.41344	212.53	SNORD50B	small nucleolar RNA, C/D box 50B	ENSG00000275072
2022	0.000265	2.46e-05	0.335	-4.21849	-1.41389	365.24	ENG	endoglin	ENSG00000106991
100189074	0.0595	0.019	0.603	-2.34459	-1.41437	7939.6	TRQ-TTG3-3	tRNA-Gln (anticodon TTG) 3-3
4579	0.0678	0.0226	0.621	-2.27935	-1.41454	4698.68	TRNY	tRNA-Tyr
5329	0.000537	5.73e-05	0.352	-4.02372	-1.41478	26.84	PLAUR	plasminogen activator, urokinase receptor	ENSG00000011422
23102	1.91e-08	3.66e-10	0.226	-6.26786	-1.41502	200.46	TBC1D2B	TBC1 domain family member 2B	ENSG00000167202
100189185	0.0593	0.019	0.603	-2.34645	-1.41541	7937.46	TRQ-TTG3-2	tRNA-Gln (anticodon TTG) 3-2
28813	0.029	0.00751	0.53	-2.67348	-1.41631	57.02	IGLV2-23	immunoglobulin lambda variable 2-23	ENSG00000211660
653808	0.0187	0.0043	0.496	-2.85539	-1.41707	31.74	ZG16	zymogen granule protein 16	ENSG00000174992
123879	0.00141	0.000183	0.379	-3.74108	-1.41723	50.61	DCUN1D3	defective in cullin neddylation 1 domain containing 3	ENSG00000188215
[truncated: 862 more rows]

## Sheet: GSE14520
ID	Adjusted p-value	p-value	log2 fold change	Gene Symbol	Entrez Gene ID	GenBank Accession
206239_s_at	1.02e-07	2.77e-09	4.98678	SPINK1	6690	NM_003122
209220_at	3.56e-08	7.41e-10	4.62183	GPC3	2719	L47125
206561_s_at	1.83e-05	1.42e-06	4.47641	AKR1B10	57016	NM_020299
212094_at	2.91e-06	1.58e-07	4.12875	PEG10	23089	BE858180
208650_s_at	2.2e-07	6.97e-09	3.54237	CD24	100133941	BG327863
201291_s_at	1.31e-10	7.96e-13	3.48068	TOP2A	7153	AU159942
205476_at	1.27e-08	2.18e-10	3.44837	CCL20	6364	NM_004591
219918_s_at	1.76e-11	6.09e-14	3.43239	ASPM	259266	NM_018136
209875_s_at	6.66e-05	6.69e-06	3.28935	SPP1	6696	M83248
211470_s_at	1.39e-07	4.02e-09	3.144	SULT1C2	6819	AF186255
202503_s_at	3.2e-11	1.35e-13	3.12965	KIAA0101	9768	NM_014736
202422_s_at	2.59e-07	8.51e-09	3.02514	ACSL4	2182	NM_022977
201890_at	2.03e-09	2.25e-11	3.02067	RRM2	6241	BE966236
218039_at	1.44e-10	9.18e-13	2.96661	NUSAP1	51203	NM_016359
205890_s_at	1.87e-06	9.22e-08	2.96628	UBD///GABBR1	10537///2550	NM_006398
204694_at	0.00478	0.00112	2.89334	AFP	174	NM_001134
218350_s_at	6.77e-10	6.02e-12	2.82241	GMNN	51053	NM_015895
204026_s_at	1.12e-10	6.53e-13	2.75874	ZWINT	11130	NM_007057
213194_at	4.83e-07	1.82e-08	2.68306	ROBO1	6091	BF059159
209773_s_at	2.09e-08	3.83e-10	2.66379	RRM2	6241	BC001886
209218_at	1.31e-06	6.01e-08	2.63864	SQLE	6713	AF098865
201839_s_at	0.000714	0.000115	2.63823	EPCAM	4072	NM_002354
201417_at	0.000122	1.38e-05	2.59987	SOX4	6659
205342_s_at	5.37e-07	2.06e-08	2.57988	SULT1C2	6819	NM_001056
218585_s_at	2.56e-09	2.95e-11	2.57905	DTL	51514
201468_s_at	0.000654	0.000104	2.5726	NQO1	1728	NM_000903
210519_s_at	0.000577	8.91e-05	2.57091	NQO1	1728	BC000906
203213_at	5.87e-09	8.62e-11	2.54111	CDK1	983	AL524035
211762_s_at	1.75e-10	1.18e-12	2.52874	KPNA2	3838	BC005978
209560_s_at	0.0165	0.00508	2.50789	DLK1	8788	U15979
218009_s_at	2.06e-09	2.29e-11	2.44623	PRC1	9055	NM_003981
201416_at	4.88e-06	2.95e-07	2.43316	SOX4	6659	NM_003107
201292_at	3.21e-09	3.98e-11	2.42184	TOP2A	7153	AL561834
208029_s_at	3.96e-05	3.62e-06	2.40017	LAPTM4B	55353	NM_018407
201088_at	6.64e-11	3.49e-13	2.38315	KPNA2	3838	NM_002266
213222_at	1.07e-06	4.74e-08	2.37817	PLCB1	23236
202779_s_at	3.11e-08	6.25e-10	2.36084	UBE2S	27338	NM_014501
203554_x_at	4.86e-10	4.03e-12	2.30967	PTTG1	9232	NM_004219
208767_s_at	1.6e-05	1.21e-06	2.30614	LAPTM4B	55353
33323_r_at	0.000293	3.92e-05	2.30217	SFN	2810	X57348
218883_s_at	1.24e-07	3.51e-09	2.30197	CENPU	79682	NM_024629
202345_s_at	8.31e-08	2.2e-09	2.29847	FABP5	2171	NM_001444
211980_at	2.59e-07	8.51e-09	2.29322	COL4A1	1282	AI922605
202589_at	2.45e-07	7.99e-09	2.2827	TYMS	7298	NM_001071
207828_s_at	1.22e-09	1.21e-11	2.24671	CENPF	1063	NM_016343
222077_s_at	3.2e-11	1.35e-13	2.23525	RACGAP1	29127	AU153848
204351_at	0.011	0.00309	2.21444	S100P	6286	NM_005980
219787_s_at	1.12e-08	1.86e-10	2.20357	ECT2	1894	NM_018098
217820_s_at	1.27e-09	1.28e-11	2.20206	ENAH	55740	NM_018212
201251_at	1.04e-06	4.58e-08	2.20004	PKM	5315	NM_002654
203819_s_at	0.000102	1.11e-05	2.17406	IGF2BP3	10643	AU160004
203755_at	4.6e-09	6.3e-11	2.14521	BUB1B	701	NM_001211
206102_at	8.91e-09	1.43e-10	2.13676	GINS1	9837	NM_021067
208079_s_at	1.6e-09	1.66e-11	2.12654	AURKA	6790	NM_003600
212531_at	0.000413	5.93e-05	2.12206	LCN2	3934	NM_005564
214039_s_at	1.97e-07	6.15e-09	2.1159	LAPTM4B	55353	T15777
212092_at	0.000602	9.37e-05	2.10977	PEG10	23089	BE858180
201664_at	1.5e-11	5.02e-14	2.10187	SMC4	10051	AL136877
216379_x_at	0.000221	2.8e-05	2.10069	CD24	100133941
208962_s_at	0.000117	1.31e-05	2.09774	MIR1908///FADS1	100302263///3992	BE540552
209714_s_at	4.92e-08	1.12e-09	2.08056	CDKN3	1033	AF213033
266_s_at	0.000205	2.57e-05	2.06304	CD24	100133941	L33930
209771_x_at	0.000154	1.82e-05	2.06232	CD24	100133941
203820_s_at	0.00015	1.77e-05	2.06207	IGF2BP3	10643	NM_006547
212551_at	2.1e-08	3.86e-10	2.06063	CAP2	10486	NM_006366
218847_at	2.19e-05	1.77e-06	2.0548	IGF2BP2	10644	NM_006548
213241_at	6.6e-07	2.64e-08	2.0428	PLXNC1	10154	AF035307
212554_at	1.18e-07	3.3e-09	2.04064	CAP2	10486	N90755
205436_s_at	1.66e-10	1.1e-12	2.01988	H2AFX	3014	NM_002105
212193_s_at	4.39e-09	5.98e-11	2.01313	LARP1	23367	BE881529
201714_at	4.14e-09	5.53e-11	1.9925	TUBG1	7283	NM_001070
202404_s_at	0.00475	0.00112	1.98113	COL1A2	1278	NM_000089
209035_at	5.51e-07	2.12e-08	1.9793	MDK	4192	M69148
218963_s_at	0.00173	0.000331	1.97077	KRT23	25984	NM_015515
214710_s_at	3.22e-07	1.11e-08	1.96661	CCNB1	891	BE407516
203477_at	1.61e-05	1.22e-06	1.95413	COL15A1	1306	NM_001855
201930_at	1.14e-08	1.92e-10	1.94977	MCM6	4175	NM_005915
213668_s_at	0.000113	1.26e-05	1.94573	SOX4	6659
205343_at	1.05e-05	7.38e-07	1.94478	SULT1C2	6819	NM_001056
218816_at	1.74e-09	1.83e-11	1.93491	LRRC1	55227	NM_018214
213503_x_at	4.77e-06	2.87e-07	1.92163	ANXA2	302	BE908217
201584_s_at	1.64e-13	2.06e-16	1.91328	DDX39A	10212	NM_005804
204825_at	9.08e-09	1.46e-10	1.91024	MELK	9833	NM_014791
201590_x_at	4.32e-06	2.57e-07	1.90982	ANXA2	302	NM_004039
210427_x_at	4.81e-06	2.91e-07	1.89724	ANXA2	302	BC001388
202954_at	2.31e-09	2.61e-11	1.89124	UBE2C	11065	NM_007019
219978_s_at	7.32e-08	1.88e-09	1.8825	NUSAP1	51203	NM_018454
202705_at	5.64e-09	8.25e-11	1.88213	CCNB2	9133	NM_004701
202870_s_at	7.6e-07	3.1e-08	1.87296	CDC20	991	NM_001255
221529_s_at	1.31e-08	2.26e-10	1.87237	PLVAP	83483	AF326591
201841_s_at	1.05e-11	3.06e-14	1.86883	HSPB1	3315	NM_001540
205449_at	7.6e-11	4.13e-13	1.86766	SAC3D1	29901	NM_013299
213492_at	0.00743	0.00192	1.85554	COL2A1	1280	X06268
218662_s_at	9.06e-07	3.84e-08	1.84692	NCAPG	64151	NM_022346
202936_s_at	8.75e-05	9.28e-06	1.84326	SOX9	6662	NM_000346
208808_s_at	6.76e-06	4.4e-07	1.8388	HMGB2	3148	BC000903
204017_at	3.87e-05	3.53e-06	1.83377	KDELR3	11015	NM_006855
205830_at	0.000166	2.01e-05	1.82765	CLGN	1047	NM_004362
213175_s_at	1.96e-11	7.05e-14	1.81142	SNRPB	6628
208964_s_at	0.000341	4.71e-05	1.80845	MIR1908///FADS1	100302263///3992	AL512760
205807_s_at	2.61e-08	5.02e-10	1.80199	TUFT1	7286	NM_020127
218237_s_at	2.62e-05	2.21e-06	1.79573	SLC38A1	81539	NM_030674
209044_x_at	3.94e-17	2.3e-20	1.78812	SF3B4	10262	BC004273
202651_at	1.85e-06	9.13e-08	1.78729	LPGAT1	9926	NM_014873
203429_s_at	1.66e-10	1.09e-12	1.78601	SUCO	51430	NM_016227
204092_s_at	1.83e-09	1.94e-11	1.78579	AURKA	6790	NM_003600
217755_at	3.92e-09	5.1e-11	1.77711	HN1	51155	AF060925
200052_s_at	3.52e-06	2.02e-07	1.77643	ILF2	3608	NM_004515
201201_at	7e-09	1.07e-10	1.77206	CSTB	1476	NM_000100
204170_s_at	1.7e-06	8.23e-08	1.77003	CKS2	1164	NM_001827
207165_at	6.38e-08	1.57e-09	1.76599	HMMR	3161	NM_012485
33322_i_at	0.00138	0.000252	1.76592	SFN	2810	X57348
204023_at	2.28e-07	7.31e-09	1.76102	RFC4	5984	NM_002916
203358_s_at	3.46e-08	7.1e-10	1.75717	EZH2	2146	NM_004456
210052_s_at	4.86e-07	1.84e-08	1.75422	TPX2	22974	AF098158
211981_at	1.11e-05	7.94e-07	1.75167	COL4A1	1282	NM_001845
201681_s_at	1.88e-09	2.01e-11	1.74793	DLG5	9231	AB011155
205361_s_at	2.81e-09	3.4e-11	1.74768	PFDN4	5203
202935_s_at	0.000673	0.000108	1.74658	SOX9	6662
218728_s_at	3.21e-09	3.99e-11	1.74129	CNIH4	29097
209392_at	0.000563	8.64e-05	1.74119	ENPP2	5168	L35594
201663_s_at	5.74e-07	2.22e-08	1.74104	SMC4	10051	NM_005496
211964_at	3.76e-05	3.41e-06	1.73789	COL4A2	1284	X05610
201128_s_at	3.64e-11	1.6e-13	1.73558	ACLY	47	NM_001096
201943_s_at	4.29e-07	1.57e-08	1.7272	CPD	1362	NM_001304
200770_s_at	3.39e-08	6.92e-10	1.7261	LAMC1	3915	NM_002293
210983_s_at	7.35e-07	2.98e-08	1.71974	MCM7	4176	AF279900
204688_at	0.000157	1.88e-05	1.71491	SGCE	8910	NM_003919
216237_s_at	4.92e-08	1.12e-09	1.7137	MCM5	4174
204822_at	1.65e-06	7.93e-08	1.71088	TTK	7272	NM_003318
204083_s_at	1.92e-06	9.54e-08	1.70889	TPM2	7169	NM_003289
219010_at	6.25e-06	4e-07	1.70639	C1orf106	55765	NM_018265
209160_at	7.92e-07	3.29e-08	1.69626	AKR1C3	8644	AB018580
204602_at	0.0235	0.00786	1.68684	DKK1	22943	NM_012242
218051_s_at	4.44e-05	4.16e-06	1.68392	NT5DC2	64943	NM_022908
200771_at	4.39e-06	2.62e-07	1.67518	LAMC1	3915	NM_002293
205054_at	0.00132	0.000238	1.6679	NEB	4703	NM_004543
213577_at	0.000171	2.08e-05	1.66589	SQLE	6713	AA639705
218905_at	2.99e-11	1.2e-13	1.66435	INTS8	55656	NM_017864
206074_s_at	3.06e-07	1.04e-08	1.66374	HMGA1	3159	NM_002131
202107_s_at	5.47e-07	2.1e-08	1.65832	MCM2	4171	NM_004526
202963_at	4.56e-08	1.02e-09	1.6566	RFX5	5993
218782_s_at	3.45e-05	3.07e-06	1.65659	ATAD2	29028	NM_014109
219404_at	5.93e-07	2.3e-08	1.65108	EPS8L3	79574	NM_024526
201940_at	4.75e-06	2.86e-07	1.64936	CPD	1362	AA897514
202095_s_at	7.02e-07	2.83e-08	1.64749	BIRC5	332	NM_001168
200910_at	5.57e-13	9e-16	1.64661	LOC101927137///CCT3	101927137///7203	NM_005998
221731_x_at	0.00515	0.00123	1.64536	VCAN	1462	BF218922
202310_s_at	0.00581	0.00143	1.64338	COL1A1	1277	K01228
201378_s_at	5.59e-10	4.8e-12	1.63782	UBAP2L	9898	NM_014847
201377_at	7.76e-12	2.13e-14	1.63441	UBAP2L	9898	NM_014847
209772_s_at	2.05e-05	1.64e-06	1.63114	CD24	100133941	X69397
221729_at	5.2e-05	5.02e-06	1.62415	COL5A2	1290	AL575735
204162_at	3.85e-09	4.98e-11	1.62232	NDC80	10403	NM_006101
204767_s_at	1.09e-08	1.81e-10	1.62052	FEN1	2237	BC000323
200916_at	8.65e-08	2.31e-09	1.61751	TAGLN2	8407	NM_003564
203120_at	2.62e-10	1.9e-12	1.61434	TP53BP2	7159	NM_005426
202381_at	5.73e-05	5.59e-06	1.61345	ADAM9	8754	NM_003816
210839_s_at	0.000363	5.08e-05	1.60918	ENPP2	5168	D45421
202690_s_at	8.67e-08	2.32e-09	1.60865	SNRPD1	6632	BC001721
55065_at	2.81e-09	3.39e-11	1.59506	MARK4	57787	AL120554
204823_at	0.000876	0.000147	1.59445	NAV3	89795	NM_014903
213134_x_at	1.86e-06	9.17e-08	1.59433	BTG3	10950
209803_s_at	0.000811	0.000135	1.58834	PHLDA2	7262	AF001294
201555_at	1.96e-07	6.08e-09	1.58478	MCM3	4172	NM_002388
205047_s_at	0.00137	0.00025	1.58219	ASNS	440	NM_001673
200788_s_at	1.14e-11	3.38e-14	1.5816	PEA15	8682	NM_003768
201136_at	7.18e-05	7.32e-06	1.57956	PLP2	5355	NM_002668
209825_s_at	4.39e-09	5.95e-11	1.57825	MIR3658///UCK2	100500832///7371	BC002906
208963_x_at	0.000374	5.27e-05	1.57545	MIR1908///FADS1	100302263///3992	AL512760
208926_at	5.85e-08	1.41e-09	1.57462	NEU1	4758	U84246
210559_s_at	1.04e-06	4.58e-08	1.57407	CDK1	983	D88357
209154_at	9.97e-06	6.96e-07	1.57395	P2RX5-TAX1BP3///TAX1BP3	100533970///30851	AF234997
200623_s_at	1.24e-07	3.53e-09	1.57372	CALM3///CALM2///CALM1	808///805///801	NM_005184
212055_at	5.67e-08	1.35e-09	1.56448	TPGS2	25941	BF689173
204641_at	1.61e-07	4.79e-09	1.56397	NEK2	4751	NM_002497
213429_at	0.00095	0.000163	1.56377	BICC1	80114	AW025579
210827_s_at	7.43e-07	3.02e-08	1.56069	ELF3	1999	U73844
203411_s_at	3.81e-10	3.03e-12	1.54708	LMNA	4000	NM_005572
217946_s_at	7.66e-08	1.99e-09	1.54584	SAE1	10055	NM_005500
202983_at	1.7e-06	8.23e-08	1.54576	HLTF	6596	AI760760
213911_s_at	1.46e-06	6.89e-08	1.54464	H2AFZ	3015	BF718636
217728_at	0.00577	0.00142	1.54384	S100A6	6277	NM_014624
218308_at	8.73e-10	8.15e-12	1.53358	TACC3	10460	NM_006342
210609_s_at	1.78e-05	1.38e-06	1.53358	TP53I3	9540	BC000474
209408_at	3.31e-06	1.86e-07	1.53297	KIF2C	11004	U63743
201327_s_at	1.95e-10	1.35e-12	1.53145	CCT6A	908	NM_001762
212520_s_at	4.83e-08	1.09e-09	1.5281	SMARCA4	6597
211340_s_at	5.44e-06	3.39e-07	1.51722	MIR6756///MCAM	102465453///4162	M28882
202635_s_at	8.06e-06	5.4e-07	1.51523	POLR2K	5440	NM_005034
209836_x_at	7.96e-09	1.26e-10	1.50822	BOLA2B///BOLA2	654483///552900	AF060511
219630_at	0.0131	0.00385	1.50815	PDZK1IP1	10158	NM_005764
203228_at	1.51e-06	7.19e-08	1.50652	PAFAH1B3	5050	NM_002573
218229_s_at	2.78e-09	3.34e-11	1.50266	POGK	57645	NM_017542
209386_at	0.000579	8.96e-05	1.50073	TM4SF1	4071
212563_at	1.1e-05	7.77e-07	1.5	MIR7112///BOP1	102465906///23246	BG491842
200607_s_at	3.5e-06	2e-07	1.49911	RAD21	5885	BG289967
205542_at	0.00143	0.000263	1.49805	STEAP1	26872	NM_012449
201697_s_at	1.06e-10	6.14e-13	1.49552	DNMT1	1786	NM_001379
200875_s_at	3.12e-07	1.07e-08	1.49227	MIR1292///SNORD110///SNORD86///SNORD57///NOP56	100302138///692213///692201///26792///10528	NM_006392
202275_at	0.000101	1.11e-05	1.49077	G6PD	2539	NM_000402
208659_at	1.35e-06	6.22e-08	1.49022	CLIC1	1192	AF034607
213793_s_at	0.000307	4.14e-05	1.47829	HOMER1	9456
218594_at	2.68e-09	3.19e-11	1.47719	HEATR1	55127	NM_018072
201578_at	9.41e-05	1.01e-05	1.47254	PODXL	5420	NM_005397
218638_s_at	6.95e-05	7.04e-06	1.47253	LOC100130872///SPON2	100130872///10417	NM_012445
218966_at	1.62e-07	4.81e-09	1.47064	MYO5C	55930	NM_018728
212022_s_at	1.2e-05	8.7e-07	1.46915	MKI67	4288	AU132185
204620_s_at	0.00754	0.00195	1.46899	VCAN	1462	NM_004385
204537_s_at	0.00133	0.000242	1.46764	MIR452///MIR224///GABRE	574412///407009///2564	NM_004961
219192_at	3.66e-08	7.7e-10	1.46206	UBAP2	55833	NM_018449
218251_at	4.29e-07	1.58e-08	1.45746	MID1IP1	58526	NM_021242
209219_at	2.03e-09	2.24e-11	1.4567	MIR1236///NELFE	100302242///7936	L03411
201818_at	4.17e-05	3.86e-06	1.45616	LPCAT1	79888	NM_024830
200808_s_at	1.2e-06	5.45e-08	1.45317	ZYX	7791	NM_003461
218755_at	3.45e-07	1.2e-08	1.45283	KIF20A	10112	NM_005733
213720_s_at	1.45e-08	2.54e-10	1.45084	SMARCA4	6597
200787_s_at	6.46e-09	9.68e-11	1.44513	PEA15	8682	BC002426
200853_at	3.63e-05	3.27e-06	1.44425	H2AFZ	3015	NM_002106
222281_s_at	0.0166	0.00511	1.43391	LOC101929219///LOC100505650///C1orf186	101929219///100505650///440712
218355_at	3.1e-07	1.06e-08	1.42841	KIF4A	24137	AF179308
201505_at	0.000379	5.36e-05	1.42598	LAMB1	3912	NM_002291
201275_at	2.7e-05	2.28e-06	1.42461	FDPS	2224	NM_002004
204141_at	6.56e-05	6.58e-06	1.4234	TUBB2A	7280	NM_001069
208816_x_at	3.32e-05	2.94e-06	1.42235	ANXA2P2	304	M62898
201516_at	2.11e-06	1.07e-07	1.42222	SRM	6723	NM_003132
202219_at	0.00317	0.000683	1.41987	SLC6A8	6535	NM_005629
211058_x_at	3.72e-09	4.74e-11	1.41874	TUBA1B	10376	BC006379
211072_x_at	2.6e-09	3.02e-11	1.41693	TUBA1B	10376	BC006481
202469_s_at	3.66e-10	2.85e-12	1.41664	CPSF6	11052	NM_007007
217771_at	0.00645	0.00162	1.41593	GOLM1	51280	NM_016548
220755_s_at	5.16e-07	1.96e-08	1.41584	C6orf48	50854
208815_x_at	7.82e-08	2.05e-09	1.41426	HSPA4	3308	AB023420
212605_s_at	4.3e-05	4.01e-06	1.4135	NUDT3	11165	AK025759
221538_s_at	1.86e-07	5.71e-09	1.41343	PLXNA1	5361	T16388
211947_s_at	3.92e-09	5.11e-11	1.41247	PRRC2C	23215
201090_x_at	4.46e-08	9.91e-10	1.41173	TUBA1B	10376	NM_006082
208651_x_at	0.00156	0.000291	1.41157	CD24	100133941	BG327863
212591_at	2.86e-10	2.11e-12	1.41147	ARID4B///RBM34	51742///23029
213646_x_at	4.21e-08	9.21e-10	1.41033	TUBA1B	10376	BE300252
219862_s_at	3.53e-08	7.31e-10	1.40762	NARF	26502	NM_012336
211071_s_at	0.0142	0.00423	1.40701	MLLT11	10962	BC006471
208611_s_at	3.08e-11	1.25e-13	1.4011	SPTAN1	6709	U83867
201850_at	5.29e-06	3.26e-07	1.39992	CAPG	822	NM_001747
202261_at	1.99e-10	1.4e-12	1.3986	VPS72	6944	NM_005997
215017_s_at	2.35e-05	1.92e-06	1.39675	FNBP1L	54874	AW270932
213869_x_at	1.7e-06	8.23e-08	1.39466	THY1	7070	AA218868
201669_s_at	0.000343	4.76e-05	1.39369	MARCKS	4082	NM_002356
213088_s_at	7.87e-09	1.24e-10	1.39098	DNAJC9	23234	BE551340
205506_at	0.000507	7.58e-05	1.38924	VIL1	7429	NM_007127
215034_s_at	0.00166	0.000314	1.38901	TM4SF1	4071
200632_s_at	1.19e-05	8.56e-07	1.38729	NDRG1	10397	NM_006096
219293_s_at	6.4e-11	3.31e-13	1.38663	OLA1	29789	NM_013341
210896_s_at	0.00287	0.000608	1.38569	ASPH	444	AF306765
221261_x_at	0.00118	0.000209	1.38562	SNORA11E///SNORA11D///MAGED4///MAGED4B	101340250///100124541///728239///81557	NM_030801
212058_at	5.01e-08	1.15e-09	1.38512	U2SURP	23350
211750_x_at	5.32e-08	1.24e-09	1.38481	TUBA1C	84790	BC005946
209852_x_at	1.63e-10	1.05e-12	1.38326	PSME3	10197	BC001423
200998_s_at	2.67e-09	3.15e-11	1.38132	CKAP4	10970
209268_at	6.4e-11	3.33e-13	1.37987	VPS45	11311	AF165513
201266_at	0.000983	0.000169	1.37797	TXNRD1	7296	NM_003330
214097_at	1.88e-05	1.47e-06	1.3748	RPS21	6227
202153_s_at	4.86e-10	4.08e-12	1.37361	NUP62	23636	NM_016553
201418_s_at	0.000161	1.94e-05	1.37347	SOX4	6659	NM_003107
208691_at	1.19e-05	8.56e-07	1.37322	TFRC	7037	BC001188
201797_s_at	2.3e-07	7.4e-09	1.3728	VARS	7407	NM_006295
202846_s_at	2.03e-10	1.43e-12	1.36872	PIGC	5279	NM_002642
202679_at	6.79e-08	1.69e-09	1.36665	NPC1	4864	NM_000271
212445_s_at	1.24e-05	9.02e-07	1.36475	NEDD4L	23327
212081_x_at	1.45e-10	9.32e-13	1.36313	PRRC2A	7916
204173_at	8.39e-08	2.23e-09	1.36294	MYL6B	140465	NM_002475
204720_s_at	0.000184	2.27e-05	1.3628	DNAJC6	9829	AV729634
212828_at	2.04e-06	1.03e-07	1.36179	SYNJ2	8871	AA191573
221923_s_at	4.46e-08	9.93e-10	1.35998	NPM1	4869
203362_s_at	2.16e-06	1.11e-07	1.35907	MAD2L1	4085	NM_002358
204905_s_at	1.83e-06	8.98e-08	1.35607	EEF1E1	9521	NM_004280
202220_at	3e-10	2.24e-12	1.35562	KIAA0907	22889	NM_014949
200966_x_at	2.4e-05	1.97e-06	1.35493	ALDOA	226	NM_000034
200652_at	1.2e-09	1.18e-11	1.35212	SSR2	6746	NM_003145
208743_s_at	4.61e-08	1.03e-09	1.3521	YWHAB	7529	BC001359
203936_s_at	0.0055	0.00134	1.35057	MMP9	4318	NM_004994
203262_s_at	2.41e-06	1.26e-07	1.34934	FAM50A	9130	NM_004699
218663_at	1.71e-06	8.31e-08	1.34645	NCAPG	64151	NM_022346
201956_s_at	4.88e-12	1.21e-14	1.34352	GNPAT	8443	NM_014236
205034_at	5.28e-05	5.1e-06	1.34265	CCNE2	9134
208821_at	2.12e-06	1.08e-07	1.34189	SNRPB	6628	J04564
209610_s_at	2.14e-06	1.09e-07	1.34101	SLC1A4	6509	BF340083
208753_s_at	2.58e-07	8.46e-09	1.33925	NAP1L1	4673	BC002387
201941_at	4.56e-05	4.29e-06	1.33848	CPD	1362	BE349147
212765_at	2.54e-07	8.28e-09	1.33702	CAMSAP2	23271	AB029001
222036_s_at	1.22e-06	5.57e-08	1.33702	MCM4	4173
218187_s_at	3.94e-06	2.31e-07	1.33629	C8orf33	65265	NM_023080
209071_s_at	0.0044	0.00102	1.33333	RGS5	8490	AF159570
207945_s_at	4.25e-07	1.55e-08	1.33261	CSNK1D	1453	NM_001893
209251_x_at	6.55e-08	1.62e-09	1.33229	TUBA1C	84790	BC004949
208794_s_at	2.03e-06	1.02e-07	1.33088	SMARCA4	6597	D26156
205352_at	7.74e-05	8.03e-06	1.32521	SERPINI1	5274	NM_005025
212639_x_at	9.97e-07	4.33e-08	1.32414	TUBA1B	10376	AL581768
211594_s_at	7.09e-08	1.8e-09	1.3229	MRPL9	65005	AB049636
208694_at	5.49e-07	2.11e-08	1.32253	PRKDC	5591	U47077
204244_s_at	5.02e-06	3.07e-07	1.32202	DBF4	10926	NM_006716
202733_at	4.82e-05	4.59e-06	1.32133	LOC101927705///P4HA2	101927705///8974	NM_004199
203693_s_at	1.15e-05	8.25e-07	1.32023	E2F3	1871	NM_001949
217733_s_at	2.73e-06	1.47e-07	1.31568	TMSB10	9168	NM_021103
210986_s_at	2.11e-05	1.68e-06	1.31379	TPM1	7168	Z24727
204146_at	1e-05	7e-07	1.31281	RAD51AP1	10635	BE966146
200750_s_at	6.07e-05	6e-06	1.31062	RAN	5901	AF054183
202693_s_at	1.85e-06	9.13e-08	1.30973	STK17A	9263	NM_004760
202813_at	7.69e-10	6.97e-12	1.30954	TARBP1	6894	NM_005646
209387_s_at	0.00335	0.000732	1.30883	TM4SF1	4071	M90657
202806_at	0.000141	1.65e-05	1.30874	DBN1	1627	NM_004395
218353_at	0.00174	0.000333	1.3085	RGS5	8490
205229_s_at	0.00265	0.000554	1.30774	COCH	1690
202748_at	6.62e-06	4.3e-07	1.305	GBP2	2634	NM_004120
207332_s_at	9.64e-05	1.04e-05	1.30194	TFRC	7037	NM_003234
218788_s_at	1.38e-06	6.42e-08	1.30148	SMYD3	64754	NM_022743
205548_s_at	2.82e-05	2.41e-06	1.30105	BTG3	10950	NM_006806
214948_s_at	1.31e-07	3.77e-09	1.29836	TMF1	7110	AL050136
208319_s_at	1.96e-05	1.54e-06	1.29793	RBM3	5935	NM_006743
203414_at	0.000307	4.14e-05	1.29741	MMD	23531	NM_012329
200765_x_at	1.94e-09	2.11e-11	1.29726	CTNNA1	1495	NM_001903
202543_s_at	2.75e-06	1.48e-07	1.29715	GMFB	2764	BC005359
214687_x_at	2.02e-05	1.6e-06	1.29599	ALDOA	226
208795_s_at	7.53e-07	3.07e-08	1.2933	MCM7	4176	D55716
209942_x_at	0.0605	0.0253	1.2917	MAGEA6///MAGEA3	4105///4102	BC000340
214612_x_at	0.0535	0.0216	1.29041	MAGEA6	4105	U10691
221050_s_at	1.54e-07	4.53e-09	1.28982	GTPBP2	54676	NM_019096
203714_s_at	2.17e-10	1.55e-12	1.28962	TBCE	6905	NM_003193
203316_s_at	9.15e-07	3.9e-08	1.28659	SNRPE	6635	NM_003094
201897_s_at	7e-05	7.09e-06	1.28651	CKS1B	1163
212168_at	2.01e-05	1.6e-06	1.28541	RBM12	10137	AL514547
208677_s_at	2.35e-05	1.92e-06	1.28314	BSG	682	L20471
200990_at	2.14e-08	3.94e-10	1.28261	TRIM28	10155	NM_005762
201579_at	0.001	0.000174	1.28196	FAT1	2195	NM_005245
205740_s_at	4.13e-11	1.87e-13	1.28013	RBM42	79171	NM_024321
212167_s_at	3.06e-06	1.68e-07	1.27869	SMARCB1	6598
208977_x_at	3e-08	5.97e-10	1.27861	TUBB4B	10383	BC004188
202874_s_at	0.000606	9.47e-05	1.27811	ATP6V1C1	528	NM_001695
44783_s_at	0.000324	4.43e-05	1.27502	HEY1	23462	R61374
206364_at	1.2e-07	3.37e-09	1.27454	KIF14	9928	NM_014875
201518_at	2.15e-06	1.09e-07	1.27433	CBX1	10951	NM_006807
201791_s_at	0.00229	0.000465	1.27295	DHCR7	1717	NM_001360
205290_s_at	7.8e-06	5.19e-07	1.27109	BMP2	650	NM_001200
208921_s_at	0.00156	0.000292	1.27091	SRI	6717	L12387
200644_at	0.000535	8.12e-05	1.26986	MARCKSL1	65108	NM_023009
213712_at	0.000503	7.51e-05	1.26778	ELOVL2	54898	BF508639
218872_at	0.00401	0.00091	1.26716	TESC	54997	NM_017899
209675_s_at	6.31e-09	9.41e-11	1.26623	HNRNPUL1	11100	BC004242
216623_x_at	0.00491	0.00116	1.26598	TOX3	27324
201577_at	7.71e-05	7.99e-06	1.2654	NME1	4830	NM_000269
214512_s_at	6.32e-07	2.51e-08	1.26427	SUB1	10923	NM_006713
211015_s_at	0.000438	6.37e-05	1.26413	HSPA4	3308	L12723
204510_at	1.36e-06	6.29e-08	1.26388	CDC7	8317	NM_003503
201467_s_at	0.00273	0.000572	1.26385	NQO1	1728
201469_s_at	1.6e-05	1.21e-06	1.26381	SHC1	6464
202720_at	1.31e-05	9.6e-07	1.26222	TES	26136	NM_015641
202246_s_at	3.36e-06	1.9e-07	1.26179	CDK4	1019	NM_000075
208103_s_at	5.51e-07	2.12e-08	1.26162	ANP32E	81611	NM_030920
201202_at	2.34e-06	1.21e-07	1.26126	PCNA	5111	NM_002592
214055_x_at	4.45e-07	1.65e-08	1.26032	PRRC2C	23215
201656_at	1.14e-08	1.92e-10	1.25954	ITGA6	3655	NM_000210
220948_s_at	0.000524	7.92e-05	1.25711	ATP1A1	476	NM_000701
213476_x_at	9.38e-07	4.02e-08	1.25678	TUBB3	10381	AL565749
209644_x_at	0.0051	0.00122	1.2564	CDKN2A	1029	U38945
200783_s_at	1.27e-07	3.61e-09	1.25457	STMN1	3925	NM_005563
212977_at	0.000552	8.43e-05	1.25431	ACKR3	57007
210978_s_at	1.71e-05	1.31e-06	1.25117	TAGLN2	8407	BC002616
202421_at	8.29e-06	5.57e-07	1.25031	IGSF3	3321	AB007935
201639_s_at	5.73e-08	1.37e-09	1.25004	MIR6849///MIR1234///MIR939///CPSF1	102466749///100302196///100126351///29894	NM_013291
201771_at	1.06e-09	1.02e-11	1.24657	SCAMP3	10067	NM_005698
206116_s_at	0.00487	0.00115	1.24638	TPM1	7168	NM_000366
201001_s_at	4.22e-08	9.24e-10	1.2458	TMEM189-UBE2V1///TMEM189///UBE2V2///UBE2V1	387522///387521///7336///7335	BG164064
203284_s_at	2.97e-06	1.62e-07	1.24548	HS2ST1	9653	AW151887
209173_at	0.00995	0.00274	1.24435	AGR2	10551	AF088867
202185_at	8.2e-07	3.42e-08	1.24411	PLOD3	8985	NM_001084
201587_s_at	2.03e-05	1.62e-06	1.24178	IRAK1	3654	NM_001569
203215_s_at	6.57e-05	6.59e-06	1.24016	MYO6	4646
210428_s_at	2.62e-10	1.91e-12	1.24014	HGS	9146	AF260566
208095_s_at	2.25e-08	4.2e-10	1.23931	SRP72	6731	NM_001222
211651_s_at	0.000847	0.000142	1.23921	LAMB1	3912	M20206
212251_at	1.37e-05	1.01e-06	1.23757	MTDH	92140	AI972475
215867_x_at	0.000649	0.000103	1.23699	CA12	771	AL050025
204203_at	4.24e-05	3.95e-06	1.23645	CEBPG	1054	NM_001806
200843_s_at	3.47e-08	7.16e-10	1.23587	EPRS	2058	NM_004446
202193_at	1.43e-05	1.07e-06	1.23576	LIMK2	3985	NM_005569
201764_at	5.21e-07	1.98e-08	1.23572	TMEM106C	79022	NM_024056
214920_at	0.00266	0.000555	1.23566	THSD7A	221981
203159_at	8.47e-06	5.73e-07	1.23457	GLS	2744	AB020645
217975_at	0.00256	0.000532	1.23089	TCEAL9	51186	NM_016303
203764_at	1.98e-06	9.87e-08	1.2302	DLGAP5	9787	NM_014750
215235_at	2.72e-11	1.04e-13	1.2288	SPTAN1	6709	AL110273
205345_at	1.51e-07	4.43e-09	1.22737	BARD1	580	NM_000465
214728_x_at	1.76e-07	5.3e-09	1.22725	SMARCA4	6597
217404_s_at	0.0125	0.00363	1.22596	COL2A1	1280	X16468
210665_at	0.011	0.00311	1.2259	TFPI	7035	AF021834
37462_i_at	2.87e-06	1.56e-07	1.22548	SF3A2	8175	L21990
209070_s_at	0.000963	0.000165	1.22545	RGS5	8490
212512_s_at	6.04e-08	1.46e-09	1.22465	CARM1	10498	AA551784
203085_s_at	0.00136	0.000248	1.22414	TGFB1	7040	BC000125
218768_at	9.1e-07	3.87e-08	1.22412	NUP107	57122	NM_020401
208949_s_at	0.00355	0.000787	1.224	LGALS3	3958	BC001120
212539_at	7.25e-08	1.85e-09	1.22317	CHD1L	9557
203022_at	3.34e-06	1.88e-07	1.22292	RNASEH2A	10535	NM_006397
217419_x_at	1.44e-06	6.77e-08	1.22227	AGRN	375790
213330_s_at	4.88e-07	1.85e-08	1.22126	STIP1	10963	BE886580
200872_at	0.000819	0.000136	1.21974	S100A10	6281	NM_002966
219148_at	6.48e-05	6.48e-06	1.2167	PBK	55872	NM_018492
218543_s_at	3.64e-06	2.09e-07	1.21558	PARP12	64761	NM_022750
205176_s_at	3.09e-05	2.71e-06	1.21512	ITGB3BP	23421	NM_014288
208938_at	4.47e-11	2.18e-13	1.21443	PRCC	5546	BC004913
201594_s_at	9.56e-09	1.56e-10	1.21395	PPP4R1	9989	NM_005134
210987_x_at	0.00122	0.000218	1.21318	TPM1	7168	M19267
200608_s_at	2.97e-09	3.67e-11	1.21289	RAD21	5885	NM_006265
209787_s_at	5.34e-06	3.31e-07	1.21246	HMGN4	10473	BC001282
212371_at	2.2e-05	1.78e-06	1.21228	DESI2	51029	AL049397
201268_at	2.95e-06	1.61e-07	1.20925	NME1-NME2///NME2	654364///4831	NM_002512
209609_s_at	1.81e-11	6.34e-14	1.20819	MRPL9	65005	BC004517
204033_at	2.54e-05	2.12e-06	1.20816	TRIP13	9319	NM_004237
208836_at	0.00131	0.000238	1.20463	ATP1B3	483	U51478
208132_x_at	4.68e-10	3.87e-12	1.20417	PRRC2A	7916	NM_004638
213975_s_at	0.0112	0.00315	1.20401	LYZ	4069	AV711904
203956_at	7.5e-07	3.05e-08	1.20255	MORC2	22880	NM_014941
219024_at	2.74e-06	1.47e-07	1.20168	PLEKHA1	59338	NM_021622
202882_x_at	1.28e-07	3.67e-09	1.20006	NOL7	51406	NM_016167
209899_s_at	2.85e-06	1.54e-07	1.19831	PUF60	22827	AF217197
203721_s_at	9.82e-06	6.84e-07	1.19425	UTP18	51096	NM_016001
201177_s_at	4.59e-07	1.71e-08	1.19355	UBA2	10054	NM_005499
218061_at	1.35e-12	2.57e-15	1.1925	MEA1	4201	NM_014623
211948_x_at	1.84e-07	5.63e-09	1.1915	PRRC2C	23215	BG261071
201479_at	3.4e-05	3.02e-06	1.19097	MIR664B///SNORA56///DKC1	100847052///677835///1736	NM_001363
208850_s_at	4.82e-05	4.59e-06	1.1908	THY1	7070	AL558479
208683_at	2.22e-06	1.14e-07	1.19002	CAPN2	824	M23254
214774_x_at	0.00559	0.00136	1.18997	TOX3	27324
218049_s_at	0.000121	1.37e-05	1.18744	MRPL13	28998	NM_014078
219060_at	2.41e-05	1.98e-06	1.18518	WDYHV1	55093	NM_018024
218829_s_at	8.84e-07	3.73e-08	1.18505	CHD7	55636
214430_at	2.49e-06	1.31e-07	1.18471	GLA	2717	NM_000169
215706_x_at	1.5e-06	7.1e-08	1.18398	ZYX	7791	BC002323
209186_at	6.24e-08	1.53e-09	1.18309	ATP2A2	488	M23114
215714_s_at	5.48e-06	3.43e-07	1.18286	SMARCA4	6597	AF254822
218622_at	1.83e-08	3.25e-10	1.18253	NUP37	79023	NM_024057
218561_s_at	1.86e-06	9.15e-08	1.18182	LYRM4	57128	NM_020408
202633_at	2.76e-07	9.18e-09	1.18142	TOPBP1	11073	NM_007027
206052_s_at	5.68e-06	3.59e-07	1.1811	SLBP	7884	NM_006527
210766_s_at	3.22e-07	1.11e-08	1.18071	CSE1L	1434	AF053640
212285_s_at	1.88e-06	9.34e-08	1.17936	AGRN	375790
202580_x_at	9.87e-07	4.27e-08	1.17922	FOXM1	2305	NM_021953
221730_at	0.00129	0.000233	1.1791	COL5A2	1290	AL575735
205194_at	1.72e-05	1.32e-06	1.17907	PSPH	5723	NM_004577
218059_at	3.34e-06	1.88e-07	1.17812	ZNF706	51123	NM_016096
208148_at	0.0342	0.0125	1.17615	MYH4	4622	NM_017533
204776_at	0.0149	0.00452	1.1753	THBS4	7060	NM_003248
212370_x_at	4.9e-09	6.84e-11	1.17487	LOC101930591///FAM21A///FAM21C	101930591///387680///253725	AL080183
221839_s_at	3.11e-08	6.26e-10	1.17444	UBAP2	55833	AK026088
206632_s_at	0.00116	0.000206	1.17399	APOBEC3B	9582	NM_004900
218757_s_at	6.26e-08	1.54e-09	1.17234	UPF3B	65109	NM_023010
207739_s_at	0.0721	0.0316	1.17223	GAGE12D///GAGE8///GAGE12F///GAGE2A///GAGE12H///GAGE12E///GAGE12B///GAGE12C///GAGE2D///GAGE12J///GAGE12G///GAGE13///GAGE2B///GAGE2E///GAGE12I///GAGE7///GAGE6///GAGE5///GAGE4///GAGE3///GAGE2C///GAGE1	100132399///100101629///100008586///729447///729442///729431///729428///729422///729408///729396///645073///645051///645037///26749///26748///2579///2578///2577///2576///2575///2574///2543	NM_001472
209969_s_at	0.0019	0.000371	1.17212	STAT1	6772	BC002704
212296_at	4.08e-07	1.47e-08	1.17211	PSMD14	10213	NM_005805
201770_at	8.69e-10	8e-12	1.17163	SNRPA	6626	NM_004596
217918_at	4.45e-10	3.64e-12	1.17146	DYNLRB1	83658	NM_014183
201252_at	2e-06	1e-07	1.16976	PSMC4	5704	NM_006503
201412_at	3.27e-06	1.83e-07	1.16857	LRP10	26020	NM_014045
206640_x_at	0.0555	0.0226	1.16761	GAGE12D///GAGE12F///GAGE2A///GAGE12H///GAGE12E///GAGE12B///GAGE12C///GAGE12G///GAGE12I///GAGE7///GAGE6///GAGE5///GAGE4///GAGE2C	100132399///100008586///729447///729442///729431///729428///729422///645073///26748///2579///2578///2577///2576///2574	NM_001477
219295_s_at	0.0278	0.00969	1.1655	PCOLCE2	26577	NM_013363
212218_s_at	0.00717	0.00184	1.1646	FASN	2194	AI954041
209087_x_at	3.4e-05	3.03e-06	1.16402	MCAM	4162	AF089868
219215_s_at	0.00236	0.000482	1.16316	SLC39A4	55630	NM_017767
203963_at	0.00207	0.000413	1.1629	CA12	771	NM_001218
201760_s_at	1.16e-06	5.24e-08	1.16273	WSB2	55884	NM_018639
213671_s_at	1.01e-07	2.74e-09	1.1616	MIR6758///MARS	102465454///4141
211744_s_at	1.1e-05	7.78e-07	1.16139	CD58	965	BC005930
200660_at	0.00194	0.000379	1.16139	S100A11	6282	NM_005620
208700_s_at	0.00449	0.00104	1.16126	TKT	7086	L12711
221522_at	1.95e-06	9.72e-08	1.16117	ANKRD27	84079	AL136784
210720_s_at	4.7e-06	2.83e-07	1.16015	NECAB3	63941	AB039947
202326_at	1.94e-09	2.11e-11	1.16001	EHMT2	10919	NM_006709
200842_s_at	7.19e-09	1.11e-10	1.15879	EPRS	2058
209903_s_at	2.26e-06	1.16e-07	1.15838	ATR	545	U49844
213523_at	0.00575	0.00141	1.15777	CCNE1	898
212160_at	5.76e-05	5.64e-06	1.15761	XPOT	11260
221827_at	3.07e-05	2.68e-06	1.15639	RBCK1	10616	BE788439
210612_s_at	0.000103	1.13e-05	1.15591	SYNJ2	8871	AF318616
212186_at	4.22e-06	2.51e-07	1.15539	ACACA	31	BE855983
205670_at	0.00282	0.000596	1.154	GAL3ST1	9514	NM_004861
210589_s_at	8.37e-09	1.34e-10	1.15368	GBAP1	2630	D13287
209135_at	0.000703	0.000113	1.15306	ASPH	444	AF289489
201485_s_at	1.33e-06	6.13e-08	1.15131	RCN2	5955	BC004892
218726_at	6.37e-09	9.52e-11	1.15072	HJURP	55355	NM_018410
212461_at	0.000134	1.55e-05	1.14881	AZIN1	51582	BF793951
206000_at	0.00541	0.00131	1.14875	MEP1A	4224	NM_005588
213170_at	0.00013	1.49e-05	1.14828	GPX7	2882	AA406605
221433_at	0.00961	0.00262	1.14673	FGF21	26291	NM_019113
212556_at	1.86e-07	5.7e-09	1.14672	SCRIB	23513
202324_s_at	2.87e-06	1.56e-07	1.14652	ACBD3	64746	NM_022735
214164_x_at	0.00099	0.000171	1.14571	CA12	771	BF752277
203073_at	1.64e-10	1.07e-12	1.14505	COG2	22796	NM_007357
200713_s_at	5.22e-06	3.21e-07	1.1448	MAPRE1	22919	NM_012325
205059_s_at	4.04e-07	1.45e-08	1.1442	IDUA	3425	NM_000203
205777_at	0.0129	0.00379	1.14396	DUSP9	1852	NM_001395
200772_x_at	4.12e-09	5.49e-11	1.14329	LOC100506248///MIR1244-2///MIR1244-3///MIR1244-1///LOC728026///PTMA	100506248///100422885///100422872///100302285///728026///5757	NM_002823
212766_s_at	1.46e-07	4.24e-09	1.14056	ISG20L2	81875	AW294587
200661_at	3.06e-07	1.04e-08	1.1398	CTSA	5476	NM_000308
211708_s_at	0.00296	0.00063	1.13929	SCD	6319	BC005807
201942_s_at	2.77e-05	2.36e-06	1.13874	CPD	1362	D85390
211966_at	0.000415	5.97e-05	1.13661	COL4A2	1284
201478_s_at	5.99e-05	5.9e-06	1.13567	MIR664B///SNORA56///DKC1	100847052///677835///1736	U59151
204159_at	0.000312	4.22e-05	1.1338	CDKN2C	1031	NM_001262
208696_at	4.03e-09	5.36e-11	1.13321	CCT5	22948	AF275798
200064_at	1.88e-05	1.47e-06	1.13282	HSP90AB1	3326	AF275719
201264_at	7.25e-08	1.85e-09	1.13171	COPE	11316	NM_007263
209026_x_at	7.31e-06	4.81e-07	1.13128	TUBB	203068	AF141349
214853_s_at	6.13e-07	2.41e-08	1.13101	SHC1	6464	AI091079
211928_at	2.95e-08	5.83e-10	1.1307	DYNC1H1	1778	AB002323
216338_s_at	8.36e-06	5.63e-07	1.12998	YIPF3	25844
202647_s_at	1.97e-05	1.55e-06	1.12982	NRAS	4893	NM_002524
211714_x_at	4.22e-06	2.51e-07	1.1297	TUBB	203068	BC005838
208693_s_at	4.09e-06	2.42e-07	1.128	GARS	2617	D30658
200889_s_at	0.000117	1.31e-05	1.12787	SSR1	6745	NM_003144
209949_at	0.0128	0.00372	1.12702	NCF2	4688	BC001606
219037_at	3.14e-07	1.08e-08	1.1255	RRP15	51018	NM_016052
203432_at	1.19e-06	5.35e-08	1.12256	TMPO	7112	AW272611
204478_s_at	1.06e-09	1.02e-11	1.12086	RABIF	5877	U74324
201387_s_at	0.031	0.011	1.12054	UCHL1	7345	NM_004181
221505_at	5.97e-07	2.33e-08	1.11923	ANP32E	81611
213726_x_at	3.01e-08	6.01e-10	1.11917	TUBB4B	10383
212320_at	1.16e-06	5.22e-08	1.1189	TUBB	203068	BC001002
221031_s_at	0.000624	9.81e-05	1.11845	APOLD1	81575	NM_030817
201554_x_at	0.000161	1.94e-05	1.11772	GYG1	2992	NM_004130
202332_at	3.87e-07	1.38e-08	1.11771	LOC400927-CSNK1E///CSNK1E	102800317///1454	NM_001894
215464_s_at	9.7e-05	1.05e-05	1.11699	P2RX5-TAX1BP3///TAX1BP3///P2RX5	100533970///30851///5026	AK001327
201874_at	9.31e-07	3.97e-08	1.11657	MPZL1	9019	BF978611
212621_at	3.11e-07	1.06e-08	1.1164	NEMP1	23306	AB006624
212922_s_at	1.65e-05	1.25e-06	1.11633	SMYD2	56950	AI809870
214435_x_at	3.46e-07	1.2e-08	1.11534	RALA	5898	NM_005402
200744_s_at	0.000903	0.000153	1.11289	GNB1	2782	NM_002074
203239_s_at	2.74e-07	9.06e-09	1.11284	CNOT3	4849	NM_014516
212725_s_at	2.86e-08	5.62e-10	1.11274	TUG1	55000	N37081
211609_x_at	3.01e-08	6e-10	1.11243	PSMD4	5710	U51007
214315_x_at	0.000275	3.65e-05	1.11239	CALR	811
213089_at	0.000109	1.2e-05	1.11228	LOC100272216	100272216	AU158490
218984_at	1.35e-05	9.91e-07	1.10998	PUS7	54517	NM_019042
210891_s_at	1.17e-08	1.97e-10	1.10974	GTF2IP4///GTF2IP1///GTF2I	100093631///2970///2969	AF035737
218092_s_at	5.25e-07	2e-08	1.10971	AGFG1	3267	NM_004504
201381_x_at	1.05e-07	2.85e-09	1.10926	CACYBP	27101	AF057356
203155_at	4.44e-08	9.84e-10	1.10908	SETDB1	9869	NM_012432
218741_at	2.13e-05	1.71e-06	1.10861	CENPM	79019	NM_024053
201853_s_at	7.63e-05	7.88e-06	1.10829	CDC25B	994	NM_021873
212929_s_at	5.14e-07	1.95e-08	1.10729	LOC101930591///FAM21A///FAM21C	101930591///387680///253725	W68158
202758_s_at	7.16e-09	1.11e-10	1.10653	RFXANK	8625	NM_003721
218224_at	3.67e-06	2.12e-07	1.10584	PNMA1	9240	NM_006029
222116_s_at	1.79e-05	1.38e-06	1.10495	TBC1D16	125058	AL157485
219481_at	6.04e-10	5.31e-12	1.10465	TTC13	79573	NM_024525
203302_at	7.98e-06	5.34e-07	1.10452	DCK	1633	NM_000788
204088_at	2.8e-05	2.39e-06	1.10393	P2RX4	5025	NM_002560
218576_s_at	4.91e-08	1.11e-09	1.10362	DUSP12	11266	NM_007240
40093_at	4.7e-05	4.44e-06	1.10288	BCAM	4059	X83425
200639_s_at	2.21e-08	4.07e-10	1.10267	YWHAZ	7534	NM_003406
203145_at	5.32e-06	3.28e-07	1.10181	SPAG5	10615	NM_006461
208699_x_at	0.00575	0.00141	1.10084	TKT	7086	BF696840
204352_at	3.46e-06	1.97e-07	1.09967	TRAF5	7188	NM_004619
203336_s_at	2.35e-09	2.67e-11	1.09929	ITGB1BP1	9270	AL548363
222039_at	3.81e-07	1.35e-08	1.09788	KIF18B	146909
200727_s_at	5.19e-08	1.2e-09	1.09712	ACTR2	10097
219030_at	1.21e-06	5.49e-08	1.09592	TPRKB	51002	NM_016058
218687_s_at	0.03	0.0106	1.0946	MUC13	56667	AW451240
218361_at	9.85e-05	1.07e-05	1.09435	GOLPH3L	55204	NM_018178
204744_s_at	2.39e-06	1.25e-07	1.09372	IARS	3376	NM_013417
215108_x_at	0.00655	0.00165	1.09335	TOX3	27324	U80736
217871_s_at	0.00758	0.00197	1.09235	MIF	4282	BC000447
221580_s_at	2.44e-05	2.02e-06	1.09204	MIR1304///SNORD5///SNORA32///SNORA40///SNORA18///SNORA1///SNORA8///TAF1D	100302240///692072///692063///677822///677805///677792///654320///79101	BC001972
218324_s_at	1.51e-09	1.56e-11	1.0912	SPATS2	65244	NM_023071
205666_at	0.008	0.00211	1.0906	FMO1	2326	NM_002021
212852_s_at	8.1e-07	3.38e-08	1.09018	TROVE2	6738	AL538601
201892_s_at	0.000316	4.29e-05	1.09009	IMPDH2	3615	NM_000884
201772_at	0.000369	5.19e-05	1.08988	AZIN1	51582	NM_015878
200999_s_at	1.23e-06	5.61e-08	1.08979	CKAP4	10970	NM_006825
203344_s_at	0.000425	6.15e-05	1.08876	RBBP8	5932	NM_002894
201111_at	3.73e-06	2.17e-07	1.08853	CSE1L	1434	AF053641
200641_s_at	0.00227	0.000461	1.08844	YWHAZ	7534	BC003623
210543_s_at	0.00059	9.16e-05	1.08806	PRKDC	5591	U34994
219602_s_at	0.00096	0.000165	1.08802	PIEZO2	63895	AW269818
205048_s_at	0.0683	0.0294	1.08785	PSPH	5723
217978_s_at	1.26e-08	2.15e-10	1.08719	UBE2Q1	55585	NM_017582
210266_s_at	1.1e-06	4.9e-08	1.0869	TRIM33	51592	AF220137
212021_s_at	1.07e-05	7.52e-07	1.08646	MKI67	4288	AU132185
209786_at	0.000225	2.87e-05	1.08603	HMGN4	10473	BC001282
204480_s_at	4.81e-06	2.91e-07	1.08566	C9orf16	79095	NM_024112
203911_at	0.00256	0.000532	1.08505	RAP1GAP	5909	NM_002885
200890_s_at	5.67e-06	3.57e-07	1.08498	SSR1	6745	NM_003144
221230_s_at	7.63e-08	1.98e-09	1.08496	ARID4B	51742	NM_016374
37152_at	0.000229	2.92e-05	1.08468	PPARD	5467	L07592
210652_s_at	0.000788	0.00013	1.08309	TTC39A	22996	BC004399
209250_at	2.39e-05	1.96e-06	1.08267	DEGS1	8560	BC000961
202180_s_at	0.000429	6.22e-05	1.08263	MVP	9961	NM_017458
220643_s_at	9.1e-05	9.74e-06	1.08076	FAIM	55179	NM_018147
221645_s_at	0.0126	0.00366	1.08001	ZNF83	55769	M27877
200935_at	0.026	0.00894	1.07996	CALR	811	NM_004343
209382_at	9.38e-07	4.02e-08	1.07928	POLR3C	10623	U93867
209093_s_at	2.96e-06	1.62e-07	1.07884	GBAP1///GBA	2630///2629	K02920
220925_at	7.77e-07	3.21e-08	1.07808	NAA35	60560
203572_s_at	4.6e-09	6.32e-11	1.07762	TAF6	6878	NM_005641
204976_s_at	2.02e-06	1.02e-07	1.07757	AMMECR1	9949	AK023637
217885_at	4.92e-08	1.12e-09	1.07714	IPO9	55705	NM_018085
207086_x_at	0.0606	0.0254	1.07686	GAGE12D///GAGE8///GAGE12F///GAGE2A///GAGE12H///GAGE12E///GAGE12B///GAGE12C///GAGE2D///GAGE12J///GAGE12G///GAGE13///GAGE2E///GAGE12I///GAGE7///GAGE6///GAGE5///GAGE4///GAGE2C///GAGE1	100132399///100101629///100008586///729447///729442///729431///729428///729422///729408///729396///645073///645051///26749///26748///2579///2578///2577///2576///2574///2543	NM_001474
216194_s_at	3.09e-06	1.71e-07	1.0762	TBCB	1155
206245_s_at	0.000348	4.84e-05	1.07574	IVNS1ABP	10625	NM_006469
201112_s_at	3.38e-05	3.01e-06	1.0747	CSE1L	1434	AF053641
208155_x_at	0.0681	0.0293	1.07439	GAGE12D///GAGE12F///GAGE12H///GAGE12E///GAGE12B///GAGE12C///GAGE2D///GAGE12J///GAGE12G///GAGE13///GAGE12I///GAGE7///GAGE6///GAGE5///GAGE4///GAGE1	100132399///100008586///729442///729431///729428///729422///729408///729396///645073///645051///26748///2579///2578///2577///2576///2543	NM_001476
208235_x_at	0.0719	0.0315	1.07415	GAGE12F///GAGE12B///GAGE12G///GAGE12I///GAGE7///GAGE6///GAGE5///GAGE4	100008586///729428///645073///26748///2579///2578///2577///2576	NM_021123
209260_at	0.000715	0.000116	1.07377	SFN	2810	BC000329
201985_at	3.99e-05	3.66e-06	1.07258	KIAA0196	9897	NM_014846
221039_s_at	1.38e-05	1.03e-06	1.07253	ASAP1	50807	NM_018482
210250_x_at	2.84e-05	2.43e-06	1.07174	ADSL	158	AF067854
203422_at	5.31e-08	1.24e-09	1.07144	POLD1	5424	NM_002691
206949_s_at	6.9e-07	2.77e-08	1.07093	RUSC1	23623	NM_014328
210097_s_at	2.19e-07	6.92e-09	1.06999	NOL7	51406	AF130102
221524_s_at	0.000199	2.48e-05	1.06945	RRAGD	58528
218445_at	0.000222	2.82e-05	1.06909	H2AFY2	55506	NM_018649
221485_at	0.000376	5.3e-05	1.06906	B4GALT5	9334	AB004550
210438_x_at	3.39e-10	2.6e-12	1.06889	TROVE2	6738	M25077
202006_at	2.15e-06	1.09e-07	1.06869	PTPN12	5782	NM_002835
210869_s_at	1.81e-05	1.4e-06	1.06837	MIR6756///MCAM	102465453///4162	M29277
211068_x_at	1.2e-07	3.39e-09	1.0682	LOC101930591///FAM21C	101930591///253725	BC006456
204318_s_at	5.09e-06	3.12e-07	1.06791	GTSE1	51512	NM_016426
212811_x_at	2.77e-05	2.35e-06	1.06752	SLC1A4	6509	AI889380
212155_at	8.89e-06	6.07e-07	1.06735	RNF187	149603	AA085748
202149_at	0.00565	0.00138	1.06728	NEDD9	4739
202946_s_at	0.000876	0.000147	1.06637	BTBD3	22903	NM_014962
200640_at	0.00206	0.00041	1.066	YWHAZ	7534	NM_003406
217919_s_at	0.000135	1.56e-05	1.06524	MRPL42	28977	AL136659
200826_at	5.45e-08	1.28e-09	1.06478	SNRPD2	6633	NM_004597
218856_at	0.0093	0.00253	1.06474	TNFRSF21	27242	NM_014452
201074_at	1.71e-06	8.27e-08	1.06427	SMARCC1	6599	AA593983
212541_at	1.37e-10	8.66e-13	1.06402	FLAD1	80308	AL562282
200723_s_at	0.000142	1.67e-05	1.06275	CAPRIN1	4076	NM_005898
218238_at	0.00012	1.36e-05	1.0627	GTPBP4	23560	NM_012341
202218_s_at	0.00347	0.000766	1.06245	FADS2	9415	NM_004265
203702_s_at	1.14e-05	8.2e-07	1.06214	TTLL4	9654	AL043927
218533_s_at	2.39e-06	1.25e-07	1.06206	UCKL1	54963	NM_017859
202872_at	0.000197	2.45e-05	1.06195	ATP6V1C1	528
204331_s_at	0.0122	0.0035	1.06177	MRPS12	6183	AA587905
201795_at	8.39e-08	2.23e-09	1.06168	LBR	3930	NM_002296
205339_at	7.22e-07	2.93e-08	1.06136	STIL	6491	NM_003035
215157_x_at	8.14e-09	1.3e-10	1.05921	PABPC1	26986
213310_at	3.96e-07	1.42e-08	1.05833	CASC7///AGO2	286109///27161	AI613483
201875_s_at	7.82e-08	2.05e-09	1.0582	MPZL1	9019	NM_024569
209435_s_at	4.47e-05	4.2e-06	1.05792	ARHGEF2	9181	BC000265
203466_at	5.05e-09	7.12e-11	1.05765	MPV17	4358	NM_002437
217917_s_at	6.4e-11	3.29e-13	1.05712	DYNLRB1	83658	NM_014183
212247_at	6.13e-07	2.41e-08	1.05706	NUP205	23165
212481_s_at	6.35e-05	6.33e-06	1.05608	TPM4	7171
209642_at	2.69e-06	1.44e-07	1.05525	BUB1	699	AF043294
214695_at	9.66e-07	4.16e-08	1.05463	UBAP2L	9898	AW051361
213581_at	3.56e-07	1.25e-08	1.05444	PDCD2	5134	BF446180
211761_s_at	1.03e-06	4.51e-08	1.05434	CACYBP	27101	BC005975
201730_s_at	3.57e-06	2.05e-07	1.05421	TPR	7175
218185_s_at	0.000163	1.96e-05	1.05406	ARMC1	55156	AK024053
216942_s_at	9.24e-06	6.34e-07	1.05359	CD58	965	D28586
200678_x_at	8.47e-06	5.73e-07	1.05292	GRN	2896	NM_002087
208660_at	5.36e-09	7.72e-11	1.05238	CS	1431	BC000105
212596_s_at	1.08e-06	4.78e-08	1.05197	HMGXB4	10042	AJ010070
213112_s_at	0.0117	0.00333	1.05166	SQSTM1	8878	N30649
212337_at	3.11e-08	6.23e-10	1.05113	TUG1	55000	AI687738
202412_s_at	2.85e-05	2.45e-06	1.05109	USP1	7398	AW499935
212287_at	7.25e-09	1.13e-10	1.05033	SUZ12	23512	BF382924
205173_x_at	0.000779	0.000128	1.05008	CD58	965	NM_001779
217840_at	9.05e-07	3.83e-08	1.04989	DDX41	51428	NM_016222
204971_at	0.0691	0.0299	1.04965	CSTA	1475	NM_005213
204580_at	0.0324	0.0117	1.04907	MMP12	4321	NM_002426
202666_s_at	4.06e-07	1.46e-08	1.04878	ACTL6A	86	NM_004301
201326_at	1.32e-06	6.05e-08	1.04875	CCT6A	908	BE737030
217970_s_at	5.54e-07	2.14e-08	1.04872	CNOT6	57472
208754_s_at	0.000107	1.18e-05	1.04798	NAP1L1	4673
218434_s_at	2.01e-06	1.01e-07	1.04684	AACS	65985	NM_023928
215537_x_at	6.11e-05	6.04e-06	1.04553	DDAH2	23564
211275_s_at	6.53e-05	6.54e-06	1.04532	GYG1	2992	AF087942
210966_x_at	4.77e-07	1.8e-08	1.04497	LARP1	23367	BC001460
200882_s_at	1.93e-09	2.08e-11	1.04295	PSMD4	5710	NM_002810
201510_at	0.00103	0.00018	1.04268	ELF3	1999	AF017307
64486_at	7.34e-05	7.53e-06	1.04267	CORO1B	57175
218252_at	1.93e-08	3.47e-10	1.04228	CKAP2	26586	NM_018204
204768_s_at	3.17e-05	2.79e-06	1.04167	FEN1	2237	NM_004111
204579_at	0.000441	6.41e-05	1.04071	FGFR4	2264	NM_002011
218670_at	6.75e-08	1.68e-09	1.04048	PUS1	80324	NM_025215
208644_at	4.3e-07	1.58e-08	1.04021	PARP1	142	M32721
221654_s_at	5.14e-07	1.95e-08	1.03962	USP3	9960	AF077040
214501_s_at	5.35e-10	4.54e-12	1.03929	H2AFY	9555	AF044286
202786_at	0.00146	0.00027	1.039	STK39	27347	NM_013233
213097_s_at	1.44e-05	1.08e-06	1.03898	DNAJC2	27000
201731_s_at	3.31e-10	2.49e-12	1.03892	TPR	7175	NM_003292
209406_at	0.000885	0.000149	1.0385	BAG2	9532	AF095192
221677_s_at	4.21e-05	3.91e-06	1.03837	DONSON	29980	AF232674
210691_s_at	3.41e-05	3.03e-06	1.03799	CACYBP	27101	AF275803
212190_at	0.0159	0.00488	1.03792	SERPINE2	5270	AL541302
216295_s_at	4.57e-07	1.7e-08	1.03756	CLTA	1211	X81636
210830_s_at	0.00118	0.00021	1.03552	PON2	5445	AF001602
203238_s_at	1.31e-05	9.61e-07	1.03453	NOTCH3	4854	NM_000435
212983_at	2.76e-07	9.17e-09	1.0333	HRAS	3265	NM_005343
208884_s_at	6.54e-05	6.56e-06	1.0332	UBR5	51366	AF006010
202024_at	1.37e-05	1.01e-06	1.03273	ASNA1	439	NM_004317
212964_at	0.0101	0.00278	1.03221	HIC2	23119
213894_at	0.00391	0.000885	1.03094	THSD7A	221981	BF447246
38269_at	9.21e-09	1.49e-10	1.02984	PRKD2	25865	AL050147
220233_at	5.1e-05	4.91e-06	1.02935	FBXO17	115290	NM_024907
218611_at	9.65e-06	6.67e-07	1.02912	IER5	51278	NM_016545
221570_s_at	2.76e-07	9.17e-09	1.02911	METTL5	29081	AF201938
209536_s_at	8.38e-06	5.66e-07	1.02906	EHD4	30844	AF320070
202161_at	4.15e-07	1.51e-08	1.02887	PKN1	5585	NM_002741
213773_x_at	5.94e-07	2.31e-08	1.02886	NSUN5	55695	AW248552
200601_at	5.99e-08	1.45e-09	1.02848	ACTN4	81	U48734
212519_at	1.57e-05	1.19e-06	1.02844	UBE2E1	7324	AL518159
34868_at	2.1e-08	3.85e-10	1.02753	SMG5	23381	AB029012
209372_x_at	0.000213	2.69e-05	1.02707	TUBB2B///TUBB2A	347733///7280	BF971587
219212_at	6.02e-08	1.45e-09	1.02652	HSPA14	51182	NM_016299
207740_s_at	2.76e-06	1.49e-07	1.02628	NUP62	23636	NM_012346
206316_s_at	7.64e-07	3.13e-08	1.02563	KNTC1	9735	NM_014708
216041_x_at	1.71e-05	1.31e-06	1.02454	GRN	2896
213342_at	8.88e-06	6.06e-07	1.02433	YAP1	10413	AI745185
209053_s_at	1.82e-06	8.9e-08	1.0234	WHSC1	7468	BE793789
214007_s_at	2.05e-05	1.63e-06	1.02268	TWF1	5756
36711_at	0.047	0.0185	1.02266	MAFF	23764
221498_at	8.1e-11	4.44e-13	1.0223	SNX27	81609	AF060509
212242_at	0.000633	9.98e-05	1.0222	TUBA4A	7277	AL565074
209797_at	2.53e-06	1.34e-07	1.02141	CNPY2	10330	BC001027
209247_s_at	3.7e-05	3.34e-06	1.02084	ABCF2	10061	BC001661
201020_at	0.000138	1.6e-05	1.02067	YWHAH	7533	NM_003405
205053_at	2.45e-06	1.28e-07	1.02045	PRIM1	5557	NM_000946
203774_at	0.000821	0.000137	1.01886	MTR	4548	NM_000254
205656_at	7.18e-05	7.32e-06	1.01877	PCDH17	27253
57163_at	3.84e-06	2.24e-07	1.01854	MIR6734///ELOVL1	102466723///64834	H93026
200755_s_at	9.34e-05	1e-05	1.01522	CALU	813	BF939365
208837_at	0.00583	0.00143	1.01504	TMED3	23423	BC000027
202111_at	2.86e-05	2.46e-06	1.01487	SLC4A2	6522	NM_003040
210387_at	0.00226	0.000459	1.01426	HIST1H2BJ///HIST1H2BG	8970///8339	BC001131
210649_s_at	2.43e-05	2e-06	1.01393	ARID1A	8289	AF231056
221884_at	0.000135	1.56e-05	1.01381	MECOM	2122
219485_s_at	2.54e-05	2.11e-06	1.01344	PSMD10	5716	NM_002814
211375_s_at	8.81e-06	6.01e-07	1.01325	ILF3	3609	AF141870
212553_at	1.29e-07	3.69e-09	1.01194	RPRD2	23248	AK026120
200907_s_at	0.0091	0.00246	1.01158	PALLD	23022	AU157932
207812_s_at	1.18e-05	8.54e-07	1.01158	GORASP2	26003	NM_015530
218135_at	0.000115	1.29e-05	1.00998	ERGIC2	51290	NM_016570
222231_s_at	1.48e-05	1.11e-06	1.00981	LRRC59	55379
203181_x_at	7.89e-07	3.28e-08	1.00974	SRPK2	6733
218464_s_at	3.81e-07	1.35e-08	1.0093	FAM222B	55731	NM_018182
208676_s_at	1.95e-07	6.04e-09	1.00799	PA2G4	5036	U87954
218193_s_at	4.83e-05	4.61e-06	1.00792	GOLT1B	51026	AL136571
218974_at	0.0138	0.0041	1.00779	SOBP	55084	NM_018013
204962_s_at	6.51e-06	4.21e-07	1.00741	SLC35F6///CENPA	54978///1058	NM_001809
222122_s_at	3.5e-07	1.22e-08	1.00722	THOC2	57187
212268_at	0.000881	0.000148	1.00656	SERPINB1	1992	NM_030666
200665_s_at	0.0081	0.00214	1.00618	SPARC	6678	NM_003118
205046_at	0.000898	0.000152	1.00544	CENPE	1062	NM_001813
202171_at	4.75e-07	1.79e-08	1.00456	VEZF1	7716	AU146275
201804_x_at	1.16e-06	5.19e-08	1.00432	TBCB	1155	NM_001281
205854_at	4.81e-05	4.57e-06	1.00428	TULP3	7289
221577_x_at	0.056	0.0229	1.00396	GDF15	9518	BC000529
221523_s_at	0.000704	0.000114	1.00365	RRAGD	58528
205097_at	1.29e-07	3.71e-09	1.00286	SLC26A2	1836	AI025519
210854_x_at	0.000607	9.48e-05	1.00269	SLC6A8	6535	U17986
213243_at	9.83e-06	6.85e-07	1.00251	VPS13B	157680
218138_at	0.00288	0.00061	1.00214	MKKS	8195	NM_018848
206445_s_at	0.000343	4.76e-05	1.00152	PRMT1	3276	NM_001536
213018_at	4.23e-05	3.93e-06	1.00124	GATAD1	57798
201908_at	4.05e-06	2.39e-07	1.00119	DVL3	1857	NM_004423
209921_at	0.000745	0.000122	1.00033	SLC7A11	23657	AB040875
207039_at	0.00426	0.000979	1.0003	CDKN2A	1029	NM_000077
205596_s_at	2.6e-05	2.18e-06	1.00005	SMURF2	64750	AY014180
204613_at	8.23e-05	8.65e-06	-1.002	PLCG2	5336	NM_002661
221646_s_at	0.0247	0.00837	-1.00253	ZDHHC11B///ZDHHC11	653082///79844	AF267859
208813_at	0.0065	0.00163	-1.00383	GOT1	2805	BC000498
214131_at	0.00467	0.00109	-1.00457	TXLNGY	246126	AL049280
220773_s_at	3.74e-05	3.4e-06	-1.0057	GPHN	10243	NM_020806
208928_at	0.0014	0.000258	-1.00637	POR	5447	AF258341
203557_s_at	0.000917	0.000156	-1.00878	PCBD1	5092	NM_000281
219959_at	0.0132	0.00389	-1.01054	MOCOS	55034	NM_017947
205354_at	0.00325	0.000704	-1.01183	GAMT	2593	NM_000156
209385_s_at	3.17e-06	1.75e-07	-1.01219	PROSC	11212	AA176833
204550_x_at	0.0652	0.0278	-1.01294	GSTM1	2944	NM_000561
208951_at	0.00194	0.00038	-1.01399	ALDH7A1	501	BC002515
211935_at	0.00331	0.000721	-1.01582	ARL6IP1	23204	D31885
205848_at	0.00332	0.000725	-1.01702	GAS2	2620	NM_005256
204787_at	2.23e-08	4.13e-10	-1.01728	VSIG4	11326	NM_007268
211733_x_at	5.95e-06	3.79e-07	-1.0188	SCP2	6342	BC005911
206449_s_at	6.54e-07	2.62e-08	-1.01917	MASP1	5648	NM_001879
209496_at	0.00729	0.00188	-1.02071	RARRES2	5919	BC000069
202740_at	0.000311	4.22e-05	-1.02113	ABHD14A-ACY1///ACY1	100526760///95	NM_000666
214890_s_at	0.000363	5.08e-05	-1.02134	FAM149A	25854	AL080065
217378_x_at	0.00656	0.00165	-1.02336	IGKV1OR2-108	28862	X51887
209019_s_at	6.01e-05	5.92e-06	-1.02475	PINK1	65018
212229_s_at	0.0002	2.5e-05	-1.02483	FBXO21	23014
208950_s_at	2.45e-05	2.03e-06	-1.02521	ALDH7A1	501	BC002515
216248_s_at	0.00111	0.000194	-1.02659	NR4A2	4929	S77154
212390_at	3.27e-07	1.13e-08	-1.02766	LOC101930416///LOC101929792///LOC100996724///PDE4DIP	101930416///101929792///100996724///9659	AB007923
204880_at	4.43e-07	1.63e-08	-1.03007	MGMT	4255	NM_002412
206966_s_at	3.08e-07	1.05e-08	-1.03128	KLF12	11278
219298_at	0.0357	0.0132	-1.03158	ECHDC3	79746	NM_024693
217073_x_at	0.00917	0.00249	-1.03235	APOA1	335	X02162
206450_at	9.35e-11	5.25e-13	-1.03251	DBH	1621	NM_000787
205754_at	0.00608	0.00151	-1.03477	F2	2147	NM_000506
204450_x_at	0.00755	0.00196	-1.03677	APOA1	335	NM_000039
202555_s_at	0.000687	0.00011	-1.04136	MYLK	4638
221045_s_at	0.000108	1.2e-05	-1.04222	PER3	8863	NM_016831
221142_s_at	0.00199	0.000393	-1.04251	PECR	55825	NM_018441
208707_at	9.05e-10	8.5e-12	-1.04466	EIF5	1983	BE552334
218392_x_at	2.27e-08	4.24e-10	-1.04627	SFXN1	94081	NM_022754
206010_at	6.13e-05	6.07e-06	-1.04677	HABP2	3026	NM_004132
214702_at	2.21e-05	1.78e-06	-1.04707	FN1	2335	AJ276395
212845_at	8.7e-06	5.92e-07	-1.04787	SAMD4A	23034	AB028976
217487_x_at	4.97e-06	3.02e-07	-1.04826	FOLH1B///FOLH1	219595///2346	AF254357
204781_s_at	2.73e-06	1.47e-07	-1.04844	FAS	355	NM_000043
220512_at	0.00896	0.00242	-1.0497	DLC1	10395	NM_024767
215559_at	0.00284	0.0006	-1.05111	LOC101930322///ABCC6	101930322///368
202759_s_at	1.33e-06	6.12e-08	-1.05183	PALM2-AKAP2///AKAP2	445815///11217	BE879367
202357_s_at	0.00936	0.00255	-1.05196	CFB	629	NM_001710
205582_s_at	7.76e-06	5.16e-07	-1.05232	GGT5	2687	NM_004121
209210_s_at	9.67e-06	6.71e-07	-1.05339	FERMT2	10979	Z24725
210472_at	3.68e-06	2.13e-07	-1.05362	MT1G	4495	BC005311
209343_at	0.0284	0.00994	-1.05488	EFHD1	80303	BC002449
214971_s_at	0.00369	0.000824	-1.05514	ST6GAL1	6480	AV695711
218559_s_at	0.00149	0.000276	-1.05525	MAFB	9935	NM_005461
202340_x_at	2.36e-06	1.22e-07	-1.05599	NR4A1	3164	NM_002135
209760_at	4.14e-06	2.46e-07	-1.0561	KIAA0922	23240	AL136932
218789_s_at	4.11e-07	1.48e-08	-1.05618	C11orf71	54494	NM_019021
206264_at	0.000131	1.5e-05	-1.05667	GPLD1	2822	L11702
212886_at	0.000283	3.77e-05	-1.0575	CCDC69	26112	AL080169
204070_at	0.016	0.0049	-1.05897	RARRES3	5920	NM_004585
209703_x_at	2.05e-05	1.63e-06	-1.05905	METTL7A	25840	BC004492
201565_s_at	0.00267	0.000558	-1.05982	ID2	3398	NM_002166
36829_at	2.99e-06	1.64e-07	-1.06033	MIR6883///PER1	102465532///5187	AF022991
212419_at	2.98e-07	1.01e-08	-1.0618	ZCCHC24	219654	AA131324
212239_at	6.07e-05	6e-06	-1.0622	PIK3R1	5295
201641_at	0.00782	0.00204	-1.06319	BST2	684	NM_004335
206172_at	3.81e-05	3.47e-06	-1.06582	IL13RA2	3598	NM_000640
204836_at	0.000177	2.16e-05	-1.06758	GLDC	2731	NM_000170
221943_x_at	1.12e-05	7.99e-07	-1.06884	RPL38	6169
221552_at	3.28e-05	2.9e-06	-1.06911	ABHD6	57406	BC001698
203571_s_at	0.00337	0.000739	-1.06984	ADIRF	10974	BC004471
204271_s_at	0.00184	0.000356	-1.07074	EDNRB	1910	NM_000115
204067_at	0.000249	3.24e-05	-1.07129	SUOX	6821
204388_s_at	0.000136	1.57e-05	-1.07184	MAOA	4128	NM_000240
206872_at	1.9e-06	9.42e-08	-1.07285	SLC17A1	6568	NM_005074
203845_at	0.000233	2.98e-05	-1.07477	KAT2B	8850	AV727449
202672_s_at	0.00407	0.000927	-1.07569	ATF3	467	NM_001674
201508_at	0.000635	0.0001	-1.07584	IGFBP4	3487	NM_001552
213274_s_at	0.000141	1.65e-05	-1.07815	CTSB	1508
202922_at	0.000328	4.49e-05	-1.07823	GCLC	2729	BF676980
219140_s_at	0.00465	0.00109	-1.08163	RBP4	5950	AF119868
218272_at	1.73e-05	1.33e-06	-1.08177	TTC38	55020	NM_017931
208249_s_at	7.72e-06	5.13e-07	-1.08301	TGDS	23483	NM_014305
212599_at	0.00655	0.00165	-1.08372	AUTS2	26053	AK025298
221815_at	0.00102	0.000178	-1.08402	ABHD2	11057
221648_s_at	0.00275	0.000578	-1.08529	AGMAT	79814
218170_at	3.29e-05	2.91e-06	-1.08623	ISOC1	51015	NM_016048
201123_s_at	0.00402	0.000913	-1.08725	EIF5A	1984	NM_001970
205565_s_at	7.93e-10	7.23e-12	-1.08747	FXN	2395	NM_000144
209546_s_at	0.000304	4.1e-05	-1.08886	APOL1	8542	AF323540
202234_s_at	0.000198	2.47e-05	-1.08909	SLC16A1	6566	BF511091
217133_x_at	1.6e-05	1.21e-06	-1.08961	CYP2B6	1555	X06399
218631_at	9.8e-06	6.81e-07	-1.09078	AVPI1	60370	NM_021732
210909_x_at	1.45e-08	2.52e-10	-1.09122	LPAL2	80350	U19518
205489_at	1.36e-05	1.01e-06	-1.09124	CRYM	1428	NM_001888
207345_at	0.056	0.0229	-1.09135	FST	10468	NM_006350
215785_s_at	0.00501	0.00119	-1.09242	CYFIP2	26999	AL161999
219820_at	6.1e-08	1.49e-09	-1.09319	SLC6A16	28968	NM_014037
202441_at	7.5e-05	7.73e-06	-1.09423	ERLIN1	10613	AL568449
203088_at	0.000885	0.000149	-1.0963	FBLN5	10516	NM_006329
219413_at	8.22e-07	3.43e-08	-1.09646	ACBD4	79777	NM_024722
212110_at	6.3e-05	6.27e-06	-1.09986	SLC39A14	23516	D31887
206007_at	0.000153	1.82e-05	-1.10004	PRG4	10216	NM_005807
203814_s_at	0.00916	0.00248	-1.10019	NQO2	4835	NM_000904
203786_s_at	0.000658	0.000105	-1.10108	TPD52L1	7164	NM_003287
218692_at	0.0331	0.012	-1.10111	SYBU	55638	NM_017786
213649_at	3.58e-05	3.22e-06	-1.10616	SRSF7	6432	AA524053
214681_at	0.000506	7.57e-05	-1.10811	GK	2710
204622_x_at	0.00025	3.25e-05	-1.11065	NR4A2	4929	NM_006186
208024_s_at	3.48e-05	3.11e-06	-1.11176	DGCR6L///DGCR6	85359///8214	NM_005675
221223_x_at	1.37e-05	1.02e-06	-1.1163	CISH	1154	NM_013324
209581_at	0.00142	0.000261	-1.11738	PLA2G16	11145	BC001387
217933_s_at	9.05e-05	9.66e-06	-1.11781	LAP3	51056	NM_015907
201626_at	0.00935	0.00255	-1.11978	INSIG1	3638	BG292233
210544_s_at	0.000721	0.000117	-1.12068	ALDH3A2	224	BC002430
205892_s_at	0.00775	0.00202	-1.12129	FABP1	2168	NM_001443
208288_at	3.38e-05	3.01e-06	-1.12273	ABCB11	8647	NM_003742
210619_s_at	0.000266	3.51e-05	-1.12276	HYAL1	3373	AF173154
219238_at	2.31e-08	4.34e-10	-1.1233	PIGV	55650	NM_017837
211503_s_at	2.79e-07	9.29e-09	-1.12394	RAB14	51552	AF112206
217738_at	0.00485	0.00114	-1.12402	NAMPT	10135	NM_005746
218041_x_at	0.000229	2.92e-05	-1.12498	SLC38A2	54407	NM_018976
218487_at	1.11e-07	3.09e-09	-1.12759	ALAD	210	BC000977
221661_at	0.018	0.00568	-1.12885	SLC22A7	10864	AF210455
215794_x_at	0.00323	0.000699	-1.12899	GLUD2	2747
209900_s_at	0.000397	5.67e-05	-1.13068	SLC16A1	6566	AL162079
214805_at	4.92e-05	4.7e-06	-1.13375	SNORD10///SNORA48///SNORA67///EIF4A1	652966///652965///26781///1973	U79273
209443_at	0.00409	0.000931	-1.13461	SERPINA5	5104	J02639
220924_s_at	0.000241	3.12e-05	-1.13464	SLC38A2	54407	NM_018976
202675_at	0.000778	0.000128	-1.13654	SDHB	6390	NM_003000
207354_at	0.0189	0.006	-1.13684	CCL16	6360	NM_004590
222049_s_at	1.57e-12	3.32e-15	-1.14178	RBP4	5950
215573_at	5.36e-05	5.2e-06	-1.14504	CAT	847	AU147084
205480_s_at	0.00079	0.00013	-1.14578	UGP2	7360	NM_006759
205913_at	0.00019	2.35e-05	-1.14641	PLIN1	5346	NM_002666
51146_at	1.05e-10	6.01e-13	-1.14711	PIGV	55650	AA203365
203372_s_at	0.000287	3.83e-05	-1.14758	SOCS2	8835	NM_003877
206527_at	5.68e-08	1.35e-09	-1.14762	ABAT	18	NM_000663
207414_s_at	0.00315	0.000679	-1.15062	LOC100507472///PCSK6	100507472///5046	NM_002570
201566_x_at	0.000467	6.88e-05	-1.15474	ID2	3398	NM_002166
209424_s_at	0.00112	0.000198	-1.15499	C1QTNF3-AMACR///AMACR	100534612///23600
212230_at	1.48e-06	7.02e-08	-1.15519	PLPP3	8613	AV725664
217757_at	0.00149	0.000276	-1.15629	A2M	2	NM_000014
220675_s_at	0.0012	0.000215	-1.1565	PNPLA3	80339	NM_025225
220794_at	0.00565	0.00138	-1.15786	GREM2	64388	NM_022469
203649_s_at	0.0723	0.0317	-1.15842	PLA2G2A	5320	NM_000300
220892_s_at	0.00136	0.000249	-1.159	PSAT1	29968	NM_021154
202502_at	3.52e-06	2.01e-07	-1.15936	ACADM	34	NM_000016
215772_x_at	4.19e-05	3.89e-06	-1.16118	SUCLG2	8801	AV650470
207069_s_at	4.16e-05	3.85e-06	-1.16121	SMAD6	4091	NM_005585
210762_s_at	3.47e-05	3.09e-06	-1.16216	DLC1	10395	AF026219
211644_x_at	0.0023	0.000468	-1.16275	IGK///IGKC	50802///3514	L14458
213988_s_at	1.08e-08	1.79e-10	-1.16457	SAT1	6303	BE971383
206130_s_at	0.000318	4.32e-05	-1.16474	ASGR2	433	NM_001181
222291_at	0.000136	1.57e-05	-1.16681	FAM149A	25854	AI478795
218136_s_at	1.37e-10	8.6e-13	-1.16739	SLC25A37	51312
50965_at	0.000228	2.91e-05	-1.16745	RAB26	25837	AI690165
209209_s_at	7.52e-06	4.97e-07	-1.16972	FERMT2	10979
202660_at	0.000424	6.13e-05	-1.17009	ITPR2	3709	AA834576
211224_s_at	4.94e-05	4.73e-06	-1.17391	ABCB11	8647	AF136523
214465_at	0.00427	0.000982	-1.17454	ORM2///ORM1	5005///5004	NM_000608
200986_at	1.46e-06	6.88e-08	-1.17475	SERPING1	710	NM_000062
206457_s_at	0.0785	0.0352	-1.17792	DIO1	1733	NM_000792
203897_at	6.47e-07	2.58e-08	-1.17946	LYRM1	57149	BE963444
221636_s_at	2.69e-05	2.27e-06	-1.17968	MARC2	54996	AL136931
213374_x_at	1.14e-06	5.09e-08	-1.18068	HIBCH	26275
212459_x_at	2.15e-05	1.73e-06	-1.18086	SUCLG2	8801	BF593940
221584_s_at	7.95e-06	5.3e-07	-1.18087	KCNMA1	3778	U11058
204998_s_at	0.0552	0.0225	-1.18197	ATF5	22809	BC005174
203060_s_at	0.000564	8.66e-05	-1.18331	PAPSS2	9060	NM_004670
201010_s_at	0.00111	0.000196	-1.18336	TXNIP	10628	NM_006472
205040_at	0.00727	0.00187	-1.18444	ORM1	5004	NM_000607
217997_at	0.00739	0.00191	-1.18483	PHLDA1	22822	NM_007350
210289_at	0.00461	0.00107	-1.18658	NAT8B///NAT8	51471///9027	AB013094
219059_s_at	4.52e-10	3.71e-12	-1.18856	LYVE1	10894	NM_006691
201473_at	1.71e-05	1.31e-06	-1.19039	JUNB	3726	NM_002229
214696_at	2.01e-06	1.01e-07	-1.19163	MIR22///MIR22HG	407004///84981	AF070569
206965_at	2.62e-05	2.21e-06	-1.19627	KLF12	11278
211621_at	1.83e-07	5.6e-09	-1.19703	AR	367	M73069
212423_at	6.57e-09	9.95e-11	-1.19772	ZCCHC24	219654	AK024784
203153_at	0.000582	9e-05	-1.20252	IFIT1	3434	NM_001548
207184_at	2.65e-09	3.11e-11	-1.20417	SLC6A13	6540	NM_016615
217388_s_at	0.00699	0.00179	-1.20676	KYNU	8942	D55639
218931_at	0.000215	2.72e-05	-1.20704	RAB17	64284	NM_022449
222357_at	1.48e-06	7e-08	-1.2101	ZBTB20	26137	AW974823
209600_s_at	3.13e-05	2.75e-06	-1.21072	ACOX1	51	S69189
219188_s_at	4.59e-07	1.71e-08	-1.21182	MACROD1	28992	BC000270
219584_at	0.00326	0.000709	-1.21183	PLA1A	51365	NM_015900
205765_at	0.000688	0.00011	-1.21452	CYP3A5	1577	NM_000777
205614_x_at	5.34e-06	3.32e-07	-1.21562	MST1	4485	NM_020998
220383_at	0.0121	0.00347	-1.21719	ABCG5	64240	NM_022436
336_at	4.7e-14	5.7e-17	-1.21804	TBXA2R	6915	D38081
204264_at	1.9e-05	1.48e-06	-1.21918	CPT2	1376	NM_000098
202929_s_at	0.00302	0.000644	-1.21992	DDTL///DDT	100037417///1652	NM_001355
202236_s_at	0.00233	0.000475	-1.223	SLC16A1	6566	NM_003051
211038_s_at	2.26e-06	1.17e-07	-1.22628	CROCCP2	84809	BC006312
206069_s_at	7.75e-08	2.02e-09	-1.22634	ACADL	33	NM_001608
206957_at	0.000832	0.000139	-1.22674	AGXT	189	NM_000030
214837_at	0.026	0.00893	-1.22776	ALB	213	M12523
205249_at	2.06e-06	1.04e-07	-1.23065	EGR2	1959	NM_000399
220075_s_at	0.0291	0.0102	-1.23181	CDHR5	53841
204121_at	5.53e-05	5.37e-06	-1.23509	GADD45G	10912	NM_006705
214765_s_at	4.95e-06	3e-07	-1.2358	NAAA	27163
204289_at	2.44e-11	9.19e-14	-1.23598	ALDH6A1	4329	BG399778
214842_s_at	0.0027	0.000565	-1.23694	ALB	213	M12523
212099_at	7.6e-08	1.97e-09	-1.23884	RHOB	388	AI263909
211569_s_at	5.99e-05	5.91e-06	-1.24033	HADH	3033	AF001903
213820_s_at	6.83e-10	6.1e-12	-1.24117	STARD5	80765	T54159
203096_s_at	0.00053	8.02e-05	-1.24281	RAPGEF2	9693
210106_at	5.62e-10	4.84e-12	-1.2435	BLOC1S1-RDH5///RDH5	100528022///5959	U43559
213094_at	0.00794	0.00209	-1.24514	ADGRG6	57211
206910_x_at	0.0224	0.00739	-1.24823	CFHR2	3080	NM_005666
209916_at	1.84e-05	1.44e-06	-1.24849	DHTKD1	55526	BC002477
201328_at	3.27e-05	2.88e-06	-1.24968	ETS2	2114	AL575509
215554_at	0.0105	0.00293	-1.25107	GPLD1	2822	AV699786
209304_x_at	0.000171	2.08e-05	-1.25186	GADD45B	4616	AF087853
210944_s_at	8.95e-05	9.53e-06	-1.25329	CAPN3	825	BC003169
207810_at	0.0127	0.00369	-1.2549	F13B	2165	NM_001994
206709_x_at	1.68e-10	1.12e-12	-1.25503	GPT	2875	NM_005309
214433_s_at	0.00143	0.000263	-1.25546	SELENBP1	8991	NM_003944
216320_x_at	8.39e-06	5.67e-07	-1.25593	MST1	4485	U37055
218208_at	6.87e-08	1.73e-09	-1.25792	PQLC1	80148	NM_025078
206054_at	0.0423	0.0162	-1.2585	KNG1	3827	NM_000893
202760_s_at	2.26e-05	1.84e-06	-1.25946	PALM2-AKAP2///AKAP2	445815///11217	NM_007203
45288_at	3.45e-05	3.08e-06	-1.26021	ABHD6	57406	AA209239
209596_at	0.000158	1.89e-05	-1.26086	MXRA5	25878	AF245505
201044_x_at	9.1e-07	3.87e-08	-1.26087	DUSP1	1843
205756_s_at	3.26e-06	1.83e-07	-1.26094	F8	2157	NM_000132
203722_at	0.00179	0.000343	-1.26131	ALDH4A1	8659	NM_003748
212587_s_at	2.85e-05	2.45e-06	-1.2615	PTPRC	5788
217583_at	0.000769	0.000126	-1.26188	LOC101929036///PAH	101929036///5053	BG433489
218935_at	2.2e-09	2.48e-11	-1.26352	EHD3	30845	NM_014600
207843_x_at	1.51e-05	1.13e-06	-1.2765	CYB5A	1528	NM_001914
213929_at	8.27e-10	7.58e-12	-1.27769	EXPH5	23086	AL050204
219541_at	0.000169	2.06e-05	-1.27885	LIME1	54923	NM_017806
204057_at	4.2e-08	9.13e-10	-1.27894	IRF8	3394	AI073984
213748_at	6.1e-09	9.04e-11	-1.27944	TRIM66	9866	AW271713
205440_s_at	9.69e-08	2.61e-09	-1.27989	NPY1R	4886	NM_000909
222128_at	7.48e-05	7.71e-06	-1.28056	NSUN6	221078	U80764
217739_s_at	0.0029	0.000615	-1.28233	NAMPT	10135	NM_005746
209276_s_at	0.000489	7.26e-05	-1.28285	GLRX	2745	AF162769
209814_at	1.19e-06	5.37e-08	-1.28333	ZNF330	27309	BC004421
206743_s_at	0.00205	0.000407	-1.2859	ASGR1	432	NM_001671
215498_s_at	1.35e-06	6.26e-08	-1.28653	LOC100996792///MAP2K3	100996792///5606	AA780381
205152_at	0.0149	0.00449	-1.28686	SLC6A1	6529	AI003579
213661_at	7.68e-12	2.07e-14	-1.28833	PAMR1	25891	AI671186
205041_s_at	0.00541	0.00131	-1.28863	ORM2///ORM1	5005///5004	NM_000607
206963_s_at	0.00116	0.000205	-1.28928	NAT8B///NAT8	51471///9027	NM_016347
211548_s_at	0.011	0.00311	-1.29187	HPGD	3248	J05594
203641_s_at	2.06e-07	6.48e-09	-1.29222	COBLL1	22837	NM_014900
201625_s_at	0.00854	0.00228	-1.29338	INSIG1	3638
208818_s_at	1.96e-05	1.54e-06	-1.29343	COMT	1312	BC000419
201976_s_at	0.00169	0.00032	-1.29368	MYO10	4651	NM_012334
215726_s_at	1.72e-05	1.32e-06	-1.29373	CYB5A	1528	M22976
214906_x_at	1.84e-08	3.29e-10	-1.29463	N4BP2L1	90634	AL049786
204818_at	0.00922	0.0025	-1.2955	HSD17B2	3294	NM_002153
209960_at	0.00114	0.000202	-1.29632	HGF	3082	X16323
219934_s_at	0.000345	4.78e-05	-1.29755	SULT1E1	6783	U55764
213397_x_at	1.07e-05	7.56e-07	-1.2976	RNASE4	6038	AI761728
217197_x_at	4.39e-09	5.94e-11	-1.29797	N4BP2L1	90634	AL049785
219185_at	4.4e-11	2.09e-13	-1.29817	SIRT5	23408	NM_012241
207808_s_at	3.6e-05	3.24e-06	-1.30038	PROS1	5627	NM_000313
203408_s_at	0.000113	1.25e-05	-1.30067	SATB1	6304	NM_002971
203608_at	1.62e-05	1.23e-06	-1.30168	ALDH5A1	7915
213245_at	0.000616	9.66e-05	-1.30366	ADCY1	107	AL120173
217761_at	7.3e-05	7.48e-06	-1.30588	ADI1	55256	NM_018269
207300_s_at	0.000891	0.00015	-1.30644	F7	2155	NM_000131
205075_at	0.00024	3.09e-05	-1.30761	SERPINF2	5345	NM_000934
205200_at	1.32e-05	9.66e-07	-1.30889	EXOSC7///CLEC3B	23016///7123	NM_003278
206913_at	0.00545	0.00132	-1.30915	BAAT	570	NM_001701
221139_s_at	2.91e-06	1.58e-07	-1.31242	CSAD	51380	NM_015989
209366_x_at	1.94e-05	1.53e-06	-1.313	CYB5A	1528	M22865
200675_at	0.00024	3.1e-05	-1.31333	CD81	975	NM_004356
201135_at	9.31e-08	2.5e-09	-1.31404	ECHS1	1892	NM_004092
210565_at	3.67e-06	2.12e-07	-1.31824	GCGR	2642	U03469
203979_at	0.000181	2.23e-05	-1.32128	CYP27A1	1593	NM_000784
213632_at	3.87e-07	1.38e-08	-1.3229	DHODH	1723	M94065
206256_at	0.000649	0.000103	-1.32292	CPN1	1369	NM_001308
203423_at	0.00546	0.00132	-1.32508	RBP1	5947	NM_002899
209655_s_at	1.07e-07	2.97e-09	-1.32543	TMEM47	83604	AL136550
218924_s_at	5.19e-08	1.2e-09	-1.3265	CTBS	1486	AW304174
205158_at	0.000356	4.96e-05	-1.32782	RNASE4	6038	NM_002937
202081_at	1.77e-10	1.2e-12	-1.33167	IER2	9592	NM_004907
209426_s_at	0.000282	3.74e-05	-1.33268	C1QTNF3-AMACR///AMACR	100534612///23600	AF047020
213135_at	1.3e-09	1.31e-11	-1.3329	TIAM1	7074	U90902
208131_s_at	2.53e-05	2.11e-06	-1.33345	PTGIS	5740	NM_000961
216308_x_at	2.84e-09	3.47e-11	-1.33762	GRHPR	9380
219633_at	1.05e-07	2.88e-09	-1.33869	TTPAL	79183	NM_024331
221868_at	2.1e-07	6.6e-09	-1.34155	PAIP2B	400961	AB032981
219527_at	1.67e-06	8.03e-08	-1.34241	MARC2	54996	NM_017898
218510_x_at	2.01e-06	1.01e-07	-1.34261	FAM134B	54463	NM_019000
201886_at	5.01e-08	1.15e-09	-1.34358	DCAF11	80344	NM_025230
200946_x_at	0.000432	6.27e-05	-1.34638	GLUD1	2746
208078_s_at	0.00507	0.00121	-1.34657	SIK1	150094	NM_030751
202960_s_at	6.14e-08	1.5e-09	-1.3497	MUT	4594	NM_000255
202772_at	1.05e-07	2.87e-09	-1.35011	HMGCL	3155	NM_000191
213501_at	0.000105	1.16e-05	-1.35136	ACOX1	51	T62985
217512_at	0.0132	0.00387	-1.35212	KNG1	3827	BG398937
220751_s_at	4.96e-05	4.76e-06	-1.35314	FAXDC2	10826
209305_s_at	0.000225	2.87e-05	-1.35482	GADD45B	4616	AF078077
215689_s_at	1.08e-05	7.59e-07	-1.35493	SHBG	6462
220933_s_at	5.4e-06	3.36e-07	-1.35577	ZCCHC6	79670	NM_024617
201339_s_at	3.51e-06	2.01e-07	-1.35844	SCP2	6342	NM_002979
214889_at	5.45e-06	3.41e-07	-1.36074	FAM149A	25854	AL080065
207298_at	1.49e-05	1.12e-06	-1.3625	SLC17A3	10786	NM_006632
216696_s_at	0.000157	1.87e-05	-1.36259	PRODH2	58510
205790_at	5.5e-10	4.69e-12	-1.36325	SKAP1	8631	NM_003726
213071_at	1.78e-07	5.38e-09	-1.37008	DPT	1805
213380_x_at	2.7e-06	1.45e-07	-1.37025	LOC102724562///MST1L///MST1P2///MST1	102724562///11223///11209///4485
213800_at	0.00969	0.00265	-1.37191	CFH	3075	X04697
219087_at	0.0156	0.00477	-1.37473	ASPN	54829	NM_017680
205066_s_at	0.000135	1.56e-05	-1.37701	ENPP1	5167	NM_006208
214835_s_at	7.76e-08	2.03e-09	-1.37732	SUCLG2	8801	AF131748
209425_at	0.000148	1.74e-05	-1.3787	C1QTNF3-AMACR///AMACR	100534612///23600
200947_s_at	2.13e-05	1.7e-06	-1.38539	GLUD1	2746	NM_005271
213478_at	3.56e-08	7.38e-10	-1.3856	KAZN	23254	AB028949
205969_at	0.00178	0.000341	-1.38618	AADAC	13	NM_001086
209267_s_at	0.00049	7.28e-05	-1.38651	SLC39A8	64116	AB040120
222043_at	1.43e-06	6.67e-08	-1.389	CLU	1191
205412_at	7.6e-07	3.11e-08	-1.39039	ACAT1	38	NM_000019
201531_at	7.71e-08	2.01e-09	-1.39158	ZFP36	7538	NM_003407
208817_at	7.69e-06	5.1e-07	-1.39424	COMT	1312	BC000419
202724_s_at	0.0004	5.72e-05	-1.39563	FOXO1	2308	NM_002015
209469_at	2.27e-11	8.37e-14	-1.39574	GPM6A	2823	BF939489
206606_at	0.00149	0.000276	-1.39837	LIPC	3990	NM_000236
207883_s_at	0.00202	0.000399	-1.39969	TFR2	7036	NM_003227
214234_s_at	5.39e-06	3.35e-07	-1.40014	CYP3A5	1577	X90579
63825_at	9.66e-06	6.69e-07	-1.40124	ABHD2	11057	AI557319
202269_x_at	9.42e-05	1.02e-05	-1.40304	GBP1	2633	NM_002053
204532_x_at	0.00644	0.00162	-1.40389	UGT1A1///UGT1A4///UGT1A9///UGT1A6///UGT1A8///UGT1A10	54658///54657///54600///54578///54576///54575	NM_021027
207126_x_at	0.00643	0.00161	-1.40398	UGT1A1///UGT1A4///UGT1A9///UGT1A6///UGT1A8///UGT1A10	54658///54657///54600///54578///54576///54575	NM_000463
202241_at	5.02e-06	3.07e-07	-1.40824	TRIB1	10221	NM_025195
218024_at	1.04e-06	4.55e-08	-1.41097	MPC1	51660	NM_016098
214375_at	4.89e-05	4.67e-06	-1.41194	PPFIBP1	8496
203615_x_at	5.44e-06	3.39e-07	-1.41213	SULT1A1	6817	NM_001055
210397_at	0.0769	0.0343	-1.41833	DEFB1	1672	U73945
215563_s_at	3.84e-09	4.91e-11	-1.41913	MST1L	11223	U28055
201432_at	9.27e-06	6.37e-07	-1.41916	CAT	847	NM_001752
212332_at	5.03e-09	7.07e-11	-1.41917	RBL2	5934
206094_x_at	0.00466	0.00109	-1.41947	UGT1A3///UGT1A1///UGT1A4///UGT1A9///UGT1A5///UGT1A6///UGT1A7///UGT1A8///UGT1A10	54659///54658///54657///54600///54579///54578///54577///54576///54575	NM_001072
218613_at	7.69e-06	5.1e-07	-1.42097	PSD3	23362	NM_015310
211843_x_at	0.000916	0.000156	-1.42107	CYP3A7-CYP3A51P	100861540	AF315325
219157_at	2.65e-09	3.1e-11	-1.42297	KLHL2	11275	NM_007246
211557_x_at	1.31e-06	5.98e-08	-1.42374	SLCO2B1	11309	AF205073
210063_at	9.15e-09	1.48e-10	-1.42599	SARDH	1757	AF162428
218718_at	0.000288	3.84e-05	-1.42647	PDGFC	56034	NM_016205
214657_s_at	0.000113	1.26e-05	-1.42729	MIR612///NEAT1	693197///283131	AU134977
201627_s_at	0.00557	0.00135	-1.42752	INSIG1	3638
216600_x_at	6.59e-13	1.09e-15	-1.42986	ALDOB	229
218021_at	1.46e-07	4.24e-09	-1.43126	DHRS4L2///DHRS4	317749///10901	NM_021004
214235_at	3.96e-05	3.63e-06	-1.43209	CYP3A5	1577	X90579
202465_at	1.28e-05	9.38e-07	-1.4333	PCOLCE	5118	NM_002593
201562_s_at	0.000242	3.13e-05	-1.43415	SORD	6652	L29008
208763_s_at	0.00196	0.000385	-1.43498	TSC22D3	1831	AL110191
218901_at	2.07e-06	1.05e-07	-1.43614	PLSCR4	57088	NM_020353
218676_s_at	1.6e-06	7.66e-08	-1.43788	PCTP	58488	NM_021213
210215_at	0.000801	0.000133	-1.43848	TFR2	7036	AF067864
216958_s_at	3.66e-08	7.73e-10	-1.43973	IVD	3712
202862_at	0.000113	1.26e-05	-1.44101	FAH	2184	NM_000137
218983_at	5.13e-08	1.18e-09	-1.44181	C1RL	51279	NM_016546
205789_at	1.01e-08	1.66e-10	-1.44372	CD1D	912	NM_001766
204273_at	0.00017	2.06e-05	-1.44775	EDNRB	1910	NM_000115
207122_x_at	4.59e-07	1.71e-08	-1.45256	SULT1A2	6799	NM_001054
214669_x_at	0.0024	0.000492	-1.4604	IGKC	3514	BG485135
206210_s_at	9.03e-13	1.58e-15	-1.46086	CETP	1071	NM_000078
207255_at	0.000264	3.47e-05	-1.46374	LEPROT///LEPR	54741///3953	NM_002303
203914_x_at	0.0077	0.00201	-1.46426	HPGD	3248	NM_000860
204301_at	9.01e-12	2.51e-14	-1.46436	KBTBD11	9920	NM_014867
210889_s_at	1.55e-12	3.2e-15	-1.46459	FCGR2B	2213	M31933
205259_at	1.26e-09	1.26e-11	-1.47066	NR3C2	4306	NM_000901
205357_s_at	0.00921	0.0025	-1.47267	AGTR1	185	NM_000685
204621_s_at	2.72e-05	2.31e-06	-1.47331	NR4A2	4929	AI935096
209712_at	1.39e-09	1.41e-11	-1.47475	SLC35D1	23169	AI769637
219147_s_at	3.29e-06	1.85e-07	-1.47706	NMRK1	54981	NM_017881
218921_at	6.27e-06	4.02e-07	-1.48138	SIGIRR	59307	NM_021805
204997_at	2.42e-09	2.76e-11	-1.48203	GPD1	2819	NM_005276
213068_at	1.08e-08	1.79e-10	-1.48255	DPT	1805
214829_at	6.91e-08	1.74e-09	-1.48453	AASS	10157
203658_at	5.71e-08	1.36e-09	-1.48584	SLC25A20	788	BC001689
213321_at	1.81e-11	6.41e-14	-1.48592	BCKDHB	594	AL531533
214423_x_at	1.32e-10	8.11e-13	-1.4864	ALDOB	229	AV652403
207421_at	3.68e-06	2.13e-07	-1.48789	CA5A	763	NM_001739
206952_at	0.0064	0.0016	-1.49025	G6PC	2538	NM_000151
221563_at	2.7e-06	1.44e-07	-1.49132	DUSP10	11221	N36770
212543_at	6.79e-06	4.42e-07	-1.49132	AIM1	202	U83115
202366_at	1.33e-12	2.44e-15	-1.49158	ACADS	35	NM_000017
218869_at	1.33e-10	8.26e-13	-1.49159	MLYCD	23417	NM_012213
201008_s_at	5.5e-05	5.34e-06	-1.49203	TXNIP	10628	NM_006472
206651_s_at	5.01e-08	1.14e-09	-1.49228	CPB2	1361
201968_s_at	4.63e-05	4.36e-06	-1.49542	PGM1	5236	NM_002633
211726_s_at	3.18e-05	2.8e-06	-1.49682	FMO2	2327	BC005894
203473_at	0.000129	1.48e-05	-1.5039	SLCO2B1	11309	NM_007256
203854_at	1.03e-06	4.48e-08	-1.50645	CFI	3426	NM_000204
204119_s_at	6.99e-08	1.77e-09	-1.5085	ADK	132	NM_001123
204462_s_at	2.23e-05	1.81e-06	-1.50947	SLC16A2	6567	NM_006517
222056_s_at	2.67e-10	1.95e-12	-1.50979	FAHD2A	51011
211440_x_at	4.86e-10	4.06e-12	-1.51398	CYP3A43	64816	AF280110
203682_s_at	1.37e-07	3.95e-09	-1.51429	IVD	3712	NM_002225
204608_at	5.63e-05	5.48e-06	-1.51454	ASL	435	NM_000048
215176_x_at	0.00857	0.00229	-1.51486	IGK///IGKC	50802///3514	AW404894
218688_at	2.39e-06	1.25e-07	-1.5151	TKFC	26007	NM_015533
218504_at	2.43e-07	7.91e-09	-1.51698	FAHD2A	51011	NM_016044
211385_x_at	7.6e-07	3.11e-08	-1.51848	SULT1A2	6799	U28169
212249_at	7.76e-08	2.03e-09	-1.51994	PIK3R1	5295
201036_s_at	2e-08	3.62e-10	-1.52297	HADH	3033	NM_005327
204844_at	2.05e-06	1.03e-07	-1.52634	ENPEP	2028	L12468
215379_x_at	0.00245	0.000505	-1.52844	IGLV1-44	28823	AV698647
201009_s_at	1.31e-05	9.58e-07	-1.53066	TXNIP	10628	NM_006472
218552_at	3.51e-09	4.41e-11	-1.5313	ECHDC2	55268	NM_018281
205654_at	0.000155	1.84e-05	-1.53148	C4BPA	722	NM_000715
213626_at	1.2e-10	7.14e-13	-1.53376	CBR4	84869	AL049442
203803_at	9.08e-06	6.21e-07	-1.53472	PCYOX1	51449
205627_at	4.9e-08	1.11e-09	-1.53581	CDA	978	NM_001785
210072_at	0.00212	0.000424	-1.53859	CCL19	6363	U88321
205820_s_at	0.00532	0.00128	-1.54676	APOC3	345	NM_000040
208869_s_at	4.59e-07	1.71e-08	-1.5468	GABARAPL1	23710	BF125756
203500_at	1.64e-13	2.14e-16	-1.55036	GCDH	2639	NM_000159
203543_s_at	4.67e-06	2.8e-07	-1.5506	KLF9	687	NM_001206
204551_s_at	0.0174	0.00544	-1.55194	AHSG	197	NM_001622
204754_at	2.96e-06	1.62e-07	-1.55426	HLF	3131	W60800
205960_at	6.09e-05	6.02e-06	-1.55482	PDK4	5166	NM_002612
211357_s_at	0.00047	6.93e-05	-1.55556	ALDOB	229
209667_at	0.000588	9.12e-05	-1.55573	CES2	8824	BF033242
205649_s_at	0.00106	0.000186	-1.55814	FGA	2243	NM_000508
208747_s_at	7.02e-06	4.59e-07	-1.55823	C1S	716	M18767
214064_at	0.000636	0.0001	-1.56117	TF	7018
206542_s_at	5.67e-08	1.35e-09	-1.56202	SMARCA2	6595	AV725365
205774_at	7.77e-05	8.07e-06	-1.56229	F12	2161	NM_000505
203566_s_at	7.07e-07	2.85e-08	-1.56253	AGL	178	NM_000645
203058_s_at	8.15e-05	8.55e-06	-1.56501	PAPSS2	9060	AW299958
220114_s_at	1.2e-14	1.24e-17	-1.56773	STAB2	55576	NM_017564
219873_at	0.000375	5.28e-05	-1.56809	COLEC11	78989	NM_024027
204705_x_at	0.000957	0.000164	-1.56889	ALDOB	229	NM_000035
203725_at	1.42e-06	6.64e-08	-1.56927	GADD45A	1647	NM_001924
215299_x_at	5.21e-07	1.98e-08	-1.56935	SULT1A1	6817	U37025
215121_x_at	0.0086	0.0023	-1.57048	CYAT1///IGLV1-44///IGLC1	100290481///28823///3537
211715_s_at	0.000776	0.000128	-1.57071	BDH1	622	BC005844
207819_s_at	0.00631	0.00157	-1.57377	ABCB4	5244	NM_000443
214274_s_at	5.49e-08	1.3e-09	-1.57678	ACAA1	30
220753_s_at	9.8e-06	6.82e-07	-1.57989	CRYL1	51084	NM_015974
207735_at	1.68e-06	8.08e-08	-1.58144	RNF125	54941	NM_017831
206263_at	1.25e-05	9.1e-07	-1.58279	FMO4	2329	NM_002022
219562_at	7.42e-05	7.63e-06	-1.58381	RAB26	25837	NM_014353
215321_at	3.98e-05	3.64e-06	-1.5847	RUNDC3B	154661
206386_at	0.00361	0.000803	-1.58489	SERPINA7	6906	NM_000354
217649_at	0.000119	1.35e-05	-1.58766	ZFAND5	7763	AV702306
213509_x_at	0.00028	3.72e-05	-1.58997	CES2	8824
202025_x_at	2.05e-09	2.27e-11	-1.59087	ACAA1	30	NM_001607
206878_at	0.000142	1.66e-05	-1.59174	DAO	1610	NM_001917
219268_at	0.000191	2.37e-05	-1.59347	ETNK2	55224	NM_018208
213931_at	0.00101	0.000176	-1.59382	ID2B///ID2	84099///3398
203799_at	0.00015	1.77e-05	-1.59427	LY75-CD302///CD302///LY75	100526664///9936///4065	NM_014880
208389_s_at	3.52e-06	2.02e-07	-1.59584	SLC1A2	6506	NM_004171
214440_at	2.08e-08	3.8e-10	-1.59596	NAT1	9	NM_000662
203354_s_at	1.32e-05	9.68e-07	-1.59692	PSD3	23362	NM_015310
211056_s_at	2.31e-07	7.41e-09	-1.60101	SRD5A1	6715	BC006373
201347_x_at	1.38e-08	2.4e-10	-1.60615	GRHPR	9380	NM_012203
207621_s_at	6.02e-09	8.86e-11	-1.60772	PEMT	10400	NM_007169
203642_s_at	2.99e-07	1.01e-08	-1.60983	COBLL1	22837	NM_014900
210888_s_at	0.000421	6.07e-05	-1.6099	ITIH1	3697	AF116713
206058_at	2.36e-06	1.22e-07	-1.61241	SLC6A12	6539	U27699
52940_at	2.17e-05	1.75e-06	-1.61299	SIGIRR	59307	AA085764
212226_s_at	4.4e-11	2.1e-13	-1.61479	PLPP3	8613
207392_x_at	0.00373	0.000837	-1.61521	UGT2B15	7366	NM_001076
216033_s_at	5.69e-10	4.93e-12	-1.61547	FYN	2534	S74774
202959_at	6.79e-07	2.72e-08	-1.61594	MUT	4594
207574_s_at	7.43e-05	7.64e-06	-1.61726	GADD45B	4616	NM_015675
219181_at	4.66e-05	4.41e-06	-1.61734	LIPG	9388	NM_006033
209123_at	1.67e-06	8.03e-08	-1.61748	QDPR	5860	BC000576
219666_at	1.01e-07	2.73e-09	-1.61837	MS4A6A	64231	NM_022349
209395_at	0.0909	0.0425	-1.62639	CHI3L1	1116	M80927
217504_at	3.75e-05	3.41e-06	-1.62841	ABCA6	23460	AA099357
202861_at	2.36e-07	7.64e-09	-1.63039	MIR6883///PER1	102465532///5187	NM_002616
208088_s_at	0.0101	0.00281	-1.63235	CFHR5	81494	NM_030787
212402_at	2.68e-09	3.18e-11	-1.63249	ZC3H13	23091	BE895685
202409_at	0.0782	0.035	-1.63439	INS-IGF2///IGF2	723961///3481	X07868
213684_s_at	1.5e-08	2.62e-10	-1.63457	PDLIM5	10611	BF671400
219195_at	0.000547	8.34e-05	-1.63987	PPARGC1A	10891	NM_013261
210473_s_at	3.99e-09	5.27e-11	-1.64045	ADGRA3	166647	M37712
205478_at	0.00065	0.000103	-1.64836	PPP1R1A	5502	NM_006741
205302_at	0.00306	0.000654	-1.6489	IGFBP1	3484	NM_000596
201289_at	7.66e-06	5.08e-07	-1.64902	CYR61	3491	NM_001554
218162_at	2.31e-08	4.32e-10	-1.64921	OLFML3	56944	NM_020190
218804_at	0.000195	2.43e-05	-1.64958	ANO1	55107	NM_018043
216238_s_at	0.00122	0.000218	-1.65045	FGB	2244	BG545288
221555_x_at	3.33e-10	2.52e-12	-1.65196	CDC14B	8555	BF792631
204483_at	0.000141	1.64e-05	-1.65214	ENO3	2027	NM_001976
209645_s_at	6.4e-06	4.11e-07	-1.65221	ALDH1B1	219	NM_000692
214156_at	1.9e-05	1.49e-06	-1.6596	MYRIP	25924	AL050090
200708_at	9.85e-10	9.46e-12	-1.66053	GOT2	2806	NM_002080
205012_s_at	6.29e-07	2.49e-08	-1.66235	HAGH	3029	NM_005326
206643_at	0.00733	0.00189	-1.66446	HAL	3034	NM_002108
204607_at	0.0015	0.000279	-1.6645	HMGCS2	3158	NM_005518
203434_s_at	8.14e-09	1.29e-10	-1.66793	MME	4311	NM_007287
217707_x_at	9.49e-09	1.55e-10	-1.67216	SMARCA2	6595	AI535683
209447_at	2.63e-08	5.07e-10	-1.68319	SYNE1	23345	AF043290
212816_s_at	0.000674	0.000108	-1.68422	CBS	875	BE613178
210653_s_at	3.36e-10	2.56e-12	-1.68534	BCKDHB	594	M55575
220186_s_at	1.09e-06	4.87e-08	-1.68552	CDHR2	54825	NM_017675
216687_x_at	0.000885	0.000149	-1.68628	UGT2B15	7366	U06641
207330_at	1.97e-05	1.56e-06	-1.68922	PZP	5858	NM_002864
221834_at	1.8e-07	5.46e-09	-1.69666	LOC100507577///LONP2	100507577///83752	AV700132
203881_s_at	4.22e-07	1.54e-08	-1.69859	DMD	1756	NM_004010
209711_at	7.46e-11	4.02e-13	-1.69904	SLC35D1	23169	N80922
204846_at	0.000923	0.000158	-1.70296	CP	1356	NM_000096
206515_at	0.000667	0.000106	-1.7061	CYP4F3	4051	D12620
213306_at	6.47e-06	4.17e-07	-1.71437	MPDZ	8777	AA917899
203758_at	7.1e-08	1.8e-09	-1.7165	CTSO	1519	AV729484
215125_s_at	0.00461	0.00108	-1.72158	UGT1A3///UGT1A1///UGT1A4///UGT1A9///UGT1A5///UGT1A6///UGT1A7///UGT1A8///UGT1A10	54659///54658///54657///54600///54579///54578///54577///54576///54575	AV691323
210798_x_at	2.42e-05	1.99e-06	-1.72284	MASP2	10747	AB008047
209656_s_at	0.000232	2.97e-05	-1.72677	TMEM47	83604	AL136550
210558_at	0.00156	0.000293	-1.72685	AKR1C4	1109	AB045829
209138_x_at	0.00962	0.00263	-1.72981	IGLC1	3537	M87790
205303_at	1.18e-05	8.48e-07	-1.73278	KCNJ8	3764	BF514158
205675_at	0.000144	1.69e-05	-1.73513	MTTP	4547	AI623321
206385_s_at	0.00181	0.000347	-1.73644	ANK3	288	NM_020987
201425_at	4.46e-08	9.88e-10	-1.73816	ALDH2	217	NM_000690
219803_at	0.000668	0.000107	-1.73934	ANGPTL3	27329	NM_014495
202145_at	0.000964	0.000166	-1.74221	LY6E	4061	NM_002346
221928_at	1.12e-07	3.13e-09	-1.74345	ACACB	32	AI057637
209355_s_at	5.51e-08	1.3e-09	-1.74376	PLPP3	8613	AB000889
214864_s_at	1.2e-10	7.16e-13	-1.74402	GRHPR	9380
206380_s_at	4.09e-16	3.13e-19	-1.74451	CFP	5199	NM_002621
208596_s_at	0.0038	0.000855	-1.74509	UGT1A3///UGT1A1///UGT1A4///UGT1A9///UGT1A5///UGT1A6///UGT1A7///UGT1A8///UGT1A10	54659///54658///54657///54600///54579///54578///54577///54576///54575	NM_019093
210852_s_at	3.42e-10	2.64e-12	-1.74956	AASS	10157	AF229180
217996_at	0.000916	0.000156	-1.74974	PHLDA1	22822	NM_007350
219076_s_at	1.07e-05	7.48e-07	-1.7505	PXMP2	5827	NM_018663
214307_at	1.8e-06	8.77e-08	-1.75061	HGD	3081
214279_s_at	1.02e-06	4.43e-08	-1.75086	NDRG2	57447	W74452
215103_at	1.35e-05	9.98e-07	-1.75193	CYP2C18	1562
211354_s_at	0.00237	0.000485	-1.75211	LEPROT///LEPR	54741///3953	U52913
210301_at	4.93e-09	6.9e-11	-1.75244	XDH	7498	U06117
213524_s_at	0.00628	0.00156	-1.75425	G0S2	50486	NM_015714
207537_at	1.35e-05	9.95e-07	-1.75639	PFKFB1	5207	NM_002625
205073_at	1.18e-05	8.45e-07	-1.75657	CYP2J2	1573	NM_000775
205392_s_at	2.14e-07	6.74e-09	-1.75724	CCL15-CCL14///CCL14	348249///6358
220479_at	0.000377	5.32e-05	-1.76059	CPS1-IT1	29034
208126_s_at	5.85e-05	5.74e-06	-1.76143	CYP2C18	1562	NM_000772
209668_x_at	0.000327	4.48e-05	-1.76193	CES2	8824	D50579
211028_s_at	3.13e-06	1.73e-07	-1.76204	KHK	3795	BC006233
220554_at	0.00118	0.00021	-1.76735	SLC22A7	10864	NM_006672
220070_at	6.94e-09	1.05e-10	-1.76875	KDM8	79831	NM_024773
210327_s_at	0.007	0.00179	-1.76913	AGXT	189	D13368
205773_at	3.79e-11	1.7e-13	-1.77043	CPEB3	22849	NM_014912
206101_at	1.8e-07	5.43e-09	-1.77146	ECM2	1842	NM_001393
206453_s_at	5.15e-09	7.31e-11	-1.77406	NDRG2	57447	NM_016250
205304_s_at	8.23e-06	5.52e-07	-1.77586	KCNJ8	3764	BF514158
205911_at	3.22e-16	2.17e-19	-1.7777	PTH1R	5745	NM_000316
203542_s_at	4.03e-07	1.45e-08	-1.77831	KLF9	687	AI690205
205364_at	0.000181	2.23e-05	-1.77883	ACOX2	8309	NM_003500
213293_s_at	6.15e-07	2.42e-08	-1.78425	TRIM22	10346	AA083478
210959_s_at	3.72e-07	1.31e-08	-1.78454	SRD5A1	6715	AF113128
214456_x_at	0.0133	0.00392	-1.78935	SAA2///SAA1	6289///6288	M23699
202847_at	2.4e-05	1.97e-06	-1.7894	PCK2	5106	NM_004563
216223_at	0.000123	1.39e-05	-1.7936	CPN2	1370	J05158
218285_s_at	9.35e-09	1.52e-10	-1.7938	BDH2	56898	NM_020139
212240_s_at	6.99e-08	1.77e-09	-1.80398	PIK3R1	5295
207498_s_at	0.00404	0.000919	-1.80444	LOC101929829///CYP2D6///CYP2D7	101929829///1565///1564	NM_000106
221651_x_at	0.00708	0.00181	-1.81168	IGK///IGKC	50802///3514	BC005332
211682_x_at	6.38e-05	6.37e-06	-1.81758	UGT2B28	54490	AF177272
218532_s_at	6.9e-07	2.77e-08	-1.81954	FAM134B	54463	NM_019000
221662_s_at	0.000286	3.82e-05	-1.8212	SLC22A7	10864	AF210455
206065_s_at	0.00344	0.000758	-1.82276	DPYS	1807	NM_001385
210751_s_at	5.19e-06	3.19e-07	-1.82361	RGN	9104	D31815
219313_at	4.26e-08	9.36e-10	-1.8248	GRAMD1C	54762	NM_017577
202003_s_at	3.18e-07	1.09e-08	-1.8297	ACAA2	10449	NM_006111
201563_at	6.15e-05	6.09e-06	-1.8321	SORD	6652	L29008
219343_at	4.86e-10	4.1e-12	-1.83439	CDC37L1	55664	NM_017913
212724_at	9.64e-07	4.15e-08	-1.8368	RND3	390	BG054844
221671_x_at	0.00695	0.00177	-1.83716	IGK///IGKC	50802///3514	M63438
210764_s_at	1.22e-05	8.85e-07	-1.84643	CYR61	3491	AF003114
211922_s_at	1.92e-06	9.51e-08	-1.85101	CAT	847	AY028632
220626_at	0.000251	3.28e-05	-1.85116	SERPINA10	51156	NM_016186
221833_at	6.13e-07	2.41e-08	-1.85564	LOC100507577///LONP2///SIAH1	100507577///83752///6477	AV700132
219525_at	8.96e-05	9.55e-06	-1.87169	SLC47A1	55244	NM_018242
215712_s_at	2.79e-09	3.36e-11	-1.8717	IGFALS	3483
206344_at	1.55e-09	1.6e-11	-1.87387	PON1	5444	U53784
206177_s_at	0.00498	0.00118	-1.87763	ARG1	383	NM_000045
31835_at	0.00242	0.000496	-1.88209	HRG	3273	M13149
203435_s_at	7.7e-09	1.21e-10	-1.88528	MME	4311	NM_007287
201041_s_at	8.39e-06	5.67e-07	-1.89697	DUSP1	1843	NM_004417
37201_at	1.89e-09	2.03e-11	-1.89921	ITIH4	3700	D38535
203790_s_at	9.72e-06	6.76e-07	-1.90065	RIDA	10247
39763_at	3e-05	2.6e-06	-1.90187	HPX	3263	AH002827
210326_at	0.000333	4.57e-05	-1.90495	AGXT	189	D13368
221188_s_at	4.16e-05	3.85e-06	-1.91189	CIDEB	27141	NM_014430
203924_at	0.00655	0.00165	-1.91296	GSTA1	2938	NM_000846
205942_s_at	1.96e-11	7.14e-14	-1.9217	ACSM3	6296	NM_005622
209236_at	7.5e-09	1.17e-10	-1.92202	SLC23A2	9962
211458_s_at	1.29e-07	3.7e-09	-1.92354	GABARAPL3///GABARAPL1	23766///23710	AF180519
221556_at	3.84e-12	8.63e-15	-1.9256	CDC14B	8555	BF792631
203908_at	3.09e-05	2.7e-06	-1.9281	SLC4A4	8671	NM_003759
205657_at	2.65e-08	5.13e-10	-1.93611	HAAO	23498	NM_012205
210105_s_at	1.18e-08	2e-10	-1.93639	FYN	2534	M14333
202309_at	6.94e-09	1.06e-10	-1.9371	MTHFD1	4522	NM_005956
220161_s_at	7.29e-08	1.87e-09	-1.93892	EPB41L4B	54566	NM_019114
43427_at	3.63e-07	1.28e-08	-1.93987	ACACB	32	AI970898
205633_s_at	1.57e-07	4.67e-09	-1.94178	ALAS1	211	NM_000688
205728_at	6.25e-06	4e-07	-1.9421	TENM1	10178
211355_x_at	0.000499	7.44e-05	-1.9435	LEPROT///LEPR	54741///3953	U52914
205079_s_at	1.68e-07	5.02e-09	-1.94395	MPDZ	8777	NM_003829
209460_at	2.16e-07	6.84e-09	-1.94453	ABAT	18	AF237813
206226_at	0.00494	0.00117	-1.96428	HRG	3273	NM_000412
219902_at	0.000895	0.000152	-1.96953	BHMT2	23743	NM_017614
205221_at	1.51e-06	7.17e-08	-1.96988	HGD	3081	NM_000187
211441_x_at	4.02e-10	3.25e-12	-1.97412	CYP3A43	64816	AF280113
209301_at	0.000157	1.87e-05	-1.97559	CA2	760	M36532
217521_at	0.00024	3.11e-05	-1.97671	HAL	3034	N54942
214308_s_at	3.03e-06	1.66e-07	-1.98061	HGD	3081
218653_at	1.22e-05	8.9e-07	-1.98171	SLC25A15	10166	NM_014252
218322_s_at	2.57e-05	2.15e-06	-1.98192	ACSL5	51703	NM_016234
211110_s_at	4.19e-07	1.52e-08	-1.98199	AR	367	AF162704
209894_at	9.36e-05	1.01e-05	-1.98956	LEPROT///LEPR	54741///3953	U50748
211356_x_at	0.000642	0.000101	-1.9918	LEPROT///LEPR	54741///3953	U66495
206514_s_at	4.05e-05	3.73e-06	-1.99389	CYP4F2///CYP4F3	8529///4051	D12620
210095_s_at	2.46e-08	4.65e-10	-1.99821	IGFBP3	3486	M31159
205042_at	3.99e-09	5.24e-11	-1.99906	GNE	10020	NM_005476
215049_x_at	2.68e-08	5.19e-10	-2.00014	CD163	9332	Z22969
214677_x_at	0.0118	0.00338	-2.0014	IGLC1	3537	X57812
209980_s_at	5.62e-06	3.53e-07	-2.00367	MIR6778///SHMT1	102466733///6470	L23928
204753_s_at	8.31e-07	3.48e-08	-2.01013	HLF	3131
213706_at	3.72e-07	1.31e-08	-2.01133	GPD1	2819	AI368018
203131_at	9.37e-05	1.01e-05	-2.01288	PDGFRA	5156	NM_006206
209660_at	4e-05	3.67e-06	-2.0156	TTR	7276	AF162690
218424_s_at	2.97e-08	5.88e-10	-2.01692	STEAP3	55240	NM_018234
209735_at	3.4e-08	6.97e-10	-2.01715	ABCG2	9429	AF098951
206535_at	0.000417	6e-05	-2.0207	SLC2A2	6514	NM_000340
206697_s_at	9.07e-05	9.7e-06	-2.0308	HP	3240	NM_005143
221589_s_at	1.38e-06	6.4e-08	-2.03515	ALDH6A1	4329
218918_at	2.55e-07	8.33e-09	-2.04195	MAN1C1	57134	NM_020379
211231_x_at	1.23e-08	2.08e-10	-2.05164	CYP4A11	1579	D13705
211489_at	1.35e-12	2.67e-15	-2.05406	ADRA1A	148	D32201
209309_at	3e-05	2.6e-06	-2.05796	AZGP1	563	D90427
213920_at	1.41e-05	1.05e-06	-2.06549	CUX2	23316	AB006631
210942_s_at	1.39e-11	4.49e-14	-2.07052	ST3GAL6	10402	AB022918
219281_at	2.6e-09	3.01e-11	-2.07738	MSRA	4482	NM_012331
212067_s_at	7.16e-09	1.11e-10	-2.0774	C1R	715	AL573058
206867_at	3.73e-11	1.66e-13	-2.08048	GCKR	2646	NM_001486
202972_s_at	2.94e-08	5.78e-10	-2.08129	FAM13A	10144	NM_014883
206030_at	4.47e-11	2.21e-13	-2.08238	ASPA	443	NM_000049
210049_at	0.00114	0.000201	-2.08286	SERPINC1	462	D29832
203666_at	3e-10	2.23e-12	-2.09016	CXCL12	6387	NM_000609
201963_at	3.54e-05	3.18e-06	-2.09324	ACSL1	2180	NM_001995
49452_at	2.67e-07	8.82e-09	-2.09562	ACACB	32	AI057637
219014_at	5.48e-15	5.42e-18	-2.09614	PLAC8	51316	NM_016619
214180_at	4.42e-12	1.05e-14	-2.1011	MAN1C1	57134	AW340588
209459_s_at	1.05e-06	4.63e-08	-2.10338	ABAT	18	AF237813
201744_s_at	0.00799	0.0021	-2.10506	LUM	4060	NM_002345
204755_x_at	7.44e-09	1.16e-10	-2.10846	HLF	3131	NM_002126
205355_at	4.54e-08	1.01e-09	-2.10853	ACADSB	36	NM_001609
211430_s_at	0.0134	0.00397	-2.11362	MIR8071-2///MIR8071-1///IGHV4-31///IGHM///IGHG2///IGHG1	102466889///102465871///28396///3507///3501///3500	M87789
205384_at	6.42e-06	4.13e-07	-2.11524	FXYD1	5348	NM_005031
205998_x_at	1.14e-11	3.43e-14	-2.12055	CYP3A4	1576	NM_017460
208022_s_at	8.2e-11	4.53e-13	-2.12537	CDC14B	8555	NM_003671
210272_at	5.85e-06	3.72e-07	-2.12606	CYP2B7P	1556	M29873
221605_s_at	0.000115	1.29e-05	-2.12695	PIPOX	51268	AF136970
206068_s_at	1.55e-07	4.6e-09	-2.13334	ACADL	33	NM_001608
209368_at	3.36e-06	1.9e-07	-2.13784	EPHX2	2053	AF233336
213279_at	5.23e-09	7.47e-11	-2.1384	DHRS1	115817	AL050217
203373_at	3.08e-06	1.7e-07	-2.13899	SOCS2	8835	NM_003877
207200_at	0.00012	1.36e-05	-2.14215	OTC	5009	NM_000531
205769_at	2.72e-05	2.3e-06	-2.14306	SLC27A2	11001	NM_003645
209616_s_at	0.00282	0.000597	-2.14341	LOC100653057///CES1	100653057///1066	S73751
204541_at	5.32e-09	7.62e-11	-2.14695	SEC14L2	23541	NM_012429
208470_s_at	0.000398	5.69e-05	-2.1531	HPR///HP	3250///3240	NM_020995
220604_x_at	1.96e-07	6.08e-09	-2.15932	FTCD	10841	NM_006657
213375_s_at	4.47e-11	2.2e-13	-2.1594	N4BP2L1	90634	N80918
205141_at	6.17e-06	3.94e-07	-2.1678	ANG	283	NM_001145
203509_at	1.36e-08	2.35e-10	-2.17261	SORL1	6653	NM_003105
212592_at	1.36e-06	6.32e-08	-2.17619	JCHAIN	3512	AV733266
210013_at	1.22e-05	8.87e-07	-2.17859	HPX	3263	BC005395
218544_s_at	1.2e-11	3.67e-14	-2.18154	RCL1	10171	BC001025
205768_s_at	0.000101	1.11e-05	-2.19164	SLC27A2	11001	NM_003645
206469_x_at	2.84e-05	2.43e-06	-2.19204	AKR7A3	22977	NM_012067
204438_at	3.99e-09	5.26e-11	-2.19347	MRC1	4360	NM_002438
203645_s_at	1.88e-08	3.35e-10	-2.19903	CD163	9332	NM_004244
210366_at	5.44e-06	3.39e-07	-2.19933	SLCO1B1	10599	AB026257
213874_at	1.82e-06	8.91e-08	-2.20055	SERPINA4	5267	NM_006215
220148_at	5.28e-05	5.11e-06	-2.2072	ALDH8A1	64577	NM_022568
219410_at	6.57e-05	6.6e-06	-2.20804	TMEM45A	55076	NM_018004
204224_s_at	1.11e-07	3.09e-09	-2.21153	GCH1	2643	NM_000161
209374_s_at	9.38e-07	4.01e-08	-2.21779	IGHM	3507	BC001872
205860_x_at	4.38e-08	9.66e-10	-2.21829	FOLH1B///FOLH1	219595///2346	NM_004476
207097_s_at	5.95e-06	3.79e-07	-2.22224	SLC17A2	10246	NM_005835
205871_at	1.28e-07	3.66e-09	-2.226	PLGLB1///PLGLB2	5343///5342	BC005379
215363_x_at	2.38e-08	4.49e-10	-2.228	FOLH1B///FOLH1	219595///2346
205813_s_at	2.24e-07	7.12e-09	-2.23511	MAT1A	4143	NM_000429
217014_s_at	8.02e-07	3.34e-08	-2.2444	AZGP1P1///AZGP1	646282///563
208369_s_at	4.35e-12	1.01e-14	-2.24598	GCDH	2639	NM_013976
207995_s_at	1.63e-15	1.53e-18	-2.25108	CLEC4M	10332	NM_014257
213664_at	7.28e-05	7.45e-06	-2.25394	SLC1A1	6505	AW235061
217238_s_at	0.000284	3.78e-05	-2.2572	ALDOB	229
208034_s_at	5.62e-11	2.8e-13	-2.26251	PROZ	8858	NM_003891
205222_at	5.34e-06	3.31e-07	-2.26314	EHHADH	1962	NM_001966
204675_at	4.17e-08	9.02e-10	-2.2632	SRD5A1	6715	NM_001047
204154_at	0.000664	0.000106	-2.2637	CDO1	1036	NM_001801
214415_at	3.18e-08	6.45e-10	-2.26501	PLGLB1///PLGLB2	5343///5342	N58120
204955_at	1.85e-09	1.97e-11	-2.28309	SRPX	8406	NM_006307
205433_at	7.26e-05	7.42e-06	-2.30571	BCHE	590	NM_000055
206350_at	0.00111	0.000195	-2.31062	APCS	325	NM_001639
208370_s_at	3.48e-11	1.52e-13	-2.31476	RCAN1	1827	NM_004414
209365_s_at	3.88e-13	6.09e-16	-2.31922	ECM1	1893	U65932
211442_x_at	3.93e-09	5.14e-11	-2.32383	CYP3A43	64816	AF280111
207076_s_at	6.18e-11	3.13e-13	-2.33176	ASS1	445	NM_000050
211577_s_at	5.15e-12	1.34e-14	-2.33228	IGF1	3479	M37484
205530_at	7.03e-11	3.74e-13	-2.33339	ETFDH	2110	NM_004453
206979_at	7.8e-07	3.23e-08	-2.33356	C8B	732	NM_000066
213832_at	1.02e-10	5.83e-13	-2.33377	KCND3	3752	AA530995
210521_s_at	3.1e-05	2.72e-06	-2.34157	FETUB	26998	AB017551
211303_x_at	6.04e-10	5.29e-12	-2.34747	FOLH1B	219595	AF261715
216381_x_at	1.02e-05	7.13e-07	-2.35594	AKR7A3	22977
205363_at	2.67e-05	2.25e-06	-2.36189	BBOX1	8424	NM_003986
210452_x_at	3.73e-05	3.38e-06	-2.36607	CYP4F2	8529	D26480
221588_x_at	1.67e-08	2.94e-10	-2.36624	ALDH6A1	4329
212185_x_at	9.2e-10	8.8e-12	-2.37482	MT2A	4502	NM_005953
218976_at	7.59e-06	5.02e-07	-2.38839	DNAJC12	56521	NM_021800
206424_at	5.05e-08	1.16e-09	-2.39249	CYP26A1	1592	NM_000783
212143_s_at	3.93e-08	8.42e-10	-2.40485	IGFBP3	3486	BF340228
206496_at	0.000506	7.57e-05	-2.40694	FMO3	2328	NM_006894
213355_at	1.95e-10	1.36e-12	-2.41529	ST3GAL6	10402	AI989567
33494_at	9.76e-12	2.76e-14	-2.41721	ETFDH	2110	S69232
207007_at	1.98e-06	9.91e-08	-2.4192	NR1I3	9970	NM_005122
216058_s_at	4.78e-09	6.66e-11	-2.42214	CYP2C19	1557	X65962
218541_s_at	3.02e-07	1.03e-08	-2.42981	C8orf4	56892	NM_020130
220507_s_at	5.63e-05	5.48e-06	-2.43886	UPB1	51733	NM_016327
206680_at	1.43e-18	5.79e-22	-2.44233	CD5L	922	NM_005894
209335_at	2.61e-08	5.01e-10	-2.44355	DCN	1634	BC005322
209977_at	3.49e-05	3.13e-06	-2.44467	PLG	5340	M74220
205019_s_at	3.97e-18	1.78e-21	-2.44561	VIPR1	7433	NM_004624
206345_s_at	0.00045	6.57e-05	-2.44835	PON1	5444	NM_000446
212560_at	9.08e-10	8.56e-12	-2.44887	SORL1	6653	AV728268
206287_s_at	3.16e-07	1.08e-08	-2.45892	ITIH4	3700	NM_002218
217047_s_at	8.52e-07	3.57e-08	-2.45972	FAM13A	10144	AK027138
211138_s_at	7.37e-08	1.9e-09	-2.46043	KMO	8564	BC005297
219543_at	2.25e-07	7.19e-09	-2.46818	PBLD	64081	NM_022129
205208_at	1.54e-05	1.16e-06	-2.4761	ALDH1L1	10840	NM_012190
213695_at	2.86e-06	1.55e-07	-2.48974	PON3	5446	L48516
214734_at	2.49e-13	3.46e-16	-2.51208	EXPH5	23086	AB014524
205819_at	3.92e-22	5.29e-26	-2.51776	MARCO	8685	NM_006770
206541_at	9.33e-11	5.19e-13	-2.51971	KLKB1	3818	NM_000892
40665_at	0.000507	7.6e-05	-2.53211	FMO3	2328	M83772
206293_at	0.00115	0.000203	-2.54253	SULT2A1	6822	U08024
217973_at	5.4e-08	1.27e-09	-2.548	DCXR	51181	NM_016286
220116_at	6.75e-08	1.68e-09	-2.54889	KCNN2	3781	NM_021614
57539_at	3.64e-09	4.61e-11	-2.5562	ZGPAT///LIME1	84619///54923	AA535065
214419_s_at	2.27e-14	2.65e-17	-2.55697	CYP2C9	1559	AV646536
206610_s_at	3.3e-11	1.41e-13	-2.55952	F11	2160	NM_000128
209978_s_at	3.4e-05	3.03e-06	-2.55955	PLG///LPA	5340///4018	M74220
207275_s_at	1.54e-06	7.37e-08	-2.56093	ACSL1	2180	NM_001995
207718_x_at	2.12e-09	2.37e-11	-2.56499	CYP2A7	1549	NM_000764
202768_at	5.35e-08	1.25e-09	-2.56942	FOSB	2354	NM_006732
207773_x_at	3.31e-08	6.73e-10	-2.57399	CYP3A43	64816	NM_022820
219277_s_at	1.46e-06	6.89e-08	-2.58895	OGDHL	55753	NM_018245
211456_x_at	3.31e-10	2.49e-12	-2.61	MT1HL1	645745	AF333388
205749_at	2.98e-13	4.28e-16	-2.62207	CYP1A1	1543	NM_000499
201743_at	1.81e-07	5.49e-09	-2.62666	CD14	929	NM_000591
201599_at	2.31e-07	7.42e-09	-2.62978	OAT	4942	NM_000274
214719_at	4.19e-07	1.52e-08	-2.63147	SLC46A3	283537	AK026720
205307_s_at	3.88e-13	5.95e-16	-2.63463	KMO	8564
220786_s_at	7.27e-06	4.78e-07	-2.63675	SLC38A4	55089	NM_018018
220496_at	1.01e-19	2.71e-23	-2.65424	CLEC1B	51266	NM_016509
221848_at	3.79e-10	2.98e-12	-2.65631	ZGPAT	84619
205306_x_at	2.73e-08	5.3e-10	-2.65659	KMO	8564
214069_at	9.03e-07	3.82e-08	-2.65753	ACSM2B///ACSM2A	348158///123876
205498_at	2.42e-07	7.84e-09	-2.65789	GHR	2690	NM_000163
204290_s_at	1.07e-07	2.96e-09	-2.67071	ALDH6A1	4329	NM_005589
202973_x_at	1.14e-06	5.08e-08	-2.67199	FAM13A	10144	NM_014883
206916_x_at	4.29e-11	1.98e-13	-2.68735	TAT	6898	NM_000353
220224_at	2.02e-06	1.01e-07	-2.68974	HAO1	54363	NM_017545
220061_at	2.87e-07	9.65e-09	-2.69722	ACSM5	54988	NM_017888
205984_at	1.01e-17	4.99e-21	-2.70529	CRHBP	1393	NM_001882
209542_x_at	1.24e-10	7.48e-13	-2.71052	IGF1	3479	M29644
214142_at	6.29e-10	5.57e-12	-2.71578	ZG16	653808
210377_at	9.03e-13	1.56e-15	-2.72953	ACSM3	6296	D16350
205442_at	3.42e-11	1.48e-13	-2.73652	MFAP3L	9848	NM_021647
210143_at	2.84e-07	9.55e-09	-2.74568	ANXA10	11199	AF196478
214261_s_at	1.68e-07	5.03e-09	-2.75362	ADH6	130	H71135
210233_at	4.24e-11	1.94e-13	-2.76116	IL1RAP	3556	AF167343
207256_at	8.34e-06	5.62e-07	-2.7695	MBL2	4153	NM_000242
207041_at	2.81e-08	5.49e-10	-2.7854	MASP2	10747	NM_006610
208937_s_at	8.32e-08	2.21e-09	-2.78605	ID1	3397	D13889
206085_s_at	1.83e-10	1.26e-12	-2.78999	CTH	1491	NM_001902
216336_x_at	3.17e-11	1.29e-13	-2.82239	MT1E	4493
207096_at	2.69e-05	2.27e-06	-2.82648	SAA2-SAA4///SAA4	100528017///6291	NM_006512
206738_at	4.63e-06	2.77e-07	-2.84349	APOC4-APOC2///APOC4///APOC2	100533990///346///344	NM_001646
205943_at	2.2e-05	1.78e-06	-2.86046	TDO2	6999	NM_005651
209774_x_at	5.32e-06	3.29e-07	-2.86272	CXCL2	2920	M57731
217022_s_at	8.9e-05	9.46e-06	-2.86627	IGHA2///IGHA1///IGH	3494///3493///3492	S55735
204920_at	0.000165	1.99e-05	-2.88128	CPS1	1373	AF154830
207584_at	1.22e-11	3.79e-14	-2.8943	LPA	4018	NM_005577
207820_at	3.06e-06	1.69e-07	-2.89589	ADH1A	124	NM_000667
220017_x_at	1.09e-06	4.84e-08	-2.89616	CYP2C9	1559	NM_000771
202237_at	9.41e-06	6.48e-07	-2.8995	LOC101928916///NNMT	101928916///4837	NM_006169
206938_at	3.2e-11	1.34e-13	-2.90459	SRD5A2	6716	NM_000348
204719_at	2.68e-06	1.43e-07	-2.90569	ABCA8	10351	NM_007168
217414_x_at	3.38e-07	1.17e-08	-2.91539	HBA2///HBA1	3040///3039	V00489
201694_s_at	1.5e-12	3.03e-15	-2.9577	EGR1	1958	NM_001964
89977_at	1.95e-07	6e-09	-2.96394	ACSM5	54988
216661_x_at	5.54e-07	2.13e-08	-2.96555	CYP2C9	1559	M15331
207409_at	3.93e-05	3.59e-06	-2.9859	LECT2	3950	NM_002302
217127_at	3.69e-08	7.8e-10	-2.98769	CTH	1491
204018_x_at	3.61e-07	1.27e-08	-2.9942	HBA2///HBA1	3040///3039	NM_000558
207202_s_at	7.09e-08	1.8e-09	-2.99691	NR1I2	8856	NM_003889
206840_at	1.32e-06	6.05e-08	-2.99933	AFM	173	NM_001133
207804_s_at	1.13e-15	9.64e-19	-3.00582	FCN2	2220	NM_004108
209531_at	1.41e-15	1.27e-18	-3.02202	GSTZ1	2954	BC001453
216025_x_at	4.6e-07	1.72e-08	-3.02258	CYP2C9	1559	M21940
206930_at	1.37e-10	8.57e-13	-3.02603	GLYAT	10249	NM_005838
206292_s_at	0.00014	1.63e-05	-3.03509	SULT2A1	6822	NM_003167
209696_at	5.49e-08	1.3e-09	-3.03806	FBP1	2203	D26054
205082_s_at	1.97e-07	6.15e-09	-3.04287	AOX1	316	AB046692
37512_at	0.000163	1.96e-05	-3.04998	HSD17B6	8630	U89281
211813_x_at	1.06e-07	2.94e-09	-3.07034	DCN	1634	AF138303
207244_x_at	3.66e-08	7.66e-10	-3.07188	CYP2A6	1548	NM_000762
214414_x_at	7.48e-07	3.04e-08	-3.07379	HBA2///HBA1	3040///3039
211699_x_at	2.25e-07	7.15e-09	-3.08198	HBA2///HBA1	3040///3039	AF349571
204428_s_at	3.72e-13	5.51e-16	-3.08795	LCAT	3931	NM_000229
210168_at	2.44e-07	7.94e-09	-3.10674	C6	729	J05064
205700_at	0.000145	1.7e-05	-3.10713	HSD17B6	8630	NM_003725
207407_x_at	3.99e-09	5.29e-11	-3.11363	CYP4A11	1579	NM_000778
212859_x_at	1.15e-09	1.13e-11	-3.11559	MT1E	4493	BF217861
206461_x_at	8.72e-10	8.11e-12	-3.11565	MT1H	4496	NM_005951
207544_s_at	4.53e-12	1.1e-14	-3.12085	ADH6	130	NM_000672
211745_x_at	2.8e-07	9.38e-09	-3.13559	HBA2///HBA1	3040///3039	BC005931
210481_s_at	3.54e-22	3.18e-26	-3.14186	CLEC4M	10332	AF245219
214421_x_at	6.02e-07	2.35e-08	-3.14733	CYP2C9	1559	AV652420
205083_at	1.44e-06	6.77e-08	-3.16318	AOX1	316	NM_001159
209458_x_at	2.3e-07	7.36e-09	-3.16473	HBA2///HBA1	3040///3039	AF105974
209613_s_at	3.17e-06	1.77e-07	-3.17362	ADH1B	125	M21692
217319_x_at	6.1e-09	9.06e-11	-3.17968	CYP4A22///CYP4A11	284541///1579
219733_s_at	1.72e-09	1.81e-11	-3.18118	SLC27A5	10998	NM_012254
220432_s_at	5.84e-11	2.94e-13	-3.19955	CYP39A1	51302	NM_016593
205568_at	2.54e-05	2.11e-06	-3.20817	AQP9	366	NM_020980
207027_at	2.97e-09	3.67e-11	-3.22266	HGFAC	3083	NM_001528
206305_s_at	3.66e-08	7.66e-10	-3.22417	C8A	731	NM_000562
201893_x_at	1.13e-06	5.04e-08	-3.22487	DCN	1634	AF138300
205225_at	1.74e-19	5.47e-23	-3.24653	ESR1	2099	NM_000125
206119_at	3.52e-06	2.01e-07	-3.25374	BHMT	635	NM_001713
217564_s_at	0.000103	1.13e-05	-3.25699	CPS1	1373
207218_at	3.48e-05	3.11e-06	-3.27184	F9	2158	NM_000133
218002_s_at	1.08e-17	5.85e-21	-3.27714	CXCL14	9547	AF144103
221590_s_at	2.74e-11	1.06e-13	-3.27788	ALDH6A1	4329
219954_s_at	3.47e-09	4.34e-11	-3.28204	GBA3	57733	NM_020973
209540_at	5.1e-09	7.21e-11	-3.3066	IGF1	3479	M29644
204704_s_at	2.68e-07	8.86e-09	-3.33156	ALDOB	229	BF195998
209687_at	2.19e-09	2.46e-11	-3.33271	CXCL12	6387	U19495
208471_at	9.17e-06	6.29e-07	-3.33539	HPR	3250	NM_020995
214420_s_at	1.63e-21	2.93e-25	-3.36577	CYP2C9	1559	AV657878
207185_at	3.57e-05	3.21e-06	-3.37364	SLC10A1	6554	NM_003049
205695_at	8.91e-05	9.47e-06	-3.37367	SDS	10993	NM_006843
209612_s_at	2.38e-06	1.24e-07	-3.37398	ADH1B	125	M24317
221008_s_at	3.31e-07	1.15e-08	-3.3759	ETNPPL	64850	NM_031279
202238_s_at	5.32e-06	3.28e-07	-3.38089	LOC101928916///NNMT	101928916///4837	NM_006169
206753_at	3.81e-10	3.05e-12	-3.38716	RDH16	8608	AF086735
207874_s_at	3.96e-06	2.32e-07	-3.39405	CFHR4	10877	NM_006684
202992_at	6.95e-07	2.8e-08	-3.39642	C7	730	NM_000587
211896_s_at	1.95e-07	6.03e-09	-3.39738	DCN	1634	AF138302
204745_x_at	1.32e-10	8.08e-13	-3.41983	MT1G	4495	NM_005950
217232_x_at	2.46e-09	2.83e-11	-3.42021	HBB	3043	AF059180
214478_at	7.21e-07	2.92e-08	-3.44408	SPP2	6694	NM_006944
208581_x_at	1.18e-10	6.96e-13	-3.47327	MT1X	4501	NM_005952
208383_s_at	2.28e-05	1.85e-06	-3.50874	PCK1	5105	NM_002591
201693_s_at	1.29e-16	8.09e-20	-3.54711	EGR1	1958	NM_001964
217165_x_at	5.8e-12	1.54e-14	-3.54975	MT1F	4494	M10943
205554_s_at	3.8e-16	2.73e-19	-3.57223	DNASE1L3	1776	NM_004944
214413_at	1.27e-11	4e-14	-3.60246	TAT	6898	AV647713
209541_at	7.35e-10	6.63e-12	-3.61134	IGF1	3479
211696_x_at	5.57e-09	8.11e-11	-3.62755	HBB	3043	AF349114
206754_s_at	1.75e-10	1.17e-12	-3.66032	CYP2B7P///CYP2B6	1556///1555	NM_000767
209116_x_at	4.6e-09	6.33e-11	-3.66448	HBB	3043	M25079
217558_at	3.85e-07	1.37e-08	-3.66471	CYP2C9	1559	BE971373
208367_x_at	6.96e-08	1.75e-09	-3.6911	CYP3A4	1576	NM_017460
211295_x_at	3.86e-07	1.37e-08	-3.74722	CYP2A6	1548	AF182275
207102_at	1.53e-07	4.49e-09	-3.82959	AKR1D1	6718	NM_005989
209975_at	3.34e-06	1.88e-07	-3.83307	CYP2E1	1571	AF182276
222083_at	9.88e-12	2.84e-14	-3.84938	GLYAT	10249
204326_x_at	1.34e-11	4.26e-14	-3.86154	MT1X	4501	NR_001447
206354_at	1.62e-07	4.82e-09	-3.86283	SLCO1B3	28234	NM_019844
206755_at	6.65e-16	5.37e-19	-3.89307	CYP2B6	1555	NM_000767
207262_at	8.7e-10	8.05e-12	-3.90249	APOF	319	NM_001638
209189_at	5.09e-12	1.28e-14	-3.91889	FOS	2353	BC004490
210328_at	1.71e-09	1.79e-11	-3.92306	GNMT	27232	AF101477
206797_at	1.56e-14	1.68e-17	-3.99198	NAT2	10	NM_000015
205999_x_at	3.37e-08	6.87e-10	-3.99461	CYP3A4	1576	AF182273
214621_at	4.4e-11	2.08e-13	-4.02795	GYS2	2998	S70004
205866_at	2.89e-19	1.04e-22	-4.05166	FCN3	8547	NM_003665
206262_at	5.23e-07	1.99e-08	-4.05494	ADH1C	126	NM_000669
214320_x_at	1.15e-07	3.23e-09	-4.09608	CYP2A6	1548
213629_x_at	2.06e-12	4.43e-15	-4.11482	MT1F	4494	BF246115
205531_s_at	1.5e-11	5.07e-14	-4.1438	GLS2	27165	NM_013267
1494_f_at	5.75e-07	2.23e-08	-4.14908	CYP2A6	1548	M33318
206024_at	3.37e-06	1.91e-07	-4.15233	HPD	3242	NM_002150
205404_at	4.2e-08	9.1e-10	-4.26415	HSD11B1	3290	NM_005525
208147_s_at	1.8e-06	8.78e-08	-4.32698	CYP2C8	1558
220801_s_at	6.89e-10	6.19e-12	-4.37611	HAO2	51179	NM_016527
206727_at	2.8e-07	9.35e-09	-4.43764	C9	735	K02766
207609_s_at	1.63e-22	7.31e-27	-4.44706	CYP1A2	1544	NM_000761
217546_at	1.12e-12	2.01e-15	-4.56663	MT1M	4499	R06655
1431_at	4.21e-08	9.18e-10	-4.66801	CYP2E1	1571	J02843
209976_s_at	1.6e-08	2.81e-10	-4.73016	CYP2E1	1571	AF182276
209614_at	2.44e-11	9.18e-14	-4.803	ADH1B	125	AF153821
207201_s_at	2.95e-11	1.17e-13	-5.11533	SLC22A1	6580	NM_003057
220491_at	4.19e-12	9.59e-15	-5.89985	HAMP	57817	NM_021175
207608_x_at	4.28e-21	9.61e-25	-6.05949	CYP1A2	1544	NM_000761

## Sheet: GSE15239
ID	Adjusted p-value	p-value	Test statistic	Base mean	log2 fold change	Gene Symbol	Describsion	Entrez Gene ID	GenBank Accession
202859_x_at	0.152	0.00186	4.08455	-1.04119	4.1659	CXCL8	C-X-C motif chemokine ligand 8	3576	NM_000584
202627_s_at	0.0234	2.3e-05	7.04823	2.97612	3.78034	SERPINE1	serpin family E member 1	5054	AL574210
218723_s_at	0.0849	0.00053	4.85391	0.13831	3.56695	RGCC	regulator of cell cycle	28984	NM_014059
202917_s_at	0.356	0.0167	2.82647	-3.10572	3.48449	S100A8	S100 calcium binding protein A8	6279	NM_002964
205863_at	0.339	0.0147	2.89777	-2.98749	3.48201	S100A12	S100 calcium binding protein A12	6283	NM_005621
205681_at	0.182	0.00303	3.79864	-1.50008	3.24767	BCL2A1	BCL2 related protein A1	597	NM_004049
217999_s_at	0.013	7.63e-06	7.94622	3.92046	3.21297	PHLDA1	pleckstrin homology like domain family A member 1	22822	NM_007350
202628_s_at	0.0518	0.000171	5.5951	1.18569	3.09883	SERPINE1	serpin family E member 1	5054	NM_000602
201109_s_at	0.293	0.0102	3.10595	-2.64145	3.09736	THBS1	thrombospondin 1	7057	AV726673
203535_at	0.365	0.0182	2.77635	-3.18868	3.06423	S100A9	S100 calcium binding protein A9	6280	NM_002965
217996_at	0.00556	1.72e-06	9.28869	5.1328	3.02526	PHLDA1	pleckstrin homology like domain family A member 1	22822	AA576961
217997_at	0.022	1.9e-05	7.1981	3.14186	2.97452	PHLDA1	pleckstrin homology like domain family A member 1	22822	AI795908
227697_at	0.285	0.00941	3.14965	-2.56878	2.92211	SOCS3	suppressor of cytokine signaling 3	9021	AI244908
205476_at	0.292	0.0101	3.10917	-2.6361	2.90622	CCL20	C-C motif chemokine ligand 20	6364	NM_004591
201324_at	0.3	0.0109	3.06646	-2.70713	2.88905	EMP1	epithelial membrane protein 1	2012	NM_001423
235086_at	0.192	0.00341	3.7302	-1.61127	2.87478	THBS1	thrombospondin 1	7057	AW956580
202499_s_at	0.159	0.00205	4.02868	-1.1301	2.82275	SLC2A3	solute carrier family 2 member 3	6515	NM_006931
237238_at	0.026	3.07e-05	6.826	2.7241	2.82264	WWC1	WW and C2 domain containing 1	23286	AI459156
207526_s_at	0.106	0.000828	4.57511	-0.27886	2.80974	IL1RL1	interleukin 1 receptor like 1	9173	NM_003856
209803_s_at	0.0366	7.77e-05	6.14217	1.89997	2.79524	PHLDA2	pleckstrin homology like domain family A member 2	7262	AF001294
209959_at	0.311	0.012	3.01282	-2.79633	2.78618	NR4A3	nuclear receptor subfamily 4 group A member 3	8013	U12767
239930_at	0.0345	6.32e-05	6.29076	2.08543	2.7703	GALNT2	polypeptide N-acetylgalactosaminyltransferase 2	2590	AA604126
36711_at	0.0294	4.2e-05	6.59033	2.44849	2.75876	MAFF	MAF bZIP transcription factor F	23764
204351_at	0.314	0.0122	3.00166	-2.81488	2.69623	S100P	S100 calcium binding protein P	6286	NM_005980
205193_at	0.0319	4.96e-05	6.46694	2.3007	2.66833	MAFF	MAF bZIP transcription factor F	23764	NM_012323
220088_at	0.198	0.00373	3.67703	-1.69798	2.63237	C5AR1	complement component 5a receptor 1	728	NM_001736
205119_s_at	0.171	0.00255	3.89816	-1.33927	2.62588	FPR1	formyl peptide receptor 1	2357	NM_002029
236725_at	0.0644	0.000261	5.3114	0.7956	2.60954	WWC1	WW and C2 domain containing 1	23286	H09245
204748_at	0.411	0.0247	2.60563	-3.46976	2.60621	PTGS2	prostaglandin-endoperoxide synthase 2	5743	NM_000963
201325_s_at	0.416	0.0254	2.59085	-3.49395	2.60455	EMP1	epithelial membrane protein 1	2012	NM_001423
242963_at	0.0268	3.24e-05	6.78588	2.6778	2.55352	SGMS2	sphingomyelin synthase 2	166929	AI160370
243290_at	0.022	1.95e-05	7.17803	3.11986	2.5506	WWC1	WW and C2 domain containing 1	23286	AV700541
226075_at	0.0731	0.000391	5.04728	0.42033	2.53631	SPSB1	splA/ryanodine receptor domain and SOCS box containing 1	80176	AF131840
202431_s_at	0.202	0.00398	3.63983	-1.75879	2.53006	MYC	v-myc avian myelocytomatosis viral oncogene homolog	4609	NM_002467
210845_s_at	0.241	0.00634	3.37324	-2.19772	2.52745	PLAUR	plasminogen activator, urokinase receptor	5329	U08839
209051_s_at	0.26	0.00749	3.27892	-2.35405	2.51434	RALGDS	ral guanine nucleotide dissociation stimulator	5900	AF295773
201858_s_at	0.503	0.0411	2.31731	-3.93614	2.50797	SRGN	serglycin	5552	J03223
200798_x_at	0.0345	6.39e-05	6.28271	2.07548	2.47448	MCL1	BCL2 family apoptosis regulator	4170	NM_021960
222162_s_at	0.356	0.0167	2.82577	-3.10689	2.46303	ADAMTS1	ADAM metallopeptidase with thrombospondin type 1 motif 1	9510
202068_s_at	0.0366	7.58e-05	6.15962	1.92193	2.4588	LDLR	low density lipoprotein receptor	3949	NM_000527
206034_at	0.026	3.07e-05	6.82703	2.72529	2.42509	SERPINB8	serpin family B member 8	5271	NM_002640
209387_s_at	0.453	0.0312	2.47419	-3.68397	2.41852	TM4SF1	transmembrane 4 L six family member 1	4071	M90657
218368_s_at	0.232	0.00563	3.44092	-2.08583	2.40806	TNFRSF12A	TNF receptor superfamily member 12A	51330	NM_016639
202067_s_at	0.0741	0.000415	5.00944	0.36562	2.4059	LDLR	low density lipoprotein receptor	3949	AI861942
229521_at	0.142	0.00156	4.18974	-0.87489	2.3799	CCDC71L	coiled-coil domain containing 71-like	168455	BE466274
204174_at	0.354	0.0164	2.83525	-3.09117	2.36791	ALOX5AP	arachidonate 5-lipoxygenase activating protein	241	NM_001629
232138_at	0.135	0.00143	4.244	-0.78969	2.36109	MBNL2	muscleblind like splicing regulator 2	10150	AW276914
215034_s_at	0.286	0.00945	3.14685	-2.57345	2.35049	TM4SF1	transmembrane 4 L six family member 1	4071
201110_s_at	0.3	0.0107	3.07589	-2.69145	2.33558	THBS1	thrombospondin 1	7057	NM_003246
204103_at	0.137	0.00146	4.22764	-0.81534	2.32925	CCL4	C-C motif chemokine ligand 4	6351	NM_002984
219677_at	0.0426	0.000105	5.93192	1.63134	2.32001	SPSB1	splA/ryanodine receptor domain and SOCS box containing 1	80176	NM_025106
204563_at	0.309	0.0116	3.03205	-2.76435	2.30406	SELL	selectin L	6402	NM_000655
215078_at	0.0329	5.51e-05	6.38956	2.20676	2.28039	LOC100129518///SOD2	uncharacterized LOC100129518///superoxide dismutase 2, mitochondrial	100129518///6648	AL050388
228846_at	0.0747	0.00042	5.00142	0.35401	2.24458	MXD1	MAX dimerization protein 1	4084	AW071793
221031_s_at	0.0366	7.07e-05	6.20917	1.98403	2.23935	APOLD1	apolipoprotein L domain containing 1	81575	NM_030817
214056_at	0.0414	9.4e-05	6.00662	1.72762	2.22697	MCL1	BCL2 family apoptosis regulator	4170	BF981280
214370_at	0.378	0.0197	2.73474	-3.25742	2.22403	S100A8	S100 calcium binding protein A8	6279
203708_at	0.125	0.00117	4.36427	-0.60229	2.21612	PDE4B	phosphodiesterase 4B	5142	NM_002600
202672_s_at	0.0439	0.00012	5.83446	1.50433	2.21598	ATF3	activating transcription factor 3	467	NM_001674
207072_at	0.248	0.00677	3.33632	-2.25888	2.20752	IL18RAP	interleukin 18 receptor accessory protein	8807	NM_003853
207630_s_at	0.202	0.00399	3.63841	-1.7611	2.18405	CREM	cAMP responsive element modulator	1390	NM_001881
218880_at	0.0888	0.000572	4.80578	0.06718	2.17676	FOSL2	FOS like 2, AP-1 transcription factor subunit	2355	N36408
1556067_a_at	0.186	0.00322	3.76249	-1.55876	2.17641	KDM6B	lysine demethylase 6B	23135
202637_s_at	0.178	0.00291	3.82197	-1.46229	2.14839	ICAM1	intercellular adhesion molecule 1	3383
232629_at	0.266	0.00799	3.24189	-2.41552	2.14502	PROK2	prokineticin 2	60675	AF182069
203574_at	0.145	0.00162	4.16812	-0.90895	2.14463	NFIL3	nuclear factor, interleukin 3 regulated	4783	NM_005384
222088_s_at	0.06	0.000216	5.43511	0.96735	2.12547	SLC2A14///SLC2A3	solute carrier family 2 member 14///solute carrier family 2 member 3	144195///6515
202150_s_at	0.0817	0.000496	4.89573	0.19982	2.08789	NEDD9	neural precursor cell expressed, developmentally down-regulated 9	4739	U64317
218810_at	0.0729	0.000387	5.05443	0.43065	2.08051	MIR6732///ZC3H12A	microRNA 6732///zinc finger CCCH-type containing 12A	102465438///80149	NM_025079
230511_at	0.241	0.00629	3.37809	-2.18971	2.0762	CREM	cAMP responsive element modulator	1390	AI800640
213006_at	0.352	0.0163	2.84054	-3.08241	2.07549	CEBPD	CCAAT/enhancer binding protein delta	1052	AV655640
202638_s_at	0.134	0.00135	4.27845	-0.73581	2.07542	ICAM1	intercellular adhesion molecule 1	3383	NM_000201
213418_at	0.339	0.0148	2.89508	-2.99195	2.04873	HSPA6	heat shock protein family A (Hsp70) member 6	3310	NM_002155
211506_s_at	0.251	0.00694	3.32227	-2.28215	2.04417	CXCL8	C-X-C motif chemokine ligand 8	3576	AF043337
201329_s_at	0.241	0.00632	3.37537	-2.19421	2.04012	ETS2	ETS proto-oncogene 2, transcription factor	2114	NM_005239
238909_at	0.162	0.00219	3.98792	-1.1952	2.03239	S100A10	S100 calcium binding protein A10	6281	BF126155
205753_at	0.341	0.0151	2.88168	-3.01419	2.02024	CRP	C-reactive protein, pentraxin-related	1401	NM_000567
212295_s_at	0.208	0.00428	3.59884	-1.82593	2.00436	SLC7A1	solute carrier family 7 member 1	6541	AA148507
217739_s_at	0.174	0.00277	3.85066	-1.4159	2.00233	NAMPT	nicotinamide phosphoribosyltransferase	10135	NM_005746
210873_x_at	0.308	0.0115	3.03458	-2.76015	1.97565	APOBEC3A_B///APOBEC3A	APOBEC3A and APOBEC3B deletion hybrid///apolipoprotein B mRNA editing enzyme catalytic subunit 3A	100913187///200315	U03891
217998_at	0.109	0.000857	4.55372	-0.31138	1.97029	PHLDA1	pleckstrin homology like domain family A member 1	22822	NM_007350
204958_at	0.323	0.0131	2.96088	-2.88267	1.9652	PLK3	polo like kinase 3	1263	NM_004073
203499_at	0.292	0.01	3.11525	-2.62599	1.94172	EPHA2	EPH receptor A2	1969	NM_004431
208960_s_at	0.0665	0.000309	5.19969	0.6383	1.93908	KLF6	Kruppel like factor 6	1316
227038_at	0.237	0.00592	3.41229	-2.13314	1.9322	SGMS2	sphingomyelin synthase 2	166929	AI963083
225842_at	0.121	0.00109	4.40782	-0.53495	1.91575	PHLDA1	pleckstrin homology like domain family A member 1	22822	AK026181
205220_at	0.16	0.00207	4.02083	-1.14261	1.91116	HCAR3	hydroxycarboxylic acid receptor 3	8843	NM_006018
225954_s_at	0.403	0.0234	2.63544	-3.42087	1.904	MIDN	midnolin	90007	AL512725
225262_at	0.298	0.0105	3.08559	-2.67532	1.90064	FOSL2	FOS like 2, AP-1 transcription factor subunit	2355	AI670862
217028_at	0.257	0.00735	3.28978	-2.33602	1.89963	CXCR4	C-X-C motif chemokine receptor 4	7852	AJ224869
203120_at	0.0665	0.000293	5.23386	0.68663	1.89034	TP53BP2	tumor protein p53 binding protein 2	7159	NM_005426
206522_at	0.356	0.0167	2.82681	-3.10517	1.88677	MGAM	maltase-glucoamylase	8972	NM_004668
202388_at	0.456	0.0318	2.46317	-3.70183	1.87359	RGS2	regulator of G-protein signaling 2	5997	NM_002923
1557049_at	0.397	0.0225	2.65843	-3.38311	1.87052	BTBD19	BTB domain containing 19	149478	BQ183759
232213_at	0.162	0.00218	3.99019	-1.19157	1.87042	PELI1	pellino E3 ubiquitin protein ligase 1	57162	AU147506
203887_s_at	0.292	0.0101	3.10733	-2.63916	1.86912	THBD	thrombomodulin	7056	NM_000361
202464_s_at	0.102	0.000753	4.63357	-0.19038	1.86691	PFKFB3	6-phosphofructo-2-kinase/fructose-2,6-biphosphatase 3	5209	NM_004566
237029_at	0.162	0.00221	3.98199	-1.20469	1.86068	HGD	homogentisate 1,2-dioxygenase	3081	N58132
218041_x_at	0.361	0.0176	2.79746	-3.15376	1.85597	SLC38A2	solute carrier family 38 member 2	54407	NM_018976
220924_s_at	0.36	0.0175	2.799	-3.15121	1.85202	SLC38A2	solute carrier family 38 member 2	54407	NM_018976
211924_s_at	0.292	0.0101	3.10734	-2.63915	1.84106	PLAUR	plasminogen activator, urokinase receptor	5329	AY029180
229228_at	0.172	0.0026	3.88797	-1.35569	1.8391	LOC401317///CREB5	uncharacterized LOC401317///cAMP responsive element binding protein 5	401317///9586	AI819043
232304_at	0.097	0.000661	4.7149	-0.06816	1.83882	PELI1	pellino E3 ubiquitin protein ligase 1	57162	AK026714
212665_at	0.151	0.00181	4.1008	-1.0154	1.83776	TIPARP	TCDD inducible poly(ADP-ribose) polymerase	25976	AL556438
212856_at	0.0511	0.000166	5.61227	1.20888	1.83617	GRAMD4	GRAM domain containing 4	23151	AB018310
201108_s_at	0.368	0.0185	2.76762	-3.20311	1.83507	THBS1	thrombospondin 1	7057
229842_at	0.165	0.0023	3.95988	-1.24011	1.82978	ELF3	E74 like ETS transcription factor 3	1999	AA527180
1553133_at	0.22	0.0049	3.52035	-1.95488	1.8219	C9orf72	chromosome 9 open reading frame 72	203228	BC020851
209457_at	0.135	0.00141	4.24889	-0.78202	1.82087	DUSP5	dual specificity phosphatase 5	1847	U16996
212533_at	0.122	0.0011	4.40218	-0.54365	1.81703	WEE1	WEE1 G2 checkpoint kinase	7465	X62048
220330_s_at	0.351	0.0162	2.84257	-3.07905	1.8159	SAMSN1	SAM domain, SH3 domain and nuclear localization signals 1	64092	NM_022136
209967_s_at	0.173	0.00264	3.87904	-1.3701	1.80776	CREM	cAMP responsive element modulator	1390	D14826
232017_at	0.169	0.00246	3.91982	-1.30443	1.79861	TJP2	tight junction protein 2	9414	AK025185
225557_at	0.0282	3.87e-05	6.65224	2.52174	1.79818	CSRNP1	cysteine and serine rich nuclear protein 1	64651	AI091372
204575_s_at	0.391	0.0213	2.68862	-3.33345	1.79244	MMP19	matrix metallopeptidase 19	4327	U38321
207375_s_at	0.0273	3.44e-05	6.74103	2.62573	1.792	IL15RA	interleukin 15 receptor subunit alpha	3601	NM_002189
203373_at	0.194	0.00354	3.70864	-1.6464	1.79183	SOCS2	suppressor of cytokine signaling 2	8835	NM_003877
202912_at	0.0273	3.51e-05	6.72642	2.6087	1.78176	ADM	adrenomedullin	133	NM_001124
209050_s_at	0.292	0.01	3.11357	-2.62878	1.77835	RALGDS	ral guanine nucleotide dissociation stimulator	5900	AI421559
203821_at	0.122	0.00111	4.39676	-0.55202	1.7599	HBEGF	heparin binding EGF like growth factor	1839	NM_001945
1555756_a_at	0.222	0.00502	3.50661	-1.9775	1.75036	CLEC7A	C-type lectin domain family 7 member A	64581	AF400600
213146_at	0.246	0.00661	3.34958	-2.23691	1.74887	KDM6B	lysine demethylase 6B	23135	AA521267
243296_at	0.0554	0.00019	5.52242	1.08704	1.74293	NAMPT	nicotinamide phosphoribosyltransferase	10135	AA873350
202497_x_at	0.0649	0.000272	5.28339	0.75635	1.73755	SLC2A3	solute carrier family 2 member 3	6515
201739_at	0.189	0.0033	3.74822	-1.58195	1.72983	SGK1	serum/glucocorticoid regulated kinase 1	6446	NM_005627
213596_at	0.116	0.000983	4.46941	-0.44017	1.72158	CASP4	caspase 4	837	AL050391
209949_at	0.482	0.0363	2.38723	-3.8243	1.71714	NCF2	neutrophil cytosolic factor 2	4688	BC001606
212657_s_at	0.0394	8.74e-05	6.05805	1.79337	1.70623	IL1RN	interleukin 1 receptor antagonist	3557	U65590
219377_at	0.0792	0.000465	4.93637	0.25933	1.6982	GAREM1	GRB2 associated regulator of MAPK1 subtype 1	64762	NM_022751
224480_s_at	0.134	0.00138	4.26298	-0.75998	1.69253	GPAT3	glycerol-3-phosphate acyltransferase 3	84803	BC006236
226206_at	0.0229	2.14e-05	7.10449	3.03873	1.68937	MAFK	MAF bZIP transcription factor K	7975
208152_s_at	0.247	0.00673	3.33985	-2.25302	1.687	DDX21	DEAD-box helicase 21	9188	NM_004728
202643_s_at	0.0792	0.000458	4.94567	0.2729	1.68231	TNFAIP3	TNF alpha induced protein 3	7128
217738_at	0.249	0.00685	3.32909	-2.27085	1.68103	NAMPT	nicotinamide phosphoribosyltransferase	10135	BF575514
204512_at	0.361	0.0176	2.79614	-3.15594	1.68027	HIVEP1	human immunodeficiency virus type I enhancer binding protein 1	3096	NM_002114
209074_s_at	0.231	0.0055	3.45432	-2.06372	1.67975	FAM107A	family with sequence similarity 107 member A	11170	AL050264
204094_s_at	0.134	0.00137	4.26598	-0.75528	1.67186	TSC22D2	TSC22 domain family member 2	9819	NM_014779
231779_at	0.0234	2.27e-05	7.06156	2.991	1.66922	IRAK2	interleukin 1 receptor associated kinase 2	3656
205237_at	0.442	0.0295	2.50559	-3.63301	1.65787	FCN1	ficolin 1	2219	NM_002003
223394_at	0.109	0.000866	4.54688	-0.32178	1.65592	SERTAD1	SERTA domain containing 1	29950	BC002670
210056_at	0.06	0.000229	5.39646	0.91397	1.65341	RND1	Rho family GTPase 1	27289	U69563
228325_at	0.191	0.00335	3.74032	-1.5948	1.65125	SPIDR	scaffolding protein involved in DNA repair	23514	AI363213
201170_s_at	0.316	0.0124	2.99238	-2.83032	1.64684	BHLHE40	basic helix-loop-helix family member e40	8553	NM_003670
221676_s_at	0.308	0.0115	3.03449	-2.76029	1.64004	CORO1C	coronin 1C	23603	BC002342
204420_at	0.362	0.0179	2.78794	-3.16951	1.63955	FOSL1	FOS like 1, AP-1 transcription factor subunit	8061	BG251266
225612_s_at	0.323	0.0131	2.96399	-2.8775	1.63643	B3GNT5	UDP-GlcNAc:betaGal beta-1,3-N-acetylglucosaminyltransferase 5	84002	BE672260
201169_s_at	0.526	0.0472	2.23776	-4.06215	1.63598	BHLHE40	basic helix-loop-helix family member e40	8553	BG326045
221840_at	0.328	0.0135	2.944	-2.91072	1.63581	PTPRE	protein tyrosine phosphatase, receptor type E	5791	AA775177
1566465_at	0.298	0.0106	3.08156	-2.68201	1.63579	KCNK1	potassium two pore domain channel subfamily K member 1	3775	AL833343
210538_s_at	0.0665	0.000307	5.20333	0.64345	1.63108	BIRC3	baculoviral IAP repeat containing 3	330	U37546
225980_at	0.0366	7.07e-05	6.20957	1.98454	1.62986	ELMSAN1	ELM2 and Myb/SANT domain containing 1	91748	AV740879
207238_s_at	0.358	0.017	2.8167	-3.12191	1.62657	PTPRC	protein tyrosine phosphatase, receptor type C	5788	NM_002838
225539_at	0.0546	0.000185	5.53873	1.10926	1.62611	ZBTB21	zinc finger and BTB domain containing 21	49854
217911_s_at	0.227	0.00527	3.47916	-2.02274	1.62365	BAG3	BCL2 associated athanogene 3	9531	NM_004281
218000_s_at	0.322	0.013	2.96792	-2.87097	1.61969	PHLDA1	pleckstrin homology like domain family A member 1	22822	NM_007350
225366_at	0.407	0.0242	2.61773	-3.44993	1.61735	PGM2	phosphoglucomutase 2	55276	AI652855
209606_at	0.0856	0.000547	4.83332	0.10792	1.61711	CYTIP	cytohesin 1 interacting protein	9595	L06633
209034_at	0.178	0.00289	3.82658	-1.45483	1.61262	PNRC1	proline rich nuclear receptor coactivator 1	10957	AF279899
209305_s_at	0.278	0.00908	3.1696	-2.53563	1.61167	GADD45B	growth arrest and DNA damage inducible beta	4616	AF078077
202724_s_at	0.0644	0.000265	5.29955	0.77901	1.61012	FOXO1	forkhead box O1	2308	NM_002015
1560469_at	0.426	0.027	2.55506	-3.55245	1.60915	NR5A2	nuclear receptor subfamily 5 group A member 2	2494	BC027893
202723_s_at	0.354	0.0165	2.83305	-3.09482	1.60332	FOXO1	forkhead box O1	2308
214508_x_at	0.174	0.00273	3.85967	-1.40135	1.60299	CREM	cAMP responsive element modulator	1390	U44836
203737_s_at	0.134	0.0014	4.25511	-0.77228	1.59865	PPRC1	peroxisome proliferator-activated receptor gamma, coactivator-related 1	23082	NM_015062
205192_at	0.201	0.00393	3.64755	-1.74616	1.59845	MAP3K14	mitogen-activated protein kinase kinase kinase 14	9020	NM_003954
209765_at	0.0729	0.000386	5.05514	0.43167	1.5961	ADAM19	ADAM metallopeptidase domain 19	8728	Y13786
37020_at	0.101	0.000745	4.64052	-0.17989	1.59279	CRP	C-reactive protein, pentraxin-related	1401	X56692
209238_at	0.52	0.0454	2.26017	-4.02679	1.59046	STX3	syntaxin 3	6809	BE966922
227099_s_at	0.384	0.0204	2.71459	-3.29065	1.5893	C11orf96	chromosome 11 open reading frame 96	387763	AW276078
224973_at	0.122	0.0011	4.39913	-0.54837	1.58772	FAM46A	family with sequence similarity 46 member A	55603
226553_at	0.327	0.0134	2.94919	-2.9021	1.58009	TMPRSS2	transmembrane protease, serine 2	7113	AI660243
37028_at	0.27	0.0082	3.22702	-2.44021	1.58007	PPP1R15A	protein phosphatase 1 regulatory subunit 15A	23645	U83981
217741_s_at	0.3	0.0108	3.07146	-2.69881	1.57648	ZFAND5	zinc finger AN1-type containing 5	7763
212724_at	0.227	0.00534	3.47146	-2.03544	1.57614	RND3	Rho family GTPase 3	390	BG054844
203665_at	0.0332	5.74e-05	6.36029	2.17098	1.57487	HMOX1	heme oxygenase 1	3162	NM_002133
202149_at	0.125	0.00116	4.36724	-0.59769	1.57211	NEDD9	neural precursor cell expressed, developmentally down-regulated 9	4739
210785_s_at	0.127	0.0012	4.34783	-0.62779	1.56856	THEMIS2	thymocyte selection associated family member 2	9473	AB035482
207008_at	0.358	0.017	2.81657	-3.12213	1.56486	CXCR2	C-X-C motif chemokine receptor 2	3579	NM_001557
1556066_at	0.34	0.0148	2.89244	-2.99634	1.54639	KDM6B	lysine demethylase 6B	23135
202581_at	0.214	0.00458	3.55888	-1.89153	1.54624	HSPA1B///HSPA1A	heat shock protein family A (Hsp70) member 1B///heat shock protein family A (Hsp70) member 1A	3304///3303	NM_005346
204470_at	0.162	0.00218	3.99063	-1.19086	1.54574	CXCL1	C-X-C motif chemokine ligand 1	2919	NM_001511
117_at	0.341	0.0149	2.88879	-3.00239	1.54317	HSPA6	heat shock protein family A (Hsp70) member 6	3310	X51757
229337_at	0.21	0.00439	3.58413	-1.85006	1.54134	USP2	ubiquitin specific peptidase 2	9099	AW274034
233952_s_at	0.192	0.00339	3.73337	-1.60612	1.53935	ZBTB21	zinc finger and BTB domain containing 21	49854	AB033053
218454_at	0.321	0.0129	2.97361	-2.86152	1.53312	PLBD1	phospholipase B domain containing 1	79887	NM_024829
218319_at	0.176	0.00284	3.83626	-1.43917	1.53024	PELI1	pellino E3 ubiquitin protein ligase 1	57162	NM_020651
208438_s_at	0.297	0.0104	3.09307	-2.66288	1.52807	FGR	FGR proto-oncogene, Src family tyrosine kinase	2268	NM_005248
205098_at	0.313	0.0121	3.00656	-2.80673	1.52747	CCR1	C-C motif chemokine receptor 1	1230
202284_s_at	0.148	0.00175	4.11982	-0.98526	1.52733	CDKN1A	cyclin dependent kinase inhibitor 1A	1026	NM_000389
206026_s_at	0.341	0.0149	2.88859	-3.00272	1.5273	TNFAIP6	TNF alpha induced protein 6	7130	NM_007115
41386_i_at	0.146	0.00168	4.14589	-0.94404	1.52328	KDM6B	lysine demethylase 6B	23135	AB002344
207387_s_at	0.31	0.0118	3.02333	-2.77885	1.52284	GK	glycerol kinase	2710	NM_000167
217173_s_at	0.33	0.0138	2.93481	-2.92598	1.52162	LDLR	low density lipoprotein receptor	3949	S70123
202313_at	0.116	0.000993	4.46303	-0.44998	1.52133	PPP2R2A	protein phosphatase 2 regulatory subunit Balpha	5520	NM_002717
210517_s_at	0.241	0.00625	3.3813	-2.18439	1.51881	AKAP12	A-kinase anchoring protein 12	9590	AB003476
1554283_at	0.429	0.0275	2.54501	-3.56883	1.51806	NOCT	nocturnin	25819	BC021963
229967_at	0.3	0.0109	3.06672	-2.7067	1.51434	CMTM2	CKLF like MARVEL transmembrane domain containing 2	146225	AA778552
227443_at	0.384	0.0203	2.71702	-3.28665	1.51267	LURAP1L	leucine rich adaptor protein 1 like	286343	AI972386
232270_at	0.136	0.00145	4.23406	-0.80527	1.50841	C9orf3	chromosome 9 open reading frame 3	84909	AL137535
243141_at	0.347	0.0157	2.86122	-3.04814	1.50641	SGMS2	sphingomyelin synthase 2	166929	D31421
213281_at	0.0207	1.74e-05	7.27049	3.22072	1.5008	JUN	Jun proto-oncogene, AP-1 transcription factor subunit	3725
225582_at	0.144	0.00161	4.17241	-0.90218	1.50028	ITPRIP	inositol 1,4,5-trisphosphate receptor interacting protein	85450	AA425726
201466_s_at	0.187	0.00324	3.75906	-1.56432	1.49703	JUN	Jun proto-oncogene, AP-1 transcription factor subunit	3725	NM_002228
205633_s_at	0.184	0.00313	3.77871	-1.53242	1.49672	ALAS1	5'-aminolevulinate synthase 1	211	NM_000688
205114_s_at	0.44	0.0292	2.51061	-3.62486	1.49276	CCL3L3///CCL3L1///CCL3	C-C motif chemokine ligand 3 like 3///C-C motif chemokine ligand 3 like 1///C-C motif chemokine ligand 3	414062///6349///6348	NM_002983
242814_at	0.396	0.0223	2.66464	-3.3729	1.49207	SERPINB9	serpin family B member 9	5272
214446_at	0.527	0.0474	2.23521	-4.06617	1.48991	ELL2	elongation factor for RNA polymerase II 2	22936	NM_012081
203185_at	0.416	0.0253	2.59175	-3.49248	1.48197	RASSF2	Ras association domain family member 2	9770	NM_014737
226991_at	0.134	0.00135	4.27817	-0.73624	1.47935	NFATC2	nuclear factor of activated T-cells 2	4773	AA489681
201196_s_at	0.406	0.0239	2.62383	-3.43992	1.46848	AMD1	adenosylmethionine decarboxylase 1	262	M21154
1555827_at	0.455	0.0315	2.4676	-3.69466	1.46756	CCNL1	cyclin L1	57018	AY034790
209386_at	0.316	0.0124	2.99281	-2.8296	1.45987	TM4SF1	transmembrane 4 L six family member 1	4071
227530_at	0.341	0.0151	2.88286	-3.01224	1.45542	AKAP12	A-kinase anchoring protein 12	9590	BF511276
212400_at	0.392	0.0216	2.68082	-3.34629	1.45309	FAM102A	family with sequence similarity 102 member A	399665	AL043266
201328_at	0.0511	0.000166	5.61264	1.20937	1.44122	ETS2	ETS proto-oncogene 2, transcription factor	2114	AL575509
201920_at	0.101	0.000729	4.65389	-0.15974	1.44029	SLC20A1	solute carrier family 20 member 1	6574	NM_005415
229307_at	0.521	0.0456	2.25824	-4.02984	1.43989	ANKRD28	ankyrin repeat domain 28	23243	N32051
220987_s_at	0.278	0.00895	3.17774	-2.52209	1.43827	NUAK2///AKIP1	NUAK family kinase 2///A-kinase interacting protein 1	81788///56672	NM_030952
210827_s_at	0.0741	0.000409	5.01857	0.37885	1.43701	ELF3	E74 like ETS transcription factor 3	1999	U73844
217546_at	0.278	0.00886	3.18376	-2.51209	1.43676	MT1M	metallothionein 1M	4499	R06655
204678_s_at	0.327	0.0134	2.95142	-2.89838	1.435	KCNK1	potassium two pore domain channel subfamily K member 1	3775	U90065
220009_at	0.349	0.0159	2.85338	-3.06113	1.43073	LONRF3	LON peptidase N-terminal domain and ring finger 3	79836	NM_024778
210119_at	0.536	0.05	2.20536	-4.11306	1.43029	KCNJ15	potassium voltage-gated channel subfamily J member 15	3772	U73191
204011_at	0.344	0.0154	2.87297	-3.02863	1.43009	SPRY2	sprouty RTK signaling antagonist 2	10253	NM_005842
1555638_a_at	0.496	0.0391	2.34522	-3.8916	1.42864	SAMSN1	SAM domain, SH3 domain and nuclear localization signals 1	64092	AF519621
201531_at	0.184	0.00316	3.77387	-1.54028	1.42551	ZFP36	ZFP36 ring finger protein	7538	NM_003407
205922_at	0.51	0.0425	2.29857	-3.96595	1.42507	VNN2	vanin 2	8875	NM_004665
209193_at	0.411	0.0247	2.60536	-3.4702	1.42221	PIM1	Pim-1 proto-oncogene, serine/threonine kinase	5292	M24779
212978_at	0.101	0.000725	4.65697	-0.15511	1.42161	LRRC8B	leucine rich repeat containing 8 family member B	23507	AU146004
223169_s_at	0.219	0.00484	3.52794	-1.94239	1.4198	RHOU	ras homolog family member U	58480	AB051826
203640_at	0.298	0.0105	3.08722	-2.6726	1.40843	MBNL2	muscleblind like splicing regulator 2	10150	BE328496
202071_at	0.145	0.00163	4.16277	-0.91739	1.40809	SDC4	syndecan 4	6385	NM_002999
227926_s_at	0.3	0.0107	3.07496	-2.69299	1.40805	NBPF20	neuroblastoma breakpoint family member 20	100288142	AI498207
206359_at	0.337	0.0145	2.90673	-2.97262	1.40604	SOCS3	suppressor of cytokine signaling 3	9021	BG035761
213459_at	0.192	0.00346	3.72164	-1.62522	1.39981	RPL37A	ribosomal protein L37a	6168	AU155515
221766_s_at	0.0792	0.000473	4.92572	0.24376	1.39597	FAM46A	family with sequence similarity 46 member A	55603	AW246673
209191_at	0.406	0.0238	2.62628	-3.43591	1.38691	TUBB6	tubulin beta 6 class V	84617	BC002654
214326_x_at	0.288	0.00969	3.1331	-2.5963	1.38263	JUND	JunD proto-oncogene, AP-1 transcription factor subunit	3727
221485_at	0.078	0.000447	4.9616	0.29613	1.37665	B4GALT5	beta-1,4-galactosyltransferase 5	9334
206343_s_at	0.278	0.00903	3.1726	-2.53064	1.37532	NRG1	neuregulin 1	3084	NM_013959
201464_x_at	0.0981	0.000682	4.69479	-0.09829	1.37228	JUN	Jun proto-oncogene, AP-1 transcription factor subunit	3725	BG491844
1555832_s_at	0.0235	2.42e-05	7.0093	2.93252	1.37203	KLF6	Kruppel like factor 6	1316	BU683415
221215_s_at	0.223	0.00503	3.5059	-1.97867	1.36886	RIPK4	receptor interacting serine/threonine kinase 4	54101	NM_020639
219343_at	0.249	0.00685	3.32902	-2.27097	1.36837	CDC37L1	cell division cycle 37 like 1	55664	NM_017913
213793_s_at	0.397	0.0225	2.65902	-3.38215	1.36799	HOMER1	homer scaffolding protein 1	9456
240452_at	0.393	0.0218	2.67639	-3.35358	1.36794	GSPT1	G1 to S phase transition 1	2935	AA580082
208961_s_at	0.0741	0.000406	5.02371	0.3863	1.36507	KLF6	Kruppel like factor 6	1316	AB017493
224826_at	0.225	0.00509	3.4986	-1.99071	1.36464	GPCPD1	glycerophosphocholine phosphodiesterase 1	56261	AK001947
201510_at	0.174	0.00275	3.85444	-1.40979	1.36325	ELF3	E74 like ETS transcription factor 3	1999	AF017307
206036_s_at	0.505	0.0415	2.31206	-3.94448	1.36209	REL	REL proto-oncogene, NF-kB subunit	5966	NM_002908
203234_at	0.174	0.00275	3.8557	-1.40776	1.35487	UPP1	uridine phosphorylase 1	7378	NM_003364
201859_at	0.134	0.00138	4.26402	-0.75835	1.35342	SRGN	serglycin	5552	NM_002727
1554352_s_at	0.232	0.00567	3.43733	-2.09176	1.34967	DENND4A	DENN domain containing 4A	10260	BC041706
225799_at	0.397	0.0225	2.65889	-3.38236	1.34424	LOC101930489///MIR4435-2HG///LINC00152	uncharacterized LOC101930489///MIR4435-2 host gene///long intergenic non-protein coding RNA 152	101930489///541471///112597	BF209337
202014_at	0.358	0.017	2.81605	-3.12298	1.34291	PPP1R15A	protein phosphatase 1 regulatory subunit 15A	23645	NM_014330
203471_s_at	0.309	0.0116	3.03263	-2.76339	1.3418	PLEK	pleckstrin	5341	NM_002664
222459_at	0.27	0.00825	3.22378	-2.44559	1.33846	AKIRIN1	akirin 1	79647	BG109865
1558549_s_at	0.447	0.0303	2.49048	-3.65756	1.3366	VNN1	vanin 1	8876	BG120535
207571_x_at	0.222	0.00498	3.5109	-1.97044	1.33373	THEMIS2	thymocyte selection associated family member 2	9473	NM_004848
224739_at	0.0305	4.59e-05	6.52408	2.36944	1.33013	PIM3	Pim-3 proto-oncogene, serine/threonine kinase	415116	BE778706
225955_at	0.208	0.00424	3.60406	-1.81736	1.326	METRNL	meteorin like, glial cell differentiation regulator	284207
204140_at	0.218	0.00481	3.53138	-1.93674	1.32507	TPST1	tyrosylprotein sulfotransferase 1	8460	NM_003596
205419_at	0.402	0.0233	2.63801	-3.41665	1.32162	GPR183	G protein-coupled receptor 183	1880	NM_004951
206683_at	0.152	0.00187	4.08278	-1.044	1.31925	ZNF165	zinc finger protein 165	7718	NM_003447
205159_at	0.466	0.0333	2.4368	-3.74446	1.31677	CSF2RB	colony stimulating factor 2 receptor beta common subunit	1439	AV756141
204007_at	0.35	0.0161	2.84646	-3.07261	1.3166	FCGR3B	Fc fragment of IgG receptor IIIb	2215	J04162
218304_s_at	0.524	0.0464	2.24828	-4.04556	1.31335	OSBPL11	oxysterol binding protein like 11	114885	NM_022776
201411_s_at	0.0463	0.000134	5.76216	1.40909	1.31281	PLEKHB2	pleckstrin homology domain containing B2	55041	NM_017958
224606_at	0.0459	0.000131	5.77389	1.42461	1.3107	KLF6	Kruppel like factor 6	1316	BG250721
203233_at	0.0711	0.000372	5.07999	0.46743	1.31017	IL4R	interleukin 4 receptor	3566	NM_000418
204440_at	0.3	0.0108	3.07411	-2.69441	1.30715	CD83	CD83 molecule	9308	NM_004233
225344_at	0.169	0.00243	3.92726	-1.29246	1.30706	NCOA7	nuclear receptor coactivator 7	135112
216834_at	0.517	0.0447	2.26948	-4.01206	1.3069	RGS1	regulator of G-protein signaling 1	5996	S59049
205786_s_at	0.248	0.00674	3.3384	-2.25542	1.30253	ITGAM	integrin subunit alpha M	3684	NM_000632
215253_s_at	0.316	0.0124	2.99205	-2.83086	1.30201	RCAN1	regulator of calcineurin 1	1827	AL049369
222040_at	0.0386	8.48e-05	6.07929	1.82039	1.29919	HNRNPA1	heterogeneous nuclear ribonucleoprotein A1	3178	AI144007
205027_s_at	0.307	0.0114	3.04107	-2.74936	1.29892	MAP3K8	mitogen-activated protein kinase kinase kinase 8	1326	NM_005204
231559_at	0.238	0.0061	3.39518	-2.16143	1.29644	NNMT	nicotinamide N-methyltransferase	4837	AV650983
226208_at	0.241	0.00635	3.3727	-2.19863	1.29469	ZSWIM6	zinc finger SWIM-type containing 6	57688	AI692595
204908_s_at	0.182	0.00306	3.79252	-1.51001	1.29128	MIR8085///BCL3	microRNA 8085///B-cell CLL/lymphoma 3	102465879///602	NM_005178
202644_s_at	0.174	0.0027	3.86609	-1.39098	1.29094	TNFAIP3	TNF alpha induced protein 3	7128	NM_006290
220147_s_at	0.162	0.00217	3.99281	-1.18738	1.2843	FAM60A	family with sequence similarity 60 member A	58516	NM_021238
44790_s_at	0.397	0.0225	2.65799	-3.38384	1.28032	KIAA0226L	KIAA0226 like	80183
230748_at	0.169	0.00243	3.92633	-1.29396	1.27676	SLC16A6	solute carrier family 16 member 6	9120	AI873273
231008_at	0.0846	0.000525	4.85885	0.14559	1.27574	UNC5CL	unc-5 family C-terminal like	222643	AI733001
201751_at	0.134	0.00138	4.26397	-0.75844	1.27546	JOSD1	Josephin domain containing 1	9929	NM_014876
209723_at	0.376	0.0193	2.74388	-3.24232	1.27523	SERPINB9	serpin family B member 9	5272	BC002538
41387_r_at	0.199	0.00379	3.66834	-1.71217	1.27372	KDM6B	lysine demethylase 6B	23135	AB002344
202238_s_at	0.21	0.00444	3.57702	-1.86172	1.26983	LOC101928916///NNMT	uncharacterized LOC101928916///nicotinamide N-methyltransferase	101928916///4837	NM_006169
225673_at	0.31	0.0117	3.02561	-2.77507	1.2681	MYADM	myeloid associated differentiation marker	91663	BE908995
204924_at	0.426	0.0272	2.55198	-3.55747	1.26131	TLR2	toll like receptor 2	7097	NM_003264
1562255_at	0.328	0.0135	2.94461	-2.9097	1.25824	SYTL3	synaptotagmin like 3	94120	AL833750
1559315_s_at	0.116	0.000983	4.46916	-0.44056	1.25192	SOCS2-AS1	SOCS2 antisense RNA 1	144481	AK054607
202693_s_at	0.044	0.000123	5.82124	1.48698	1.24847	STK17A	serine/threonine kinase 17a	9263
219195_at	0.384	0.0204	2.71408	-3.2915	1.24843	PPARGC1A	PPARG coactivator 1 alpha	10891	NM_013261
202531_at	0.182	0.00306	3.793	-1.50924	1.24241	IRF1	interferon regulatory factor 1	3659	NM_002198
224336_s_at	0.339	0.0147	2.89632	-2.9899	1.24215	DUSP16	dual specificity phosphatase 16	80824	AB052156
203143_s_at	0.468	0.0338	2.42863	-3.75765	1.24102	KIAA0040	KIAA0040	9674	T79953
204679_at	0.24	0.00616	3.38941	-2.17097	1.23977	KCNK1	potassium two pore domain channel subfamily K member 1	3775	NM_002245
236140_at	0.513	0.0437	2.28233	-3.99171	1.23976	GCLM	glutamate-cysteine ligase modifier subunit	2730	AI753488
213895_at	0.437	0.0287	2.5213	-3.60746	1.23966	EMP1	epithelial membrane protein 1	2012	BF445047
208786_s_at	0.387	0.0208	2.70378	-3.30848	1.23577	MAP1LC3B	microtubule associated protein 1 light chain 3 beta	81631	AF183417
209674_at	0.411	0.0248	2.6041	-3.47227	1.23197	CRY1	cryptochrome circadian clock 1	1407	D83702
208241_at	0.417	0.0256	2.58635	-3.50132	1.22892	NRG1	neuregulin 1	3084	NM_004495
200808_s_at	0.223	0.00503	3.50523	-1.97977	1.22815	ZYX	zyxin	7791	NM_003461
225142_at	0.0426	0.000107	5.91395	1.60804	1.22482	KDM7A	lysine demethylase 7A	80853	AW294022
205269_at	0.0158	1.13e-05	7.61759	3.58821	1.2243	LCP2	lymphocyte cytosolic protein 2	3937
229551_x_at	0.233	0.00573	3.43081	-2.10254	1.22418	ZNF367	zinc finger protein 367	195828	N62196
209304_x_at	0.0644	0.00026	5.3142	0.79952	1.21918	GADD45B	growth arrest and DNA damage inducible beta	4616	AF087853
210275_s_at	0.513	0.0435	2.28512	-3.98728	1.21783	ZFAND5	zinc finger AN1-type containing 5	7763	AF062347
223085_at	0.268	0.00814	3.23169	-2.43245	1.21722	RNF19A	ring finger protein 19A, RBR E3 ubiquitin protein ligase	25897	AB029316
221484_at	0.199	0.00379	3.66806	-1.71262	1.21408	B4GALT5	beta-1,4-galactosyltransferase 5	9334	BF691447
215462_at	0.471	0.0343	2.41988	-3.77175	1.21393	PLK3	polo like kinase 3	1263
207574_s_at	0.0546	0.000186	5.53722	1.10721	1.21021	GADD45B	growth arrest and DNA damage inducible beta	4616	NM_015675
226328_at	0.151	0.00184	4.09008	-1.03242	1.21021	KLF16	Kruppel like factor 16	83855	BF590630
223296_at	0.0856	0.000547	4.83361	0.10835	1.20913	SLC25A33	solute carrier family 25 member 33	84275	BC004991
202207_at	0.184	0.00314	3.77764	-1.53416	1.20837	ARL4C	ADP ribosylation factor like GTPase 4C	10123	BG435404
200664_s_at	0.314	0.0122	3.00427	-2.81054	1.20804	DNAJB1	DnaJ heat shock protein family (Hsp40) member B1	3337
201667_at	0.252	0.00698	3.31837	-2.28861	1.2076	GJA1	gap junction protein alpha 1	2697	NM_000165
212225_at	0.0665	0.000321	5.17459	0.60266	1.20554	EIF1	eukaryotic translation initiation factor 1	10209	AL516854
218113_at	0.278	0.00894	3.1784	-2.52098	1.20278	TMEM2	transmembrane protein 2	23670	NM_013390
242727_at	0.0158	1.09e-05	7.64732	3.61888	1.20111	ARL5B	ADP ribosylation factor like GTPase 5B	221079	BG032269
201925_s_at	0.483	0.0366	2.38408	-3.82936	1.19911	CD55	CD55 molecule (Cromer blood group)	1604	NM_000574
210643_at	0.358	0.0173	2.8073	-3.13746	1.19804	TNFSF11	tumor necrosis factor superfamily member 11	8600	AF053712
224692_at	0.463	0.0329	2.44347	-3.73368	1.19725	PPP1R15B	protein phosphatase 1 regulatory subunit 15B	84919	BF796046
201042_at	0.178	0.00292	3.81925	-1.46669	1.19714	TGM2	transglutaminase 2	7052
205895_s_at	0.392	0.0214	2.68654	-3.33687	1.19711	NOLC1	nucleolar and coiled-body phosphoprotein 1	9221	NM_004741
220528_at	0.169	0.00246	3.92057	-1.30323	1.19471	VNN3	vanin 3	55350
227080_at	0.262	0.00755	3.27406	-2.36211	1.19115	ZNF697	zinc finger protein 697	90874	AW003092
201631_s_at	0.524	0.0464	2.2479	-4.04616	1.19099	IER3	immediate early response 3	8870	NM_003897
228702_at	0.195	0.00362	3.6957	-1.66749	1.18104	LINC-PINT	long intergenic non-protein coding RNA, p53 induced transcript	378805	AL569506
1559584_a_at	0.387	0.0207	2.70572	-3.30528	1.17922	C16orf54	chromosome 16 open reading frame 54	283897	BC025741
209536_s_at	0.118	0.00102	4.44879	-0.47184	1.17679	EHD4	EH domain containing 4	30844	AF320070
202270_at	0.129	0.00127	4.31498	-0.67884	1.17261	GBP1	guanylate binding protein 1	2633	NM_002053
227645_at	0.134	0.0014	4.25563	-0.77149	1.17187	PIK3R5	phosphoinositide-3-kinase regulatory subunit 5	23533	BG236366
220941_s_at	0.14	0.00154	4.19942	-0.85966	1.17101	C21orf91	chromosome 21 open reading frame 91	54149	NM_017447
202599_s_at	0.31	0.0118	3.02377	-2.77813	1.16894	NRIP1	nuclear receptor interacting protein 1	8204	NM_003489
200790_at	0.274	0.00861	3.19968	-2.48563	1.16783	ODC1	ornithine decarboxylase 1	4953	NM_002539
224654_at	0.407	0.0241	2.61943	-3.44714	1.16729	DDX21	DEAD-box helicase 21	9188	BG164358
201939_at	0.11	0.000892	4.52909	-0.3489	1.16675	PLK2	polo like kinase 2	10769	NM_006622
38037_at	0.289	0.00976	3.12865	-2.6037	1.16482	HBEGF	heparin binding EGF like growth factor	1839	M60278
210001_s_at	0.241	0.0063	3.37673	-2.19195	1.1596	SOCS1	suppressor of cytokine signaling 1	8651	AB005043
209281_s_at	0.244	0.00648	3.36061	-2.21863	1.15736	ATP2B1	ATPase plasma membrane Ca2+ transporting 1	490	M95541
212641_at	0.455	0.0316	2.46609	-3.69711	1.15224	HIVEP2	human immunodeficiency virus type I enhancer binding protein 2	3097
232068_s_at	0.232	0.00554	3.45032	-2.07032	1.14993	TLR4	toll like receptor 4	7099	AF177765
209122_at	0.105	0.000807	4.59082	-0.25504	1.14702	PLIN2	perilipin 2	123	BC005127
209396_s_at	0.426	0.0272	2.55193	-3.55756	1.14581	CHI3L1	chitinase 3 like 1	1116	M80927
215716_s_at	0.049	0.000153	5.66716	1.28262	1.13933	ATP2B1	ATPase plasma membrane Ca2+ transporting 1	490	L14561
200731_s_at	0.406	0.0238	2.6269	-3.43489	1.13768	PTP4A1	protein tyrosine phosphatase type IVA, member 1	7803	AW165960
206020_at	0.159	0.002	4.04264	-1.10785	1.13758	SOCS6	suppressor of cytokine signaling 6	9306
228238_at	0.336	0.0143	2.9133	-2.96171	1.13665	SNORD77///SNORD76///SNORD74///GAS5///SNORD44///SNORD47///SNORD80///SNORD79///SNORD81	small nucleolar RNA, C/D box 77///small nucleolar RNA, C/D box 76///small nucleolar RNA, C/D box 74///growth arrest specific 5 (non-protein coding)///small nucleolar RNA, C/D box 44///small nucleolar RNA, C/D box 47///small nucleolar RNA, C/D box 80///small nucleolar RNA, C/D box 79///small nucleolar RNA, C/D box 81	692197///692196///619498///60674///26806///26802///26774///26770///26769
210472_at	0.513	0.0438	2.28058	-3.99449	1.13449	MT1G	metallothionein 1G	4495	BC005311
225056_at	0.389	0.0211	2.69492	-3.32306	1.13328	SIPA1L2	signal induced proliferation associated 1 like 2	57568	AB037810
222982_x_at	0.0977	0.00067	4.70637	-0.08093	1.13101	SLC38A2	solute carrier family 38 member 2	54407	AF298897
212268_at	0.291	0.00993	3.11923	-2.61937	1.13028	SERPINB1	serpin family B member 1	1992	NM_030666
224835_at	0.258	0.00736	3.28879	-2.33767	1.12981	GPCPD1	glycerophosphocholine phosphodiesterase 1	56261
227747_at	0.178	0.00291	3.82156	-1.46295	1.12559	MPZL3	myelin protein zero like 3	196264	AA772172
225630_at	0.105	0.000817	4.58295	-0.26697	1.12472	EEPD1	endonuclease/exonuclease/phosphatase family domain containing 1	80820	AB051493
203591_s_at	0.31	0.0117	3.02447	-2.77696	1.12372	CSF3R	colony stimulating factor 3 receptor	1441	NM_000760
244313_at	0.0644	0.000257	5.32035	0.8081	1.12256	CR1	complement component 3b/4b receptor 1 (Knops blood group)	1378	AI052659
206211_at	0.349	0.0159	2.85299	-3.06177	1.12059	SELE	selectin E	6401	NM_000450
203751_x_at	0.503	0.041	2.31854	-3.93418	1.11745	JUND	JunD proto-oncogene, AP-1 transcription factor subunit	3727
1554640_at	0.174	0.00271	3.86445	-1.39363	1.11572	PALM2	paralemmin 2	114299	BC039306
203761_at	0.212	0.0045	3.56995	-1.87335	1.11466	SLA	Src-like-adaptor	6503	NM_006748
211742_s_at	0.371	0.0188	2.75853	-3.21813	1.1122	EVI2B	ecotropic viral integration site 2B	2124	BC005926
205205_at	0.505	0.0414	2.3132	-3.94267	1.10986	RELB	RELB proto-oncogene, NF-kB subunit	5971	NM_006509
226370_at	0.198	0.00373	3.67792	-1.69652	1.10866	KLHL15	kelch like family member 15	80311	BG149487
207945_s_at	0.0644	0.000255	5.3273	0.81782	1.10781	CSNK1D	casein kinase 1 delta	1453	NM_001893
221541_at	0.484	0.0369	2.37922	-3.83715	1.1073	CRISPLD2	cysteine rich secretory protein LCCL domain containing 2	83716	AL136861
1563478_at	0.353	0.0164	2.83708	-3.08814	1.10555	KIAA1671	KIAA1671	85379	AL832019
200797_s_at	0.168	0.00238	3.93889	-1.27378	1.10519	MCL1	BCL2 family apoptosis regulator	4170	AI275690
225631_at	0.019	1.45e-05	7.41546	3.37631	1.10378	EEPD1	endonuclease/exonuclease/phosphatase family domain containing 1	80820	BE501865
218182_s_at	0.337	0.0144	2.91086	-2.96576	1.10202	CLDN1	claudin 1	9076	NM_021101
212659_s_at	0.189	0.0033	3.74943	-1.57999	1.10036	IL1RN	interleukin 1 receptor antagonist	3557
203064_s_at	0.125	0.00115	4.37204	-0.59026	1.10013	FOXK2	forkhead box K2	3607	NM_004514
203765_at	0.324	0.0132	2.95876	-2.8862	1.09898	GCA	grancalcin	25801	NM_012198
204446_s_at	0.398	0.0226	2.65486	-3.38898	1.09789	ALOX5	arachidonate 5-lipoxygenase	240	NM_000698
227345_at	0.237	0.00595	3.40984	-2.13719	1.09681	TNFRSF10D	TNF receptor superfamily member 10d	8793	AI738556
216074_x_at	0.498	0.0396	2.33884	-3.90179	1.09584	WWC1	WW and C2 domain containing 1	23286
202352_s_at	0.22	0.00491	3.51967	-1.956	1.09558	PSMD12	proteasome 26S subunit, non-ATPase 12	5718
213524_s_at	0.27	0.0082	3.22745	-2.43948	1.09234	G0S2	G0/G1 switch 2	50486	NM_015714
205548_s_at	0.461	0.0326	2.4487	-3.72523	1.09054	BTG3	BTG anti-proliferation factor 3	10950	NM_006806
209395_at	0.525	0.047	2.24035	-4.05807	1.09031	CHI3L1	chitinase 3 like 1	1116	M80927
212658_at	0.395	0.0221	2.66933	-3.36519	1.08969	LHFPL2	lipoma HMGIC fusion partner-like 2	10184	N66633
213684_s_at	0.174	0.00274	3.85624	-1.40687	1.08525	PDLIM5	PDZ and LIM domain 5	10611	BF671400
201926_s_at	0.383	0.0201	2.7212	-3.27976	1.07768	CD55	CD55 molecule (Cromer blood group)	1604	BC001288
226099_at	0.227	0.00524	3.48264	-2.017	1.07328	ELL2	elongation factor for RNA polymerase II 2	22936	AI924426
215918_s_at	0.406	0.024	2.62161	-3.44357	1.07221	SPTBN1	spectrin beta, non-erythrocytic 1	6711
227517_s_at	0.343	0.0153	2.87548	-3.02447	1.07124	SNORD77///SNORD76///SNORD74///GAS5///SNORD44///SNORD47///SNORD80///SNORD79///SNORD81	small nucleolar RNA, C/D box 77///small nucleolar RNA, C/D box 76///small nucleolar RNA, C/D box 74///growth arrest specific 5 (non-protein coding)///small nucleolar RNA, C/D box 44///small nucleolar RNA, C/D box 47///small nucleolar RNA, C/D box 80///small nucleolar RNA, C/D box 79///small nucleolar RNA, C/D box 81	692197///692196///619498///60674///26806///26802///26774///26770///26769
203416_at	0.319	0.0127	2.98193	-2.84769	1.07046	CD53	CD53 molecule	963	NM_000560
214696_at	0.527	0.0474	2.23597	-4.06496	1.06995	MIR22///MIR22HG	microRNA 22///MIR22 host gene	407004///84981	AF070569
228181_at	0.0737	0.000398	5.0355	0.40333	1.06854	SLC30A1	solute carrier family 30 member 1	7779
208092_s_at	0.274	0.00857	3.20251	-2.48092	1.06628	FAM49A	family with sequence similarity 49 member A	81553	NM_030797
1558143_a_at	0.314	0.0122	3.00393	-2.81112	1.06495	BCL2L11	BCL2 like 11	10018	AK027160
214805_at	0.152	0.00187	4.08131	-1.04634	1.06359	SNORD10///SNORA48///SNORA67///EIF4A1	small nucleolar RNA, C/D box 10///small nucleolar RNA, H/ACA box 48///small nucleolar RNA, H/ACA box 67///eukaryotic translation initiation factor 4A1	652966///652965///26781///1973	U79273
200712_s_at	0.403	0.0235	2.63512	-3.4214	1.06285	MAPRE1	microtubule associated protein RP/EB family member 1	22919
203313_s_at	0.3	0.0108	3.07046	-2.70047	1.06178	TGIF1	TGFB induced factor homeobox 1	7050	NM_003244
204657_s_at	0.189	0.00329	3.75097	-1.57747	1.05961	SHB	SH2 domain containing adaptor protein B	6461	NM_003028
201596_x_at	0.044	0.000124	5.81541	1.47932	1.05709	KRT18	keratin 18	3875	NM_000224
224956_at	0.195	0.00364	3.69183	-1.67381	1.05548	NUFIP2	NUFIP2, FMR1 interacting protein 2	57532	AI743689
204224_s_at	0.196	0.00367	3.68718	-1.6814	1.05514	GCH1	GTP cyclohydrolase 1	2643	NM_000161
219397_at	0.0944	0.000628	4.7462	-0.0214	1.05438	COQ10B	coenzyme Q10B	80219	NM_025147
225464_at	0.47	0.0342	2.42223	-3.76798	1.0529	FRMD6	FERM domain containing 6	122786	N30138
1555411_a_at	0.525	0.0468	2.2429	-4.05405	1.04605	CCNL1	cyclin L1	57018	AF367476
224829_at	0.151	0.00184	4.09276	-1.02816	1.0428	CPEB4	cytoplasmic polyadenylation element binding protein 4	80315	AA772278
212588_at	0.16	0.00213	4.00616	-1.16605	1.04263	PTPRC	protein tyrosine phosphatase, receptor type C	5788	Y00062
202391_at	0.438	0.0288	2.51827	-3.61239	1.04192	BASP1	brain abundant membrane attached signal protein 1	10409	NM_006317
209567_at	0.409	0.0244	2.61298	-3.45772	1.0418	RRS1	ribosome biogenesis regulator homolog	23212	BC001811
201720_s_at	0.345	0.0155	2.86815	-3.03663	1.04135	LAPTM5	lysosomal protein transmembrane 5	7805
218877_s_at	0.429	0.0275	2.54564	-3.56781	1.04112	TRMT11	tRNA methyltransferase 11 homolog	60487
203925_at	0.138	0.00149	4.21621	-0.83327	1.04057	GCLM	glutamate-cysteine ligase modifier subunit	2730	NM_002061
216243_s_at	0.474	0.0349	2.41055	-3.78679	1.04044	IL1RN	interleukin 1 receptor antagonist	3557	BE563442
229428_at	0.334	0.0142	2.91873	-2.95269	1.04004	TIMM23B	translocase of inner mitochondrial membrane 23 homolog B	100652748	AI400463
200713_s_at	0.247	0.0067	3.3419	-2.24962	1.03924	MAPRE1	microtubule associated protein RP/EB family member 1	22919	NM_012325
225481_at	0.512	0.0433	2.2878	-3.98304	1.03313	FRMD6	FERM domain containing 6	122786	AL040051
213935_at	0.105	0.000816	4.58393	-0.26548	1.03004	ABHD5	abhydrolase domain containing 5	51099	AF007132
205099_s_at	0.156	0.00194	4.05967	-1.08073	1.02939	CCR1	C-C motif chemokine receptor 1	1230	NM_001295
208992_s_at	0.231	0.00551	3.45318	-2.0656	1.02841	STAT3	signal transducer and activator of transcription 3	6774	BC000627
224341_x_at	0.192	0.00345	3.72353	-1.62213	1.02805	TLR4	toll like receptor 4	7099	U93091
225024_at	0.424	0.0266	2.56316	-3.53923	1.02804	RPRD1B	regulation of nuclear pre-mRNA domain containing 1B	58490	AL117521
208109_s_at	0.278	0.00901	3.17377	-2.52869	1.02619	LINC00597	long intergenic non-protein coding RNA 597	81698
224831_at	0.16	0.00206	4.02351	-1.13834	1.02431	CPEB4	cytoplasmic polyadenylation element binding protein 4	80315	BE620832
203414_at	0.303	0.0112	3.05356	-2.72858	1.02282	MMD	monocyte to macrophage differentiation associated	23531	NM_012329
215223_s_at	0.245	0.00653	3.35644	-2.22555	1.0224	LOC100129518///SOD2	uncharacterized LOC100129518///superoxide dismutase 2, mitochondrial	100129518///6648
235421_at	0.395	0.0221	2.66926	-3.36531	1.01716	MAP3K8	mitogen-activated protein kinase kinase kinase 8	1326	AV713062
212063_at	0.369	0.0186	2.76591	-3.20593	1.01582	CD44	CD44 molecule (Indian blood group)	960	BE903880
227020_at	0.198	0.00375	3.67449	-1.70211	1.01298	YPEL2	yippee like 2	388403	BE502982
1568768_s_at	0.429	0.0274	2.54641	-3.56656	1.01274	BRE-AS1	BRE antisense RNA 1	100302650	AW080339
202083_s_at	0.285	0.00939	3.15085	-2.5668	1.00902	SEC14L1	SEC14 like lipid binding 1	6397
224967_at	0.423	0.0264	2.56775	-3.53173	1.00799	UGCG	UDP-glucose ceramide glucosyltransferase	7357	W72338
226818_at	0.468	0.0337	2.4301	-3.75528	1.00601	MPEG1	macrophage expressed 1	219972	T64884
1554414_a_at	0.379	0.0198	2.73077	-3.26397	1.006	OSGIN2	oxidative stress induced growth inhibitor family member 2	734	BC031054
223982_s_at	0.497	0.0393	2.34328	-3.8947	1.00579	PNPLA8	patatin like phospholipase domain containing 8	50640	AB041261
215706_x_at	0.323	0.0131	2.96195	-2.88089	1.00517	ZYX	zyxin	7791	BC002323
208868_s_at	0.43	0.0276	2.54313	-3.57191	1.00157	GABARAPL1	GABA type A receptor associated protein like 1	23710	BF125756
210002_at	0.179	0.00296	3.81109	-1.4799	1.00116	GATA6	GATA binding protein 6	2627	D87811
204794_at	0.502	0.0401	2.33136	-3.91374	1.00114	DUSP2	dual specificity phosphatase 2	1844	NM_004418
243835_at	0.481	0.0361	-2.39045	-3.81911	-1.00039	ZDHHC21	zinc finger DHHC-type containing 21	340481	BE467787
209254_at	0.278	0.00901	-3.17393	-2.52841	-1.00607	KLHDC10	kelch domain containing 10	23008
211732_x_at	0.376	0.0194	-2.74177	-3.24582	-1.01185	HNMT	histamine N-methyltransferase	3176	BC005907
1563708_at	0.479	0.0357	-2.39668	-3.80911	-1.01463	SFXN5	sideroflexin 5	94097	AL833454
1560031_at	0.418	0.0257	-2.58313	-3.50658	-1.01633	FRMD4A	FERM domain containing 4A	55691
1569320_at	0.286	0.00945	-3.14697	-2.57324	-1.01752	GPBP1L1	GC-rich promoter binding protein 1 like 1	60313	CA391618
220391_at	0.48	0.0359	-2.39377	-3.81379	-1.01803	ZBTB3	zinc finger and BTB domain containing 3	79842	NM_024784
227902_at	0.383	0.0202	-2.71874	-3.2838	-1.01865	ZFP41	ZFP41 zinc finger protein	286128	AK024438
1558486_at	0.165	0.00234	-3.95021	-1.25562	-1.02121	ZNF493	zinc finger protein 493	284443	BC022394
223195_s_at	0.151	0.00184	-4.0916	-1.03	-1.0223	SESN2	sestrin 2	83667	BF131886
239726_at	0.174	0.00271	-3.86275	-1.39636	-1.02393	ANK3	ankyrin 3, node of Ranvier (ankyrin G)	288	AI743588
202454_s_at	0.21	0.00443	-3.57831	-1.85962	-1.02719	ERBB3	erb-b2 receptor tyrosine kinase 3	2065	NM_001982
227284_at	0.334	0.0141	-2.92258	-2.94629	-1.03155	ZNF766	zinc finger protein 766	90321	AA081007
229741_at	0.159	0.00204	-4.02922	-1.12924	-1.03763	MAVS	mitochondrial antiviral signaling protein	57506	AI885294
229943_at	0.0427	0.000113	-5.88044	1.56445	-1.03764	TRIM13	tripartite motif containing 13	10206	BF939833
228519_x_at	0.421	0.0261	-2.57437	-3.52091	-1.0384	CIRBP	cold inducible RNA binding protein	1153
241696_at	0.0649	0.000275	-5.27601	0.74599	-1.03909	CNTLN	centlein	54875	AA280904
242234_at	0.38	0.0198	-2.73002	-3.26521	-1.04161	XAF1	XIAP associated factor 1	54739
205529_s_at	0.106	0.000829	-4.57373	-0.28096	-1.04179	RUNX1T1	RUNX1 translocation partner 1	862	NM_004349
225115_at	0.392	0.0216	-2.68258	-3.34339	-1.04334	HIPK2	homeodomain interacting protein kinase 2	28996	BF529628
244024_at	0.298	0.0105	-3.08528	-2.67583	-1.04411	ZNF182	zinc finger protein 182	7569	T67481
232323_s_at	0.00771	2.85e-06	-8.81462	4.72983	-1.04719	TTC17	tetratricopeptide repeat domain 17	55761	AK026217
204771_s_at	0.221	0.00493	-3.5166	-1.96106	-1.04767	TTF1	transcription termination factor 1	7270
1563474_at	0.112	0.000916	-4.5125	-0.37422	-1.04996	ETFBKMT	electron transfer flavoprotein beta subunit lysine methyltransferase	254013	AL832339
220184_at	0.174	0.00273	-3.85887	-1.40264	-1.05151	NANOG	Nanog homeobox	79923	NM_024865
222909_s_at	0.419	0.0258	-2.58087	-3.51028	-1.05554	BAG4	BCL2 associated athanogene 4	9530	AF111116
214295_at	0.444	0.0298	-2.50045	-3.64137	-1.0558	KIAA0485	uncharacterized LOC57235	57235	AW129056
225355_at	0.0408	9.16e-05	-6.02521	1.75143	-1.05609	NEURL1B	neuralized E3 ubiquitin protein ligase 1B	54492	AK026748
231188_at	0.358	0.017	-2.81785	-3.12	-1.06101	ZSCAN2	zinc finger and SCAN domain containing 2	54993	AW206602
244132_x_at	0.134	0.00135	-4.2755	-0.74041	-1.0613	ZNF518A	zinc finger protein 518A	9849	AI267414
230461_s_at	0.192	0.00341	-3.72983	-1.61187	-1.0615	MUM1	melanoma associated antigen (mutated) 1	84939	AI860326
225876_at	0.468	0.0338	-2.42784	-3.75893	-1.06212	NIPAL3	NIPA like domain containing 3	57185	T84558
226213_at	0.0485	0.000149	-5.68505	1.30656	-1.06272	ERBB3	erb-b2 receptor tyrosine kinase 3	2065	AV681807
225918_at	0.309	0.0116	-3.02933	-2.76888	-1.06311	GLG1	golgi glycoprotein 1	2734	AI742940
218274_s_at	0.328	0.0135	-2.94592	-2.90752	-1.06859	ANKZF1	ankyrin repeat and zinc finger domain containing 1	55139	NM_018089
1557359_at	0.258	0.00739	-3.28665	-2.34121	-1.0709	LINC01268	long intergenic non-protein coding RNA 1268	285758	BC037331
229432_at	0.126	0.00118	-4.35578	-0.61545	-1.07225	NAGS	N-acetylglutamate synthase	162417	AV696264
225278_at	0.0678	0.000338	-5.14178	0.55593	-1.07357	PRKAB2	protein kinase AMP-activated non-catalytic subunit beta 2	5565	BF593382
241627_x_at	0.535	0.0498	-2.20765	-4.10947	-1.07558	ARHGEF40	Rho guanine nucleotide exchange factor 40	55701	AI640434
225420_at	0.27	0.00827	-3.22279	-2.44724	-1.07698	GPAM	glycerol-3-phosphate acyltransferase, mitochondrial	57678	AV699379
219648_at	0.0792	0.00047	-4.93015	0.25024	-1.07705	MREG	melanoregulin	55686	NM_018000
232692_at	0.147	0.00173	-4.12767	-0.97285	-1.07821	TDRD6	tudor domain containing 6	221400	AA404231
228904_at	0.452	0.031	-2.47806	-3.6777	-1.08103	HOXB3	homeobox B3	3213	AW510657
201010_s_at	0.35	0.0161	-2.84752	-3.07085	-1.08208	TXNIP	thioredoxin interacting protein	10628	NM_006472
227593_at	0.323	0.0131	-2.96314	-2.87892	-1.08398	FLJ37453	uncharacterized LOC729614	729614	AW964477
226808_at	0.328	0.0135	-2.94608	-2.90726	-1.08462	ZNF862	zinc finger protein 862	643641
232127_at	0.492	0.0386	-2.35286	-3.87939	-1.08625	CLCN5	chloride voltage-gated channel 5	1184	AK021494
217627_at	0.171	0.00254	-3.90171	-1.33356	-1.08857	ZNF573	zinc finger protein 573	126231	BE515346
209119_x_at	0.332	0.0139	-2.9287	-2.93614	-1.09083	NR2F2	nuclear receptor subfamily 2 group F member 2	7026	AV703465
230192_at	0.12	0.00106	-4.42499	-0.50848	-1.09123	TRIM13	tripartite motif containing 13	10206	AI472310
225840_at	0.0695	0.000358	-5.10523	0.50366	-1.0971	TEF	TEF, PAR bZIP transcription factor	7008
231140_at	0.163	0.00225	-3.97206	-1.22059	-1.09857	TPPP2	tubulin polymerization promoting protein family member 2	122664
222380_s_at	0.271	0.00833	-3.21843	-2.45447	-1.10257	PDCD6	programmed cell death 6	10016	AI907083
219876_s_at	0.232	0.00555	-3.44974	-2.07128	-1.10285	GOLGA2P5	golgin A2 pseudogene 5	55592
228927_at	0.182	0.0031	-3.78565	-1.52116	-1.10568	ZNF397	zinc finger protein 397	84307	AW291411
227732_at	0.3	0.0109	-3.06606	-2.70779	-1.10747	ATXN7L1	ataxin 7 like 1	222255	AB033044
1561334_at	0.202	0.00401	-3.63642	-1.76436	-1.10885	LOC285181	uncharacterized LOC285181	285181	AA002166
1558027_s_at	0.135	0.00143	-4.24175	-0.79321	-1.1089	PRKAB2	protein kinase AMP-activated non-catalytic subunit beta 2	5565	AL552001
202687_s_at	0.182	0.0031	-3.78556	-1.52129	-1.11019	TNFSF10	tumor necrosis factor superfamily member 10	8743	U57059
232536_at	0.303	0.0112	-3.05254	-2.73028	-1.1136	LRRC3///LRRC3DN	leucine rich repeat containing 3///LRRC3 downstream neighbor (non-protein coding)	81543///54083	AL117578
232055_at	0.218	0.00478	-3.53439	-1.93178	-1.11477	SFXN1	sideroflexin 1	94081	AA960991
233198_at	0.171	0.00257	-3.89465	-1.34493	-1.11776	GOLGA2P5	golgin A2 pseudogene 5	55592	AL359652
203889_at	0.376	0.0193	-2.74352	-3.24292	-1.11783	SCG5	secretogranin V	6447	NM_003020
202549_at	0.339	0.0148	-2.89541	-2.99141	-1.12134	VAPB	VAMP associated protein B and C	9217
220661_s_at	0.377	0.0196	-2.73627	-3.25488	-1.12866	ZNF692	zinc finger protein 692	55657	NM_017865
1570210_x_at	0.514	0.044	-2.278	-3.99858	-1.13767	PPP6R2	protein phosphatase 6 regulatory subunit 2	9701	BC022346
1570188_at	0.332	0.014	-2.92723	-2.93858	-1.13955	NR1I3	nuclear receptor subfamily 1 group I member 3	9970	BC030972
213748_at	0.0991	0.000699	-4.67953	-0.12119	-1.14373	TRIM66	tripartite motif containing 66	9866	AW271713
238860_at	0.148	0.00176	-4.1188	-0.98689	-1.14792	OARD1	O-acyl-ADP-ribose deacylase 1	221443
215028_at	0.0485	0.000148	-5.6912	1.31477	-1.14863	SEMA6A	semaphorin 6A	57556	AB002438
202365_at	0.0665	0.000295	-5.22957	0.68057	-1.15082	UNC119B	unc-119 lipid binding chaperone B	84747	BC004815
1552622_s_at	0.419	0.0259	-2.58004	-3.51163	-1.151	UPK3BL///POLR2J3///LOC441259///POLR2J2///POLR2J	uroplakin 3B-like///RNA polymerase II subunit J3///PMS1 homolog 2, mismatch repair system component pseudogene///RNA polymerase II subunit J2///RNA polymerase II subunit J	100134938///548644///441259///246721///5439
204039_at	0.202	0.00401	-3.63593	-1.76516	-1.15201	CEBPA	CCAAT/enhancer binding protein alpha	1050	NM_004364
229033_s_at	0.081	0.000485	-4.90916	0.21952	-1.15231	MUM1	melanoma associated antigen (mutated) 1	84939
219870_at	0.329	0.0137	-2.93628	-2.92354	-1.15384	ATF7IP2	activating transcription factor 7 interacting protein 2	80063	NM_024997
235729_at	0.127	0.0012	-4.34882	-0.62625	-1.15896	ZNF514	zinc finger protein 514	84874
1552569_a_at	0.174	0.00269	-3.86706	-1.38941	-1.16048	RTP3	receptor transporter protein 3	83597	NM_031440
206712_at	0.145	0.00164	-4.1596	-0.9224	-1.16256	GRTP1	growth hormone regulated TBC protein 1	79774	NM_024719
240155_x_at	0.31	0.0117	-3.02435	-2.77715	-1.16521	ZNF493	zinc finger protein 493	284443
236649_at	0.0571	0.000201	-5.4831	1.0333	-1.16968	DTWD1	DTW domain containing 1	56986	AA907927
225544_at	0.317	0.0125	-2.9887	-2.83644	-1.17137	TBX3	T-box 3	6926	AI806338
1552302_at	0.525	0.0471	-2.2395	-4.05941	-1.18039	TMEM106A	transmembrane protein 106A	113277	NM_145041
219871_at	0.419	0.0259	-2.57962	-3.51232	-1.18198	KLF3-AS1	KLF3 antisense RNA 1	79667
221256_s_at	0.0964	0.000649	-4.72602	-0.05153	-1.18673	HDHD3	haloacid dehalogenase like hydrolase domain containing 3	81932	NM_031219
1568706_s_at	0.241	0.00621	-3.38568	-2.17715	-1.19028	PP12719	uncharacterized LOC100653022	100653022	AF318328
225313_at	0.256	0.00726	-3.29653	-2.32484	-1.19078	FAM217B	family with sequence similarity 217 member B	63939	AI627538
1553957_at	0.0854	0.000541	-4.84003	0.11784	-1.19235	ZNF564	zinc finger protein 564	163050
220112_at	0.399	0.0229	-2.64792	-3.40039	-1.19925	ANKRD55	ankyrin repeat domain 55	79722	NM_024669
239208_s_at	0.0496	0.000158	-5.64768	1.25651	-1.20279	YBEY	ybeY metallopeptidase (putative)	54059	AW945538
230408_at	0.218	0.0048	-3.53204	-1.93564	-1.20595	PCGF3	polycomb group ring finger 3	10336	BG231712
1569591_at	0.384	0.0204	-2.71366	-3.29219	-1.21044	F11	coagulation factor XI	2160	BC029374
209121_x_at	0.00205	3.54e-07	-10.9016	6.32561	-1.21969	NR2F2	nuclear receptor subfamily 2 group F member 2	7026	M64497
232489_at	0.0425	0.000102	-5.95191	1.65719	-1.22423	TRMT13	tRNA methyltransferase 13 homolog	54482	AK001149
215573_at	0.363	0.018	-2.78522	-3.17401	-1.23168	CAT	catalase	847	AU147084
219682_s_at	0.202	0.00401	-3.63609	-1.76491	-1.23197	TBX3	T-box 3	6926	NM_016569
1559266_s_at	0.199	0.00381	-3.66479	-1.71796	-1.2331	SKIDA1	SKI/DACH domain containing 1	387640	AI363206
1569940_at	0.0665	0.000295	-5.22925	0.68012	-1.23393	SLC6A16	solute carrier family 6 member 16	28968	BC039336
1553386_at	0.426	0.027	-2.55493	-3.55266	-1.23468	MFSD2A	major facilitator superfamily domain containing 2A	84879	NM_032793
219632_s_at	0.165	0.00232	-3.95564	-1.24691	-1.23661	SHPK///TRPV1	sedoheptulokinase///transient receptor potential cation channel subfamily V member 1	23729///7442	AF196175
235369_at	0.06	0.000229	-5.398	0.9161	-1.23988	C14orf28	chromosome 14 open reading frame 28	122525	BF435952
225645_at	0.274	0.00865	-3.19725	-2.48966	-1.24448	EHF	ETS homologous factor	26298	AI763378
217367_s_at	0.365	0.0182	-2.77893	-3.1844	-1.24749	ZHX3	zinc fingers and homeoboxes 3	23051	AB007855
228506_at	0.0305	4.48e-05	-6.54313	2.39223	-1.24778	NSMCE4A	NSE4 homolog A, SMC5-SMC6 complex component	54780	AA009947
1552482_at	0.418	0.0257	-2.58327	-3.50636	-1.24854	RAPH1	Ras association (RalGDS/AF-6) and pleckstrin homology domains 1	65059
226093_at	0.281	0.00921	-3.16146	-2.54914	-1.24882	DCP1B	decapping mRNA 1B	196513	AW204088
219563_at	0.0665	0.000294	-5.23233	0.68447	-1.25154	SYNE3///LINC00341	spectrin repeat containing nuclear envelope family member 3///long intergenic non-protein coding RNA 341	161176///79686
214670_at	0.0124	6.11e-06	-8.13705	4.10665	-1.26272	ZKSCAN1	zinc finger with KRAB and SCAN domains 1	7586
243582_at	0.06	0.00022	-5.4242	0.95232	-1.26938	SH3RF2	SH3 domain containing ring finger 2	153769
221191_at	0.208	0.00427	-3.60036	-1.82344	-1.27318	STAG3L3	stromal antigen 3-like 3 (pseudogene)	442578
227077_at	0.0426	0.00011	-5.8945	1.58276	-1.28625	ZNF286B///ZNF286A	zinc finger protein 286B///zinc finger protein 286A	729288///57335	BF432238
215731_s_at	0.224	0.00507	-3.50088	-1.98695	-1.28745	MPHOSPH9	M-phase phosphoprotein 9	10198	X98258
224686_x_at	0.397	0.0224	-2.65994	-3.38062	-1.29819	LRRC37A2	leucine rich repeat containing 37 member A2	474170	AA045233
1559977_a_at	0.274	0.00862	-3.19895	-2.48684	-1.3019	SLC25A34	solute carrier family 25 member 34	284723	AL832282
227412_at	0.0282	3.81e-05	-6.66296	2.53436	-1.30297	PPP1R3E	protein phosphatase 1 regulatory subunit 3E	90673	AK024489
210689_at	0.00556	1.56e-06	-9.38385	5.21061	-1.30722	CLDN14	claudin 14	23562	AF314090
233461_x_at	0.157	0.00197	-4.05224	-1.09256	-1.30939	ZNF226	zinc finger protein 226	7769
225191_at	0.0846	0.000526	-4.85841	0.14495	-1.31124	CIRBP	cold inducible RNA binding protein	1153	AL565767
231829_at	0.314	0.0122	-3.00099	-2.81599	-1.31364	MAVS	mitochondrial antiviral signaling protein	57506	AB033097
232014_at	0.227	0.00528	-3.47801	-2.02463	-1.31522	ZNF30	zinc finger protein 30	90075
244655_at	0.337	0.0144	-2.90891	-2.969	-1.3164	LOC100507311	uncharacterized LOC100507311	100507311	W68045
235621_at	0.178	0.00292	-3.81937	-1.4665	-1.33536	FAHD2A	fumarylacetoacetate hydrolase domain containing 2A	51011	AA442882
219684_at	0.0518	0.000171	-5.59182	1.18126	-1.33757	RTP4	receptor transporter protein 4	64108	NM_022147
1559964_at	0.116	0.000985	-4.46794	-0.44243	-1.34564	LOC401261	uncharacterized LOC401261	401261	AK096036
223196_s_at	0.16	0.00212	-4.00874	-1.16193	-1.34608	SESN2	sestrin 2	83667	AL136551
201009_s_at	0.329	0.0137	-2.93728	-2.92189	-1.36886	TXNIP	thioredoxin interacting protein	10628
238807_at	0.094	0.000623	-4.75119	-0.01397	-1.37351	GAPDHP62///ANKRD46	glyceraldehyde 3 phosphate dehydrogenase pseudogene 62///ankyrin repeat domain 46	100128961///157567	AW973964
1557953_at	0.0235	2.44e-05	-7.00436	2.92697	-1.37795	ZKSCAN1	zinc finger with KRAB and SCAN domains 1	7586	BG761185
238547_at	0.293	0.0102	-3.10423	-2.64431	-1.39293	HEXIM2	hexamethylene bisacetamide inducible 2	124790	AI972367
242828_at	0.0609	0.000235	-5.38157	0.89334	-1.41384	FIGN	fidgetin, microtubule severing factor	55137	BG109695
1557289_s_at	0.0981	0.000688	-4.69008	-0.10536	-1.41964	GTF2IRD2	GTF2I repeat domain containing 2	84163	BU617476
240517_at	0.0496	0.000158	-5.64806	1.25702	-1.43081	CBS	cystathionine-beta-synthase	875	BF507816
230142_s_at	0.0325	5.32e-05	-6.41613	2.23912	-1.43664	CIRBP	cold inducible RNA binding protein	1153
207705_s_at	0.154	0.00191	-4.06828	-1.06704	-1.45453	NINL	ninein like	22981	NM_025176
242734_x_at	0.182	0.00304	-3.79709	-1.50259	-1.45692	GALT	galactose-1-phosphate uridylyltransferase	2592	BF002568
216930_at	1.81e-08	4.46e-13	-39.6247	11.917	-1.49548	HNF1A	HNF1 homeobox A	6927	X71347
218704_at	0.426	0.027	-2.55613	-3.5507	-1.49848	RNF43	ring finger protein 43	54894	NM_017763
239762_at	0.231	0.00551	-3.45338	-2.06527	-1.50149	LOC286437	uncharacterized LOC286437	286437	AI080505
231024_at	0.0528	0.000177	-5.56906	1.15045	-1.51808	PGM5-AS1	PGM5 antisense RNA 1	572558
233539_at	0.026	2.95e-05	-6.85861	2.76156	-1.52626	NAPEPLD	N-acyl phosphatidylethanolamine phospholipase D	222236	AK000801
242998_at	0.0366	7.02e-05	-6.21458	1.99079	-1.5331	RDH12	retinol dehydrogenase 12 (all-trans/9-cis/11-cis)	145226	AI796235
1566324_a_at	0.0237	2.52e-05	-6.97948	2.89897	-1.58898	MAF	MAF bZIP transcription factor	4094	AA442149
1553145_at	0.0644	0.000261	-5.3101	0.79377	-1.59188	TAPT1-AS1	TAPT1 antisense RNA 1 (head to head)	202020	BC010030
1553693_s_at	0.115	0.000966	-4.48014	-0.42372	-1.60563	CBR4	carbonyl reductase 4	84869	NM_032783
1553062_at	0.151	0.00181	-4.10264	-1.01249	-1.60703	MOGAT1	monoacylglycerol O-acyltransferase 1	116255	NM_058165
1565778_at	0.435	0.0284	-2.52718	-3.59789	-1.63542	ABCA8	ATP binding cassette subfamily A member 8	10351	AK090894
222336_at	0.105	0.000808	-4.59023	-0.25594	-1.63963	SMIM14	small integral membrane protein 14	201895	AW974915
230180_at	0.269	0.00818	-3.22904	-2.43685	-1.6495	DDX17	DEAD-box helicase 17	10521	AA521056
209782_s_at	0.0741	0.000415	-5.00933	0.36547	-1.65495	DBP	D-box binding PAR bZIP transcription factor	1628	U79283
201008_s_at	0.21	0.00438	-3.58494	-1.84873	-1.67248	TXNIP	thioredoxin interacting protein	10628	AA812232
214064_at	0.342	0.0152	-2.87943	-3.01792	-1.72428	TF	transferrin	7018
214058_at	0.0431	0.000115	-5.86643	1.54617	-1.74947	MYCL	v-myc avian myelocytomatosis viral oncogene lung carcinoma derived homolog	4610	M19720
1569688_at	0.488	0.0377	-2.36576	-3.85874	-1.75987	FMO5	flavin containing monooxygenase 5	2330	BC020872
207889_at	0.0908	0.000589	-4.78716	0.03955	-1.78243	SARDH	sarcosine dehydrogenase	1757	NM_007101
1562440_at	0.00028	2.07e-08	-14.4047	8.1911	-1.78783	MAP3K13	mitogen-activated protein kinase kinase kinase 13	9175	BC026249
1559739_at	0.00556	1.78e-06	-9.25431	5.10445	-1.79192	CHPT1	choline phosphotransferase 1	56994	AK025141
214474_at	0.387	0.0208	-2.70405	-3.30803	-1.81262	PRKAB2	protein kinase AMP-activated non-catalytic subunit beta 2	5565	NM_005399
227717_at	0.0649	0.000277	-5.27182	0.7401	-1.81288	ARHGEF37	Rho guanine nucleotide exchange factor 37	389337	BF939317
235405_at	0.188	0.00327	-3.75421	-1.57222	-1.8575	GSTA4	glutathione S-transferase alpha 4	2941	N79662
213998_s_at	0.159	0.00202	-4.03672	-1.11728	-1.86027	DDX17	DEAD-box helicase 17	10521
1568834_s_at	0.0282	3.92e-05	-6.64237	2.5101	-1.90147	CCDC90B	coiled-coil domain containing 90B	60492	BC017771
228040_at	0.132	0.00129	-4.30189	-0.69923	-1.91558	GLIDR	glioblastoma down-regulated RNA	389741	AW294192
213245_at	0.449	0.0305	-2.48632	-3.66431	-1.9186	ADCY1	adenylate cyclase 1	107	AL120173
214837_at	0.417	0.0255	-2.58839	-3.49797	-1.97971	ALB	albumin	213	M12523
1560679_at	0.118	0.00103	-4.44269	-0.48122	-2.01778	LINC01127	long intergenic non-protein coding RNA 1127	100506328	AK055877
1558828_s_at	0.0598	0.000214	-5.4432	0.9785	-2.05511	CARMN	cardiac mesoderm enhancer-associated non-coding RNA	728264	AL703532
242956_at	0.134	0.0014	-4.25668	-0.76983	-2.13577	IDH1	isocitrate dehydrogenase (NADP(+)) 1, cytosolic	3417
1554931_at	0.0644	0.000265	-5.30013	0.77981	-2.19478	CYP4A22///CYP4A11	cytochrome P450 family 4 subfamily A member 22///cytochrome P450 family 4 subfamily A member 11	284541///1579	BC022851
1563160_at	0.06	0.000229	-5.3962	0.91361	-2.20012	F11	coagulation factor XI	2160	BC020617
220109_at	0.207	0.00417	-3.6133	-1.80222	-2.22159	TF	transferrin	7018	NM_001063
1557575_at	0.165	0.00232	-3.95419	-1.24923	-2.26324	STBD1	starch binding domain 1	8987	AK074635
235049_at	0.44	0.0291	-2.51298	-3.62099	-2.32964	ADCY1	adenylate cyclase 1	107

## Sheet: GSE22058
ID	Adjusted p-value	p-value	Test statistic	Base mean	log2 fold change	Entrez Gene ID	Gene Symbol	SPOT_ID
merck-NM_007129_at	2.24e-32	2.93e-34	14.9356	67.1709	4.65536	7546	ZIC2	NM_007129
merck-NM_007036_at	2.01e-50	5.54e-53	21.2678	110.068	3.95635	11082	ESM1	NM_007036
merck-NM_018685_at	1.6e-60	1.5e-63	25.1676	134.24	3.6793	54443	ANLN	NM_018685
merck-AK024080_a_at	3.32e-51	8.54e-54	21.5572	111.928	3.6351	7153	TOP2A	AK024080
merck-NM_018492_at	1.18e-54	2.34e-57	22.846	120.082	3.62185	55872	PBK	NM_018492
merck-NM_003248_at	1.28e-35	1.2e-37	16.0459	74.931	3.60492	7060	THBS4	NM_003248
merck-NM_145060_at	6.45e-57	9.64e-60	23.7271	125.537	3.58742	220134	C18orf24	NM_145060
merck-NM_002497_at	1.58e-62	1.24e-65	25.9757	139.006	3.58427	4751	NEK2	NM_002497
merck-NM_001067_at	5.77e-58	7.3e-61	24.1468	128.1	3.55192	7153	TOP2A	NM_001067
merck-NM_018136_s_at	1.92e-58	2.34e-61	24.3328	129.229	3.45242	259266	ASPM	NM_018136
merck-NM_005362_s_at	3.06e-13	3.33e-14	8.18362	21.3251	3.41266	4102	MAGEA3	NM_005362
merck-NM_130902_at	1.35e-14	1.25e-15	8.70562	24.5686	3.37446	170712	COX7B2	NM_130902
merck-NM_014750_at	2.4e-52	5.63e-55	21.9809	114.632	3.35233	9787	DLG7	NM_014750
merck-NM_004701_at	8.2e-55	1.56e-57	22.9097	120.48	3.34937	9133	CCNB2	NM_004701
merck-NM_001809_at	2.92e-57	4.02e-60	23.8688	126.405	3.33666	1058	CENPA	NM_001809
merck-NM_012310_at	4.6e-58	5.72e-61	24.1867	128.343	3.32943	24137	KIF4A	NM_012310
merck-NM_145697_at	4.47e-50	1.25e-52	21.1419	109.256	3.28861	83540	NUF2	NM_145697
merck-AK002107_at	8.14e-25	2.28e-26	12.3592	49.0986	3.28288	5865	RAB3B	AK002107
merck-NM_005733_at	1.18e-54	2.31e-57	22.8476	120.092	3.27495	10112	KIF20A	NM_005733
merck-NM_017413_at	1.07e-46	3.92e-49	19.9165	101.251	3.25104	8862	APLN	NM_017413
merck-NM_181802_at	3.88e-56	6.24e-59	23.4255	123.681	3.24338	11065	UBE2C	NM_181802
merck-NM_005192_at	3.21e-57	4.58e-60	23.8477	126.276	3.23644	1033	CDKN3	NM_005192
merck-NM_016343_at	6.11e-57	9e-60	23.7383	125.606	3.22615	1063	CENPF	NM_016343
merck-NM_020675_at	1.27e-47	4.32e-50	20.2499	103.446	3.20518	57405	SPC25	NM_020675
merck-ENST00000335534_s_at	3.22e-52	7.62e-55	21.9335	114.33	3.19119	146909		ENSEMBLE: ENST00000335534
merck-AK223428_a_at	3.68e-54	7.54e-57	22.6598	118.918	3.15214	332	BIRC5	AK223428
merck-NM_012484_at	4.09e-60	3.95e-63	25.007	133.283	3.14596	3161	HMMR	NM_012484
merck-NM_004336_at	2.88e-51	7.29e-54	21.5817	112.084	3.13324	699	BUB1	NM_004336
merck-NM_014791_at	1.95e-59	2.16e-62	24.7249	131.594	3.13284	9833	MELK	NM_014791
merck-NM_018101_at	4.11e-60	4.07e-63	25.002	133.253	3.12616	55143	CDCA8	NM_018101
merck-NM_006547_at	2.88e-29	5.16e-31	13.8769	59.7361	3.08942	10643	IGF2BP3	NM_006547
merck-NM_000522_at	5.04e-23	1.73e-24	11.7399	44.7952	3.0305	3209	HOXA13	NM_000522
merck-NM_004484_at	4.24e-27	9.58e-29	13.1368	54.5391	3.02606	2719	GPC3	NM_004484
merck-NM_080668_at	2.14e-56	3.4e-59	23.5234	124.284	2.99294	113130	CDCA5	NM_080668
merck-NM_021953_at	7.98e-54	1.65e-56	22.5357	118.138	2.97162	2305	FOXM1	NM_021953
merck-BF028446_a_at	3.49e-15	3e-16	8.92811	25.9784	2.95149	23089	PEG10	BF028446
merck-BC030713_at	2.61e-26	6.31e-28	12.8694	52.6647	2.92359	401022		BC030713
merck-NM_003318_at	3.27e-45	1.33e-47	19.388	97.7445	2.92258	7272	TTK	NM_003318
merck-NM_024680_at	1.04e-49	3.02e-52	21.0068	108.382	2.91872	79733	E2F8	NM_024680
merck-NM_182513_at	3.25e-55	5.76e-58	23.0691	121.473	2.89115	147841	SPC24	NM_182513
merck-NM_018131_at	6.25e-42	3.28e-44	18.2327	89.9755	2.87401	55165	CEP55	NM_018131
merck-BI868409_a_at	8.74e-45	3.64e-47	19.2381	96.7449	2.86727	4288	MKI67	BI868409
merck-NM_016448_at	2e-48	6.33e-51	20.5415	105.356	2.83852	51514	DTL	NM_016448
merck-NM_001008494_at	4.44e-20	2.12e-21	10.7099	37.7323	2.83224	91464	ISX	NM_001008494
merck-BC048988_a_at	2.12e-51	5.22e-54	21.6337	112.418	2.83113	221150	C13orf3	BC048988
merck-NM_133181_at	1.17e-22	4.17e-24	11.6136	43.9221	2.82177	79574	EPS8L3	NM_133181
merck-CR602926_s_at	4.39e-55	7.97e-58	23.0173	121.151	2.82092	891	CCNB1	CR602926
merck-AK000742_a_at	2.37e-45	9.43e-48	19.4396	98.0886	2.80432	51514	DTL	AK000742
merck-NM_002417_at	4.41e-41	2.53e-43	17.9338	87.9435	2.78079	4288	MKI67	NM_002417
merck-CR596700_a_at	6.02e-45	2.48e-47	19.2953	97.1268	2.78054	6241	RRM2	CR596700
merck-NM_014176_at	2.37e-62	1.91e-65	25.902	138.575	2.77302	29089	UBE2T	NM_014176
merck-NM_031299_at	1.44e-54	2.88e-57	22.8129	119.876	2.7725	83461	CDCA3	NM_031299
merck-NM_001786_a_at	2.16e-51	5.35e-54	21.6297	112.392	2.74173	983	CDC2	NM_001786
merck-AF331796_a_at	7.11e-50	2.03e-52	21.0681	108.778	2.74162	64151	NCAPG	AF331796
merck-BF511624_s_at	2.45e-51	6.14e-54	21.6083	112.255	2.7273	56924	PAK6	BF511624
merck-NM_001790_at	7.07e-55	1.33e-57	22.9352	120.639	2.7131	995	CDC25C	NM_001790
merck-NM_199413_at	8.02e-56	1.37e-58	23.2997	122.904	2.69636	9055	PRC1	NM_199413
merck-NM_130398_at	1.26e-49	3.68e-52	20.9763	108.184	2.67942	9156	EXO1	NM_130398
merck-NM_003122_s_at	6.06e-13	6.82e-14	8.06734	20.6158	2.66508	6690	SPINK1	NM_003122
merck-ENST00000360566_at	1.1e-44	4.66e-47	19.2013	96.4989	2.65904	6241	RRM2	ENSEMBLE: ENST00000360566
merck-NM_004237_at	3.04e-46	1.15e-48	19.7551	100.184	2.64227	9319	TRIP13	NM_004237
merck-NM_001395_at	6.68e-25	1.86e-26	12.3885	49.3029	2.61023	1852	DUSP9	NM_001395
merck-BQ430521_a_at	9.03e-41	5.4e-43	17.8229	87.1874	2.608	728688		BQ430521
merck-AF186252_a_at	2.51e-14	2.41e-15	8.60236	23.9196	2.60259	6819	SULT1C2	AF186252
merck-NM_004219_x_at	3.46e-53	7.48e-56	22.2974	116.637	2.58319	9232	PTTG1	NM_004219
merck-NM_001813_at	3.58e-40	2.26e-42	17.6146	85.7638	2.56961	1062	CENPE	NM_001813
merck-NM_016426_at	6.17e-42	3.22e-44	18.2352	89.9922	2.56187	51512	GTSE1	NM_016426
merck-NM_152562_s_at	1.3e-40	7.91e-43	17.7673	86.8075	2.53606	157313	CDCA2	NM_152562
merck-NM_001211_at	4.71e-47	1.67e-49	20.0455	102.102	2.53282	701	BUB1B	NM_001211
merck-ENST00000243201_a_at	9.81e-50	2.82e-52	21.0173	108.45	2.53073	55355		ENSEMBLE: ENST00000243201
merck-NM_032117_at	7.7e-48	2.59e-50	20.3276	103.956	2.52689	84057	MND1	NM_032117
merck-NM_001855_at	9.58e-37	8.08e-39	16.4328	77.6195	2.51683	1306	COL15A1	NM_001855
merck-NM_030919_at	5.41e-50	1.53e-52	21.1112	109.057	2.50256	81610	FAM83D	NM_030919
merck-NM_006546_at	4.47e-20	2.14e-21	10.7089	37.726	2.49939	10642	IGF2BP1	NM_006546
merck-NM_199420_s_at	1.37e-41	7.53e-44	18.1108	89.1477	2.49654	10721	POLQ	NM_199420
merck-NM_005378_s_at	2.57e-18	1.53e-19	10.0786	33.4866	2.49261	4613	MYCN	NM_005378
merck-NM_001237_a_at	2.29e-49	6.94e-52	20.8792	107.555	2.49231	890	CCNA2	NM_001237
merck-NM_031217_at	6.64e-40	4.28e-42	17.5217	85.1279	2.49033	81930	KIF18A	NM_031217
merck-NM_018369_at	5.51e-31	8.2e-33	14.4632	63.8558	2.45033	55789	DEPDC1B	NM_018369
merck-NM_001255_s_at	1.28e-45	5.05e-48	19.5329	98.7091	2.44843	991	CDC20	NM_001255
merck-NM_007003_at	2.79e-11	3.83e-12	7.39943	16.6453	2.43642	9506	PAGE4	NM_007003
merck-NM_018248_at	5.23e-36	4.83e-38	16.1764	75.8393	2.42749	55247	NEIL3	NM_018248
merck-NM_001407_at	6.14e-40	3.94e-42	17.5338	85.2103	2.41738	1951	CELSR3	NM_001407
merck-NM_152418_at	8.17e-12	1.05e-12	7.61698	17.9183	2.40962	138009	WDR21C	NM_152418
merck-NM_001073_x_at	1.81e-16	1.34e-17	9.40648	29.0589	2.40807	10720	UGT2B11	NM_001073
merck-NM_138455_at	1.15e-19	5.83e-21	10.5617	36.7294	2.38898	115908	CTHRC1	NM_138455
merck-AK074383_at	1.36e-14	1.26e-15	8.70457	24.562	2.38734	2786	GNG4	AK074383
merck-NM_020411_s_at	4.95e-09	8.94e-10	6.43901	11.29	2.38647	9503	XAGE1D	NM_020411
merck-NM_001012334_at	2.95e-34	3.2e-36	15.5779	71.6673	2.38303	4192	MDK	NM_001012334
merck-BF308644_s_at	2.01e-44	8.64e-47	19.1096	95.8851	2.3791	2491	CENPI	BF308644
merck-NM_018098_s_at	2.03e-47	6.97e-50	20.1774	102.97	2.37561	1894	ECT2	NM_018098
merck-NM_020242_at	7.28e-40	4.71e-42	17.5078	85.0324	2.36098	56992	KIF15	NM_020242
merck-NM_006953_at	4.01e-14	3.93e-15	8.52486	23.4349	2.35724	7380	UPK3A	NM_006953
merck-NM_203428_s_at	7.42e-11	1.07e-11	7.22342	15.6307	2.33857	84677	DSCR8	NM_203428
merck-NM_058195_s_at	1.4e-29	2.41e-31	13.9844	60.4913	2.33843	1029	CDKN2A	NM_058195
merck-BC008481_a_at	5.69e-53	1.28e-55	22.2128	116.102	2.33535	10486	CAP2	BC008481
merck-NM_003245_at	1.58e-21	6.4e-23	11.2195	41.2092	2.33479	7053	TGM3	NM_003245
merck-NM_001542_at	1.45e-29	2.5e-31	13.9792	60.4551	2.33063	3321	IGSF3	NM_001542
merck-U63743_a_at	3.22e-45	1.3e-47	19.3914	97.7673	2.33035	11004	KIF2C	U63743
merck-ENST00000262675_s_at	3.14e-22	1.19e-23	11.4627	42.8814	2.32246	22996	C1orf34	ENSEMBLE: ENST00000262675
merck-NM_002263_a_at	6.21e-47	2.22e-49	20.0027	101.82	2.31931	3833	KIFC1	NM_002263
merck-NM_002426_at	7.05e-14	7.12e-15	8.43069	22.8486	2.31776	4321	MMP12	NM_002426
merck-NM_152515_at	1.16e-46	4.27e-49	19.9038	101.167	2.31578	150468	CKAP2L	NM_152515
merck-BC075828_a_at	1.15e-34	1.2e-36	15.7172	72.6404	2.30877	51512	GTSE1	BC075828
merck-BC024211_a_at	1.48e-44	6.28e-47	19.1568	96.2014	2.30718	23397	NCAPH	BC024211
merck-NM_006479_at	4.46e-42	2.29e-44	18.2852	90.3315	2.29632	10635	RAD51AP1	NM_006479
merck-CR607300_a_at	5.87e-41	3.4e-43	17.8905	87.6477	2.27922	4288	MKI67	CR607300
merck-NM_018154_at	2.14e-41	1.19e-43	18.0439	88.6925	2.27548	55723	ASF1B	NM_018154
merck-NM_020299_at	9.57e-10	1.59e-10	6.75163	12.9829	2.26277	57016	AKR1B10	NM_020299
merck-AL551779_a_at	2.22e-17	1.49e-18	9.73839	31.2321	2.26198	23089	PEG10	AL551779
merck-NM_004362_at	1.1e-13	1.14e-14	8.35585	22.3848	2.261	1047	CLGN	NM_004362
merck-NM_006101_at	1.82e-42	9.14e-45	18.4204	91.2467	2.25717	10403	NDC80	NM_006101
merck-NM_005588_at	1.52e-13	1.6e-14	8.30138	22.0486	2.25627	4224	MEP1A	NM_005588
merck-NM_002580_at	1.1e-06	2.67e-07	5.32967	5.7305	2.25522	5068	REG3A	NM_002580
merck-AF022109_a_at	1.97e-32	2.56e-34	14.9546	67.3044	2.2329	990	CDC6	AF022109
merck-NM_203394_at	2.08e-38	1.49e-40	17.0078	81.5957	2.22794	144455	E2F7	NM_203394
merck-NM_018518_at	1.75e-37	1.37e-39	16.6878	79.3861	2.22644	55388	MCM10	NM_018518
merck-NM_004598_at	1.19e-15	9.73e-17	9.1025	27.0939	2.22635	6695	SPOCK1	NM_004598
merck-NM_016438_at	8.12e-47	2.91e-49	19.9614	101.547	2.21684	51751	HIGD1B	NM_016438
merck-NM_014321_at	4.8e-33	5.81e-35	15.1653	68.7812	2.2152	23594	ORC6L	NM_014321
merck-NM_001012507_at	3.46e-50	9.64e-53	21.1824	109.517	2.2109	387103	C6orf173	NM_001012507
merck-CN304220_at	4.94e-19	2.7e-20	10.3359	35.2078	2.2074	85416	ZIC5	CN304220
merck-NM_001238_at	7.86e-31	1.19e-32	14.41	63.4819	2.20541	898	CCNE1	NM_001238
merck-CR602847_a_at	2.68e-47	9.25e-50	20.1347	102.689	2.20436	9768	KIAA0101	CR602847
merck-AY169244_a_at	4.54e-35	4.54e-37	15.8563	73.6107	2.20305	84440	RAB11FIP4	AY169244
merck-NM_000237_at	6.79e-37	5.68e-39	16.4834	77.9705	2.19672	4023	LPL	NM_000237
merck-ENST00000376255_a_at	2.38e-43	1.09e-45	18.7345	93.3669	2.19541	6941	TCF19	ENSEMBLE: ENST00000376255
merck-NM_004856_at	1.7e-40	1.04e-42	17.727	86.5321	2.1915	9493	KIF23	NM_004856
merck-NM_004523_at	9.72e-45	4.07e-47	19.2215	96.6338	2.19076	3832	KIF11	NM_004523
merck-NM_031942_at	9.65e-17	6.9e-18	9.50704	29.7144	2.18324	83879	CDCA7	NM_031942
merck-ENST00000370859_at	1.56e-12	1.84e-13	7.90591	19.6396	2.15899	204962	SLC44A5	ENSEMBLE: ENST00000370859
merck-AK091923_s_at	9.5e-40	6.27e-42	17.4662	84.7473	2.15583	125058	TBC1D16	AK091923
merck-BC046920_a_at	5.4e-14	5.37e-15	8.47543	23.1268	2.13906	1728	NQO1	BC046920
merck-NM_213596_at	2.17e-16	1.63e-17	9.37666	28.8651	2.13679	121643	FOXN4	NM_213596
merck-NM_017420_at	3.15e-19	1.68e-20	10.4063	35.6811	2.12187	51804	SIX4	NM_017420
merck-AK095573_a_at	2.81e-15	2.39e-16	8.96374	26.2056	2.11922	10642	IGF2BP1	AK095573
merck-BX648488_s_at	1.44e-23	4.63e-25	11.9291	46.1061	2.11629	10643	IGF2BP3	BX648488
merck-NM_001029860_at	4.09e-37	3.33e-39	16.56	78.5014	2.10645	286151	FBXO43	NM_001029860
merck-BC033389_at	2.16e-11	2.92e-12	7.44569	16.9143	2.10005	441058		BC033389
merck-ENST00000380327_at	1.38e-32	1.76e-34	15.0081	67.6793	2.09984	10024	TROAP	ENSEMBLE: ENST00000380327
merck-NM_018063_at	3.94e-28	8.05e-30	13.4877	57.002	2.09965	3070	HELLS	NM_018063
merck-AK055931_a_at	2.26e-35	2.19e-37	15.9606	74.3371	2.09914	79801	SHCBP1	AK055931
merck-AK022914_a_at	1.11e-25	2.84e-27	12.6559	51.1705	2.09841	503639	DUXAP10	AK022914
merck-NM_017915_at	7.28e-39	5.1e-41	17.1624	82.6606	2.09702	55010	C12orf48	NM_017915
merck-NM_001056_at	1.02e-13	1.04e-14	8.36952	22.4694	2.09051	6819	SULT1C2	NM_001056
merck-NM_001012409_at	1.31e-41	7.18e-44	18.1179	89.1959	2.0902	151648	SGOL1	NM_001012409
merck-NM_003129_at	1.68e-41	9.29e-44	18.0801	88.939	2.08695	6713	SQLE	NM_003129
merck-BU689444_at	2.67e-22	9.99e-24	11.4877	43.0533	2.08241	5013	OTX1	BU689444
merck-NM_014875_a_at	8.47e-43	4.05e-45	18.54	92.0555	2.07874	9928	KIF14	NM_014875
merck-NM_018454_at	3.93e-47	1.38e-49	20.0747	102.294	2.07279	51203	NUSAP1	NM_018454
merck-NM_021123_s_at	5.2e-08	1.06e-08	5.9733	8.86703	2.07142	2579	GAGE7	NM_021123
merck-NM_016249_at	2.55e-11	3.47e-12	7.41598	16.7414	2.04831	51438	MAGEC2	NM_016249
merck-NM_198436_s_at	1.04e-42	5.08e-45	18.5066	91.8301	2.04799	6790	AURKA	NM_198436
merck-NM_001474_s_at	9.21e-08	1.94e-08	5.85676	8.28019	2.04085	2576	GAGE4	NM_001474
merck-NM_001475_s_at	9.6e-08	2.03e-08	5.84839	8.23838	2.03914	2577	GAGE5	NM_001475
merck-NM_004217_at	1.66e-42	8.22e-45	18.4359	91.3516	2.03876	9212	AURKB	NM_004217
merck-ENST00000373940_a_at	2.04e-42	1.04e-44	18.402	91.1225	2.03779	11130	ZWINT	ENSEMBLE: ENST00000373940
merck-NM_001477_s_at	1.23e-07	2.63e-08	5.79756	7.98523	2.03103	26748	GAGE7B	NM_001477
merck-NM_138419_s_at	9.36e-42	5.01e-44	18.1704	89.5526	2.03031	113115	FAM54A	NM_138419
merck-U19144_at	1.57e-08	3.01e-09	6.21335	10.1007	2.0296	2575	GAGE3	U19144
merck-NM_198566_s_at	9.31e-42	4.97e-44	18.1718	89.5618	2.02383	375444	C5orf34	NM_198566
merck-NM_003504_at	4.99e-36	4.6e-38	16.1834	75.888	2.02204	8318	CDC45L	NM_003504
merck-NM_001015038_s_at	3.98e-09	7.12e-10	6.48068	11.5127	2.02148	389860	PAGE2B	NM_001015038
merck-NM_001037330_s_at	8.39e-23	2.95e-24	11.6633	44.2652	2.01748	147166	TRIM16L	NM_001037330
merck-BG701485_a_at	1.69e-37	1.32e-39	16.6934	79.4247	2.01263	6713	SQLE	BG701485
merck-NM_001015050_x_at	1.01e-29	1.71e-31	14.0329	60.8321	2.0125	200810		NM_001015050
merck-NM_001476_s_at	1.15e-07	2.46e-08	5.81093	8.05169	2.01077	2578	GAGE6	NM_001476
merck-NM_001017420_s_at	1.91e-33	2.23e-35	15.3017	69.7362	2.00995	157570	ESCO2	NM_001017420
merck-NM_012409_at	1.34e-14	1.24e-15	8.7066	24.5748	2.00518	23627	PRND	NM_012409
merck-ENST00000334298_at	2.65e-10	4.12e-11	6.99036	14.3093	1.99353	286123		ENSEMBLE: ENST00000334298
merck-NM_032153_at	3.14e-14	3.04e-15	8.56559	23.6894	1.97933	84107	ZIC4	NM_032153
merck-NM_024866_at	8.76e-25	2.47e-26	12.3476	49.018	1.97807	79924	ADM2	NM_024866
merck-NM_001218_s_at	2.27e-12	2.73e-13	7.84066	19.2479	1.9772	771	CA12	NM_001218
merck-NM_014053_a_at	2.48e-33	2.91e-35	15.2637	69.47	1.97515	28982	FLVCR1	NM_014053
merck-NM_001257_at	3.12e-39	2.12e-41	17.2893	83.5336	1.96492	1012	CDH13	NM_001257
merck-NM_004091_at	1.22e-36	1.04e-38	16.396	77.3647	1.96184	1870	E2F2	NM_004091
merck-NM_012112_at	3.73e-37	3.01e-39	16.5747	78.6032	1.96157	22974	TPX2	NM_012112
merck-AI939507_s_at	4.66e-38	3.47e-40	16.8856	80.7528	1.95516	200095	C1orf67	AI939507
merck-NM_014331_at	1.54e-18	8.92e-20	10.1592	34.0242	1.94974	23657	SLC7A11	NM_014331
merck-NM_198947_at	1.48e-35	1.4e-37	16.0241	74.7794	1.94286	374393	FAM111B	NM_198947
merck-NM_002073_at	5.87e-20	2.87e-21	10.6658	37.4339	1.94273	2781	GNAZ	NM_002073
merck-NM_004526_at	2.47e-31	3.54e-33	14.5825	64.6931	1.94175	4171	MCM2	NM_004526
merck-NM_005480_at	3.72e-39	2.55e-41	17.2627	83.3503	1.93926	10024	TROAP	NM_005480
merck-AK096845_a_at	3.7e-12	4.57e-13	7.7557	18.7405	1.93794	771	CA12	AK096845
merck-NM_152524_s_at	7.37e-41	4.34e-43	17.8548	87.4049	1.9335	151246	SGOL2	NM_152524
merck-NM_031310_at	9.61e-42	5.17e-44	18.1659	89.5216	1.92675	83483	PLVAP	NM_031310
merck-AF469667_a_at	4.48e-29	8.26e-31	13.8102	59.267	1.9248	79682	MLF1IP	AF469667
merck-ENST00000371327_at	3.75e-31	5.49e-33	14.5201	64.2552	1.92047	3070	HELLS	ENSEMBLE: ENST00000371327
merck-NM_003035_at	1.15e-47	3.89e-50	20.2657	103.55	1.91876	6491	STIL	NM_003035
merck-NM_004086_at	1.4e-14	1.3e-15	8.69907	24.5273	1.91627	1690	COCH	NM_004086
merck-AW970457_a_at	2.5e-32	3.28e-34	14.9195	67.0586	1.9137	7153	TOP2A	AW970457
merck-NM_032932_at	4.76e-36	4.36e-38	16.1913	75.9426	1.91356	84440	RAB11FIP4	NM_032932
merck-NM_173698_at	3.95e-10	6.24e-11	6.91738	13.9008	1.91098	286499	FAM133A	NM_173698
merck-NM_032979_at	5.5e-13	6.17e-14	8.08376	20.7157	1.90924	1837	DTNA	NM_032979
merck-BC004202_a_at	2.87e-30	4.61e-32	14.2188	62.1385	1.90889	1111	CHEK1	BC004202
merck-NM_005225_at	2.12e-36	1.87e-38	16.3125	76.7849	1.90878	1869	E2F1	NM_005225
merck-BC001459_s_at	1.95e-42	9.89e-45	18.4087	91.1679	1.90677	5888	RAD51	BC001459
merck-BM982457_a_at	2.52e-11	3.43e-12	7.41794	16.7528	1.89886	56667	MUC13	BM982457
merck-NM_031308_at	1.35e-15	1.11e-16	9.08253	26.9657	1.89062	83481	EPPK1	NM_031308
merck-NM_022145_at	4.49e-31	6.6e-33	14.4941	64.0729	1.88816	64105	CENPK	NM_022145
merck-G36873_at	5.73e-16	4.52e-17	9.22038	27.8529	1.88366	84332	DYDC2	G36873
merck-NM_175848_s_at	1.05e-37	8.12e-40	16.7631	79.9066	1.88236	1789	DNMT3B	NM_175848
merck-AB042719_a_at	4.41e-34	4.84e-36	15.5189	71.2552	1.87835	55388	MCM10	AB042719
merck-NM_022911_at	6.91e-59	8.2e-62	24.5052	130.271	1.86626	65010	SLC26A6	NM_022911
merck-NM_001333_at	2.33e-16	1.75e-17	9.36511	28.79	1.86625	1515	CTSL2	NM_001333
merck-BC047901_a_at	3.29e-12	4.04e-13	7.77611	18.8621	1.8618	88	ACTN2	BC047901
merck-NM_000864_at	5.58e-12	7.04e-13	7.68395	18.3142	1.86024	3352	HTR1D	NM_000864
merck-NM_002630_at	2.32e-11	3.14e-12	7.43323	16.8417	1.86008	5225	PGC	NM_002630
merck-NM_144586_at	3.27e-16	2.51e-17	9.31064	28.4366	1.85913	116372	LYPD1	NM_144586
merck-NM_001262_at	6.82e-41	4e-43	17.8667	87.4855	1.85604	1031	CDKN2C	NM_001262
merck-NM_013277_a_at	9.59e-58	1.26e-60	24.058	127.56	1.85398	29127	RACGAP1	NM_013277
merck-NM_152998_at	4.22e-43	1.96e-45	18.6472	92.7789	1.85143	2146	EZH2	NM_152998
merck-NM_057749_at	6.33e-29	1.18e-30	13.7591	58.9084	1.84828	9134	CCNE2	NM_057749
merck-BX641095_a_at	2.17e-22	8.04e-24	11.519	43.2695	1.84665	135228	CD109	BX641095
merck-NM_152463_s_at	1.11e-39	7.4e-42	17.4421	84.5819	1.83738	146956	EME1	NM_152463
merck-DA823877_a_at	4.1e-34	4.47e-36	15.5301	71.3332	1.83097	983	CDC2	DA823877
merck-NM_002358_at	1.1e-40	6.64e-43	17.7929	86.982	1.83045	4085	MAD2L1	NM_002358
merck-NM_033049_at	1.42e-08	2.71e-09	6.23326	10.2045	1.8261	56667	MUC13	NM_033049
merck-NM_138409_at	3.86e-12	4.78e-13	7.74818	18.6957	1.82056	112609	C6orf117	NM_138409
merck-NM_012242_at	1.4e-09	2.38e-10	6.67963	12.5885	1.81856	22943	DKK1	NM_012242
merck-AK001419_at	1.85e-37	1.46e-39	16.6787	79.3235	1.81503	28982	FLVCR1	AK001419
merck-BC042557_s_at	3.65e-20	1.73e-21	10.7401	37.9377	1.80584	120376		BC042557
merck-AK092286_a_at	3.86e-35	3.81e-37	15.8813	73.785	1.80341	4023	LPL	AK092286
merck-NM_006142_at	1.9e-19	9.86e-21	10.4846	36.2089	1.79831	2810	SFN	NM_006142
merck-NM_001025433_at	3.67e-11	5.13e-12	7.34993	16.3586	1.79716	1728	NQO1	NM_001025433
merck-NM_022090_at	1.29e-40	7.83e-43	17.7687	86.8173	1.79525	63920		NM_022090
merck-NM_005367_at	4.81e-08	9.79e-09	5.98937	8.94858	1.79474	4111	MAGEA12	NM_005367
merck-NM_175742_s_at	7.1e-08	1.48e-08	5.90993	8.54695	1.79023	4101	MAGEA2	NM_175742
merck-NM_152412_at	1.01e-28	1.95e-30	13.6889	58.4152	1.7854	137209	ZNF572	NM_152412
merck-NM_005940_s_at	1.16e-23	3.69e-25	11.9616	46.332	1.7777	4320	MMP11	NM_005940
merck-NM_004988_at	1.05e-12	1.21e-13	7.97361	20.0478	1.77716	4100	MAGEA1	NM_004988
merck-L34058_a_at	1.08e-36	9.18e-39	16.4145	77.4931	1.77695	1012	CDH13	L34058
merck-NM_002381_at	3.1e-12	3.8e-13	7.78632	18.923	1.76955	4148	MATN3	NM_002381
merck-NM_201567_at	3.24e-26	7.88e-28	12.8378	52.4434	1.76324	993	CDC25A	NM_201567
merck-NM_025188_at	5.89e-32	8.06e-34	14.7921	66.1645	1.75837	80263	TRIM45	NM_025188
merck-NM_152565_at	3.69e-19	1.99e-20	10.3813	35.5129	1.75463	245972	ATP6V0D2	NM_152565
merck-AK095910_at	4.62e-35	4.63e-37	15.8534	73.5902	1.75457	440957		AK095910
merck-NM_001134_at	1.34e-07	2.89e-08	5.77875	7.89197	1.74951	174	AFP	NM_001134
merck-BC065559_a_at	2.36e-25	6.21e-27	12.5444	50.3917	1.74432	7070	THY1	BC065559
merck-CR599561_a_at	1.21e-27	2.57e-29	13.3235	55.8486	1.74426	4137	MAPT	CR599561
merck-CR933719_s_at	1.01e-28	1.93e-30	13.6901	58.4237	1.74218	10052	GJA7	CR933719
merck-AK057037_at	1.09e-13	1.13e-14	8.35753	22.3952	1.73988	154860		AK057037
merck-XM_044166_at	7.53e-24	2.34e-25	12.0264	46.7823	1.73656	92312	MEX3A	XM_044166
merck-NM_005624_at	1.07e-15	8.71e-17	9.11957	27.2036	1.73531	6370	CCL25	NM_005624
merck-NM_005980_at	6.41e-08	1.33e-08	5.9309	8.65257	1.73351	6286	S100P	NM_005980
merck-NM_001025109_s_at	7.75e-38	5.9e-40	16.809	80.2242	1.73255	947	CD34	NM_001025109
merck-ENST00000371069_a_at	1.35e-17	8.82e-19	9.81727	31.7525	1.72665	9829	DNAJC6	ENSEMBLE: ENST00000371069
merck-AK055176_s_at	6.03e-39	4.2e-41	17.1905	82.8542	1.72492	55215	FANCI	AK055176
merck-NM_015931_at	2.08e-10	3.19e-11	7.03505	14.5606	1.71892	51066	C3orf32	NM_015931
merck-NM_133487_at	2.25e-33	2.62e-35	15.2784	69.5731	1.71891	5888	RAD51	NM_133487
merck-NM_182487_at	3.59e-29	6.51e-31	13.8439	59.5041	1.71872	169611	OLFML2A	NM_182487
merck-ENST00000340928_at	1.01e-17	6.47e-19	9.86378	32.0601	1.71868	10085	EDIL3	ENSEMBLE: ENST00000340928
merck-BC012577_a_at	2.61e-32	3.43e-34	14.9132	67.0138	1.71089	672	BRCA1	BC012577
merck-NM_000780_at	1.56e-05	4.47e-06	4.71966	3.00788	1.70095	1581	CYP7A1	NM_000780
merck-NM_194313_at	7.76e-36	7.24e-38	16.1186	75.4373	1.70028	347240	KIF24	NM_194313
merck-ENST00000368822_s_at	1.87e-37	1.47e-39	16.6772	79.3127	1.69959	11022	TDRKH	ENSEMBLE: ENST00000368822
[truncated: 2,152 more rows]

## Sheet: GSE77509
Entrez Gene ID	Adjusted p-value	p-value	log2 fold change	Test statistic	log2 fold change	Base Mean	Gene Symbol	Description	Ensembl Gene ID
[truncated: 6,784 more rows]

[truncated: 2 more sheets: GSE87630, GSE97214]
