# Supplementary material for: Comprehensive transcriptomic analysis of hepatocellular Carcinoma: Uncovering shared and unique molecular signatures across diverse etiologies
Source: Biochem Biophys Rep. 2025 Jun 30;43:102123. doi: 10.1016/j.bbrep.2025.102123 (PMC12269975; doi:10.1016/j.bbrep.2025.102123)
Supplement: Multimedia component 5 [file mmc5.xlsx]

## Sheet: GSE29721
Supplementary File 4. Differentially Expressed Genes (DEGs) in HCV-associated HCC vs. Non-Cancerous HCV-Infected Liver Tissue
ID	Adjusted p-value	p-value	t-statistic	B-statistic	log2 fold change	Gene Symbol	Gene description	Entrez Gene ID	GenBank Accession
212094_at	0.001722	6.19e-06	6.03468	4.04822	4.67054	PEG10	paternally expressed 10	23089	AL582836
206239_s_at	0.018258	0.00112	3.7906	-0.852009	4.55285	SPINK1	serine peptidase inhibitor, Kazal type 1	6690	NM_003122
209220_at	0.00397	5.11e-05	5.1042	2.05853	4.41798	GPC3	glypican 3	2719	L47125
205476_at	0.008165	0.000263	4.40307	0.508822	3.7215	CCL20	C-C motif chemokine ligand 20	6364	NM_004591
211470_s_at	0.002067	1.15e-05	5.7581	3.4674	3.71782	SULT1C2	sulfotransferase family 1C member 2	6819	AF186255
205342_s_at	0.002428	1.62e-05	5.6054	3.14261	3.46218	SULT1C2	sulfotransferase family 1C member 2	6819	AF026303
202422_s_at	0.005053	9.54e-05	4.83578	1.46858	3.46145	ACSL4	acyl-CoA synthetase long-chain family member 4	2182	NM_022977
1555758_a_at	0.002054	1.1e-05	5.77832	3.5102	3.41207	CDKN3	cyclin dependent kinase inhibitor 3	1033	AF213040
219918_s_at	0.001666	5.58e-06	6.08177	4.14612	3.40876	ASPM	abnormal spindle microtubule assembly	259266	NM_018136
201291_s_at	0.002967	2.56e-05	5.40529	2.71291	3.40781	TOP2A	topoisomerase (DNA) II alpha	7153	AU159942
214710_s_at	0.003863	4.81e-05	5.13018	2.11533	3.39795	CCNB1	cyclin B1	891	BE407516
205815_at	0.113948	0.0241	2.43636	-3.68553	3.39292	REG3A	regenerating family member 3 alpha	5068	NM_002580
222608_s_at	0.008338	0.000274	4.38585	0.470511	3.36983	ANLN	anillin actin binding protein	54443	AK023208
201292_at	0.003154	2.9e-05	5.34971	2.59277	3.3535	TOP2A	topoisomerase (DNA) II alpha	7153	AL561834
209714_s_at	0.001689	5.78e-06	6.06519	4.11168	3.33757	CDKN3	cyclin dependent kinase inhibitor 3	1033	AF213033
225681_at	0.013706	0.000686	3.99738	-0.393846	3.26403	CTHRC1	collagen triple helix repeat containing 1	115908	AA584310
203820_s_at	0.017095	0.001	3.83525	-0.753303	3.26311	IGF2BP3	insulin like growth factor 2 mRNA binding protein 3	10643	NM_006547
203214_x_at	0.002578	1.89e-05	5.53707	2.99637	3.23481	CDK1	cyclin dependent kinase 1	983	NM_001786
204580_at	0.040343	0.00424	3.21803	-2.09843	3.19921	MMP12	matrix metallopeptidase 12	4321	NM_002426
204641_at	0.002428	1.58e-05	5.61679	3.16694	3.16827	NEK2	NIMA related kinase 2	4751	NM_002497
207828_s_at	0.001838	7.39e-06	5.95452	3.88091	3.10559	CENPF	centromere protein F	1063	NM_016343
203213_at	0.002942	2.51e-05	5.41416	2.73205	3.07724	CDK1	cyclin dependent kinase 1	983	AL524035
203819_s_at	0.028546	0.00237	3.46924	-1.55699	3.03498	IGF2BP3	insulin like growth factor 2 mRNA binding protein 3	10643	AU160004
223381_at	0.004195	5.96e-05	5.03792	1.91338	3.03231	NUF2	NUF2, NDC80 kinetochore complex component	83540	AF326731
205229_s_at	0.006323	0.000149	4.64426	1.04476	3.03081	COCH	cochlin	1690
203764_at	0.005623	0.00012	4.73922	1.25515	2.99565	DLGAP5	DLG associated protein 5	9787	NM_014750
212092_at	0.007614	0.000227	4.46659	0.650132	2.99106	PEG10	paternally expressed 10	23089	BE858180
212551_at	0.001615	4.67e-06	6.16241	4.31304	2.93778	CAP2	CAP, adenylate cyclase-associated protein, 2 (yeast)	10486	NM_006366
213194_at	0.001306	1.3e-06	6.75254	5.50641	2.87954	ROBO1	roundabout guidance receptor 1	6091	BF059159
210559_s_at	0.005216	0.000103	4.80255	1.3952	2.8682	CDK1	cyclin dependent kinase 1	983	D88357
204602_at	0.096301	0.0182	2.56651	-3.43498	2.85858	DKK1	dickkopf WNT signaling pathway inhibitor 1	22943	NM_012242
203477_at	0.00224	1.36e-05	5.68283	3.30765	2.85724	COL15A1	collagen type XV alpha 1 chain	1306	NM_001855
224428_s_at	0.003679	4.42e-05	5.16737	2.19654	2.85606	CDCA7	cell division cycle associated 7	83879	AY029179
218662_s_at	0.003517	3.87e-05	5.22443	2.32088	2.85173	NCAPG	non-SMC condensin I complex subunit G	64151	NM_022346
219148_at	0.007047	0.000186	4.54985	0.835202	2.83703	PBK	PDZ binding kinase	55872	NM_018492
204822_at	0.005239	0.000104	4.7979	1.38491	2.82014	TTK	TTK protein kinase	7272	NM_003318
225834_at	0.00397	5.11e-05	5.10456	2.05931	2.8159	FAM72A///FAM72D///FAM72B///FAM72C	family with sequence similarity 72 member A///family with sequence similarity 72 member D///family with sequence similarity 72 member B///family with sequence similarity 72 member C	729533///728833///653820///554282	AL135396
206102_at	0.004534	7.58e-05	4.93458	1.68635	2.79502	GINS1	GINS complex subunit 1	9837	NM_021067
202705_at	0.002054	1.08e-05	5.78619	3.52684	2.7878	CCNB2	cyclin B2	9133	NM_004701
1554679_a_at	0.003368	3.4e-05	5.2806	2.44297	2.78689	LAPTM4B	lysosomal protein transmembrane 4 beta	55353	AF317417
206561_s_at	0.149535	0.0378	2.22108	-4.08425	2.76503	AKR1B10	aldo-keto reductase family 1 member B10	57016	NM_020299
219787_s_at	0.007485	0.000219	4.48188	0.684143	2.76332	ECT2	epithelial cell transforming 2	1894	NM_018098
223229_at	0.003644	4.27e-05	5.18182	2.22805	2.74069	UBE2T	ubiquitin conjugating enzyme E2 T	29089	AB032931
218009_s_at	0.003371	3.5e-05	5.26884	2.41743	2.71809	PRC1	protein regulator of cytokinesis 1	9055	NM_003981
212554_at	0.001306	1.5e-06	6.68546	5.37334	2.70618	CAP2	CAP, adenylate cyclase-associated protein, 2 (yeast)	10486	N90755
225612_s_at	0.009498	0.000354	4.2779	0.2302	2.70222	B3GNT5	UDP-GlcNAc:betaGal beta-1,3-N-acetylglucosaminyltransferase 5	84002	BE672260
202786_at	0.002054	1.08e-05	5.78679	3.52811	2.67833	STK39	serine/threonine kinase 39	27347	NM_013233
230165_at	0.002054	1.06e-05	5.79348	3.54224	2.6737	SGO2	shugoshin 2	151246	N31731
204444_at	0.004059	5.39e-05	5.08153	2.00893	2.67181	KIF11	kinesin family member 11	3832	NM_004523
203755_at	0.005035	9.47e-05	4.83902	1.47573	2.64137	BUB1B	BUB1 mitotic checkpoint serine/threonine kinase B	701	NM_001211
242881_x_at	0.011217	0.00048	4.14842	-0.0580348	2.63373	DUXAP10	double homeobox A pseudogene 10	503639	BG285837
208650_s_at	0.080174	0.0133	2.71003	-3.15138	2.63114	CD24	CD24 molecule	100133941	BG327863
218663_at	0.003371	3.48e-05	5.27131	2.42279	2.62733	NCAPG	non-SMC condensin I complex subunit G	64151	NM_022346
228729_at	0.005607	0.000119	4.74275	1.26297	2.61773	CCNB1	cyclin B1	891	N90191
209642_at	0.006924	0.000179	4.56703	0.873367	2.60498	BUB1	BUB1 mitotic checkpoint serine/threonine kinase	699	AF043294
204962_s_at	0.002852	2.33e-05	5.44517	2.7989	2.6046	SLC35F6///CENPA	solute carrier family 35 member F6///centromere protein A	54978///1058	NM_001809
209218_at	0.001646	5.04e-06	6.12785	4.24161	2.60277	SQLE	squalene epoxidase	6713	AF098865
218755_at	0.004447	7.13e-05	4.96059	1.74357	2.58814	KIF20A	kinesin family member 20A	10112	NM_005733
218585_s_at	0.005054	9.64e-05	4.8314	1.45892	2.57658	DTL	denticleless E3 ubiquitin protein ligase homolog	51514	NM_016448
218355_at	0.006247	0.000145	4.65605	1.07091	2.54413	KIF4A	kinesin family member 4A	24137	NM_012310
219990_at	0.002897	2.43e-05	5.42776	2.76136	2.53966	E2F8	E2F transcription factor 8	79733	NM_024680
232164_s_at	0.015204	0.000829	3.91684	-0.5726	2.52798	EPPK1	epiplakin 1	83481	AL137725
225687_at	0.000945	4.24e-07	7.28808	6.54415	2.52474	FAM83D	family with sequence similarity 83 member D	81610	BC001068
204162_at	0.003944	5.02e-05	5.112	2.07559	2.51664	NDC80	NDC80, kinetochore complex component	10403	NM_006101
205830_at	0.052211	0.00648	3.03229	-2.49102	2.50845	CLGN	calmegin	1047	NM_004362
218816_at	0.007161	0.000196	4.52942	0.789825	2.50551	LRRC1	leucine rich repeat containing 1	55227	NM_018214
238021_s_at	0.010931	0.000459	4.16793	-0.0145998	2.49753	CRNDE	colorectal neoplasia differentially expressed (non-protein coding)	643911	AA954994
207165_at	0.007161	0.000196	4.5291	0.78911	2.49231	HMMR	hyaluronan mediated motility receptor	3161	NM_012485
206134_at	0.00508	9.82e-05	4.82355	1.44157	2.49198	ADAMDEC1	ADAM like decysin 1	27299	NM_014479
213599_at	0.002186	1.26e-05	5.71516	3.37634	2.47918	OIP5	Opa interacting protein 5	11339
236641_at	0.003951	5.06e-05	5.10894	2.06889	2.45565	KIF14	kinesin family member 14	9928	AW183154
204351_at	0.130816	0.0303	2.32775	-3.88929	2.44927	S100P	S100 calcium binding protein P	6286	NM_005980
222906_at	0.001306	1.6e-06	6.65615	5.31497	2.43169	FLVCR1	feline leukemia virus subgroup C cellular receptor 1	28982	AK001419
1552619_a_at	0.012555	0.000585	4.06507	-0.243437	2.42996	ANLN	anillin actin binding protein	54443	NM_018685
223484_at	0.069722	0.0105	2.81771	-2.93407	2.40316	C15orf48	chromosome 15 open reading frame 48	84419	AF228422
235004_at	0.014459	0.000757	3.95573	-0.486334	2.40245	RBM24	RNA binding motif protein 24	221662	AI677701
226545_at	0.019731	0.00128	3.73234	-0.980569	2.39496	CD109	CD109 molecule	135228	AL110152
202870_s_at	0.010206	0.000403	4.22292	0.107786	2.38437	CDC20	cell division cycle 20	991	NM_001255
1555745_a_at	0.016972	0.000994	3.84005	-0.742673	2.38057	LYZ	lysozyme	4069	U25677
225655_at	0.025304	0.00195	3.55337	-1.37355	2.38025	UHRF1	ubiquitin like with PHD and ring finger domains 1	29128	AK025578
204825_at	0.001944	8.96e-06	5.86855	3.70053	2.37787	MELK	maternal embryonic leucine zipper kinase	9833	NM_014791
201890_at	0.017734	0.00107	3.81025	-0.808578	2.37553	RRM2	ribonucleotide reductase regulatory subunit M2	6241	BE966236
213562_s_at	0.002047	9.85e-06	5.82642	3.61178	2.37258	SQLE	squalene epoxidase	6713	BF979497
238441_at	0.002466	1.7e-05	5.58422	3.09735	2.37092	PRKAA2	protein kinase AMP-activated catalytic subunit alpha 2	5563	AI928203
210115_at	0.006741	0.000171	4.58565	0.914722	2.36997	RPL39L	ribosomal protein L39 like	116832	L05096
225275_at	0.007865	0.000244	4.43518	0.580281	2.36167	EDIL3	EGF like repeats and discoidin domains 3	10085	AA053711
203554_x_at	0.002986	2.6e-05	5.39793	2.69701	2.36155	PTTG1	pituitary tumor-transforming 1	9232	NM_004219
1554242_a_at	0.008871	0.000314	4.32841	0.342654	2.35601	COCH	cochlin	1690	BC007230
222077_s_at	0.001646	5.45e-06	6.09201	4.16735	2.35317	RACGAP1	Rac GTPase activating protein 1	29127	AU153848
202954_at	0.005239	0.000104	4.79939	1.38821	2.34506	UBE2C	ubiquitin conjugating enzyme E2 C	11065	NM_007019
218542_at	0.017715	0.00106	3.81122	-0.806449	2.33334	CEP55	centrosomal protein 55	55165	NM_018131
226936_at	0.001722	6.05e-06	6.04457	4.06881	2.32799	CENPW	centromere protein W	387103	BG492359
213222_at	0.002329	1.45e-05	5.65385	3.24597	2.32267	PLCB1	phospholipase C beta 1	23236
206000_at	0.024231	0.00181	3.58407	-1.30637	2.31665	MEP1A	meprin A subunit alpha	4224	NM_005588
208394_x_at	0.002897	2.44e-05	5.42522	2.7559	2.31198	ESM1	endothelial cell specific molecule 1	11082	NM_007036
218039_at	0.001872	7.68e-06	5.93784	3.84598	2.30127	NUSAP1	nucleolar and spindle associated protein 1	51203	NM_016359
204720_s_at	0.000945	2.05e-07	7.64633	7.21354	2.29669	DNAJC6	DnaJ heat shock protein family (Hsp40) member C6	9829	AV729634
202095_s_at	0.006924	0.000179	4.56654	0.872272	2.29238	BIRC5	baculoviral IAP repeat containing 5	332	NM_001168
231310_at	0.043924	0.00488	3.15656	-2.22917	2.2855	TRIM71	tripartite motif containing 71	131405	BF057073
203362_s_at	0.011842	0.000527	4.10925	-0.14517	2.28437	MAD2L1	MAD2 mitotic arrest deficient-like 1 (yeast)	4085	NM_002358
205890_s_at	0.011645	0.000512	4.12129	-0.118384	2.26395	UBD///GABBR1	ubiquitin D///gamma-aminobutyric acid type B receptor subunit 1	10537///2550	NM_006398
226980_at	0.008584	0.000289	4.36416	0.422241	2.25648	DEPDC1B	DEP domain containing 1B	55789	AK001166
209709_s_at	0.009543	0.000356	4.27524	0.224275	2.23342	HMMR	hyaluronan mediated motility receptor	3161	U29343
223642_at	0.011588	0.000508	4.12476	-0.110681	2.22297	ZIC2	Zic family member 2	7546	AF193855
215446_s_at	0.022228	0.00156	3.64677	-1.16888	2.21863	LOX	lysyl oxidase	4015	L16895
232238_at	0.006483	0.00016	4.61393	0.977488	2.2169	ASPM	abnormal spindle microtubule assembly	259266
205352_at	0.007428	0.000213	4.49275	0.708312	2.21448	SERPINI1	serpin family I member 1	5274	NM_005025
222958_s_at	0.016608	0.000958	3.85541	-0.708696	2.21368	DEPDC1	DEP domain containing 1	55635	AK000490
205343_at	0.005498	0.000114	4.75994	1.30099	2.2071	SULT1C2	sulfotransferase family 1C member 2	6819	NM_001056
228051_at	0.004937	9.11e-05	4.85563	1.51238	2.19762	ARFGEF3	ARFGEF family member 3	57221	AI979261
205034_at	0.006016	0.000134	4.68919	1.14437	2.19549	CCNE2	cyclin E2	9134
202503_s_at	0.014924	0.000805	3.92963	-0.544237	2.19518	KIAA0101	KIAA0101	9768	NM_014736
239002_at	0.003554	3.95e-05	5.21631	2.30319	2.18297	ASPM	abnormal spindle microtubule assembly	259266	AA748494
218847_at	0.01641	0.000941	3.8632	-0.691445	2.1799	IGF2BP2	insulin like growth factor 2 mRNA binding protein 2	10644	NM_006548
219306_at	0.007709	0.000233	4.45537	0.625177	2.17447	KIF15	kinesin family member 15	56992	NM_020242
227314_at	0.026669	0.00212	3.51774	-1.45134	2.16707	ITGA2	integrin subunit alpha 2	3673	N95414
210519_s_at	0.061038	0.00842	2.91649	-2.73168	2.16071	NQO1	NAD(P)H quinone dehydrogenase 1	1728	BC000906
209773_s_at	0.012686	0.000595	4.05752	-0.260211	2.14879	RRM2	ribonucleotide reductase regulatory subunit M2	6241	BC001886
202345_s_at	0.005079	9.78e-05	4.82529	1.44541	2.14638	FABP5	fatty acid binding protein 5	2171	NM_001444
204033_at	0.008432	0.000281	4.37502	0.446394	2.13649	TRIP13	thyroid hormone receptor interactor 13	9319	NM_004237
238778_at	0.006858	0.000176	4.57454	0.890044	2.1315	MPP7	membrane palmitoylated protein 7	143098	AI244661
235545_at	0.007348	0.000207	4.50499	0.735527	2.1309	DEPDC1	DEP domain containing 1	55635	AI810054
203987_at	0.008772	0.000304	4.34183	0.372526	2.1295	FZD6	frizzled class receptor 6	8323	NM_003506
203358_s_at	0.008403	0.00028	4.37785	0.45271	2.12899	EZH2	enhancer of zeste 2 polycomb repressive complex 2 subunit	2146	NM_004456
205047_s_at	0.046441	0.00534	3.11771	-2.31141	2.12522	ASNS	asparagine synthetase (glutamine-hydrolyzing)	440	NM_001673
210052_s_at	0.007553	0.000222	4.47524	0.669367	2.11258	TPX2	TPX2, microtubule nucleation factor	22974	AF098158
223556_at	0.011917	0.000533	4.10453	-0.155681	2.11107	HELLS	helicase, lymphoid-specific	3070	AF155827
204694_at	0.152548	0.0392	2.20418	-4.11466	2.1065	AFP	alpha fetoprotein	174	NM_001134
242546_at	0.010501	0.000426	4.19884	0.0542008	2.10459	LINC01296///DUXAP10	long intergenic non-protein coding RNA 1296///double homeobox A pseudogene 10	642477///503639	BE738279
204146_at	0.014672	0.000774	3.94612	-0.507638	2.10194	RAD51AP1	RAD51 associated protein 1	10635	BE966146
228191_at	0.001722	6.04e-06	6.04542	4.07058	2.09693	FLVCR1	feline leukemia virus subgroup C cellular receptor 1	28982	AA206016
204026_s_at	0.012204	0.000557	4.08573	-0.197482	2.09493	ZWINT	ZW10 interacting kinetochore protein	11130	NM_007057
1552767_a_at	0.135716	0.0322	2.29849	-3.94329	2.08384	HS6ST2	heparan sulfate 6-O-sulfotransferase 2	90161
232165_at	0.032606	0.00295	3.37502	-1.76128	2.08331	EPPK1	epiplakin 1	83481	AL137725
222848_at	0.014659	0.000771	3.94753	-0.504521	2.08236	CENPK	centromere protein K	64105	BC005400
228273_at	0.006141	0.000139	4.67359	1.10979	2.08217	PRR11	proline rich 11	55771	BG165011
230030_at	0.134971	0.0319	2.3037	-3.93371	2.07266	HS6ST2	heparan sulfate 6-O-sulfotransferase 2	90161	AI767756
227084_at	0.005514	0.000115	4.75655	1.29349	2.07243	DTNA	dystrobrevin alpha	1837	AW339310
33323_r_at	0.101865	0.02	2.52381	-3.51791	2.0689	SFN	stratifin	2810	X57348
222680_s_at	0.00878	0.000307	4.33806	0.364131	2.06556	DTL	denticleless E3 ubiquitin protein ligase homolog	51514
230560_at	0.016038	0.000902	3.88101	-0.652004	2.06114	STXBP6	syntaxin binding protein 6	29091	N21096
209875_s_at	0.081298	0.0137	2.69913	-3.17317	2.05895	SPP1	secreted phosphoprotein 1	6696	M83248
204318_s_at	0.005412	0.00011	4.77556	1.33554	2.05391	GTSE1	G2 and S-phase expressed 1	51512	NM_016426
235144_at	0.020026	0.00131	3.72197	-1.00343	2.05357	RASEF	RAS and EF-hand domain containing	158158	AA826324
235425_at	0.001646	4.99e-06	6.13194	4.25007	2.04398	SGO2	shugoshin 2	151246	AW965339
206698_at	0.048593	0.00574	3.08558	-2.37917	2.04096	XK	X-linked Kx blood group	7504	NM_021083
225799_at	0.001488	2.43e-06	6.4609	4.92299	2.04017	LOC101930489///MIR4435-2HG///LINC00152	uncharacterized LOC101930489///MIR4435-2 host gene///long intergenic non-protein coding RNA 152	101930489///541471///112597	BF209337
226517_at	0.011576	0.000507	4.12555	-0.108909	2.03845	BCAT1	branched chain amino acid transaminase 1	586	AL390172
206364_at	0.003679	4.38e-05	5.17088	2.20418	2.02856	KIF14	kinesin family member 14	9928	NM_014875
227350_at	0.017181	0.00101	3.83255	-0.759275	2.02536	HELLS	helicase, lymphoid-specific	3070	AI889959
207426_s_at	0.005143	0.0001	4.81461	1.42183	2.0212	TNFSF4	tumor necrosis factor superfamily member 4	7292	NM_003326
209408_at	0.004888	8.96e-05	4.86287	1.52836	2.02054	KIF2C	kinesin family member 2C	11004	U63743
208029_s_at	0.007202	0.000199	4.5232	0.77599	2.02029	LAPTM4B	lysosomal protein transmembrane 4 beta	55353	NM_018407
221685_s_at	0.001306	1.41e-06	6.71287	5.42779	2.0163	SPDL1	spindle apparatus coiled-coil protein 1	54908	AF269167
232278_s_at	0.025991	0.00203	3.53535	-1.41291	2.01277	DEPDC1	DEP domain containing 1	55635	AJ278112
206286_s_at	0.075318	0.012	2.75844	-3.05414	2.00836	TDGF1P3///TDGF1	teratocarcinoma-derived growth factor 1 pseudogene 3///teratocarcinoma-derived growth factor 1	6998///6997	NM_003212
218883_s_at	0.023374	0.0017	3.61089	-1.24761	2.00073	CENPU	centromere protein U	79682	NM_024629
208079_s_at	0.007101	0.000191	4.54029	0.813977	1.99645	AURKA	aurora kinase A	6790	NM_003600
238756_at	0.004707	8.22e-05	4.89968	1.60949	1.99477	GAS2L3	growth arrest specific 2 like 3	283431	AI860012
1559213_at	0.121286	0.0268	2.38673	-3.77927	1.99423	LINC01419	long intergenic non-protein coding RNA 1419	103352670	BC038578
220994_s_at	0.01051	0.000428	4.19773	0.0517314	1.98192	STXBP6	syntaxin binding protein 6	29091	NM_014178
235296_at	0.012018	0.00054	4.09849	-0.169121	1.97373	EIF5A2	eukaryotic translation initiation factor 5A2	56648	BG500474
221019_s_at	0.026862	0.00214	3.5121	-1.46365	1.97003	COLEC12	collectin subfamily member 12	81035
228776_at	0.001722	6.08e-06	6.04267	4.06485	1.96918	GJC1	gap junction protein gamma 1	10052
201663_s_at	0.006131	0.000139	4.67635	1.11591	1.96833	SMC4	structural maintenance of chromosomes 4	10051	NM_005496
206632_s_at	0.043709	0.00485	3.15975	-2.22241	1.96745	APOBEC3B	apolipoprotein B mRNA editing enzyme catalytic subunit 3B	9582	NM_004900
209891_at	0.006477	0.000159	4.61748	0.985369	1.96199	SPC25	SPC25, NDC80 kinetochore complex component	57405	AF225416
202580_x_at	0.01051	0.000428	4.19757	0.051372	1.96129	FOXM1	forkhead box M1	2305	NM_021953
231786_at	0.043252	0.00476	3.16771	-2.20552	1.96054	HOXA13	homeobox A13	3209	BG289306
227892_at	0.005744	0.000124	4.72264	1.21844	1.96036	PRKAA2	protein kinase AMP-activated catalytic subunit alpha 2	5563	AA855042
220651_s_at	0.009654	0.000363	4.26684	0.205578	1.9587	MCM10	minichromosome maintenance 10 replication initiation factor	55388	NM_018518
213007_at	0.01117	0.000475	4.15311	-0.0475987	1.95851	FANCI	Fanconi anemia complementation group I	55215	W74442
225285_at	0.009993	0.000386	4.24141	0.148953	1.95507	BCAT1	branched chain amino acid transaminase 1	586	AK025615
223700_at	0.005812	0.000126	4.71552	1.20269	1.95046	MND1	meiotic nuclear divisions 1	84057	AY028916
226269_at	6.2e-05	1.13e-09	10.4957	11.8433	1.95005	GDAP1	ganglioside induced differentiation associated protein 1	54332	BF002104
204092_s_at	0.007943	0.000249	4.42673	0.56147	1.94971	AURKA	aurora kinase A	6790	NM_003600
208767_s_at	0.007453	0.000216	4.48834	0.69849	1.9485	LAPTM4B	lysosomal protein transmembrane 4 beta	55353
223307_at	0.012969	0.000623	4.03834	-0.302848	1.94301	CDCA3	cell division cycle associated 3	83461	BC002551
203967_at	0.00636	0.000151	4.63882	1.03271	1.93496	CDC6	cell division cycle 6	990	U77949
202779_s_at	0.007578	0.000224	4.47251	0.663292	1.92866	UBE2S	ubiquitin conjugating enzyme E2 S	27338	NM_014501
219978_s_at	0.004342	6.77e-05	4.98321	1.79329	1.92604	NUSAP1	nucleolar and spindle associated protein 1	51203	NM_018454
227862_at	0.029488	0.00249	3.44771	-1.60379	1.92522	TRNP1	TMF1-regulated nuclear protein 1	388610	AA037766
202404_s_at	0.070015	0.0106	2.81462	-2.94037	1.92329	COL1A2	collagen type I alpha 2 chain	1278	NM_000089
201417_at	0.013306	0.000654	4.01744	-0.349306	1.92088	SOX4	SRY-box 4	6659
227545_at	0.004148	5.87e-05	5.04438	1.92753	1.91963	BARD1	BRCA1 associated RING domain 1	580	AI686314
1554768_a_at	0.008847	0.000312	4.33107	0.348572	1.91216	MAD2L1	MAD2 mitotic arrest deficient-like 1 (yeast)	4085	AF394735
224367_at	0.104636	0.0209	2.50359	-3.55694	1.90975	BEX2	brain expressed X-linked 2	84707	AF251053
226059_at	0.002054	1.1e-05	5.7786	3.51079	1.90859	TOMM40L	translocase of outer mitochondrial membrane 40 like	84134
213310_at	0.008923	0.000317	4.32433	0.333568	1.90667	CASC7///AGO2	cancer susceptibility candidate 7 (non-protein coding)///argonaute 2, RISC catalytic component	286109///27161	AI613483
222036_s_at	0.003633	4.25e-05	5.18452	2.23394	1.89396	MCM4	minichromosome maintenance complex component 4	4173
203968_s_at	0.008847	0.000313	4.33046	0.347209	1.89271	CDC6	cell division cycle 6	990	NM_001254
204688_at	0.004031	5.23e-05	5.09401	2.03624	1.89212	SGCE	sarcoglycan epsilon	8910	NM_003919
227123_at	0.010437	0.000421	4.20412	0.0659523	1.88146	RAB3B	RAB3B, member RAS oncogene family	5865	AU156710
218788_s_at	0.004238	6.35e-05	5.01038	1.85295	1.87561	SMYD3	SET and MYND domain containing 3	64754	NM_022743
213880_at	0.117379	0.0253	2.41291	-3.72996	1.87501	LGR5	leucine rich repeat containing G protein-coupled receptor 5	8549	AL524520
218782_s_at	0.009046	0.000324	4.31578	0.314523	1.85296	ATAD2	ATPase family, AAA domain containing 2	29028	NM_014109
227145_at	0.014094	0.000722	3.97557	-0.442285	1.85144	LOXL4	lysyl oxidase like 4	84171	AW190565
212022_s_at	0.013289	0.000651	4.01953	-0.344656	1.84796	MKI67	marker of proliferation Ki-67	4288
205194_at	0.007605	0.000226	4.46809	0.653473	1.84506	PSPH	phosphoserine phosphatase	5723	NM_004577
226237_at	0.077683	0.0126	2.73387	-3.10359	1.84222	COL8A1	collagen type VIII alpha 1 chain	1295	AL359062
228523_at	0.027644	0.00225	3.49082	-1.51003	1.83938	NANOS1	nanos C2HC-type zinc finger 1	340719	AW970089
238022_at	0.018069	0.0011	3.79778	-0.836141	1.83696	CRNDE	colorectal neoplasia differentially expressed (non-protein coding)	643911	AA954994
210652_s_at	0.026748	0.00213	3.51569	-1.45582	1.83588	TTC39A	tetratricopeptide repeat domain 39A	22996	BC004399
228069_at	0.016789	0.000979	3.84646	-0.7285	1.82791	MTFR2	mitochondrial fission regulator 2	113115
242350_s_at	0.060917	0.00839	2.91796	-2.72864	1.82745	ST8SIA6-AS1	ST8SIA6 antisense RNA 1	100128098	AA609183
218726_at	0.005479	0.000113	4.76368	1.30927	1.82721	HJURP	Holliday junction recognition protein	55355	NM_018410
226287_at	0.001646	4.86e-06	6.14423	4.27548	1.82221	CCDC34	coiled-coil domain containing 34	91057	AI458313
222740_at	0.009882	0.000378	4.24978	0.167601	1.81776	ATAD2	ATPase family, AAA domain containing 2	29028	AI925583
241453_at	0.007058	0.000188	4.54675	0.828323	1.81602	PTK2	protein tyrosine kinase 2	5747
205097_at	0.001059	6.21e-07	7.10359	6.19164	1.8158	SLC26A2	solute carrier family 26 member 2	1836	AI025519
242283_at	0.004112	5.72e-05	5.05538	1.95164	1.81331	DNAH14	dynein axonemal heavy chain 14	127602	AI076810
203418_at	0.009263	0.000338	4.29736	0.27352	1.81228	CCNA2	cyclin A2	890	NM_001237
201850_at	0.013097	0.000637	4.02875	-0.324166	1.80882	CAPG	capping actin protein, gelsolin like	822	NM_001747
226462_at	0.008772	0.000306	4.33987	0.368169	1.80255	STXBP6	syntaxin binding protein 6	29091	AW134979
222309_at	0.004508	7.48e-05	4.9404	1.69916	1.80159	C6orf62	chromosome 6 open reading frame 62	81688	AW972292
209172_s_at	0.003632	4.15e-05	5.19403	2.25466	1.79848	CENPF	centromere protein F	1063	U30872
224753_at	0.004342	6.84e-05	4.97885	1.78371	1.79688	CDCA5	cell division cycle associated 5	113130	BE614410
209421_at	0.001533	4.06e-06	6.22553	4.44307	1.79457	MSH2	mutS homolog 2	4436	U04045
222039_at	0.010048	0.000391	4.23511	0.134927	1.79058	KIF18B	kinesin family member 18B	146909
209803_s_at	0.084357	0.0146	2.66967	-3.23185	1.78777	PHLDA2	pleckstrin homology like domain family A member 2	7262	AF001294
202107_s_at	0.010874	0.000455	4.17108	-0.0076035	1.78482	MCM2	minichromosome maintenance complex component 2	4171	NM_004526
220239_at	0.0043	6.63e-05	4.99214	1.81289	1.78399	KLHL7	kelch like family member 7	55975	NM_018846
214751_at	0.00405	5.28e-05	5.09001	2.02749	1.77899	ZNF468	zinc finger protein 468	90333	BE541042
212353_at	0.14182	0.0346	2.2644	-4.00572	1.778	SULF1	sulfatase 1	23213	AI479175
204023_at	0.006912	0.000178	4.56941	0.878642	1.77664	RFC4	replication factor C subunit 4	5984	NM_002916
214830_at	0.002527	1.8e-05	5.55865	3.04262	1.77304	SLC38A6	solute carrier family 38 member 6	145389
242560_at	0.01207	0.000547	4.09313	-0.181037	1.77082	FANCD2	Fanconi anemia complementation group D2	2177	AA579890
222547_at	0.002636	1.98e-05	5.51714	2.95363	1.76856	MAP4K4	mitogen-activated protein kinase kinase kinase kinase 4	9448	AL561281
229614_at	0.011675	0.000516	4.11824	-0.125183	1.76431	ZNF320	zinc finger protein 320	162967
221258_s_at	0.015312	0.000839	3.9117	-0.583977	1.76233	KIF18A	kinesin family member 18A	81930	NM_031217
205909_at	0.009124	0.000329	4.30845	0.298214	1.76212	POLE2	DNA polymerase epsilon 2, accessory subunit	5427	NM_002692
222433_at	0.003369	3.41e-05	5.27919	2.43991	1.74808	ENAH	enabled homolog (Drosophila)	55740	AK025108
228033_at	0.014482	0.000759	3.95463	-0.488766	1.74707	E2F7	E2F transcription factor 7	144455	AI341146
205046_at	0.006483	0.00016	4.61411	0.977885	1.74332	CENPE	centromere protein E	1062	NM_001813
221436_s_at	0.003413	3.62e-05	5.25356	2.38423	1.74065	CDCA3	cell division cycle associated 3	83461	NM_031299
1554271_a_at	0.004204	6.04e-05	5.03237	1.90119	1.73727	CENPL	centromere protein L	91687	BC019022
204170_s_at	0.010256	0.000408	4.21794	0.0967014	1.73545	CKS2	CDC28 protein kinase regulatory subunit 2	1164	NM_001827
209035_at	0.004238	6.32e-05	5.01277	1.85819	1.73507	MDK	midkine (neurite growth-promoting factor 2)	4192	M69148
205339_at	0.007634	0.000228	4.46493	0.646457	1.73489	STIL	SCL/TAL1 interrupting locus	6491	NM_003035
213226_at	0.006982	0.000182	4.55971	0.857115	1.72886	CCNA2	cyclin A2	890	AI346350
205053_at	0.007047	0.000186	4.54998	0.835501	1.72633	PRIM1	primase (DNA) subunit 1	5557	NM_000946
203936_s_at	0.039984	0.00417	3.22511	-2.08333	1.72026	MMP9	matrix metallopeptidase 9	4318	NM_004994
201468_s_at	0.119388	0.0261	2.39917	-3.75588	1.71334	NQO1	NAD(P)H quinone dehydrogenase 1	1728	NM_000903
229649_at	0.088963	0.016	2.62789	-3.31457	1.71195	NRXN3	neurexin 3	9369	AI129949
232065_x_at	0.007805	0.000239	4.44521	0.602576	1.71012	CENPL	centromere protein L	91687
218350_s_at	0.005278	0.000106	4.79242	1.37282	1.70872	GMNN	geminin, DNA replication inhibitor	51053	NM_015895
210732_s_at	0.03539	0.00341	3.31236	-1.89636	1.70453	LGALS8	galectin 8	3964	AF342816
213577_at	0.00465	7.98e-05	4.91259	1.63795	1.69917	SQLE	squalene epoxidase	6713	AA639705
209921_at	0.077476	0.0126	2.73604	-3.09922	1.69742	SLC7A11	solute carrier family 7 member 11	23657	AB040875
220840_s_at	0.00487	8.86e-05	4.86765	1.53889	1.69725	C1orf112	chromosome 1 open reading frame 112	55732	NM_018186
219000_s_at	0.006803	0.000174	4.5798	0.901723	1.69394	DSCC1	DNA replication and sister chromatid cohesion 1	79075	NM_024094
208103_s_at	0.003928	4.97e-05	5.11676	2.08599	1.69386	ANP32E	acidic nuclear phosphoprotein 32 family member E	81611	NM_030920
203429_s_at	0.001059	6.38e-07	7.09085	6.16711	1.68748	SUCO	SUN domain containing ossification factor	51430	NM_016227
213150_at	0.026738	0.00212	3.51625	-1.4546	1.6835	HOXA10	homeobox A10	3206	BF792917
224027_at	0.053727	0.00678	3.01239	-2.53261	1.68251	CCL28	C-C motif chemokine ligand 28	56477	AF110384
223530_at	0.005555	0.000117	4.74853	1.27575	1.67923	TDRKH	tudor and KH domain containing	11022	AF227192
211762_s_at	0.004862	8.76e-05	4.87241	1.54939	1.67898	KPNA2	karyopherin subunit alpha 2	3838	BC005978
227517_s_at	0.006979	0.000182	4.56021	0.858209	1.67432	SNORD77///SNORD76///SNORD74///GAS5///SNORD44///SNORD47///SNORD80///SNORD79///SNORD81	small nucleolar RNA, C/D box 77///small nucleolar RNA, C/D box 76///small nucleolar RNA, C/D box 74///growth arrest specific 5 (non-protein coding)///small nucleolar RNA, C/D box 44///small nucleolar RNA, C/D box 47///small nucleolar RNA, C/D box 80///small nucleolar RNA, C/D box 79///small nucleolar RNA, C/D box 81	692197///692196///619498///60674///26806///26802///26774///26770///26769
201681_s_at	0.003627	4.11e-05	5.19817	2.26369	1.67347	DLG5	discs large MAGUK scaffold protein 5	9231	AB011155
204709_s_at	0.023537	0.00172	3.60664	-1.25693	1.67323	KIF23	kinesin family member 23	9493	NM_004856
226350_at	0.005396	0.000109	4.77902	1.3432	1.67016	CHML	CHM like, Rab escort protein 2	1122	AU155565
204105_s_at	0.05825	0.00777	2.95228	-2.65766	1.66947	NRCAM	neuronal cell adhesion molecule	4897	NM_005010
209627_s_at	0.00283	2.27e-05	5.45689	2.82412	1.66778	OSBPL3	oxysterol binding protein like 3	26031	AY008372
205054_at	0.119111	0.0259	2.40192	-3.7507	1.66578	NEB	nebulin	4703	NM_004543
219703_at	0.002428	1.59e-05	5.61403	3.16104	1.65826	MNS1	meiosis specific nuclear structural 1	55329	NM_018365
210543_s_at	0.000945	3.27e-07	7.41551	6.78456	1.65773	PRKDC	protein kinase, DNA-activated, catalytic polypeptide	5591	U34994
205807_s_at	0.001915	7.95e-06	5.92192	3.81263	1.6537	TUFT1	tuftelin 1	7286	NM_020127
203284_s_at	0.001689	5.81e-06	6.06324	4.10764	1.65182	HS2ST1	heparan sulfate 2-O-sulfotransferase 1	9653	AW151887
201656_at	0.003409	3.61e-05	5.25495	2.38725	1.65136	ITGA6	integrin subunit alpha 6	3655	NM_000210
215177_s_at	0.006471	0.000158	4.62043	0.991919	1.65121	ITGA6	integrin subunit alpha 6	3655	AV733308
214039_s_at	0.005216	0.000103	4.80288	1.39591	1.64468	LAPTM4B	lysosomal protein transmembrane 4 beta	55353	T15777
202311_s_at	0.098613	0.0189	2.54903	-3.46901	1.64399	COL1A1	collagen type I alpha 1 chain	1277	AI743621
218349_s_at	0.005841	0.000128	4.71098	1.19263	1.64384	ZWILCH	zwilch kinetochore protein	55055	NM_017975
203771_s_at	0.004117	5.82e-05	5.0482	1.93591	1.64137	BLVRA	biliverdin reductase A	644
202733_at	0.003114	2.83e-05	5.36081	2.61679	1.63978	LOC101927705///P4HA2	uncharacterized LOC101927705///prolyl 4-hydroxylase subunit alpha 2	101927705///8974	NM_004199
228494_at	0.076146	0.0122	2.74988	-3.07139	1.63665	PPP1R9A	protein phosphatase 1 regulatory subunit 9A	55607	AI888150
213241_at	0.009124	0.000329	4.30904	0.299538	1.63575	PLXNC1	plexin C1	10154	AF035307
218687_s_at	0.094329	0.0176	2.58228	-3.40418	1.63371	MUC13	mucin 13, cell surface associated	56667	NM_033049
204619_s_at	0.102705	0.0203	2.51676	-3.53154	1.63191	VCAN	versican	1462	BF590263
201467_s_at	0.080008	0.0133	2.71154	-3.14836	1.62938	NQO1	NAD(P)H quinone dehydrogenase 1	1728
223274_at	0.008592	0.000289	4.3635	0.42075	1.62379	TCF19	transcription factor 19	6941	BC002493
223423_at	0.05825	0.00777	2.95228	-2.65767	1.6208	GPR160	G protein-coupled receptor 160	26996	BC000181
227614_at	0.135967	0.0323	2.297	-3.94603	1.6151	HKDC1	hexokinase domain containing 1	80201	W81116
33322_i_at	0.090031	0.0163	2.61851	-3.33307	1.61455	SFN	stratifin	2810	X57348
203549_s_at	0.007392	0.000211	4.49693	0.717607	1.61375	LPL	lipoprotein lipase	4023	NM_000237
208962_s_at	0.085295	0.0149	2.65974	-3.25157	1.61162	MIR1908///FADS1	microRNA 1908///fatty acid desaturase 1	100302263///3992	BE540552
201088_at	0.004059	5.33e-05	5.08589	2.01848	1.60684	KPNA2	karyopherin subunit alpha 2	3838	NM_002266
223374_s_at	0.033928	0.00316	3.3449	-1.82629	1.60557	B3GALNT1	beta-1,3-N-acetylgalactosaminyltransferase 1 (globoside blood group)	8706	AF154848
210059_s_at	0.030341	0.00262	3.42569	-1.65157	1.60481	MAPK13	mitogen-activated protein kinase 13	5603	BC000433
229947_at	0.055002	0.00704	2.99607	-2.56666	1.60439	PI15	peptidase inhibitor 15	51050	AI088609
230360_at	0.054688	0.00697	3.00012	-2.55823	1.60329	GLDN	gliomedin	342035	AW006648
202935_s_at	0.05513	0.00707	2.99422	-2.57052	1.60304	SOX9	SRY-box 9	6662
224320_s_at	0.003234	3.1e-05	5.32049	2.52949	1.59415	MCM8	minichromosome maintenance 8 homologous recombination repair factor	84515	BC005170
217820_s_at	0.006411	0.000154	4.63021	1.0136	1.59323	ENAH	enabled homolog (Drosophila)	55740	NM_018212
227801_at	0.024133	0.0018	3.58679	-1.30042	1.59283	TRIM59	tripartite motif containing 59	286827	N90779
203305_at	0.035689	0.00345	3.30693	-1.90803	1.59258	F13A1	coagulation factor XIII A chain	2162	NM_000129
225520_at	0.0393	0.00404	3.23853	-2.05465	1.59075	LOC101928195///LOC100996643///MTHFD1L	methylenetetrahydrofolate dehydrogenase (NADP+ dependent) 1-like pseudogene///monofunctional C1-tetrahydrofolate synthase, mitochondrial-like///methylenetetrahydrofolate dehydrogenase (NADP+ dependent) 1-like	101928195///100996643///25902
218875_s_at	0.005631	0.00012	4.73748	1.2513	1.59002	FBXO5	F-box protein 5	26271	NM_012177
213984_at	0.00548	0.000113	4.76288	1.30751	1.58765	PDS5A	PDS5 cohesin associated factor A	23244	AW991219
215867_x_at	0.056708	0.00742	2.97281	-2.61507	1.58514	CA12	carbonic anhydrase 12	771	AL050025
201416_at	0.009711	0.000368	4.26106	0.192704	1.58481	SOX4	SRY-box 4	6659	BG528420
236313_at	0.002218	1.33e-05	5.69125	3.32556	1.58279	CDKN2B	cyclin dependent kinase inhibitor 2B	1030	AW444761
206316_s_at	0.008372	0.000278	4.38096	0.459613	1.5757	KNTC1	kinetochore associated 1	9735	NM_014708
228357_at	0.004238	6.4e-05	5.0074	1.84642	1.57463	UNK	unkempt family zinc finger	85451	BE966979
209925_at	0.011228	0.000482	4.14725	-0.0606278	1.57155	OCLN	occludin	100506658	U53823
201578_at	0.010256	0.000409	4.21657	0.0936682	1.57046	PODXL	podocalyxin like	5420	NM_005397
202543_s_at	0.004342	6.77e-05	4.98316	1.79318	1.56913	GMFB	glia maturation factor beta	2764	BC005359
240304_s_at	0.168877	0.0468	2.11652	-4.27005	1.56731	TMC5	transmembrane channel like 5	79838	BG484769
228323_at	0.001488	3.57e-06	6.2849	4.56487	1.56336	KNL1	kinetochore scaffold 1	57082	BF248364
216593_s_at	0.004862	8.78e-05	4.87173	1.5479	1.56271	PIGC	phosphatidylinositol glycan anchor biosynthesis class C	5279	AB000359
228338_at	0.01963	0.00127	3.73616	-0.972156	1.56166	COLCA2	colorectal cancer associated 2	120376	AA812993
1555501_s_at	0.004112	5.76e-05	5.05308	1.9466	1.56121	RSRC1	arginine and serine rich coiled-coil 1	51319	BC010357
219773_at	0.032957	0.00301	3.36632	-1.78008	1.55607	NOX4	NADPH oxidase 4	50507	NM_016931
204244_s_at	0.009025	0.000322	4.31727	0.31786	1.55466	DBF4	DBF4 zinc finger	10926	NM_006716
210087_s_at	0.003371	3.43e-05	5.27676	2.43464	1.55405	MPZL1	myelin protein zero like 1	9019	AF095727
220770_s_at	0.000945	2.4e-07	7.56773	7.06841	1.55299	ZBED8	zinc finger BED-type containing 8	63920	NM_022090
1552680_a_at	0.002988	2.61e-05	5.39581	2.69244	1.55045	KNL1	kinetochore scaffold 1	57082
209882_at	0.02	0.00131	3.72324	-1.00063	1.54986	RIT1	Ras like without CAAX 1	6016	AF084462
220060_s_at	0.006323	0.000149	4.64439	1.04505	1.54951	PARPBP	PARP1 binding protein	55010	NM_017915
205741_s_at	0.021977	0.00153	3.65758	-1.14512	1.54734	DTNA	dystrobrevin alpha	1837	NM_001392
203548_s_at	0.006456	0.000157	4.62367	0.999089	1.54574	LPL	lipoprotein lipase	4023	BF672975
205394_at	0.05199	0.00643	3.03598	-2.4833	1.5452	CHEK1	checkpoint kinase 1	1111	NM_001274
213581_at	0.00733	0.000206	4.50826	0.742793	1.54484	PDCD2	programmed cell death 2	5134	BF446180
209772_s_at	0.06415	0.00913	2.88027	-2.80621	1.54004	CD24	CD24 molecule	100133941	X69397
225105_at	0.068763	0.0103	2.8283	-2.91251	1.53793	C12orf75	chromosome 12 open reading frame 75	387882	BF969397
225060_at	0.001926	8.59e-06	5.88718	3.73969	1.53331	LRP11	LDL receptor related protein 11	84918	BF696304
221558_s_at	0.019611	0.00126	3.73784	-0.968455	1.53185	LEF1	lymphoid enhancer binding factor 1	51176	AF288571
228468_at	0.009993	0.000385	4.24195	0.15016	1.53113	MASTL	microtubule associated serine/threonine kinase like	84930
222037_at	0.007302	0.000204	4.511	0.748882	1.53048	MCM4	minichromosome maintenance complex component 4	4173
206550_s_at	0.001355	1.94e-06	6.56669	5.13607	1.52869	NUP155	nucleoporin 155	9631	NM_004298
225597_at	0.077241	0.0125	2.73813	-3.09502	1.52745	SLC45A4	solute carrier family 45 member 4	57210	AI346128
213904_at	0.118523	0.0257	2.40554	-3.74388	1.52455	FRRS1L	ferric chelate reductase 1 like	23732	AL390170
205733_at	0.010814	0.00045	4.17582	0.0029628	1.52417	BLM	Bloom syndrome RecQ like helicase	641	NM_000057
213668_s_at	0.014255	0.000735	3.96805	-0.458994	1.52382	SOX4	SRY-box 4	6659
203087_s_at	0.006632	0.000166	4.59878	0.943868	1.52258	KIF2A	kinesin family member 2A	3796	NM_004520
204510_at	0.034574	0.00327	3.3304	-1.85754	1.52256	CDC7	cell division cycle 7	8317	NM_003503
201942_s_at	0.00547	0.000112	4.76594	1.31426	1.52186	CPD	carboxypeptidase D	1362	D85390
209618_at	0.106086	0.0214	2.49246	-3.57837	1.5207	CTNND2	catenin delta 2	1501	U96136
204603_at	0.010256	0.000408	4.21777	0.0963322	1.51926	EXO1	exonuclease 1	9156	NM_003686
213320_at	0.004515	7.51e-05	4.93881	1.69567	1.51833	PRMT3	protein arginine methyltransferase 3	10196	AL551971
209053_s_at	0.010727	0.000442	4.18318	0.0193256	1.51801	WHSC1	Wolf-Hirschhorn syndrome candidate 1	7468	BE793789
209825_s_at	0.005623	0.000119	4.7406	1.25821	1.51622	MIR3658///UCK2	microRNA 3658///uridine-cytidine kinase 2	100500832///7371	BC002906
232195_at	0.023688	0.00174	3.60263	-1.26573	1.51198	GPR158	G protein-coupled receptor 158	57512	R41459
227928_at	0.00563	0.00012	4.73828	1.25308	1.50503	PARPBP	PARP1 binding protein	55010
208963_x_at	0.091824	0.0168	2.60395	-3.36171	1.50364	MIR1908///FADS1	microRNA 1908///fatty acid desaturase 1	100302263///3992	BG165833
219555_s_at	0.007703	0.000232	4.45621	0.627043	1.50357	CENPN	centromere protein N	55839	NM_018455
229610_at	0.011335	0.00049	4.13972	-0.0773808	1.50197	CKAP2L	cytoskeleton associated protein 2 like	150468	AW088063
206613_s_at	0.007466	0.000217	4.4847	0.690411	1.50081	TAF1A	TATA-box binding protein associated factor, RNA polymerase I subunit A	9015	NM_005681
229242_at	0.007657	0.000229	4.46206	0.64007	1.50062	TNFSF15	tumor necrosis factor superfamily member 15	9966	BF439063
209617_s_at	0.106807	0.0216	2.48718	-3.5885	1.49973	CTNND2	catenin delta 2	1501	AF035302
200052_s_at	0.002596	1.92e-05	5.53123	2.98387	1.49941	ILF2	interleukin enhancer binding factor 2	3608	NM_004515
220643_s_at	0.015168	0.000825	3.919	-0.567803	1.49919	FAIM	Fas apoptotic inhibitory molecule	55179	NM_018147
202219_at	0.04939	0.00589	3.07416	-2.40319	1.4985	SLC6A8	solute carrier family 6 member 8	6535	NM_005629
225485_at	0.004204	6.14e-05	5.02512	1.88531	1.49773	CEP41	centrosomal protein 41	95681	AJ278890
218723_s_at	0.044209	0.00494	3.15129	-2.24035	1.4952	RGCC	regulator of cell cycle	28984	NM_014059
240349_at	0.004238	6.33e-05	5.01196	1.85643	1.49225	PRKAA2	protein kinase AMP-activated catalytic subunit alpha 2	5563	AV693202
235709_at	0.002879	2.39e-05	5.43557	2.7782	1.49202	GAS2L3	growth arrest specific 2 like 3	283431	H37811
235840_at	0.00849	0.000284	4.3714	0.438338	1.49037	ZKSCAN3	zinc finger with KRAB and SCAN domains 3	80317	AW193603
222843_at	0.001488	2.78e-06	6.39953	4.79862	1.48961	FIGNL1	fidgetin like 1	63979
222764_at	0.007998	0.000253	4.42011	0.546736	1.48875	ASRGL1	asparaginase like 1	80150	AI928342
1555618_s_at	0.003215	3.07e-05	5.32554	2.54044	1.48769	SAE1	SUMO1 activating enzyme subunit 1	10055	AF110956
1554018_at	0.040473	0.00426	3.21602	-2.10271	1.4874	GPNMB	glycoprotein nmb	10457	BC011595
201664_at	0.003188	3.01e-05	5.3346	2.56006	1.48638	SMC4	structural maintenance of chromosomes 4	10051	AL136877
239010_at	0.081971	0.0139	2.69179	-3.18782	1.4826	DUXAP10	double homeobox A pseudogene 10	503639	AI744280
202936_s_at	0.049934	0.00601	3.06544	-2.42152	1.48207	SOX9	SRY-box 9	6662	NM_000346
205463_s_at	0.068993	0.0103	2.82589	-2.91743	1.4818	PDGFA	platelet derived growth factor subunit A	5154	NM_002607
222781_s_at	0.007511	0.00022	4.47917	0.678111	1.48159	C9orf40	chromosome 9 open reading frame 40	55071	BF590861
228401_at	0.006229	0.000144	4.65961	1.07882	1.48101	ATAD2	ATPase family, AAA domain containing 2	29028	AI656807
227904_at	0.007374	0.00021	4.49991	0.724217	1.47715	AZI2	5-azacytidine induced 2	64343
205345_at	0.004508	7.48e-05	4.94034	1.69903	1.47582	BARD1	BRCA1 associated RING domain 1	580	NM_000465
209583_s_at	0.004238	6.36e-05	5.01021	1.85258	1.47539	CD200	CD200 molecule	4345	AF063591
210054_at	0.002054	1.05e-05	5.79942	3.5548	1.47502	HAUS3	HAUS augmin like complex subunit 3	79441	BC003648
223538_at	0.003809	4.65e-05	5.14487	2.14743	1.47423	SERF1B///SERF1A	small EDRK-rich factor 1B///small EDRK-rich factor 1A	728492///8293	AF073518
229700_at	0.060567	0.0083	2.92271	-2.71883	1.47347	ZNF738	zinc finger protein 738	148203	BE966267
210896_s_at	0.023959	0.00177	3.59384	-1.28498	1.47078	ASPH	aspartate beta-hydroxylase	444	AF306765
209406_at	0.012642	0.000592	4.05948	-0.255863	1.47068	BAG2	BCL2 associated athanogene 2	9532	AF095192
200783_s_at	0.004059	5.37e-05	5.08264	2.01136	1.4692	STMN1	stathmin 1	3925	NM_005563
231772_x_at	0.013631	0.000679	4.00186	-0.383898	1.46849	CENPH	centromere protein H	64946	AL572471
225421_at	0.004075	5.55e-05	5.06911	1.98171	1.46615	PM20D2	peptidase M20 domain containing 2	135293	AI654133
203715_at	0.002124	1.2e-05	5.73668	3.42201	1.46542	TBCE	tubulin folding cofactor E	6905	NM_003193
225325_at	0.057703	0.00764	2.95941	-2.64288	1.4649	MFSD6	major facilitator superfamily domain containing 6	54842	AA133311
223063_at	0.002569	1.87e-05	5.5424	3.0078	1.46418	C1orf198	chromosome 1 open reading frame 198	84886	BC004870
221922_at	0.006155	0.000141	4.66847	1.09844	1.46119	GPSM2	G-protein signaling modulator 2	29899
214164_x_at	0.049776	0.00597	3.06841	-2.41527	1.45843	CA12	carbonic anhydrase 12	771	BF752277
220029_at	0.039048	0.00399	3.24449	-2.04191	1.45837	ELOVL2	ELOVL fatty acid elongase 2	54898	NM_017770
224314_s_at	0.009993	0.000385	4.24174	0.149694	1.45775	EGLN1	egl-9 family hypoxia inducible factor 1	54583	AF277174
204240_s_at	0.012848	0.000611	4.04636	-0.285021	1.45756	SMC2	structural maintenance of chromosomes 2	10592	NM_006444
228238_at	0.012617	0.000589	4.06167	-0.250989	1.45607	SNORD77///SNORD76///SNORD74///GAS5///SNORD44///SNORD47///SNORD80///SNORD79///SNORD81	small nucleolar RNA, C/D box 77///small nucleolar RNA, C/D box 76///small nucleolar RNA, C/D box 74///growth arrest specific 5 (non-protein coding)///small nucleolar RNA, C/D box 44///small nucleolar RNA, C/D box 47///small nucleolar RNA, C/D box 80///small nucleolar RNA, C/D box 79///small nucleolar RNA, C/D box 81	692197///692196///619498///60674///26806///26802///26774///26770///26769
219010_at	0.175588	0.0499	2.08476	-4.32536	1.45441	C1orf106	chromosome 1 open reading frame 106	55765	NM_018265
208694_at	0.001488	3.53e-06	6.28893	4.57312	1.45378	PRKDC	protein kinase, DNA-activated, catalytic polypeptide	5591	U47077
202321_at	0.001984	9.4e-06	5.84724	3.65568	1.4529	GGPS1	geranylgeranyl diphosphate synthase 1	9453	AW299507
225295_at	0.028632	0.00238	3.46653	-1.56288	1.45208	SLC39A10	solute carrier family 39 member 10	57181	AB033091
227198_at	0.089768	0.0162	2.62048	-3.32919	1.45186	AFF3	AF4/FMR2 family member 3	3899
238750_at	0.118451	0.0257	2.4059	-3.74318	1.4487	CCL28	C-C motif chemokine ligand 28	56477	AW083576
204352_at	0.003646	4.3e-05	5.1791	2.22211	1.44695	TRAF5	TNF receptor associated factor 5	7188	NM_004619
211980_at	0.020457	0.00136	3.70793	-1.03435	1.44617	COL4A1	collagen type IV alpha 1 chain	1282	AI922605
202872_at	0.004849	8.68e-05	4.87629	1.55794	1.44579	ATP6V1C1	ATPase H+ transporting V1 subunit C1	528
200771_at	0.001488	2.58e-06	6.43424	4.86902	1.44536	LAMC1	laminin subunit gamma 1	3915	NM_002293
1552921_a_at	0.001488	2.75e-06	6.40426	4.80823	1.44531	FIGNL1	fidgetin like 1	63979	NM_022116
219060_at	0.005963	0.000132	4.69615	1.15979	1.44527	WDYHV1	WDYHV motif containing 1	55093	NM_018024
225399_at	0.004321	6.69e-05	4.9885	1.80491	1.44395	TSEN15	tRNA splicing endonuclease subunit 15	116461	AF288394
212800_at	0.001488	3.62e-06	6.27796	4.55066	1.44165	STX6	syntaxin 6	10228	AI740832
222803_at	0.004862	8.77e-05	4.8722	1.54893	1.44065	PRTFDC1	phosphoribosyl transferase domain containing 1	56952	AI871620
1553873_at	0.013466	0.000668	4.0086	-0.368934	1.44017	KLHL34	kelch like family member 34	257240	NM_153270
210691_s_at	0.002757	2.18e-05	5.47438	2.86175	1.43963	CACYBP	calcyclin binding protein	27101	AF275803
210447_at	0.102705	0.0203	2.51686	-3.53136	1.43909	GLUD2	glutamate dehydrogenase 2	2747	BC005111
225081_s_at	0.018389	0.00113	3.78398	-0.866626	1.43771	CDCA7L	cell division cycle associated 7 like	55536	AK022955
203276_at	0.069843	0.0105	2.81671	-2.93611	1.43661	LMNB1	lamin B1	4001	NM_005573
214061_at	0.002163	1.24e-05	5.72448	3.39614	1.43579	TBC1D31	TBC1 domain family member 31	93594	AI017564
219037_at	0.003928	4.96e-05	5.11724	2.08704	1.43058	RRP15	ribosomal RNA processing 15 homolog	51018	NM_016052
219376_at	0.004059	5.4e-05	5.08032	2.00628	1.42942	ZNF322	zinc finger protein 322	79692	NM_024639
222825_at	0.005527	0.000115	4.75488	1.2898	1.42886	OTUD6B	OTU domain containing 6B	51633	BF435752
204233_s_at	0.004623	7.88e-05	4.91786	1.64954	1.42656	CHKA	choline kinase alpha	1119
212807_s_at	0.007389	0.000211	4.4981	0.720197	1.42624	SORT1	sortilin 1	6272
238681_at	0.006562	0.000164	4.60469	0.956968	1.42572	GDPD1	glycerophosphodiester phosphodiesterase domain containing 1	284161	R46180
221893_s_at	0.004112	5.74e-05	5.05387	1.94835	1.42536	ADCK2	aarF domain containing kinase 2	90956	N32831
211379_x_at	0.038712	0.00393	3.25127	-2.02742	1.42429	B3GALNT1	beta-1,3-N-acetylgalactosaminyltransferase 1 (globoside blood group)	8706	AB050855
226623_at	0.051967	0.00642	3.03646	-2.48229	1.42409	PHYHIPL	phytanoyl-CoA 2-hydroxylase interacting protein like	84457
204767_s_at	0.017328	0.00102	3.82713	-0.771263	1.42222	FEN1	flap structure-specific endonuclease 1	2237	BC000323
208926_at	0.010758	0.000446	4.18009	0.0124569	1.42183	NEU1	neuraminidase 1 (lysosomal sialidase)	4758	U84246
223608_at	0.015344	0.000842	3.9104	-0.586876	1.42003	EFCAB2	EF-hand calcium binding domain 2	84288	BC005357
1553269_at	0.004204	6.05e-05	5.03169	1.89971	1.418	ZNF718	zinc finger protein 718	255403	CA411757
204127_at	0.012793	0.000604	4.05141	-0.273796	1.41716	RFC3	replication factor C subunit 3	5983	BC000149
227226_at	0.051518	0.00633	3.04241	-2.46984	1.41533	MRAP2	melanocortin 2 receptor accessory protein 2	112609	AA418816
202874_s_at	0.004081	5.58e-05	5.0666	1.97623	1.41482	ATP6V1C1	ATPase H+ transporting V1 subunit C1	528	NM_001695
233924_s_at	0.006229	0.000144	4.65982	1.07928	1.41397	EXOC6	exocyst complex component 6	54536	AK002113
201930_at	0.007896	0.000246	4.43297	0.575354	1.41151	MCM6	minichromosome maintenance complex component 6	4175	NM_005915
204165_at	0.005006	9.34e-05	4.84501	1.48895	1.41045	WASF1	WAS protein family member 1	8936	NM_003931
203714_s_at	0.001306	1.72e-06	6.62185	5.24652	1.41015	TBCE	tubulin folding cofactor E	6905	NM_003193
218741_at	0.027547	0.00224	3.49342	-1.50436	1.40748	CENPM	centromere protein M	79019	NM_024053
209382_at	0.001838	7.3e-06	5.96007	3.89252	1.40523	POLR3C	RNA polymerase III subunit C	10623	U93867
217294_s_at	0.077753	0.0127	2.73255	-3.10623	1.40493	ENO1	enolase 1	2023	U88968
223949_at	0.11408	0.0242	2.43521	-3.68773	1.40458	TMPRSS3	transmembrane protease, serine 3	64699	AB038160
205802_at	0.032393	0.00292	3.37982	-1.7509	1.40409	TRPC1	transient receptor potential cation channel subfamily C member 1	7220	NM_003304
226498_at	0.012328	0.000566	4.07884	-0.212825	1.40296	FLT1	fms related tyrosine kinase 1	2321	AA149648
211150_s_at	0.011923	0.000533	4.10396	-0.156946	1.40289	DLAT	dihydrolipoamide S-acetyltransferase	1737	J03866
202581_at	0.016868	0.000985	3.84373	-0.734542	1.4027	HSPA1B///HSPA1A	heat shock protein family A (Hsp70) member 1B///heat shock protein family A (Hsp70) member 1A	3304///3303	NM_005346
217755_at	0.01409	0.00072	3.9767	-0.43977	1.39706	HN1	hematological and neurological expressed 1	51155	NM_016185
218238_at	0.010225	0.000405	4.22028	0.101914	1.39678	GTPBP4	GTP binding protein 4	23560	NM_012341
219888_at	0.041406	0.00443	3.19915	-2.13868	1.39621	SPAG4	sperm associated antigen 4	6676	NM_003116
217678_at	0.076233	0.0122	2.74845	-3.07426	1.3956	SLC7A11	solute carrier family 7 member 11	23657
205697_at	0.123149	0.0275	2.37493	-3.80141	1.39538	SCGN	secretagogin, EF-hand calcium binding protein	10590	NM_006998
201667_at	0.023331	0.0017	3.61201	-1.24516	1.3944	GJA1	gap junction protein alpha 1	2697	NM_000165
226962_at	0.001488	3.2e-06	6.334	4.66523	1.39421	ZBTB41	zinc finger and BTB domain containing 41	360023	AW299558
206683_at	0.083344	0.0143	2.67908	-3.21315	1.39392	ZNF165	zinc finger protein 165	7718	NM_003447
228367_at	0.161941	0.0436	2.15177	-4.20803	1.39304	ALPK2	alpha kinase 2	115701	BE551416
205548_s_at	0.02329	0.00169	3.61322	-1.24251	1.3911	BTG3	BTG anti-proliferation factor 3	10950	NM_006806
204768_s_at	0.020375	0.00135	3.71093	-1.02775	1.39089	FEN1	flap structure-specific endonuclease 1	2237	NM_004111
218252_at	0.022896	0.00165	3.6251	-1.21645	1.38942	CKAP2	cytoskeleton associated protein 2	26586	NM_018204
217640_x_at	0.021655	0.00149	3.66878	-1.12051	1.38798	SKA1	spindle and kinetochore associated complex subunit 1	220134	BF038461
213256_at	0.056725	0.00742	2.97241	-2.61589	1.38791	MARCH3	membrane associated ring-CH-type finger 3	115123	AW593996
203022_at	0.001646	5.29e-06	6.10521	4.19473	1.38678	RNASEH2A	ribonuclease H2 subunit A	10535	NM_006397
1555225_at	0.008772	0.000306	4.34007	0.368599	1.38673	C1orf43	chromosome 1 open reading frame 43	25912	BC008306
224959_at	0.003627	4.11e-05	5.19835	2.26408	1.38549	SLC26A2	solute carrier family 26 member 2	1836	AI718385
219294_at	0.009684	0.000366	4.26344	0.197999	1.38522	CENPQ	centromere protein Q	55166	NM_018132
1557352_at	0.002353	1.48e-05	5.64659	3.23049	1.38331	SQLE	squalene epoxidase	6713	BU754109
1552716_at	0.003423	3.66e-05	5.24933	2.37504	1.38249	SPEF2	sperm flagellar 2	79925	NM_144722
220085_at	0.007316	0.000205	4.50989	0.746411	1.38115	HELLS	helicase, lymphoid-specific	3070	NM_018063
221523_s_at	0.039589	0.0041	3.23217	-2.06825	1.38095	RRAGD	Ras related GTP binding D	58528
236026_at	0.003184	2.96e-05	5.3419	2.57588	1.3788	GPATCH2	G-patch domain containing 2	55105	AA160529
226051_at	0.019966	0.0013	3.72421	-0.998495	1.3784	SELM	selenoprotein M	140606	BF973568
213125_at	0.001059	7.03e-07	7.04467	6.07795	1.37761	OLFML2B	olfactomedin like 2B	25903
201590_x_at	0.005054	9.64e-05	4.83149	1.4591	1.3773	ANXA2	annexin A2	302	NM_004039
235405_at	0.01642	0.000942	3.86266	-0.692632	1.37669	GSTA4	glutathione S-transferase alpha 4	2941	N79662
231265_at	0.160967	0.0431	2.15755	-4.19779	1.37662	COX7B2	cytochrome c oxidase subunit 7B2	170712
227372_s_at	0.014321	0.000742	3.96407	-0.467824	1.37501	BAIAP2L1	BAI1 associated protein 2 like 1	55971	AA496034
223651_x_at	0.004117	5.8e-05	5.04971	1.93922	1.3748	CDC23	cell division cycle 23	8697	BC005258
201555_at	0.016507	0.000948	3.86016	-0.698162	1.37402	MCM3	minichromosome maintenance complex component 3	4172	NM_002388
208964_s_at	0.129242	0.0298	2.33671	-3.87267	1.37364	MIR1908///FADS1	microRNA 1908///fatty acid desaturase 1	100302263///3992	AL512760
210983_s_at	0.009383	0.000344	4.28997	0.257065	1.37231	MCM7	minichromosome maintenance complex component 7	4176	AF279900
242224_at	0.005074	9.74e-05	4.82683	1.44882	1.37229	GPATCH2	G-patch domain containing 2	55105	R40111
225431_x_at	0.007348	0.000207	4.50451	0.734452	1.37213	PM20D2	peptidase M20 domain containing 2	135293	BE779764
204702_s_at	0.074975	0.0119	2.7618	-3.04735	1.37201	NFE2L3	nuclear factor, erythroid 2 like 3	9603	NM_004289
210427_x_at	0.005437	0.000111	4.77063	1.32464	1.3716	ANXA2	annexin A2	302	BC001388
223491_at	0.01051	0.000427	4.19796	0.0522445	1.37026	COMMD2	COMM domain containing 2	51122	BC001228
214038_at	0.10353	0.0206	2.51102	-3.54262	1.37018	CCL8	C-C motif chemokine ligand 8	6355
221487_s_at	0.001838	7.37e-06	5.95623	3.88449	1.37008	ENSA	endosulfine alpha	2029	AF157510
209219_at	0.002897	2.42e-05	5.42887	2.76376	1.37004	MIR1236///NELFE	microRNA 1236///negative elongation factor complex member E	100302242///7936	L03411
225598_at	0.067658	0.00997	2.84105	-2.8865	1.36958	SLC45A4	solute carrier family 45 member 4	57210	AB032952
226536_at	0.002428	1.64e-05	5.6014	3.13406	1.36693	NSMCE2	NSE2/MMS21 homolog, SMC5-SMC6 complex SUMO ligase	286053	AL562908
201310_s_at	0.029815	0.00254	3.43859	-1.62358	1.3659	NREP	neuronal regeneration related protein	9315	NM_004772
223539_s_at	0.003127	2.86e-05	5.35641	2.60727	1.36548	SERF1B///SERF1A	small EDRK-rich factor 1B///small EDRK-rich factor 1A	728492///8293	AF073518
218728_s_at	0.003004	2.65e-05	5.38959	2.67899	1.3652	CNIH4	cornichon family AMPA receptor auxiliary protein 4	29097	NM_014184
242786_at	0.002553	1.85e-05	5.54739	3.01851	1.35953	SBF2-AS1	SBF2 antisense RNA 1	283104
227936_at	0.010973	0.000463	4.16416	-0.0229995	1.35944	TMEM68	transmembrane protein 68	137695	AI671172
238662_at	0.005529	0.000116	4.75379	1.28738	1.35883	DPH6	diphthamine biosynthesis 6	89978	BE884544
213008_at	0.019019	0.0012	3.75933	-0.921045	1.35809	FANCI	Fanconi anemia complementation group I	55215	BG403615
226271_at	0.000945	2.92e-07	7.47089	6.88824	1.35671	GDAP1	ganglioside induced differentiation associated protein 1	54332	N46350
1553672_at	0.027326	0.00221	3.49997	-1.49009	1.35653	ENAH	enabled homolog (Drosophila)	55740	NM_018212
228829_at	0.006368	0.000152	4.63731	1.02935	1.35435	ATF7	activating transcription factor 7	11016
219029_at	0.002852	2.34e-05	5.44456	2.79757	1.35142	TMEM267	transmembrane protein 267	64417	NM_022483
216493_s_at	0.022149	0.00155	3.65064	-1.16038	1.35073	IGF2BP3	insulin like growth factor 2 mRNA binding protein 3	10643
235289_at	0.052516	0.00656	3.02712	-2.50183	1.34883	EIF5A2	eukaryotic translation initiation factor 5A2	56648	AV747725
200632_s_at	0.014792	0.000784	3.94062	-0.519842	1.34634	NDRG1	N-myc downstream regulated 1	10397	NM_006096
227211_at	0.020042	0.00131	3.72152	-1.00442	1.34621	PHF19	PHD finger protein 19	26147	BE544837
201943_s_at	0.026845	0.00214	3.51256	-1.46264	1.34599	CPD	carboxypeptidase D	1362	NM_001304
219386_s_at	0.024327	0.00183	3.58102	-1.31304	1.34273	SLAMF8	SLAM family member 8	56833	NM_020125
219493_at	0.011976	0.000538	4.10067	-0.164273	1.34044	SHCBP1	SHC binding and spindle associated 1	79801	NM_024745
212942_s_at	0.160267	0.0427	2.16157	-4.19067	1.33945	CEMIP	cell migration inducing hyaluronan binding protein	57214	AB033025
1565951_s_at	0.013065	0.000633	4.03138	-0.318318	1.33934	CHML	CHM like, Rab escort protein 2	1122	AJ293392
212021_s_at	0.018252	0.00112	3.79104	-0.851045	1.33905	MKI67	marker of proliferation Ki-67	4288	AU132185
206143_at	0.083372	0.0143	2.67883	-3.21364	1.33785	SLC26A3	solute carrier family 26 member 3	1811	NM_000111
211981_at	0.016338	0.000934	3.86614	-0.684928	1.33752	COL4A1	collagen type IV alpha 1 chain	1282	NM_001845
209259_s_at	0.00311	2.82e-05	5.36316	2.62188	1.33642	SMC3	structural maintenance of chromosomes 3	9126	AF020043
213503_x_at	0.005343	0.000107	4.78558	1.35769	1.33489	ANXA2	annexin A2	302	BE908217
226537_at	0.006141	0.00014	4.67316	1.10885	1.33303	HINT3	histidine triad nucleotide binding protein 3	135114
204905_s_at	0.018687	0.00117	3.77037	-0.896682	1.33215	EEF1E1	eukaryotic translation elongation factor 1 epsilon 1	9521	NM_004280
202647_s_at	0.009051	0.000324	4.31486	0.312489	1.332	NRAS	neuroblastoma RAS viral oncogene homolog	4893	NM_002524
202666_s_at	0.01117	0.000475	4.15307	-0.047675	1.33133	ACTL6A	actin like 6A	86	NM_004301
218796_at	0.097906	0.0187	2.55434	-3.4587	1.32949	FERMT1	fermitin family member 1	55612	NM_017671
216942_s_at	0.042064	0.00455	3.18759	-2.16326	1.32946	CD58	CD58 molecule	965	D28586
211080_s_at	0.015679	0.000871	3.89602	-0.618735	1.32876	NEK2	NIMA related kinase 2	4751	Z25425
228116_at	0.055315	0.00711	2.99127	-2.57665	1.3285	LINC01296///DUXAP10///DUXAP8	long intergenic non-protein coding RNA 1296///double homeobox A pseudogene 10///double homeobox A pseudogene 8	642477///503639///503637	AW167298
214511_x_at	0.062395	0.00871	2.90116	-2.76326	1.32724	FCGR1B	Fc fragment of IgG receptor Ib	2210	L03419
211609_x_at	0.003255	3.15e-05	5.31403	2.5155	1.32663	PSMD4	proteasome 26S subunit, non-ATPase 4	5710	U51007
220295_x_at	0.03028	0.00261	3.42729	-1.64811	1.32466	DEPDC1	DEP domain containing 1	55635	NM_017779
208850_s_at	0.003831	4.69e-05	5.14107	2.13912	1.32448	THY1	Thy-1 cell surface antigen	7070	AL558479
228597_at	0.021513	0.00147	3.67317	-1.11086	1.32358	MIS18A	MIS18 kinetochore protein A	54069	AW151538
244631_at	0.130113	0.0301	2.33176	-3.88186	1.32271	LOC389834	ankyrin repeat domain 57 pseudogene	389834	AI765607
213485_s_at	0.001488	3.11e-06	6.34804	4.69385	1.32192	ABCC10	ATP binding cassette subfamily C member 10	89845	AK000002
212832_s_at	0.001579	4.44e-06	6.18463	4.35888	1.32175	CKAP5	cytoskeleton associated protein 5	9793
203432_at	0.008931	0.000318	4.32338	0.331451	1.32117	TMPO	thymopoietin	7112	AW272611
206392_s_at	0.114078	0.0242	2.43527	-3.68761	1.32115	RARRES1	retinoic acid receptor responder 1	5918	NM_002888
218638_s_at	0.015129	0.000822	3.9205	-0.56447	1.32052	LOC100130872///SPON2	uncharacterized LOC100130872///spondin 2	100130872///10417	NM_012445
213975_s_at	0.018217	0.00111	3.79278	-0.847193	1.31962	LYZ	lysozyme	4069	AV711904
219588_s_at	0.025033	0.00191	3.56094	-1.35699	1.31947	NCAPG2	non-SMC condensin II complex subunit G2	54892	NM_017760
202421_at	0.011744	0.00052	4.11487	-0.132677	1.31693	IGSF3	immunoglobulin superfamily member 3	3321	AB007935
227004_at	0.01959	0.00126	3.73853	-0.966921	1.31566	CDKL5	cyclin dependent kinase like 5	6792	AI611074
219258_at	0.015232	0.000833	3.91493	-0.576836	1.31533	TIPIN	TIMELESS interacting protein	54962	NM_017858
220622_at	0.101329	0.0198	2.52861	-3.50863	1.31406	LRRC31	leucine rich repeat containing 31	79782	NM_024727
212354_at	0.140423	0.034	2.27256	-3.99083	1.31342	SULF1	sulfatase 1	23213	BE500977
201896_s_at	0.008539	0.000287	4.36709	0.428745	1.3126	PSRC1	proline and serine rich coiled-coil 1	84722
202693_s_at	0.004342	6.84e-05	4.97886	1.78373	1.31222	STK17A	serine/threonine kinase 17a	9263
223271_s_at	0.00311	2.81e-05	5.36324	2.62205	1.31161	CTDSPL2	CTD small phosphatase like 2	51496	AF161543
229128_s_at	0.076798	0.0124	2.74278	-3.08567	1.3108	ANP32E	acidic nuclear phosphoprotein 32 family member E	81611	AI697657
1567107_s_at	0.047668	0.00559	3.09743	-2.35421	1.30948	TPM4	tropomyosin 4	7171	AF362887
228144_at	0.009109	0.000328	4.31064	0.303079	1.30927	ZNF300	zinc finger protein 300	91975	N49841
207325_x_at	0.096931	0.0184	2.56165	-3.44445	1.30909	MAGEA1	MAGE family member A1	4100	NM_004988
234863_x_at	0.005307	0.000106	4.7893	1.36593	1.30907	FBXO5	F-box protein 5	26271
222427_s_at	0.000945	4.68e-07	7.24006	6.45291	1.30869	LARS	leucyl-tRNA synthetase	51520
227163_at	0.123357	0.0275	2.37381	-3.8035	1.30863	GSTO2	glutathione S-transferase omega 2	119391
1558254_s_at	0.00405	5.28e-05	5.09004	2.02755	1.30716	SRPK2	SRSF protein kinase 2	6733	BU155802
216228_s_at	0.023283	0.00169	3.61412	-1.24053	1.30635	WDHD1	WD repeat and HMG-box DNA binding protein 1	11169
219494_at	0.021282	0.00144	3.68223	-1.09092	1.30605	RAD54B	RAD54 homolog B (S. cerevisiae)	25788	NM_012415
225766_s_at	0.004191	5.95e-05	5.03885	1.91541	1.30558	TNPO1	transportin 1	3842	AA527296
203963_at	0.039777	0.00414	3.22797	-2.07721	1.30496	CA12	carbonic anhydrase 12	771	NM_001218
227804_at	0.008125	0.000261	4.40734	0.51832	1.30469	TLCD1	TLC domain containing 1	116238
227787_s_at	0.012735	0.000599	4.05442	-0.267108	1.30354	MED30	mediator complex subunit 30	90390	AI026938
225439_at	0.012686	0.000595	4.05753	-0.260188	1.30284	NUDCD1	NudC domain containing 1	84955
224610_at	0.010588	0.000434	4.19174	0.0383762	1.3018	SNHG1///SNORD22///SNORD25///SNORD26///SNORD27///SNORD28///SNORD30///SNORD31///SNORD29	small nucleolar RNA host gene 1///small nucleolar RNA, C/D box 22///small nucleolar RNA, C/D box 25///small nucleolar RNA, C/D box 26///small nucleolar RNA, C/D box 27///small nucleolar RNA, C/D box 28///small nucleolar RNA, C/D box 30///small nucleolar RNA, C/D box 31///small nucleolar RNA, C/D box 29	23642///9304///9303///9302///9301///9300///9299///9298///9297	AL530869
203856_at	0.011645	0.000512	4.1211	-0.118818	1.30128	VRK1	vaccinia related kinase 1	7443	NM_003384
200770_s_at	0.002067	1.14e-05	5.76016	3.47175	1.30087	LAMC1	laminin subunit gamma 1	3915	J03202
213869_x_at	0.002195	1.32e-05	5.69714	3.33807	1.29881	THY1	Thy-1 cell surface antigen	7070	AA218868
221261_x_at	0.138935	0.0334	2.28117	-3.97508	1.29829	SNORA11E///SNORA11D///MAGED4///MAGED4B	small nucleolar RNA, H/ACA box 11E///small nucleolar RNA, H/ACA box 11D///MAGE family member D4///MAGE family member D4B	101340250///100124541///728239///81557	NM_030801
221510_s_at	0.015663	0.000869	3.89673	-0.617161	1.29723	GLS	glutaminase	2744	AF158555
206173_x_at	0.010211	0.000403	4.22233	0.106481	1.29718	GABPB1	GA binding protein transcription factor beta subunit 1	2553	NM_002041
203120_at	0.007702	0.000232	4.45684	0.628445	1.29705	TP53BP2	tumor protein p53 binding protein 2	7159	NM_005426
1558693_s_at	0.013404	0.000661	4.01305	-0.359046	1.29679	GLMP	glycosylated lysosomal membrane protein	112770
225447_at	0.030436	0.00263	3.42371	-1.65586	1.2966	GPD2	glycerol-3-phosphate dehydrogenase 2	2820	AA613031
202813_at	0.001488	2.95e-06	6.37161	4.74185	1.29654	TARBP1	TAR (HIV-1) RNA binding protein 1	6894	NM_005646
1554600_s_at	0.003429	3.73e-05	5.24118	2.35731	1.29647	LMNA	lamin A/C	4000	BC033088
235266_at	0.032913	0.003	3.3676	-1.7773	1.29536	ATAD2	ATPase family, AAA domain containing 2	29028	AI139629
203629_s_at	0.000945	1.37e-07	7.84673	7.57924	1.29364	COG5	component of oligomeric golgi complex 5	10466	AU152134
208699_x_at	0.037272	0.00369	3.27788	-1.9704	1.29301	TKT	transketolase	7086	BF696840
204051_s_at	0.144777	0.0358	2.24785	-4.03583	1.29297	SFRP4	secreted frizzled related protein 4	6424	AW089415
215629_s_at	0.04564	0.00519	3.12985	-2.28575	1.29288	MIR15A///DLEU2L///DLEU2	microRNA 15a///deleted in lymphocytic leukemia 2-like///deleted in lymphocytic leukemia 2 (non-protein coding)	406948///79469///8847	AA905286
238075_at	0.017506	0.00104	3.819	-0.789231	1.29284	CHEK1	checkpoint kinase 1	1111	AA224205
227041_at	0.008539	0.000286	4.36745	0.429558	1.29275	SESTD1	SEC14 and spectrin domain containing 1	91404	BE466145
225702_at	0.004726	8.27e-05	4.89704	1.60368	1.29252	C8orf76	chromosome 8 open reading frame 76	84933	AA973041
1557418_at	0.081123	0.0136	2.70097	-3.16949	1.29165	ACSL4	acyl-CoA synthetase long-chain family member 4	2182
220775_s_at	0.011624	0.000511	4.12239	-0.115955	1.29142	UEVLD	UEV and lactate/malate dehyrogenase domains	55293	NM_018314
228596_at	0.019363	0.00124	3.7469	-0.948474	1.29122	ARHGEF5	Rho guanine nucleotide exchange factor 5	7984
231003_at	0.001677	5.64e-06	6.07637	4.13491	1.29023	SLC35B3	solute carrier family 35 member B3	51000	AI703480
205393_s_at	0.034677	0.0033	3.32707	-1.86471	1.29009	CHEK1	checkpoint kinase 1	1111	NM_001274
211207_s_at	0.071432	0.011	2.79852	-2.97308	1.28997	ACSL6	acyl-CoA synthetase long-chain family member 6	23305	AF129166
221923_s_at	0.00405	5.29e-05	5.08948	2.02633	1.28979	NPM1	nucleophosmin	4869
204159_at	0.010048	0.000391	4.23504	0.134776	1.28895	CDKN2C	cyclin dependent kinase inhibitor 2C	1031	NM_001262
226695_at	0.052143	0.00647	3.03338	-2.48873	1.28889	PRRX1	paired related homeobox 1	5396	AA775472
213134_x_at	0.02149	0.00147	3.67422	-1.10853	1.28851	BTG3	BTG anti-proliferation factor 3	10950
202983_at	0.006404	0.000154	4.6319	1.01737	1.28819	HLTF	helicase like transcription factor	6596	AI760760
213420_at	0.007702	0.000232	4.45678	0.628318	1.28771	DHX57	DEAH-box helicase 57	90957	AA100250
209529_at	0.159537	0.0423	2.16597	-4.18286	1.28753	PLPP2	phospholipid phosphatase 2	8612	AF047760
226337_at	0.006323	0.000149	4.64495	1.0463	1.28455	GORAB	golgin, RAB6 interacting	92344
209054_s_at	0.010733	0.000443	4.18217	0.0170768	1.28433	WHSC1	Wolf-Hirschhorn syndrome candidate 1	7468	AF083389
238996_x_at	0.044211	0.00494	3.15105	-2.24086	1.28283	ALDOA	aldolase, fructose-bisphosphate A	226
227626_at	0.073675	0.0115	2.77566	-3.01937	1.28274	PAQR8	progestin and adipoQ receptor family member 8	85315	AI655524
231895_at	0.004508	7.46e-05	4.94155	1.70169	1.28271	SASS6	SAS-6 centriolar assembly protein	163786	AA501453
210988_s_at	0.003105	2.79e-05	5.36743	2.6311	1.28238	PRUNE1	prune exopolyphosphatase	58497	AF123538
234983_at	0.008095	0.000259	4.41012	0.524506	1.28194	C12orf49	chromosome 12 open reading frame 49	79794	BE893995
200787_s_at	0.001488	3.34e-06	6.31526	4.62697	1.28068	PEA15	phosphoprotein enriched in astrocytes 15	8682	BC002426
212247_at	0.003394	3.56e-05	5.26054	2.39941	1.28049	NUP205	nucleoporin 205	23165
200910_at	0.001065	7.48e-07	7.01489	6.02028	1.28032	LOC101927137///CCT3	uncharacterized LOC101927137///chaperonin containing TCP1 subunit 3	101927137///7203	NM_005998
241342_at	0.005057	9.67e-05	4.83033	1.45655	1.27959	TMEM65	transmembrane protein 65	157378	BG288115
202274_at	0.003429	3.72e-05	5.24187	2.35881	1.27938	ACTG2	actin, gamma 2, smooth muscle, enteric	72	NM_001615
221729_at	0.105186	0.0211	2.49945	-3.56492	1.27907	COL5A2	collagen type V alpha 2 chain	1290	AL575735
206066_s_at	0.005841	0.000128	4.71117	1.19306	1.27892	RAD51C	RAD51 paralog C	5889	NM_002876
212563_at	0.022317	0.00158	3.64252	-1.17821	1.27514	MIR7112///BOP1	microRNA 7112///block of proliferation 1	102465906///23246	BG491842
201897_s_at	0.013198	0.000645	4.02309	-0.336753	1.27373	CKS1B	CDC28 protein kinase regulatory subunit 1B	1163	NM_001826
218308_at	0.025846	0.00201	3.53958	-1.40366	1.27356	TACC3	transforming acidic coiled-coil containing protein 3	10460	NM_006342
230556_at	0.007004	0.000184	4.55629	0.849513	1.27341	IMMP1L	inner mitochondrial membrane peptidase subunit 1	196294
226342_at	0.030417	0.00263	3.42417	-1.65488	1.2727	SPTBN1	spectrin beta, non-erythrocytic 1	6711	AW593244
226420_at	0.101492	0.0198	2.52734	-3.51109	1.27236	MECOM	MDS1 and EVI1 complex locus	2122	BG261252
225436_at	0.015322	0.00084	3.91116	-0.585194	1.27043	ABHD17C	abhydrolase domain containing 17C	58489	AI339710
201614_s_at	0.012325	0.000565	4.07927	-0.211853	1.26865	RUVBL1	RuvB like AAA ATPase 1	8607	NM_003707
223246_s_at	0.007924	0.000247	4.43003	0.568813	1.26568	STRBP	spermatid perinuclear RNA binding protein	55342	BC002693
1557227_s_at	0.003423	3.64e-05	5.25077	2.37816	1.26564	TPR	translocated promoter region, nuclear basket protein	7175
224233_s_at	0.001306	1.73e-06	6.61977	5.24236	1.26498	MSTO1	misato 1, mitochondrial distribution and morphology regulator	55154	BC002535
60474_at	0.102365	0.0202	2.51959	-3.52606	1.26465	FERMT1	fermitin family member 1	55612	AA469071
223490_s_at	0.005978	0.000133	4.694	1.15502	1.26425	EXOSC3	exosome component 3	51010	AF281132
1556064_at	0.002059	1.12e-05	5.76968	3.4919	1.2638	LOC284926	uncharacterized LOC284926	284926	BQ575161
225114_at	0.017292	0.00102	3.82849	-0.768266	1.26364	AGPS	alkylglycerone phosphate synthase	8540	AA127674
230122_at	0.019025	0.0012	3.75893	-0.921943	1.26333	MLLT10	myeloid/lymphoid or mixed-lineage leukemia; translocated to, 10	8028
204128_s_at	0.005623	0.00012	4.73929	1.25532	1.26259	RFC3	replication factor C subunit 3	5983	NM_002915
229538_s_at	0.061975	0.00862	2.90613	-2.75304	1.26202	IQGAP3	IQ motif containing GTPase activating protein 3	128239	AW271106
231784_s_at	0.01963	0.00127	3.73588	-0.972775	1.26129	DCAF13	DDB1 and CUL4 associated factor 13	25879
227679_at	0.002428	1.64e-05	5.60115	3.13354	1.26115	HDAC11	histone deacetylase 11	79885	BE219277
205795_at	0.163949	0.0444	2.14216	-4.22498	1.26106	NRXN3	neurexin 3	9369	NM_004796
202846_s_at	0.001488	2.97e-06	6.36841	4.73535	1.26079	PIGC	phosphatidylinositol glycan anchor biosynthesis class C	5279	NM_002642
219481_at	0.002055	1.1e-05	5.77659	3.50654	1.26061	TTC13	tetratricopeptide repeat domain 13	79573	NM_024525
225871_at	0.152685	0.0392	2.20343	-4.11601	1.26053	STEAP2	STEAP2 metalloreductase	261729	BF680588
212295_s_at	0.145287	0.036	2.24497	-4.04106	1.25944	SLC7A1	solute carrier family 7 member 1	6541	AA148507
200882_s_at	0.006483	0.000161	4.61362	0.976792	1.25849	PSMD4	proteasome 26S subunit, non-ATPase 4	5710	NM_002810
201117_s_at	0.04289	0.00469	3.17399	-2.19218	1.25817	CPE	carboxypeptidase E	1363	NM_001873
205449_at	0.002545	1.83e-05	5.55235	3.02914	1.25774	SAC3D1	SAC3 domain containing 1	29901	NM_013299
225739_at	0.008699	0.000299	4.3492	0.388939	1.25693	RAB11FIP4	RAB11 family interacting protein 4	84440	BF064276
209044_x_at	0.000966	5.3e-07	7.18015	6.33857	1.25616	SF3B4	splicing factor 3b subunit 4	10262	BC004273
226995_at	0.001355	1.96e-06	6.56128	5.12522	1.25608	LOC642852	uncharacterized LOC642852	642852	AV705934
202651_at	0.009801	0.000374	4.25489	0.178968	1.25554	LPGAT1	lysophosphatidylglycerol acyltransferase 1	9926	NM_014873
222593_s_at	0.001646	5.06e-06	6.12521	4.23614	1.25548	SPATS2	spermatogenesis associated serine rich 2	65244
218622_at	0.006467	0.000157	4.62197	0.995336	1.25495	NUP37	nucleoporin 37	79023	NM_024057
203553_s_at	0.018252	0.00112	3.79095	-0.851224	1.25338	MAP4K5	mitogen-activated protein kinase kinase kinase kinase 5	11183	NM_006575
230100_x_at	0.004754	8.36e-05	4.89231	1.59325	1.25307	PAK1	p21 (RAC1) activated kinase 1	5058	AU147145
205413_at	0.129929	0.03	2.33312	-3.87934	1.25219	MPPED2	metallophosphoesterase domain containing 2	744	NM_001584
238794_at	0.050557	0.00615	3.0555	-2.44238	1.25095	SFR1	SWI5 dependent homologous recombination repair protein 1	119392
224937_at	0.008326	0.000273	4.38854	0.476498	1.25068	PTGFRN	prostaglandin F2 receptor inhibitor	5738	BF311866
202823_at	0.004447	7.19e-05	4.95728	1.73628	1.2505	TCEB1	transcription elongation factor B subunit 1	6921	N89607
208816_x_at	0.007297	0.000204	4.51262	0.752478	1.24763	ANXA2P2	annexin A2 pseudogene 2	304	M62898
211478_s_at	0.056031	0.00727	2.98159	-2.5968	1.24744	DPP4	dipeptidyl peptidase 4	1803	M74777
1552477_a_at	0.052445	0.00654	3.02846	-2.49905	1.2473	IRF6	interferon regulatory factor 6	3664	BC014852
228106_at	0.026872	0.00215	3.51154	-1.46487	1.24635	DCAF16	DDB1 and CUL4 associated factor 16	54876	AA031528
200872_at	0.014071	0.000718	3.97822	-0.436405	1.24609	S100A10	S100 calcium binding protein A10	6281	NM_002966
231121_at	0.013649	0.000682	3.99958	-0.388971	1.24545	HPS3	HPS3, biogenesis of lysosomal organelles complex 2 subunit 1	84343	N72151
213983_s_at	0.015801	0.000879	3.89189	-0.627894	1.24295	PDS5A	PDS5 cohesin associated factor A	23244	AW991219
204460_s_at	0.001488	2.49e-06	6.45011	4.90116	1.24286	RAD1	RAD1 checkpoint DNA exonuclease	5810	AF074717
224452_s_at	0.000945	1.51e-07	7.7992	7.49308	1.24265	FAM220A	family with sequence similarity 220 member A	84792	BC006110
205296_at	0.00496	9.22e-05	4.85065	1.50139	1.24254	RBL1	RB transcriptional corepressor like 1	5933
217785_s_at	0.014877	0.000792	3.93639	-0.529242	1.24246	YKT6	YKT6 v-SNARE homolog (S. cerevisiae)	10652	NM_006555
204407_at	0.013099	0.000638	4.02804	-0.325735	1.24081	TTF2	transcription termination factor 2	8458	AF080255
218872_at	0.064996	0.00934	2.87023	-2.82682	1.24072	TESC	tescalcin	54997	NM_017899
1553510_s_at	0.007058	0.000188	4.54592	0.826479	1.24006	CNOT9	CCR4-NOT transcription complex subunit 9	9125	NM_005444
226134_s_at	0.008341	0.000275	4.38427	0.467	1.23967	MSI2	musashi RNA binding protein 2	124540	AI978754
223993_s_at	0.004938	9.12e-05	4.8551	1.51121	1.23922	CNIH4	cornichon family AMPA receptor auxiliary protein 4	29097	AL136930
201992_s_at	0.00339	3.54e-05	5.2634	2.40561	1.23799	KIF5B	kinesin family member 5B	3799	NM_004521
219125_s_at	0.000945	3.97e-07	7.32076	6.60605	1.23724	SLC50A1	solute carrier family 50 member 1	55974	NM_018845
201201_at	0.003487	3.82e-05	5.23036	2.33377	1.23706	CSTB	cystatin B	1476	NM_000100
222693_at	0.031408	0.00277	3.40196	-1.70301	1.23651	LOC101928615///FNDC3B	uncharacterized LOC101928615///fibronectin type III domain containing 3B	101928615///64778	BF444916
235177_at	0.002636	1.98e-05	5.51694	2.95322	1.23463	METTL21A	methyltransferase like 21A	151194	AI625022
235911_at	0.097708	0.0187	2.55605	-3.45536	1.23358	MELTF	melanotransferrin	4241	AI885815
225578_at	0.00761	0.000227	4.46705	0.651169	1.23281	MZT1	mitotic spindle organizing protein 1	440145	AI885466
201327_s_at	0.004517	7.52e-05	4.93808	1.69405	1.23221	CCT6A	chaperonin containing TCP1 subunit 6A	908	NM_001762
213175_s_at	0.002553	1.85e-05	5.5462	3.01596	1.23216	SNRPB	small nuclear ribonucleoprotein polypeptides B and B1	6628
226661_at	0.02329	0.00169	3.61367	-1.24152	1.23198	CDCA2	cell division cycle associated 2	157313	T90295
210058_at	0.07403	0.0116	2.77224	-3.02628	1.23092	MAPK13	mitogen-activated protein kinase 13	5603	BC000433
218324_s_at	0.002749	2.17e-05	5.47666	2.86666	1.22982	SPATS2	spermatogenesis associated serine rich 2	65244	NM_023071
210112_at	0.014321	0.00074	3.96518	-0.465356	1.22946	HPS1	HPS1, biogenesis of lysosomal organelles complex 3 subunit 1	3257	U96721
214581_x_at	0.147938	0.0372	2.22906	-4.06985	1.22807	TNFRSF21	TNF receptor superfamily member 21	27242	BE568134
205569_at	0.100107	0.0194	2.53769	-3.49104	1.22597	LAMP3	lysosomal associated membrane protein 3	27074	NM_014398
227399_at	0.087787	0.0156	2.63789	-3.29484	1.22495	VGLL3	vestigial like family member 3	389136	AI754423
208096_s_at	0.029945	0.00256	3.43545	-1.6304	1.22459	COL21A1	collagen type XXI alpha 1 chain	81578	NM_030820
222646_s_at	0.06399	0.00909	2.88219	-2.80228	1.22405	ERO1A	endoplasmic reticulum oxidoreductase 1 alpha	30001
219372_at	0.007158	0.000195	4.52987	0.790821	1.22249	IFT81	intraflagellar transport 81	28981	NM_014055
210573_s_at	0.007004	0.000184	4.55508	0.846828	1.22143	POLR3C	RNA polymerase III subunit C	10623	BC004424
225171_at	0.070468	0.0107	2.80844	-2.95292	1.22112	ARHGAP18	Rho GTPase activating protein 18	93663	BE644830
229725_at	0.102534	0.0202	2.51831	-3.52855	1.2199	ACSL6	acyl-CoA synthetase long-chain family member 6	23305	AV705292
214168_s_at	0.013074	0.000635	4.03028	-0.320772	1.21976	TJP1	tight junction protein 1	7082
204823_at	0.104386	0.0208	2.50556	-3.55314	1.2193	NAV3	neuron navigator 3	89795	NM_014903
208808_s_at	0.012019	0.000541	4.09795	-0.17032	1.21919	HMGB2	high mobility group box 2	3148	BC000903
228088_at	0.017496	0.00104	3.8195	-0.788125	1.21906	SESTD1	SEC14 and spectrin domain containing 1	91404	AI092265
1553956_at	0.005647	0.000121	4.73387	1.2433	1.21841	TMEM237	transmembrane protein 237	65062	BG194770
201485_s_at	0.007842	0.000243	4.43688	0.584061	1.21805	RCN2	reticulocalbin 2	5955	BC004892
205739_x_at	0.004862	8.81e-05	4.87024	1.5446	1.21682	ZNF107	zinc finger protein 107	51427	NM_016220
220865_s_at	0.005694	0.000123	4.72876	1.23199	1.21664	PDSS1	prenyl (decaprenyl) diphosphate synthase, subunit 1	23590	NM_014317
226132_s_at	0.012828	0.000608	4.04837	-0.280572	1.21576	MANEAL	mannosidase endo-alpha like	149175	AW272422
204160_s_at	0.014915	0.000798	3.93304	-0.53667	1.21524	ENPP4	ectonucleotide pyrophosphatase/phosphodiesterase 4 (putative)	22875	AW194947
1554696_s_at	0.068716	0.0102	2.8294	-2.91028	1.21414	TYMS	thymidylate synthetase	7298	AB077208
218538_s_at	0.014353	0.000744	3.96274	-0.470767	1.21363	MRS2	MRS2, magnesium transporter	57380	NM_020662
1554080_at	0.009124	0.000329	4.30838	0.298056	1.21281	CNOT9	CCR4-NOT transcription complex subunit 9	9125	BC007102
1558750_a_at	0.00805	0.000256	4.41514	0.535694	1.21246	LOC100288637///ARHGAP11B	OTU deubiquitinase 7A pseudogene///Rho GTPase activating protein 11B	100288637///89839	BG109249
213822_s_at	0.00593	0.000131	4.69959	1.16741	1.21163	UBE3B	ubiquitin protein ligase E3B	89910
201377_at	0.002879	2.38e-05	5.43623	2.77962	1.21119	UBAP2L	ubiquitin associated protein 2 like	9898	NM_014847
205063_at	0.00775	0.000235	4.45083	0.615083	1.21059	GEMIN2	gem nuclear organelle associated protein 2	8487	NM_003616
205184_at	0.148248	0.0373	2.22726	-4.07312	1.20965	GNG4	G protein subunit gamma 4	2786	NM_004485
238803_at	0.027019	0.00216	3.50822	-1.4721	1.20823	HECTD2	HECT domain E3 ubiquitin protein ligase 2	143279
214075_at	0.002054	1.06e-05	5.79331	3.54189	1.2076	NENF	neudesin neurotrophic factor	29937	AI984136
235609_at	0.026422	0.00208	3.52577	-1.43382	1.20729	BRIP1	BRCA1 interacting protein C-terminal helicase 1	83990	BF056791
205436_s_at	0.004638	7.94e-05	4.91474	1.64267	1.20711	H2AFX	H2A histone family member X	3014	NM_002105
213262_at	0.045734	0.00521	3.12849	-2.28863	1.20546	SACS	sacsin molecular chaperone	26278	AI932370
202363_at	0.112429	0.0236	2.44608	-3.66706	1.2045	SPOCK1	sparc/osteonectin, cwcv and kazal-like domains proteoglycan (testican) 1	6695	AF231124
1553764_a_at	0.065658	0.00948	2.86351	-2.84057	1.20407	AJUBA	ajuba LIM protein	84962	NM_032876
219544_at	0.01409	0.000721	3.97644	-0.44035	1.204	BORA	bora, aurora kinase A activator	79866	NM_024808
218594_at	0.004238	6.32e-05	5.01281	1.85827	1.20398	HEATR1	HEAT repeat containing 1	55127	NM_018072
208955_at	0.008825	0.00031	4.33391	0.354903	1.20352	DUT	deoxyuridine triphosphatase	1854	AB049113
223038_s_at	0.050197	0.00607	3.06104	-2.43076	1.2024	FAM60A	family with sequence similarity 60 member A	58516	BG479856
203550_s_at	0.001646	5.45e-06	6.092	4.16734	1.20235	FAM189B	family with sequence similarity 189 member B	10712	NM_006589
200998_s_at	0.002481	1.73e-05	5.57697	3.08184	1.20118	CKAP4	cytoskeleton associated protein 4	10970
213088_s_at	0.010377	0.000417	4.20811	0.0748308	1.20038	DNAJC9	DnaJ heat shock protein family (Hsp40) member C9	23234	BE551340
206741_at	0.013809	0.000694	3.99212	-0.405552	1.20015	SSUH2	ssu-2 homolog (C. elegans)	51066	NM_015931
213092_x_at	0.02149	0.00147	3.67436	-1.10824	1.20008	DNAJC9	DnaJ heat shock protein family (Hsp40) member C9	23234	AW241779
202166_s_at	0.010472	0.000425	4.20041	0.0576949	1.19966	PPP1R2	protein phosphatase 1 regulatory inhibitor subunit 2	5504	NM_006241
220238_s_at	0.01126	0.000485	4.14461	-0.0665098	1.19901	KLHL7	kelch like family member 7	55975	NM_018846
212009_s_at	0.011088	0.000471	4.15711	-0.0386935	1.19827	STIP1	stress induced phosphoprotein 1	10963	AL553320
214264_s_at	0.013917	0.000703	3.98687	-0.417191	1.19819	EFCAB11	EF-hand calcium binding domain 11	90141
213610_s_at	0.018728	0.00118	3.76821	-0.901443	1.19806	PHOSPHO2-KLHL23///KLHL23	PHOSPHO2-KLHL23 readthrough///kelch like family member 23	100526832///151230	BE326381
210460_s_at	0.007004	0.000184	4.55471	0.845993	1.19802	PSMD4	proteasome 26S subunit, non-ATPase 4	5710	AB033605
236075_s_at	0.100259	0.0195	2.53658	-3.49319	1.19769	LOC101928000	uncharacterized LOC101928000	101928000
202202_s_at	0.040549	0.00428	3.21416	-2.10667	1.19766	LAMA4	laminin subunit alpha 4	3910	NM_002290
201818_at	0.031672	0.00281	3.39649	-1.71484	1.1976	LPCAT1	lysophosphatidylcholine acyltransferase 1	79888	NM_024830
232395_x_at	0.055909	0.00724	2.98324	-2.59338	1.19723	AGBL3	ATP/GTP binding protein like 3	340351	AI674787
202963_at	0.002029	9.72e-06	5.83196	3.62347	1.19702	RFX5	regulatory factor X5	5993
205167_s_at	0.016373	0.000938	3.86469	-0.688134	1.19635	CDC25C	cell division cycle 25C	995	NM_001790
220083_x_at	0.027755	0.00227	3.48724	-1.51781	1.19632	UCHL5	ubiquitin C-terminal hydrolase L5	51377	NM_015984
226050_at	0.019619	0.00127	3.73729	-0.969659	1.19615	TMCO3	transmembrane and coiled-coil domains 3	55002	AL576117
229886_at	0.003632	4.18e-05	5.19167	2.24951	1.19595	C5orf34	chromosome 5 open reading frame 34	375444	AA502768
201111_at	0.002428	1.6e-05	5.61105	3.15467	1.19542	CSE1L	chromosome segregation 1 like	1434	AF053641
1558027_s_at	0.051071	0.00625	3.04818	-2.45774	1.19534	PRKAB2	protein kinase AMP-activated non-catalytic subunit beta 2	5565	AL552001
226282_at	0.055414	0.00713	2.98994	-2.57943	1.19525	PTPN14	protein tyrosine phosphatase, non-receptor type 14	5784	AW129783
212023_s_at	0.022317	0.00158	3.64242	-1.17842	1.19511	MKI67	marker of proliferation Ki-67	4288	AU147044
201841_s_at	0.001488	3.49e-06	6.29443	4.58437	1.19503	HSPB1	heat shock protein family B (small) member 1	3315	NM_001540
212141_at	0.0112	0.000477	4.15122	-0.0517903	1.19444	MCM4	minichromosome maintenance complex component 4	4173
214435_x_at	0.006141	0.000139	4.67423	1.11122	1.19355	RALA	RALA Ras like proto-oncogene A	5898	NM_005402
211744_s_at	0.033557	0.0031	3.35347	-1.8078	1.19346	CD58	CD58 molecule	965	BC005930
238332_at	0.138042	0.0331	2.28619	-3.96589	1.19287	ANKRD29	ankyrin repeat domain 29	147463	AI307802
214845_s_at	0.008687	0.000297	4.35245	0.396173	1.19224	CALU	calumenin	813	AF257659
202690_s_at	0.020943	0.0014	3.69333	-1.06649	1.19147	SNRPD1	small nuclear ribonucleoprotein D1 polypeptide	6632	BC001721
210154_at	0.020943	0.0014	3.69333	-1.06651	1.19099	ME2	malic enzyme 2	4200	M55905
214359_s_at	0.001682	5.72e-06	6.07011	4.12191	1.18994	HSP90AB1	heat shock protein 90 alpha family class B member 1	3326
222443_s_at	0.021667	0.00149	3.66785	-1.12255	1.18984	RBM8A	RNA binding motif protein 8A	9939	AF182415
219240_s_at	0.001094	8.41e-07	6.95892	5.91153	1.18831	C10orf88	chromosome 10 open reading frame 88	80007	NM_024942
202800_at	0.007833	0.000242	4.43983	0.590615	1.1878	SLC1A3	solute carrier family 1 member 3	6507	NM_004172
32088_at	0.006531	0.000163	4.60721	0.962571	1.18769	BLZF1	basic leucine zipper nuclear factor 1	8548	U79751
225300_at	0.010079	0.000394	4.23251	0.129137	1.18624	KNSTRN	kinetochore localized astrin/SPAG5 binding protein	90417	BF792864
213316_at	0.020567	0.00137	3.70494	-1.04095	1.18517	KIAA1462	KIAA1462	57608	AL050154
234295_at	0.007681	0.000231	4.45921	0.633729	1.18279	DBR1	debranching RNA lariats 1	51163	AK000116
202971_s_at	0.00767	0.00023	4.46112	0.637963	1.18252	DYRK2	dual specificity tyrosine phosphorylation regulated kinase 2	8445	NM_006482
201259_s_at	0.022026	0.00153	3.65542	-1.14986	1.18229	SYPL1	synaptophysin like 1	6856
1555867_at	0.129634	0.0299	2.33469	-3.87642	1.18222	GNG4	G protein subunit gamma 4	2786	BM666010
219895_at	0.140947	0.0342	2.26963	-3.99617	1.18172	TMEM255A	transmembrane protein 255A	55026	NM_017938
204597_x_at	0.033577	0.0031	3.35295	-1.80892	1.18077	STC1	stanniocalcin 1	6781	NM_003155
205628_at	0.008341	0.000275	4.38502	0.46867	1.17999	PRIM2	primase (DNA) subunit 2	5558	NM_000947
227568_at	0.007763	0.000236	4.44906	0.611139	1.17996	HECTD2	HECT domain E3 ubiquitin protein ligase 2	143279	AF131793
228207_at	0.007943	0.000249	4.42719	0.562497	1.1796	LOC100499489	uncharacterized LOC100499489	100499489	AI916303
244811_at	0.023644	0.00173	3.60395	-1.26283	1.1796	PHIP	pleckstrin homology domain interacting protein	55023	AI561173
202261_at	0.001926	8.7e-06	5.88175	3.72829	1.17959	VPS72	vacuolar protein sorting 72 homolog	6944	NM_005997
211450_s_at	0.032895	0.00299	3.36843	-1.77551	1.17939	MSH6	mutS homolog 6	2956	D89646
209786_at	0.007109	0.000192	4.53822	0.809378	1.1792	HMGN4	high mobility group nucleosomal binding domain 4	10473	BC001282
209626_s_at	0.024299	0.00182	3.58206	-1.31078	1.17901	OSBPL3	oxysterol binding protein like 3	26031
212909_at	0.083037	0.0142	2.68237	-3.2066	1.1786	LYPD1	LY6/PLAUR domain containing 1	116372	AL567376
224747_at	0.067162	0.00984	2.84702	-2.87431	1.17793	UBE2Q2	ubiquitin conjugating enzyme E2 Q2	92912
224634_at	0.008234	0.000268	4.39594	0.492953	1.17756	GPATCH4	G-patch domain containing 4	54865	AI911518
209647_s_at	0.001919	8.03e-06	5.9175	3.80335	1.1773	SOCS5	suppressor of cytokine signaling 5	9655	AW664421
226800_at	0.002715	2.1e-05	5.49069	2.89684	1.17715	EFCAB7	EF-hand calcium binding domain 7	84455
202193_at	0.030685	0.00267	3.41859	-1.66697	1.17666	LIMK2	LIM domain kinase 2	3985	NM_005569
228397_at	0.005347	0.000107	4.78488	1.35614	1.17333	TUG1	taurine up-regulated 1 (non-protein coding)	55000	AW082208
232707_at	0.041477	0.00444	3.19808	-2.14094	1.17296	ISX	intestine specific homeobox	91464	AK025181
203630_s_at	0.010187	0.000402	4.22431	0.110885	1.17271	COG5	component of oligomeric golgi complex 5	10466	NM_006348
200788_s_at	0.000945	4.19e-07	7.29405	6.55548	1.17234	PEA15	phosphoprotein enriched in astrocytes 15	8682	NM_003768
223302_s_at	0.004342	6.75e-05	4.9847	1.79656	1.17228	ZNF655	zinc finger protein 655	79027	BC004288
202589_at	0.084518	0.0146	2.66785	-3.23547	1.17208	TYMS	thymidylate synthetase	7298	NM_001071
235333_at	0.008907	0.000316	4.32626	0.337873	1.17162	B4GALT6	beta-1,4-galactosyltransferase 6	9331	BG503479
218857_s_at	0.02101	0.00141	3.69049	-1.07275	1.17123	ASRGL1	asparaginase like 1	80150	NM_025080
201587_s_at	0.001646	5.43e-06	6.09346	4.17036	1.17037	IRAK1	interleukin 1 receptor associated kinase 1	3654	NM_001569
202969_at	0.003313	3.27e-05	5.29847	2.48174	1.17032	DYRK2	dual specificity tyrosine phosphorylation regulated kinase 2	8445	AI216690
221498_at	0.001926	8.37e-06	5.89899	3.76451	1.17018	SNX27	sorting nexin family member 27	81609	BF939727
209695_at	0.004837	8.63e-05	4.87913	1.5642	1.16911	PTP4A3	protein tyrosine phosphatase type IVA, member 3	11156	BC003105
222393_s_at	0.027736	0.00227	3.48836	-1.51538	1.16823	NAA50	N(alpha)-acetyltransferase 50, NatE catalytic subunit	80218	AU149868
223313_s_at	0.075957	0.0122	2.75183	-3.06747	1.16812	SNORA11E///SNORA11D///MAGED4///MAGED4B	small nucleolar RNA, H/ACA box 11E///small nucleolar RNA, H/ACA box 11D///MAGE family member D4///MAGE family member D4B	101340250///100124541///728239///81557	BC001207
209093_s_at	0.007017	0.000185	4.55341	0.843122	1.16754	GBAP1///GBA	glucosylceramidase beta pseudogene 1///glucosylceramidase beta	2630///2629	K02920
213528_at	0.003627	4.09e-05	5.20038	2.2685	1.16708	METTL18	methyltransferase like 18	92342	AL035369
234915_s_at	0.024527	0.00185	3.57592	-1.32422	1.16679	DENR	density regulated re-initiation and release factor	8562	BC000925
221561_at	0.022691	0.00162	3.63122	-1.20301	1.16549	SOAT1	sterol O-acyltransferase 1	6646	L21934
223231_at	0.008341	0.000275	4.38444	0.467364	1.16427	TATDN1	TatD DNase domain containing 1	83940	AF212250
214193_s_at	0.007109	0.000192	4.53834	0.809644	1.16408	DIEXF	digestive organ expansion factor homolog (zebrafish)	27042	AI770084
227822_at	0.004761	8.39e-05	4.89122	1.59086	1.16368	ZNF605	zinc finger protein 605	100289635	AI341321
227371_at	0.014128	0.000725	3.97395	-0.44588	1.16334	BAIAP2L1	BAI1 associated protein 2 like 1	55971	AA496034
202604_x_at	0.008772	0.000304	4.34226	0.373487	1.16291	ADAM10	ADAM metallopeptidase domain 10	102	NM_001110
208156_x_at	0.078921	0.013	2.72129	-3.12883	1.16287	EPPK1	epiplakin 1	83481	NM_031308
205865_at	0.054272	0.00689	3.0052	-2.54763	1.1626	ARID3A	AT-rich interaction domain 3A	1820	NM_005224
206346_at	0.056108	0.00728	2.9808	-2.59844	1.16257	PRLR	prolactin receptor	5618	NM_000949
226763_at	0.006099	0.000137	4.68062	1.12537	1.16238	SESTD1	SEC14 and spectrin domain containing 1	91404	AW409611
227349_at	0.013401	0.00066	4.01347	-0.358112	1.16229	HELLS	helicase, lymphoid-specific	3070	AI807356
211756_at	0.126609	0.0288	2.35249	-3.84332	1.16201	PTHLH	parathyroid hormone like hormone	5744	BC005961
1553984_s_at	0.004635	7.92e-05	4.91583	1.64508	1.16195	DTYMK	deoxythymidylate kinase	1841	AF258562
208938_at	0.002224	1.34e-05	5.68875	3.32023	1.16176	PRCC	papillary renal cell carcinoma (translocation-associated)	5546	BC004913
218576_s_at	0.002749	2.17e-05	5.4766	2.86654	1.16133	DUSP12	dual specificity phosphatase 12	11266	NM_007240
229097_at	0.046222	0.0053	3.12084	-2.3048	1.16106	DIAPH3	diaphanous related formin 3	81624	AI813331
206074_s_at	0.08239	0.014	2.68823	-3.19492	1.16077	HMGA1	high mobility group AT-hook 1	3159	NM_002131
242923_at	0.012328	0.000566	4.07888	-0.212717	1.16037	ZNF678	zinc finger protein 678	339500
1553528_a_at	0.004342	6.83e-05	4.97914	1.78434	1.15917	TAF5	TATA-box binding protein associated factor 5	6877	NM_139052
223253_at	0.008611	0.00029	4.3619	0.417199	1.15914	EPDR1	ependymin related 1	54749	BC000686
236027_at	0.045003	0.00508	3.13922	-2.26593	1.15911	SFR1	SWI5 dependent homologous recombination repair protein 1	119392
239413_at	0.001488	2.54e-06	6.44019	4.88107	1.15861	CEP152	centrosomal protein 152	22995	AI130715
204341_at	0.166087	0.0455	2.1302	-4.24604	1.15849	TRIM16	tripartite motif containing 16	10626	NM_006470
201584_s_at	0.002545	1.83e-05	5.55142	3.02715	1.15709	DDX39A	DEAD-box helicase 39A	10212	NM_005804
226497_s_at	0.012848	0.00061	4.04699	-0.283639	1.1567	FLT1	fms related tyrosine kinase 1	2321	AA149648
217196_s_at	0.008229	0.000267	4.39664	0.494526	1.15462	CAMSAP2	calmodulin regulated spectrin associated protein family member 2	23271	AL110158
200934_at	0.004726	8.28e-05	4.89684	1.60325	1.1541	DEK	DEK proto-oncogene	7913	NM_003472
203773_x_at	0.002428	1.61e-05	5.60895	3.1502	1.15322	BLVRA	biliverdin reductase A	644	NM_000712
213330_s_at	0.002428	1.61e-05	5.60754	3.14718	1.15253	STIP1	stress induced phosphoprotein 1	10963	BE886580
201075_s_at	0.013706	0.000686	3.99735	-0.393919	1.15199	SMARCC1	SWI/SNF related, matrix associated, actin dependent regulator of chromatin subfamily c member 1	6599	NM_003074
1554572_a_at	0.019453	0.00125	3.74395	-0.954982	1.15183	SUV39H2	suppressor of variegation 3-9 homolog 2	79723	BC029360
222548_s_at	0.007671	0.00023	4.46009	0.635669	1.15159	MAP4K4	mitogen-activated protein kinase kinase kinase kinase 4	9448	AL561281
205176_s_at	0.002573	1.88e-05	5.54056	3.00386	1.15151	ITGB3BP	integrin subunit beta 3 binding protein	23421	NM_014288
1557754_at	0.033646	0.00311	3.35156	-1.81193	1.15142	LOC401068	uncharacterized LOC401068	401068	BC028186
220459_at	0.012943	0.00062	4.04028	-0.298551	1.15137	MCM3AP-AS1	MCM3AP antisense RNA 1	114044
225401_at	0.014094	0.000722	3.97565	-0.442101	1.15132	GLMP	glycosylated lysosomal membrane protein	112770	BF977145
203218_at	0.004342	6.82e-05	4.97981	1.78581	1.15076	MAPK9	mitogen-activated protein kinase 9	5601	W37431
202720_at	0.0079	0.000246	4.4325	0.574317	1.1507	TES	testin LIM domain protein	26136	NM_015641
1554351_a_at	0.013633	0.00068	4.00073	-0.386411	1.15053	TIPRL	TOR signaling pathway regulator	261726	BC009506
235170_at	0.00508	9.8e-05	4.82421	1.44303	1.14969	ZNF92	zinc finger protein 92	168374	T52999
203270_at	0.003202	3.04e-05	5.32973	2.54953	1.1493	DTYMK	deoxythymidylate kinase	1841	NM_012145
224523_s_at	0.01392	0.000704	3.98639	-0.418262	1.14904	CMSS1	cms1 ribosomal small subunit homolog (yeast)	84319	BC006475
1563209_a_at	0.0859	0.015	2.65498	-3.261	1.14878	MACROD2	MACRO domain containing 2	140733	BC035876
210589_s_at	0.010751	0.000445	4.18075	0.013923	1.14815	GBAP1	glucosylceramidase beta pseudogene 1	2630	D13287
219161_s_at	0.040099	0.0042	3.22256	-2.08876	1.14776	CKLF-CMTM1///CKLF	CKLF-CMTM1 readthrough///chemokine like factor	100529251///51192	NM_016951
225173_at	0.054364	0.00691	3.00433	-2.54945	1.14764	ARHGAP18	Rho GTPase activating protein 18	93663
244246_at	0.011662	0.000514	4.11967	-0.121995	1.14754	MIPOL1	mirror-image polydactyly 1	145282	AI953589
227249_at	0.013296	0.000653	4.01822	-0.347559	1.14703	NDE1	nudE neurodevelopment protein 1	54820	AI857685
222500_at	0.015103	0.00082	3.92152	-0.562222	1.14695	PPIL1	peptidylprolyl isomerase like 1	51645	BC003048
222692_s_at	0.023363	0.0017	3.61131	-1.24668	1.14683	LOC101928615///FNDC3B	uncharacterized LOC101928615///fibronectin type III domain containing 3B	101928615///64778	BF444916
222752_s_at	0.004015	5.2e-05	5.09693	2.04262	1.14647	TMEM206	transmembrane protein 206	55248	AK024066
213617_s_at	0.001259	1.13e-06	6.81936	5.63828	1.14633	TPGS2	tubulin polyglutamylase complex subunit 2	25941
1552682_a_at	0.004447	7.3e-05	4.95065	1.7217	1.14556	KNL1	kinetochore scaffold 1	57082	NM_144508
208931_s_at	0.032924	0.003	3.36701	-1.77859	1.14448	ILF3	interleukin enhancer binding factor 3	3609	AF147209
224458_at	0.006421	0.000155	4.62918	1.01131	1.14359	TMEM246	transmembrane protein 246	84302	BC006115
228906_at	0.050188	0.00606	3.06156	-2.42966	1.14147	TET1	tet methylcytosine dioxygenase 1	80312	AI968175
223156_at	0.006	0.000134	4.69139	1.14925	1.14107	MRPS23	mitochondrial ribosomal protein S23	51649	BC000242
223446_s_at	0.006496	0.000162	4.61055	0.969991	1.13999	DTNBP1	dystrobrevin binding protein 1	84062	AF061734
1552617_a_at	0.007047	0.000187	4.54942	0.834258	1.13911	RFWD2	ring finger and WD repeat domain 2	64326	NM_022457
209657_s_at	0.01392	0.000704	3.98618	-0.41873	1.13871	HSF2	heat shock transcription factor 2	3298	M65217
205406_s_at	0.03572	0.00346	3.30576	-1.91054	1.13871	SPA17	sperm autoantigenic protein 17	53340	NM_017425
206188_at	0.0033	3.22e-05	5.30505	2.49603	1.13769	ZNF623	zinc finger protein 623	9831	NM_014789
210091_s_at	0.0163	0.000928	3.86891	-0.678807	1.13743	DTNA	dystrobrevin alpha	1837	U46745
214321_at	0.071663	0.011	2.79567	-2.97884	1.13499	NOV	nephroblastoma overexpressed	4856	BF440025
214764_at	0.004956	9.2e-05	4.85141	1.50307	1.13418	RRP15	ribosomal RNA processing 15 homolog	51018	AW029169
205761_s_at	0.002774	2.2e-05	5.47064	2.85372	1.13353	DUS4L	dihydrouridine synthase 4 like	11062
204766_s_at	0.003928	4.96e-05	5.11748	2.08757	1.13299	NUDT1	nudix hydrolase 1	4521	NM_002452
222689_at	0.012491	0.000578	4.06957	-0.233433	1.13254	ACER3	alkaline ceramidase 3	55331	N51263
226925_at	0.001926	8.34e-06	5.90085	3.76841	1.13221	PXYLP1	2-phosphoxylose phosphatase 1	92370	AW069729
220122_at	0.086548	0.0152	2.64904	-3.27278	1.1322	MCTP1	multiple C2 and transmembrane domain containing 1	79772	NM_024717
201875_s_at	0.001926	8.67e-06	5.88309	3.73111	1.1318	MPZL1	myelin protein zero like 1	9019	NM_024569
225806_at	0.060061	0.00818	2.92935	-2.70512	1.13174	AJUBA	ajuba LIM protein	84962	AI289311
228221_at	0.097814	0.0187	2.55515	-3.45711	1.13162	SLC44A3	solute carrier family 44 member 3	126969
218909_at	0.002421	1.55e-05	5.62396	3.18223	1.13006	RPS6KC1	ribosomal protein S6 kinase C1	26750	NM_012424
210334_x_at	0.010564	0.000432	4.19326	0.0417724	1.13006	BIRC5	baculoviral IAP repeat containing 5	332	AB028869
223690_at	0.13998	0.0338	2.27518	-3.98604	1.13003	LTBP2	latent transforming growth factor beta binding protein 2	4053	AF113211
1555278_a_at	0.004238	6.37e-05	5.00953	1.85109	1.13	CKAP5	cytoskeleton associated protein 5	9793	BC035554
201771_at	0.001722	6.21e-06	6.03281	4.04434	1.12979	SCAMP3	secretory carrier membrane protein 3	10067	NM_005698
221203_s_at	0.006771	0.000173	4.58223	0.907128	1.12913	YEATS2	YEATS domain containing 2	55689	NM_018023
208319_s_at	0.014212	0.000731	3.97023	-0.454148	1.12834	RBM3	RNA binding motif (RNP1, RRM) protein 3	5935	NM_006743
243243_at	0.055514	0.00716	2.9883	-2.58285	1.12741	GPC3	glypican 3	2719	R07953
213896_x_at	0.010785	0.000448	4.1781	0.0080356	1.12714	FAM149B1	family with sequence similarity 149 member B1	317662
208659_at	0.030811	0.00268	3.41563	-1.67338	1.12646	CLIC1	chloride intracellular channel 1	1192	AF034607
235278_at	0.14851	0.0374	2.22591	-4.07554	1.12641	MACROD2	MACRO domain containing 2	140733	BF032500
204835_at	0.004059	5.32e-05	5.08698	2.02085	1.1263	POLA1	DNA polymerase alpha 1, catalytic subunit	5422	NM_016937
228386_s_at	0.004198	5.97e-05	5.03702	1.91141	1.12614	DDX59	DEAD-box helicase 59	83479
218224_at	0.033402	0.00307	3.35786	-1.79834	1.12509	PNMA1	paraneoplastic Ma antigen 1	9240	NM_006029
201549_x_at	0.005555	0.000117	4.74805	1.27469	1.12478	KDM5B	lysine demethylase 5B	10765	NM_006618
205975_s_at	0.152457	0.0391	2.20475	-4.11363	1.12427	HOXD1	homeobox D1	3231	NM_024501
228437_at	0.002421	1.56e-05	5.62266	3.17947	1.12417	CNIH4	cornichon family AMPA receptor auxiliary protein 4	29097	AA834560
222741_s_at	0.006444	0.000156	4.62565	1.0035	1.12382	SAYSD1	SAYSVFN motif domain containing 1	55776	AI761426
226715_at	0.012105	0.00055	4.09066	-0.18654	1.12276	FOXK1	forkhead box K1	221937
203466_at	0.001306	1.72e-06	6.62168	5.24618	1.12236	MPV17	MPV17, mitochondrial inner membrane protein	4358	NM_002437
219510_at	0.029188	0.00245	3.45405	-1.59001	1.12175	POLQ	DNA polymerase theta	10721
213927_at	0.021575	0.00148	3.67155	-1.11442	1.12147	MAP3K9	mitogen-activated protein kinase kinase kinase 9	4293	AV753204
236514_at	0.008229	0.000267	4.39675	0.494755	1.12117	ACOT8	acyl-CoA thioesterase 8	10005
212949_at	0.031027	0.00271	3.41109	-1.68323	1.12111	NCAPH	non-SMC condensin I complex subunit H	23397	D38553
225267_at	0.013097	0.000636	4.02914	-0.323306	1.12101	KPNA4	karyopherin subunit alpha 4	3840	AI935246
225638_at	0.006275	0.000147	4.65086	1.0594	1.12057	COA6	cytochrome c oxidase assembly factor 6	388753	AI564054
201774_s_at	0.035049	0.00335	3.31983	-1.88028	1.12002	NCAPD2	non-SMC condensin I complex subunit D2	9918
225904_at	0.007824	0.000241	4.44113	0.593511	1.11994	CCSAP	centriole, cilia and spindle associated protein	126731	N64686
236429_at	0.141225	0.0343	2.26781	-3.9995	1.11981	ZNF83	zinc finger protein 83	55769	AI831874
1554417_s_at	0.013426	0.000662	4.0122	-0.360946	1.1191	APH1A	aph-1 homolog A, gamma-secretase subunit	51107	AY113699
213843_x_at	0.056725	0.00743	2.97224	-2.61624	1.11885	SLC6A8	solute carrier family 6 member 8	6535
203840_at	0.002783	2.22e-05	5.46645	2.84471	1.11845	BLZF1	basic leucine zipper nuclear factor 1	8548	NM_003666
221088_s_at	0.048919	0.0058	3.08086	-2.3891	1.11821	PPP1R9A	protein phosphatase 1 regulatory subunit 9A	55607	NM_017650
218595_s_at	0.003429	3.72e-05	5.24161	2.35825	1.11808	HEATR1	HEAT repeat containing 1	55127	NM_018072
203878_s_at	0.022599	0.00161	3.63472	-1.19533	1.11754	MMP11	matrix metallopeptidase 11	4320	NM_005940
200641_s_at	0.02071	0.00138	3.69953	-1.05285	1.11734	YWHAZ	tyrosine 3-monooxygenase/tryptophan 5-monooxygenase activation protein zeta	7534	U28964
239202_at	0.014153	0.000727	3.9726	-0.448884	1.11707	RAB3B	RAB3B, member RAS oncogene family	5865	BE552383
204595_s_at	0.119092	0.0259	2.40208	-3.75039	1.11686	STC1	stanniocalcin 1	6781	AI300520
216950_s_at	0.059748	0.00811	2.93323	-2.6971	1.11669	FCGR1CP///FCGR1B///FCGR1A	Fc fragment of IgG receptor Ic, pseudogene///Fc fragment of IgG receptor Ib///Fc fragment of IgG receptor Ia	100132417///2210///2209	X14355
209836_x_at	0.022245	0.00157	3.64497	-1.17282	1.11657	BOLA2B///BOLA2	bolA family member 2B///bolA family member 2	654483///552900	AF060511
203693_s_at	0.110068	0.0227	2.46386	-3.63316	1.11633	E2F3	E2F transcription factor 3	1871	NM_001949
209257_s_at	0.004215	6.21e-05	5.02043	1.87501	1.11479	SMC3	structural maintenance of chromosomes 3	9126	BF795297
206205_at	0.004826	8.58e-05	4.88141	1.56925	1.11396	MPHOSPH9	M-phase phosphoprotein 9	10198	NM_022782
220755_s_at	0.008263	0.000269	4.39344	0.487386	1.11311	C6orf48	chromosome 6 open reading frame 48	50854
212815_at	0.003679	4.44e-05	5.1651	2.19157	1.11307	ASCC3	activating signal cointegrator 1 complex subunit 3	10973	AA156961
224467_s_at	0.02011	0.00132	3.71936	-1.00919	1.11294	PDCD2L	programmed cell death 2 like	84306	BC006146
203622_s_at	0.032913	0.003	3.36758	-1.77734	1.11267	PNO1	partner of NOB1 homolog	56902	NM_020143
223257_at	0.004707	8.22e-05	4.89979	1.60974	1.11234	G2E3	G2/M-phase specific E3 ubiquitin protein ligase	55632	AI823905
222606_at	0.005945	0.000132	4.69781	1.16347	1.11177	ZWILCH	zwilch kinetochore protein	55055	AA824298
212766_s_at	0.001569	4.25e-06	6.20524	4.40133	1.11161	ISG20L2	interferon stimulated exonuclease gene 20 like 2	81875	AW294587
222428_s_at	0.001488	3.26e-06	6.3258	4.64848	1.11133	LARS	leucyl-tRNA synthetase	51520	D84223
235931_at	0.006642	0.000167	4.59707	0.940064	1.11128	METTL21A	methyltransferase like 21A	151194	AI332764
226556_at	0.019242	0.00123	3.75065	-0.9402	1.11018	MAP3K13	mitogen-activated protein kinase kinase kinase 13	9175	BF431260
1554095_at	0.029815	0.00254	3.4386	-1.62357	1.10972	RBM33	RNA binding motif protein 33	155435	BC011923
226733_at	0.03131	0.00275	3.40453	-1.69745	1.10938	PFKFB2	6-phosphofructo-2-kinase/fructose-2,6-biphosphatase 2	5208	AA587884
209135_at	0.031901	0.00284	3.39066	-1.72745	1.10922	ASPH	aspartate beta-hydroxylase	444	AF289489
223445_at	0.00636	0.000151	4.6395	1.03422	1.10906	DTNBP1	dystrobrevin binding protein 1	84062	AF061734
221521_s_at	0.039048	0.00399	3.24447	-2.04196	1.10896	GINS2	GINS complex subunit 2	51659	BC003186
225614_at	0.012828	0.000607	4.04914	-0.278848	1.10842	SAAL1	serum amyloid A like 1	113174	AI815207
201202_at	0.00511	9.9e-05	4.81991	1.43354	1.10774	PCNA	proliferating cell nuclear antigen	5111	NM_002592
221524_s_at	0.08053	0.0134	2.70662	-3.15819	1.10744	RRAGD	Ras related GTP binding D	58528	AF272036
219507_at	0.003214	3.06e-05	5.32647	2.54245	1.10738	RSRC1	arginine and serine rich coiled-coil 1	51319	NM_016625
236402_at	0.0041	5.69e-05	5.05792	1.95721	1.10736	BRAF	B-Raf proto-oncogene, serine/threonine kinase	673	AW184034
217356_s_at	0.111159	0.0231	2.45569	-3.64874	1.1067	PGK1	phosphoglycerate kinase 1	5230	S81916
237365_at	0.089964	0.0163	2.61899	-3.33213	1.10662	ELOVL2-AS1	ELOVL2 antisense RNA 1	100506409
225827_at	0.029041	0.00244	3.45678	-1.58408	1.10662	AGO2	argonaute 2, RISC catalytic component	27161
202469_s_at	0.002534	1.81e-05	5.55623	3.03744	1.10581	CPSF6	cleavage and polyadenylation specific factor 6	11052	AU149367
223258_s_at	0.012828	0.000607	4.04898	-0.279206	1.10564	G2E3	G2/M-phase specific E3 ubiquitin protein ligase	55632	BC000973
241808_at	0.021292	0.00144	3.68182	-1.09182	1.10529	ZC2HC1A	zinc finger C2HC-type containing 1A	51101	AW190593
44783_s_at	0.012735	0.0006	4.05424	-0.267518	1.10493	HEY1	hes related family bHLH transcription factor with YRPW motif 1	23462	R61374
221520_s_at	0.024792	0.00189	3.56699	-1.34374	1.10482	CDCA8	cell division cycle associated 8	55143	BC001651
226456_at	0.030693	0.00267	3.41811	-1.66801	1.10474	RMI2	RecQ mediated genome instability 2	116028	AW138157
200638_s_at	0.007462	0.000216	4.48756	0.696756	1.10467	YWHAZ	tyrosine 3-monooxygenase/tryptophan 5-monooxygenase activation protein zeta	7534	BC003623
208696_at	0.002481	1.72e-05	5.578	3.08404	1.1041	CCT5	chaperonin containing TCP1 subunit 5	22948	AF275798
216899_s_at	0.073417	0.0115	2.77793	-3.01478	1.10368	SKAP2	src kinase associated phosphoprotein 2	8935
218966_at	0.042327	0.00459	3.18334	-2.17231	1.10252	MYO5C	myosin VC	55930	NM_018728
240770_at	0.098798	0.019	2.54662	-3.4737	1.10216	TMEM171	transmembrane protein 171	134285	AW058459
205661_s_at	0.004117	5.81e-05	5.04932	1.93837	1.10189	FLAD1	flavin adenine dinucleotide synthetase 1	80308	NM_025207
218885_s_at	0.101189	0.0197	2.5299	-3.50613	1.10175	GALNT12	polypeptide N-acetylgalactosaminyltransferase 12	79695	NM_024642
206675_s_at	0.071421	0.011	2.79864	-2.97283	1.10174	SKIL	SKI-like proto-oncogene	6498	NM_005414
225484_at	0.006069	0.000136	4.68304	1.13075	1.10168	CEP41	centrosomal protein 41	95681	AW157525
211090_s_at	0.004257	6.5e-05	5.00069	1.83168	1.10147	PRPF4B	pre-mRNA processing factor 4B	8899	Z25435
229074_at	0.034352	0.00323	3.33558	-1.84637	1.10127	EHD4	EH domain containing 4	30844
211115_x_at	0.006323	0.000149	4.64458	1.04548	1.10082	GEMIN2	gem nuclear organelle associated protein 2	8487	AB037703
235088_at	0.031388	0.00277	3.40282	-1.70115	1.10081	C4orf46	chromosome 4 open reading frame 46	201725	AI276663
216237_s_at	0.011211	0.000479	4.14993	-0.0546753	1.10049	MCM5	minichromosome maintenance complex component 5	4174
208795_s_at	0.007316	0.000205	4.5095	0.745554	1.10013	MCM7	minichromosome maintenance complex component 7	4176	D55716
225258_at	0.030705	0.00267	3.41766	-1.66898	1.10007	FBLIM1	filamin binding LIM protein 1	54751	AL133035
205687_at	0.015542	0.00086	3.90158	-0.606422	1.09996	UBFD1	ubiquitin family domain containing 1	56061	NM_019116
224963_at	0.003632	4.22e-05	5.18718	2.23972	1.09957	SLC26A2	solute carrier family 26 member 2	1836	AK025078
211594_s_at	0.002054	9.94e-06	5.82235	3.60321	1.09941	MRPL9	mitochondrial ribosomal protein L9	65005	AB049636
233970_s_at	0.00775	0.000236	4.45039	0.614106	1.09875	TRMT6	tRNA methyltransferase 6	51605	AB032979
205361_s_at	0.004238	6.37e-05	5.00961	1.85126	1.09868	PFDN4	prefoldin subunit 4	5203
227012_at	0.004059	5.39e-05	5.08132	2.00847	1.0983	SLC25A40	solute carrier family 25 member 40	55972	AI823986
210387_at	0.036499	0.00357	3.29205	-1.94001	1.0982	HIST1H2BJ///HIST1H2BG	histone cluster 1, H2bj///histone cluster 1, H2bg	8970///8339	BC001131
203211_s_at	0.012274	0.000562	4.08176	-0.206312	1.09697	MTMR2	myotubularin related protein 2	8898	AK027038
218073_s_at	0.044233	0.00495	3.15072	-2.24156	1.09651	NDC1	NDC1 transmembrane nucleoporin	55706	NM_018087
238686_at	0.005555	0.000117	4.7492	1.27724	1.09571	FBXO3	F-box protein 3	26273	AA130258
205024_s_at	0.022051	0.00154	3.6547	-1.15146	1.09528	RAD51	RAD51 recombinase	5888	NM_002875
222634_s_at	0.047971	0.00563	3.0938	-2.36186	1.09441	TBL1XR1	transducin (beta)-like 1 X-linked receptor 1	79718	AF314544
223566_s_at	0.003633	4.24e-05	5.18511	2.23522	1.09392	BCOR	BCL6 corepressor	54880	AF317391
225317_at	0.006261	0.000146	4.65411	1.06661	1.09353	ACBD6	acyl-CoA binding domain containing 6	84320	AL574669
218351_at	0.013193	0.000645	4.02373	-0.335323	1.09347	COMMD8	COMM domain containing 8	54951	NM_017845
228679_at	0.071227	0.0109	2.80018	-2.9697	1.09324	CCEPR	cervical carcinoma expressed PCNA regulatory lncRNA	105682749	BF345233
235158_at	0.001306	1.8e-06	6.60071	5.20424	1.0929	TMEM209	transmembrane protein 209	84928	AI807036
244334_at	0.020048	0.00131	3.72126	-1.005	1.09276	TRAM1L1	translocation associated membrane protein 1-like 1	133022	AA169554
201275_at	0.008774	0.000306	4.33918	0.366632	1.09198	FDPS	farnesyl diphosphate synthase	2224	NM_002004
201548_s_at	0.00516	0.000101	4.81229	1.41671	1.09192	KDM5B	lysine demethylase 5B	10765	W02593
224824_at	0.008705	0.000301	4.34685	0.383705	1.09184	COX20	COX20, cytochrome c oxidase assembly factor	116228	AV694386
201985_at	0.007824	0.000241	4.44118	0.593612	1.09149	KIAA0196	KIAA0196	9897	NM_014846
218911_at	0.021986	0.00153	3.65721	-1.14592	1.09096	YEATS4	YEATS domain containing 4	8089	NM_006530
211761_s_at	0.002067	1.15e-05	5.75636	3.46371	1.09089	CACYBP	calcyclin binding protein	27101	BC005975
224571_at	0.003188	3e-05	5.33514	2.56122	1.0908	IRF2BP2	interferon regulatory factor 2 binding protein 2	359948	BF968057
212481_s_at	0.072386	0.0112	2.78816	-2.99406	1.09072	TPM4	tropomyosin 4	7171
216623_x_at	0.070724	0.0108	2.80572	-2.95846	1.09054	TOX3	TOX high mobility group box family member 3	27324
212168_at	0.014022	0.000714	3.98044	-0.431477	1.08947	RBM12	RNA binding motif protein 12	10137	AL514547
208952_s_at	0.002059	1.12e-05	5.77103	3.49477	1.08924	LARP4B	La ribonucleoprotein domain family member 4B	23185	AA811923
1555996_s_at	0.012943	0.00062	4.04043	-0.298208	1.08904	MIR1248///SNORA81///SNORA4///SNORD2///SNORA63///EIF4A2	microRNA 1248///small nucleolar RNA, H/ACA box 81///small nucleolar RNA, H/ACA box 4///small nucleolar RNA, C/D box 2///small nucleolar RNA, H/ACA box 63///eukaryotic translation initiation factor 4A2	100302143///677847///619568///619567///6043///1974
203105_s_at	0.003401	3.58e-05	5.25894	2.39593	1.08846	DNM1L	dynamin 1 like	10059	NM_012062
200889_s_at	0.01134	0.000491	4.13892	-0.0791608	1.08775	SSR1	signal sequence receptor subunit 1	6745
211114_x_at	0.014094	0.000722	3.97562	-0.442183	1.0872	GEMIN2	gem nuclear organelle associated protein 2	8487	AB037702
219676_at	0.004691	8.09e-05	4.90653	1.62458	1.08657	ZSCAN16	zinc finger and SCAN domain containing 16	80345	NM_025231
1557411_s_at	0.003679	4.38e-05	5.17122	2.20492	1.08643	SLC25A43	solute carrier family 25 member 43	203427
234488_s_at	0.007276	0.000203	4.51475	0.75721	1.08502	GMCL1P1///GMCL1	germ cell-less, spermatogenesis associated 1 pseudogene 1///germ cell-less, spermatogenesis associated 1	64396///64395	AF198534
221482_s_at	0.009393	0.000346	4.28765	0.251919	1.08489	ARPP19	cAMP regulated phosphoprotein 19	10776	BC003418
239680_at	0.01202	0.000541	4.09765	-0.170985	1.08478	WDR76	WD repeat domain 76	79968	AI220472
242463_x_at	0.009393	0.000346	4.2872	0.2509	1.08454	ZNF600	zinc finger protein 600	162966
227607_at	0.015484	0.000853	3.905	-0.59883	1.08439	STAMBPL1	STAM binding protein like 1	57559
211015_s_at	0.01064	0.000436	4.18914	0.0325897	1.08405	HSPA4	heat shock protein family A (Hsp70) member 4	3308	L12723
223758_s_at	0.004204	6.08e-05	5.02954	1.895	1.08351	GTF2H2C///GTF2H2B///GTF2H2	GTF2H2 family member C///general transcription factor IIH subunit 2B (pseudogene)///general transcription factor IIH subunit 2	728340///653238///2966	BC005345
202558_s_at	0.026862	0.00214	3.51212	-1.4636	1.08349	HSPA13	heat shock protein family A (Hsp70) member 13	6782	NM_006948
202806_at	0.125433	0.0283	2.3599	-3.8295	1.08348	DBN1	drebrin 1	1627	NM_004395
219979_s_at	0.019654	0.00127	3.73486	-0.975015	1.08286	HIKESHI	Hikeshi, heat shock protein nuclear import factor	51501	NM_016401
232267_at	0.175927	0.05	2.08293	-4.32853	1.08258	ADGRD1	adhesion G protein-coupled receptor D1	283383	AL162032
218361_at	0.000945	2.18e-07	7.61594	7.15755	1.08227	GOLPH3L	golgi phosphoprotein 3 like	55204	NM_018178
224461_s_at	0.037322	0.0037	3.27685	-1.97262	1.0819	AIFM2	apoptosis inducing factor, mitochondria associated 2	84883	BC006121
210779_x_at	0.013462	0.000666	4.00952	-0.366886	1.08107	GEMIN2	gem nuclear organelle associated protein 2	8487	AB037701
211340_s_at	0.043091	0.00472	3.17086	-2.19883	1.08083	MIR6756///MCAM	microRNA 6756///melanoma cell adhesion molecule	102465453///4162	M28882
213518_at	0.013097	0.000637	4.0288	-0.324056	1.08072	PRKCI	protein kinase C iota	5584	AI689429
216870_x_at	0.023959	0.00177	3.59393	-1.28477	1.0803	DLEU2	deleted in lymphocytic leukemia 2 (non-protein coding)	8847	AF264787
227451_s_at	0.011423	0.000498	4.13335	-0.0915703	1.08019	MCUR1	mitochondrial calcium uniporter regulator 1	63933	BF507383
225837_at	0.113186	0.0239	2.44127	-3.67621	1.08017	RHNO1	RAD9-HUS1-RAD1 interacting nuclear orphan 1	83695	AL577977
226520_at	0.016049	0.000904	3.88043	-0.653281	1.08003	LCOR	ligand dependent nuclear receptor corepressor	84458	AI831506
204521_at	0.033591	0.00311	3.3526	-1.80969	1.07983	FAM216A	family with sequence similarity 216 member A	29902	NM_013300
1557910_at	0.008611	0.000291	4.36031	0.41367	1.07965	HSP90AB1	heat shock protein 90 alpha family class B member 1	3326	BG612458
228851_s_at	0.049042	0.00583	3.07911	-2.39277	1.0789	ENSA	endosulfine alpha	2029	AV726322
224476_s_at	0.073757	0.0116	2.77469	-3.02134	1.07862	MESP1	mesoderm posterior bHLH transcription factor 1	55897	BC006219
220018_at	0.007163	0.000196	4.52872	0.788262	1.07832	CBLL1	Cbl proto-oncogene like 1	79872	NM_024814
226503_at	0.009872	0.000378	4.25041	0.168992	1.07806	RIF1	replication timing regulatory factor 1	55183	BE504653
208114_s_at	0.003338	3.32e-05	5.29112	2.4658	1.07794	ISG20L2	interferon stimulated exonuclease gene 20 like 2	81875
201457_x_at	0.007597	0.000225	4.47053	0.658901	1.07791	BUB3	BUB3, mitotic checkpoint protein	9184	AF081496
218412_s_at	0.019064	0.00121	3.75719	-0.925766	1.07776	GTF2IRD1	GTF2I repeat domain containing 1	9569	NM_016328
229090_at	0.002428	1.61e-05	5.60829	3.14877	1.07751	ZEB1-AS1	ZEB1 antisense RNA 1	220930	AK026657
226826_at	0.003255	3.16e-05	5.31347	2.51429	1.07736	LSM11	LSM11, U7 small nuclear RNA associated	134353	AU152993
202748_at	0.043197	0.00475	3.16876	-2.20329	1.07695	GBP2	guanylate binding protein 2	2634	NM_004120
210097_s_at	0.004939	9.13e-05	4.85461	1.51014	1.07538	NOL7	nucleolar protein 7	51406	AF130102
201940_at	0.019179	0.00122	3.75339	-0.934149	1.07479	CPD	carboxypeptidase D	1362	AA897514
218092_s_at	0.004049	5.27e-05	5.09146	2.03065	1.07457	AGFG1	ArfGAP with FG repeats 1	3267	NM_004504
200841_s_at	0.093876	0.0175	2.58612	-3.39666	1.07438	EPRS	glutamyl-prolyl-tRNA synthetase	2058
203544_s_at	0.001306	1.68e-06	6.63277	5.26834	1.07287	STAM	signal transducing adaptor molecule	8027	NM_003473
210612_s_at	0.075258	0.012	2.75899	-3.05303	1.07152	SYNJ2	synaptojanin 2	8871	AF318616
225765_at	0.007362	0.000209	4.50236	0.729663	1.07089	TNPO1	transportin 1	3842	AA527296
226163_at	0.003368	3.4e-05	5.28151	2.44494	1.07036	ZBTB9	zinc finger and BTB domain containing 9	221504	AW291499
212445_s_at	0.015516	0.000856	3.90313	-0.602986	1.07033	NEDD4L	neural precursor cell expressed, developmentally down-regulated 4-like, E3 ubiquitin protein ligase	23327
214590_s_at	0.042269	0.00458	3.18445	-2.16996	1.07031	UBE2D1	ubiquitin conjugating enzyme E2 D1	7321	AL545760
230570_at	0.086627	0.0153	2.64802	-3.2748	1.07005	EIF3H	eukaryotic translation initiation factor 3 subunit H	8667	AI702465
204533_at	0.102479	0.0202	2.51873	-3.52773	1.06985	CXCL10	C-X-C motif chemokine ligand 10	3627	NM_001565
222396_at	0.00819	0.000265	4.40012	0.502266	1.06944	HN1	hematological and neurological expressed 1	51155	AF060925
214695_at	0.034242	0.00321	3.33787	-1.84143	1.06936	UBAP2L	ubiquitin associated protein 2 like	9898	AW051361
202918_s_at	0.005527	0.000115	4.75456	1.28909	1.06897	HSPE1-MOB4///MOB4	HSPE1-MOB4 readthrough///MOB family member 4, phocein	100529241///25843	AF151853
203830_at	0.015135	0.000823	3.9202	-0.565144	1.06801	C17orf75	chromosome 17 open reading frame 75	64149	NM_022344
212268_at	0.13863	0.0333	2.28307	-3.97159	1.06768	SERPINB1	serpin family B member 1	1992	NM_030666
201946_s_at	0.017027	0.000999	3.83774	-0.747793	1.06764	CCT2	chaperonin containing TCP1 subunit 2	10576	AL545982
208700_s_at	0.062958	0.00884	2.89468	-2.77659	1.06756	TKT	transketolase	7086	L12711
221428_s_at	0.057958	0.0077	2.95627	-2.6494	1.06725	TBL1XR1	transducin (beta)-like 1 X-linked receptor 1	79718	NM_024665
219725_at	0.010733	0.000444	4.18214	0.0170243	1.06701	TREM2	triggering receptor expressed on myeloid cells 2	54209	NM_018965
222955_s_at	0.060501	0.00829	2.92364	-2.71691	1.06698	FAM45A///FAM45BP	family with sequence similarity 45 member A///family with sequence similarity 45, member A pseudogene	404636///55855	AF168713
235253_at	0.007833	0.000242	4.43881	0.588345	1.06595	RAD1	RAD1 checkpoint DNA exonuclease	5810	AI742925
1554464_a_at	0.047084	0.00548	3.10622	-2.33566	1.06484	CRTAP	cartilage associated protein	10491	BC008745
1554452_a_at	0.10044	0.0195	2.53514	-3.49598	1.06437	HILPDA	hypoxia inducible lipid droplet associated	29923	BC001863
241370_at	0.015519	0.000857	3.90291	-0.603471	1.06436	LOC286052	uncharacterized LOC286052	286052
203502_at	0.010401	0.000419	4.20641	0.0710481	1.06425	BPGM	bisphosphoglycerate mutase	669	NM_001724
236278_at	0.038712	0.00393	3.25095	-2.02808	1.06416	HIST1H3E	histone cluster 1, H3e	8353	AV705309
1568611_at	0.015	0.000811	3.92629	-0.55164	1.06385	P4HA2	prolyl 4-hydroxylase subunit alpha 2	8974	CA418310
232028_at	0.028932	0.00243	3.45896	-1.57935	1.06385	ZNF678	zinc finger protein 678	339500	AK026475
201128_s_at	0.005477	0.000113	4.76465	1.31142	1.06285	ACLY	ATP citrate lyase	47	NM_001096
225676_s_at	0.009498	0.000354	4.27821	0.230883	1.06263	DCAF13	DDB1 and CUL4 associated factor 13	25879	BE409290
1568596_a_at	0.015951	0.000893	3.88524	-0.642635	1.06234	TROAP	trophinin associated protein	10024
206261_at	0.09088	0.0165	2.61198	-3.34592	1.06227	ZNF239	zinc finger protein 239	8187	NM_005674
217834_s_at	0.006146	0.00014	4.67109	1.10426	1.06216	SYNCRIP	synaptotagmin binding cytoplasmic RNA interacting protein	10492	NM_006372
212055_at	0.002481	1.72e-05	5.57925	3.08672	1.06184	TPGS2	tubulin polyglutamylase complex subunit 2	25941	BF689173
201772_at	0.006146	0.000141	4.66992	1.10166	1.0613	AZIN1	antizyme inhibitor 1	51582	NM_015878
208107_s_at	0.02101	0.00141	3.69064	-1.07242	1.06092	LOC81691	exonuclease NEF-sp	81691	NM_030941
229050_s_at	0.009711	0.000368	4.26143	0.193539	1.06077	SNORA17B///SNORA17A///SNHG7	small nucleolar RNA, H/ACA box 17B///small nucleolar RNA, H/ACA box 17A///small nucleolar RNA host gene 7	677824///677804///84973	AL533103
236769_at	0.02199	0.00153	3.65679	-1.14687	1.06028	LOC158402	uncharacterized LOC158402	158402	BE504242
211729_x_at	0.003154	2.92e-05	5.34746	2.58792	1.05975	BLVRA	biliverdin reductase A	644	BC005902
203730_s_at	0.00622	0.000144	4.66093	1.08173	1.0596	ZKSCAN5	zinc finger with KRAB and SCAN domains 5	23660
224200_s_at	0.04258	0.00463	3.1794	-2.18069	1.05925	RAD18	RAD18, E3 ubiquitin protein ligase	56852	AB035274
210609_s_at	0.020579	0.00137	3.70411	-1.04278	1.05922	TP53I3	tumor protein p53 inducible protein 3	9540	BC000474
204799_at	0.003847	4.75e-05	5.13604	2.12814	1.0589	ZBED4	zinc finger BED-type containing 4	9889	NM_014838
203593_at	0.011362	0.000494	4.1365	-0.0845541	1.05877	CD2AP	CD2 associated protein	23607	NM_012120
205107_s_at	0.006198	0.000143	4.66313	1.08662	1.05875	EFNA4	ephrin A4	1945	NM_005227
205395_s_at	0.006915	0.000179	4.56834	0.876275	1.05873	MRE11A	MRE11 homolog A, double strand break repair nuclease	4361	NM_005590
227920_at	0.005744	0.000124	4.72248	1.2181	1.05868	BEND3	BEN domain containing 3	57673	AV700885
218543_s_at	0.015277	0.000837	3.91296	-0.581186	1.05862	PARP12	poly(ADP-ribose) polymerase family member 12	64761	NM_022750
203008_x_at	0.006493	0.000162	4.6111	0.971206	1.05853	TXNDC9	thioredoxin domain containing 9	10190	NM_005783
209087_x_at	0.04152	0.00445	3.19686	-2.14354	1.05835	MCAM	melanoma cell adhesion molecule	4162	AF089868
214431_at	0.015206	0.00083	3.91664	-0.573034	1.05791	GMPS	guanine monophosphate synthase	8833	NM_003875
221826_at	0.004508	7.47e-05	4.94065	1.6997	1.05787	ANGEL2	angel homolog 2	90806
1554883_a_at	0.014459	0.000755	3.95672	-0.484125	1.05773	ERCC8	ERCC excision repair 8, CSA ubiquitin ligase complex subunit	1161	BC009793
210811_s_at	0.040383	0.00425	3.21737	-2.09983	1.05758	DDX49	DEAD-box helicase 49	54555	BC000979
209080_x_at	0.019352	0.00124	3.74731	-0.947575	1.05693	GLRX3	glutaredoxin 3	10539	AF118652
206116_s_at	0.076543	0.0123	2.74521	-3.08079	1.05686	TPM1	tropomyosin 1 (alpha)	7168	NM_000366
209609_s_at	0.001727	6.34e-06	6.0235	4.02494	1.05632	MRPL9	mitochondrial ribosomal protein L9	65005	BC004517
218839_at	0.010708	0.00044	4.18544	0.0243744	1.0561	HEY1	hes related family bHLH transcription factor with YRPW motif 1	23462	NM_012258
202964_s_at	0.001488	3.51e-06	6.29198	4.57937	1.05592	RFX5	regulatory factor X5	5993	NM_000449
244033_at	0.035741	0.00347	3.30522	-1.91171	1.05521	CEP128	centrosomal protein 128	145508	AI937080
227674_at	0.056728	0.00743	2.97216	-2.61641	1.05514	ZNF585A	zinc finger protein 585A	199704	AA910852
219960_s_at	0.010824	0.000451	4.17507	0.0012929	1.05514	UCHL5	ubiquitin C-terminal hydrolase L5	51377	NM_015984
205803_s_at	0.127141	0.029	2.3491	-3.84964	1.05479	TRPC1	transient receptor potential cation channel subfamily C member 1	7220	NM_003304
1556033_at	0.005545	0.000116	4.75105	1.28133	1.05463	LINC01138	long intergenic non-protein coding RNA 1138	388685	BQ187042
219512_at	0.013462	0.000667	4.00929	-0.367414	1.05459	DSN1	DSN1 homolog, MIS12 kinetochore complex component	79980	NM_024918
218783_at	0.023956	0.00177	3.5942	-1.28419	1.05449	INTS7	integrator complex subunit 7	25896	AL133049
212709_at	0.00967	0.000365	4.26468	0.200765	1.05414	NUP160	nucleoporin 160	23279	D83781
233208_x_at	0.026103	0.00204	3.5331	-1.41783	1.05393	CPSF2	cleavage and polyadenylation specific factor 2	53981
227897_at	0.074388	0.0117	2.76812	-3.03461	1.05367	RAP2B	RAP2B, member of RAS oncogene family	5912	N20927
225237_s_at	0.005898	0.00013	4.70369	1.17649	1.05271	MSI2	musashi RNA binding protein 2	124540	BF435123
200723_s_at	0.008348	0.000276	4.3837	0.465728	1.05251	CAPRIN1	cell cycle associated protein 1	4076	NM_005898
212371_at	0.004807	8.53e-05	4.884	1.57496	1.05218	DESI2	desumoylating isopeptidase 2	51029	AL049397
242260_at	0.021667	0.00149	3.66819	-1.12179	1.05217	MATR3	matrin 3	9782	BG283790
213172_at	0.125795	0.0285	2.35762	-3.83376	1.05204	TTC9	tetratricopeptide repeat domain 9	23508	AW235608
235434_at	0.014022	0.000714	3.98022	-0.431967	1.05166	CCDC134	coiled-coil domain containing 134	79879	AI984541
211538_s_at	0.093477	0.0174	2.58898	-3.39107	1.05129	HSPA2	heat shock protein family A (Hsp70) member 2	3306	U56725
213572_s_at	0.108701	0.0223	2.47387	-3.61401	1.05107	SERPINB1	serpin family B member 1	1992
219349_s_at	0.009076	0.000326	4.31316	0.308697	1.05073	EXOC2	exocyst complex component 2	55770	NM_018303
201116_s_at	0.115052	0.0245	2.42846	-3.70053	1.05013	CPE	carboxypeptidase E	1363
207332_s_at	0.042635	0.00464	3.17841	-2.18278	1.0497	TFRC	transferrin receptor	7037	NM_003234
242592_at	0.037977	0.00382	3.26329	-2.00167	1.04889	GPR137C	G protein-coupled receptor 137C	283554	AV727446
210594_x_at	0.00325	3.13e-05	5.31642	2.52068	1.04868	MPZL1	myelin protein zero like 1	9019	AF239756
223054_at	0.004541	7.66e-05	4.9302	1.67671	1.04863	DNAJB11	DnaJ heat shock protein family (Hsp40) member B11	51726	BC001144
226329_s_at	0.002323	1.44e-05	5.65747	3.25367	1.04846	MITD1	microtubule interacting and trafficking domain containing 1	129531
201486_at	0.003679	4.43e-05	5.16581	2.19312	1.0479	RCN2	reticulocalbin 2	5955	NM_002902
226129_at	0.031714	0.00281	3.3955	-1.71698	1.04763	FAM83H	family with sequence similarity 83 member H	286077	AI949095
201518_at	0.002067	1.15e-05	5.75743	3.46597	1.04758	CBX1	chromobox 1	10951	NM_006807
207620_s_at	0.009247	0.000337	4.29893	0.277027	1.04753	CASK	calcium/calmodulin dependent serine protein kinase	8573	NM_003688
211518_s_at	0.073795	0.0116	2.77419	-3.02233	1.04702	BMP4	bone morphogenetic protein 4	652	D30751
39549_at	0.034488	0.00325	3.33268	-1.85262	1.04691	NPAS2	neuronal PAS domain protein 2	4862	AI743090
226628_at	0.009901	0.000379	4.24835	0.164409	1.04668	THOC2	THO complex 2	57187	BG259856
225008_at	0.040292	0.00423	3.21888	-2.0966	1.04648	ASPH	aspartate beta-hydroxylase	444	AW469351
211964_at	0.075504	0.012	2.75653	-3.05799	1.046	COL4A2	collagen type IV alpha 2 chain	1284	X05610
221873_at	0.00311	2.81e-05	5.36357	2.62276	1.04599	ZNF143	zinc finger protein 143	7702
209615_s_at	0.003371	3.49e-05	5.26956	2.41901	1.04593	PAK1	p21 (RAC1) activated kinase 1	5058	U51120
225056_at	0.137476	0.0329	2.28898	-3.96077	1.04569	SIPA1L2	signal induced proliferation associated 1 like 2	57568	AB037810
227926_s_at	0.03374	0.00313	3.34952	-1.81632	1.04503	NBPF20	neuroblastoma breakpoint family member 20	100288142	AI498207
208999_at	0.014288	0.000738	3.96644	-0.462554	1.04468	SEPT8	septin 8	23176	D86957
200722_s_at	0.007893	0.000245	4.43338	0.576276	1.04425	CAPRIN1	cell cycle associated protein 1	4076	BG258784
220486_x_at	0.008611	0.00029	4.36205	0.417532	1.04407	LOC101928589///TMEM164	uncharacterized LOC101928589///transmembrane protein 164	101928589///84187	NM_017698
221039_s_at	0.00841	0.000281	4.37631	0.449279	1.04367	ASAP1	ArfGAP with SH3 domain, ankyrin repeat and PH domain 1	50807	NM_018482
205078_at	0.007158	0.000195	4.52991	0.790892	1.04361	PIGF	phosphatidylinositol glycan anchor biosynthesis class F	5281	NM_002643
223055_s_at	0.012944	0.000621	4.03981	-0.299582	1.04322	XPO5	exportin 5	57510	AF271159
216905_s_at	0.132446	0.031	2.31746	-3.90833	1.04287	ST14	suppression of tumorigenicity 14	6768	U20428
1553801_a_at	0.004518	7.53e-05	4.93747	1.69272	1.04269	DTD2	D-tyrosyl-tRNA deacylase 2 (putative)	112487	NM_080664
218507_at	0.082411	0.014	2.68801	-3.19535	1.04245	HILPDA	hypoxia inducible lipid droplet associated	29923	NM_013332
218229_s_at	0.001534	4.1e-06	6.22155	4.43489	1.04228	POGK	pogo transposable element with KRAB domain	57645	NM_017542
200648_s_at	0.150174	0.0381	2.21739	-4.09091	1.04123	GLUL	glutamate-ammonia ligase	2752	NM_002065
207350_s_at	0.014845	0.000789	3.93808	-0.525486	1.04116	VAMP4	vesicle associated membrane protein 4	8674	NM_003762
218888_s_at	0.064826	0.00929	2.87256	-2.82203	1.04109	NETO2	neuropilin and tolloid like 2	81831	NM_018092
214963_at	0.039477	0.00408	3.2347	-2.06284	1.04031	NUP160	nucleoporin 160	23279	AK026236
226150_at	0.051406	0.00632	3.04369	-2.46715	1.03988	PLPP5	phospholipid phosphatase 5	84513
221730_at	0.125404	0.0283	2.36022	-3.82891	1.03896	COL5A2	collagen type V alpha 2 chain	1290	NM_000393
217857_s_at	0.002883	2.4e-05	5.43363	2.77403	1.03877	RBM8A	RNA binding motif protein 8A	9939	NM_005105
213124_at	0.00543	0.000111	4.77238	1.3285	1.03863	ZNF473	zinc finger protein 473	25888	BG538800
204682_at	0.130744	0.0303	2.32812	-3.8886	1.03801	LTBP2	latent transforming growth factor beta binding protein 2	4053	NM_000428
210570_x_at	0.004447	7.29e-05	4.95123	1.72298	1.03778	MAPK9	mitogen-activated protein kinase 9	5601	U35002
227179_at	0.029778	0.00254	3.43961	-1.62137	1.03777	STAU2	staufen double-stranded RNA binding protein 2	27067
224513_s_at	0.001646	5.28e-06	6.10635	4.19709	1.03768	UBQLN4	ubiquilin 4	56893	BC006410
203159_at	0.018477	0.00115	3.77906	-0.877502	1.03714	GLS	glutaminase	2744	NM_014905
222777_s_at	0.031027	0.00271	3.41116	-1.68307	1.03705	WHSC1	Wolf-Hirschhorn syndrome candidate 1	7468	AI770166
201785_at	0.04932	0.00588	3.07525	-2.40089	1.03682	RNASE1	ribonuclease A family member 1, pancreatic	6035	NM_002933
212335_at	0.033218	0.00304	3.36145	-1.79058	1.03584	GNS	glucosamine (N-acetyl)-6-sulfatase	2799	AW167793
218499_at	0.092312	0.017	2.59969	-3.37007	1.03581	STK26	serine/threonine protein kinase 26	51765	NM_016542
224741_x_at	0.021762	0.0015	3.66509	-1.12862	1.0358	SNORD77///SNORD76///SNORD74///GAS5///SNORD44///SNORD47///SNORD80///SNORD79///SNORD81	small nucleolar RNA, C/D box 77///small nucleolar RNA, C/D box 76///small nucleolar RNA, C/D box 74///growth arrest specific 5 (non-protein coding)///small nucleolar RNA, C/D box 44///small nucleolar RNA, C/D box 47///small nucleolar RNA, C/D box 80///small nucleolar RNA, C/D box 79///small nucleolar RNA, C/D box 81	692197///692196///619498///60674///26806///26802///26774///26770///26769	BG329175
205240_at	0.028904	0.00242	3.45957	-1.57803	1.03574	GPSM2	G-protein signaling modulator 2	29899	NM_013296
235197_s_at	0.004862	8.81e-05	4.87017	1.54446	1.03529	OSTM1	osteopetrosis associated transmembrane protein 1	28962	AV713913
202882_x_at	0.008142	0.000262	4.40574	0.514759	1.03518	NOL7	nucleolar protein 7	51406	NM_016167
209757_s_at	0.123926	0.0277	2.37011	-3.81043	1.03511	MYCN	v-myc avian myelocytomatosis viral oncogene neuroblastoma derived homolog	4613	BC002712
212872_s_at	0.005874	0.000129	4.70739	1.18468	1.03497	MED20	mediator complex subunit 20	9477
204088_at	0.004592	7.81e-05	4.92169	1.65799	1.03488	P2RX4	purinergic receptor P2X 4	5025	NM_002560
209653_at	0.149724	0.0379	2.21973	-4.08669	1.0339	KPNA4	karyopherin subunit alpha 4	3840	U93240
218434_s_at	0.01776	0.00107	3.80856	-0.812316	1.03378	AACS	acetoacetyl-CoA synthetase	65985	NM_023928
221586_s_at	0.066831	0.00975	2.85125	-2.86566	1.03375	E2F5	E2F transcription factor 5	1875	U15642
228411_at	0.003214	3.06e-05	5.32717	2.54396	1.03332	PARD3B	par-3 family cell polarity regulator beta	117583	BF109252
222019_at	0.008637	0.000294	4.35672	0.405662	1.03303	MIR6834///PFDN6	microRNA 6834///prefoldin subunit 6	102465501///10471
224450_s_at	0.01044	0.000422	4.20343	0.0644028	1.03285	RIOK1	RIO kinase 1	83732	BC006104
226546_at	0.048099	0.00566	3.09201	-2.36561	1.03282	LOC100506844	uncharacterized LOC100506844	100506844	BG477064
218578_at	0.00339	3.54e-05	5.26347	2.40576	1.03255	CDC73	cell division cycle 73	79577	NM_024529
229500_at	0.050573	0.00615	3.05516	-2.44311	1.0323	SLC30A9	solute carrier family 30 member 9	10463	AI609256
224650_at	0.136557	0.0325	2.29386	-3.95181	1.03224	MAL2	mal, T-cell differentiation protein 2 (gene/pseudogene)	114569	AL117612
225438_at	0.014903	0.000797	3.93379	-0.534991	1.03135	NUDCD1	NudC domain containing 1	84955	BF445343
209268_at	0.028003	0.0023	3.48214	-1.52892	1.03092	VPS45	vacuolar protein sorting 45 homolog	11311	AF165513
1554609_at	0.012036	0.000543	4.09633	-0.17393	1.0305	LOC100287896	uncharacterized LOC100287896	100287896
1564651_at	0.042963	0.0047	3.17281	-2.19468	1.02999	SMIM13	small integral membrane protein 13	221710	AK058186
204161_s_at	0.020163	0.00133	3.71728	-1.01375	1.02993	ENPP4	ectonucleotide pyrophosphatase/phosphodiesterase 4 (putative)	22875	NM_014936
223256_at	0.002715	2.11e-05	5.48924	2.89371	1.02894	G2E3	G2/M-phase specific E3 ubiquitin protein ligase	55632	AW007694
224818_at	0.029566	0.0025	3.44573	-1.60809	1.02811	SORT1	sortilin 1	6272	BE622952
216266_s_at	0.016754	0.000973	3.84888	-0.723146	1.02796	ARFGEF1	ADP ribosylation factor guanine nucleotide exchange factor 1	10565
230006_s_at	0.007696	0.000232	4.45761	0.630154	1.02729	SVIP	small VCP interacting protein	258010	AI742358
228158_at	0.063469	0.00894	2.88975	-2.78674	1.02723	LOC100996735///LOC100996732///LOC654342///LOC645166	uncharacterized LOC100996735///uncharacterized LOC100996732///lymphocyte-specific protein 1 pseudogene///lymphocyte-specific protein 1 pseudogene	100996735///100996732///654342///645166
223431_at	0.004541	7.65e-05	4.93053	1.67745	1.02703	BLOC1S4	biogenesis of lysosomal organelles complex 1 subunit 4	55330	BC001818
224841_x_at	0.024705	0.00187	3.57063	-1.3358	1.02654	SNORD77///SNORD76///SNORD74///GAS5///SNORD44///SNORD47///SNORD80///SNORD79///SNORD81	small nucleolar RNA, C/D box 77///small nucleolar RNA, C/D box 76///small nucleolar RNA, C/D box 74///growth arrest specific 5 (non-protein coding)///small nucleolar RNA, C/D box 44///small nucleolar RNA, C/D box 47///small nucleolar RNA, C/D box 80///small nucleolar RNA, C/D box 79///small nucleolar RNA, C/D box 81	692197///692196///619498///60674///26806///26802///26774///26770///26769	BF316352
206949_s_at	0.009025	0.000323	4.31697	0.317177	1.02653	RUSC1	RUN and SH3 domain containing 1	23623	NM_014328
207549_x_at	0.007004	0.000184	4.55449	0.84552	1.02631	CD46	CD46 molecule	4179	NM_002389
214007_s_at	0.013977	0.000709	3.9831	-0.425573	1.0263	TWF1	twinfilin actin binding protein 1	5756
231869_at	0.02149	0.00147	3.6744	-1.10815	1.02605	KIAA1586	KIAA1586	57691	BF339845
227606_s_at	0.014664	0.000772	3.9471	-0.505485	1.02595	STAMBPL1	STAM binding protein like 1	57559
218365_s_at	0.010955	0.000461	4.16589	-0.0191465	1.02585	DARS2	aspartyl-tRNA synthetase 2, mitochondrial	55157
221573_at	0.006405	0.000154	4.63108	1.01553	1.02575	C7orf25///PSMA2	chromosome 7 open reading frame 25///proteasome subunit alpha 2	79020///5683	BC000769
209027_s_at	0.007082	0.00019	4.54245	0.818767	1.02452	ABI1	abl interactor 1	10006	BF673013
1554063_at	0.01402	0.000713	3.98083	-0.430617	1.02425	ZHX1-C8orf76	ZHX1-C8orf76 readthrough	100533106	BC012379
207156_at	0.025559	0.00198	3.54655	-1.38845	1.02411	HIST1H2AH///HIST1H2AG///HIST1H2AM///HIST1H2AL///HIST1H2AK///HIST1H2AI	histone cluster 1, H2ah///histone cluster 1, H2ag///histone cluster 1, H2am///histone cluster 1, H2al///histone cluster 1, H2ak///histone cluster 1, H2ai	85235///8969///8336///8332///8330///8329	NM_021064
225195_at	0.078968	0.013	2.72078	-3.12985	1.02402	DPH3	diphthamide biosynthesis 3	285381
1558692_at	0.017852	0.00108	3.80499	-0.820222	1.02399	GLMP	glycosylated lysosomal membrane protein	112770
201517_at	0.040295	0.00423	3.21863	-2.09714	1.02339	NCBP2	nuclear cap binding protein subunit 2	22916	BC001255
217946_s_at	0.004238	6.36e-05	5.0098	1.85167	1.02278	SAE1	SUMO1 activating enzyme subunit 1	10055	NM_005500
231855_at	0.02199	0.00153	3.6567	-1.14706	1.02248	KIAA1524	KIAA1524	57650	AB040957
205226_at	0.081806	0.0138	2.69462	-3.18218	1.02118	PDGFRL	platelet derived growth factor receptor like	5157	NM_006207
223255_at	0.022161	0.00155	3.64993	-1.16193	1.02099	G2E3	G2/M-phase specific E3 ubiquitin protein ligase	55632	AA642341
204183_s_at	0.014924	0.000804	3.92971	-0.54404	1.02086	GRK3	G protein-coupled receptor kinase 3	157
222581_at	0.003355	3.34e-05	5.28816	2.45939	1.0207	XPR1	xenotropic and polytropic retrovirus receptor 1	9213	AF089744
214512_s_at	0.00636	0.000151	4.63893	1.03295	1.0196	SUB1	SUB1 homolog, transcriptional regulator	10923	NM_006713
224725_at	0.043115	0.00473	3.17032	-2.19998	1.01881	MIB1	mindbomb E3 ubiquitin protein ligase 1	57534	AB037744
213147_at	0.029114	0.00245	3.45542	-1.58703	1.01813	HOXA10	homeobox A10	3206
244519_at	0.011917	0.000532	4.10466	-0.155392	1.01806	ASXL1	additional sex combs like 1, transcriptional regulator	171023	AI829840
209753_s_at	0.016263	0.000924	3.87083	-0.67455	1.01798	TMPO	thymopoietin	7112	BG391171
212271_at	0.004707	8.2e-05	4.90075	1.61187	1.01779	MAPK1	mitogen-activated protein kinase 1	5594	AA195999
212058_at	0.015571	0.000863	3.90009	-0.609712	1.01774	U2SURP	U2 snRNP associated SURP domain containing	23350
211760_s_at	0.016263	0.000924	3.87077	-0.67468	1.0175	VAMP4	vesicle associated membrane protein 4	8674	BC005974
202487_s_at	0.00574	0.000124	4.72381	1.22104	1.01747	H2AFV	H2A histone family member V	94239	NM_012412
205169_at	0.007058	0.000188	4.54627	0.827259	1.01712	RBBP5	RB binding protein 5, histone lysine methyltransferase complex subunit	5929	NM_005057
213923_at	0.040657	0.0043	3.21186	-2.11158	1.01678	RAP2B	RAP2B, member of RAS oncogene family	5912	AW005535
201251_at	0.086626	0.0153	2.6481	-3.27464	1.01645	PKM	pyruvate kinase, muscle	5315	NM_002654
202967_at	0.147678	0.0371	2.23085	-4.06662	1.01643	GSTA4	glutathione S-transferase alpha 4	2941	NM_001512
208511_at	0.018278	0.00112	3.78933	-0.854804	1.01642	PTTG3P	pituitary tumor-transforming 3, pseudogene	26255
222603_at	0.029939	0.00256	3.43566	-1.62995	1.0162	ERMP1	endoplasmic reticulum metallopeptidase 1	79956
223057_s_at	0.022244	0.00157	3.64519	-1.17235	1.01559	XPO5	exportin 5	57510	BC000129
227836_at	0.015931	0.000892	3.88591	-0.641149	1.01555	UTP23	UTP23, small subunit processome component	84294	AI859767
205664_at	0.001306	1.56e-06	6.6664	5.33539	1.01553	KIN	Kin17 DNA and RNA binding protein	22944	NM_012311
200750_s_at	0.022778	0.00163	3.62834	-1.20933	1.01518	RAN	RAN, member RAS oncogene family	5901	AF054183
200999_s_at	0.00815	0.000263	4.40411	0.511148	1.01485	CKAP4	cytoskeleton associated protein 4	10970	NM_006825
227109_at	0.004059	5.43e-05	5.07816	2.00155	1.01427	CYP2R1	cytochrome P450 family 2 subfamily R member 1	120227	AV700558
1553105_s_at	0.064348	0.00918	2.87777	-2.81135	1.01422	DSG2	desmoglein 2	1829	NM_001943
212597_s_at	0.002124	1.2e-05	5.73684	3.42236	1.01422	HMGXB4	HMG-box containing 4	10042	AL079310
226943_at	0.01134	0.000491	4.13875	-0.0795557	1.01393	C12orf73	chromosome 12 open reading frame 73	728568	AA287457
206571_s_at	0.012339	0.000567	4.0781	-0.214456	1.01369	MAP4K4	mitogen-activated protein kinase kinase kinase kinase 4	9448	NM_004834
231856_at	0.011517	0.000504	4.12824	-0.102926	1.01366	ARFGEF3	ARFGEF family member 3	57221	AB033070
218842_at	0.005729	0.000124	4.72502	1.22372	1.01356	RPAP3	RNA polymerase II associated protein 3	79657	NM_024604
201476_s_at	0.020611	0.00137	3.70275	-1.04577	1.01354	RRM1	ribonucleotide reductase catalytic subunit M1	6240
228601_at	0.134709	0.0318	2.30511	-3.9311	1.01343	HAGLR	HOXD antisense growth-associated long non-coding RNA	401022	AW340112
233750_s_at	0.013462	0.000666	4.00979	-0.366298	1.01321	TRMT1L	tRNA methyltransferase 1 like	81627
205122_at	0.041144	0.00438	3.20369	-2.129	1.01314	MSANTD3-TMEFF1///TMEFF1	MSANTD3-TMEFF1 readthrough///transmembrane protein with EGF like and two follistatin like domains 1	100526694///8577	BF439316
225268_at	0.009076	0.000326	4.31306	0.308478	1.01297	KPNA4	karyopherin subunit alpha 4	3840	AU144710
226320_at	0.006632	0.000166	4.59864	0.943543	1.01293	ALYREF	Aly/REF export factor	10189	AF047002
234107_s_at	0.016314	0.000931	3.86786	-0.68113	1.0121	DTD1	D-tyrosyl-tRNA deacylase 1	92675
238780_s_at	0.044119	0.00492	3.15278	-2.2372	1.0119	KCNJ5	potassium voltage-gated channel subfamily J member 5	3762	AA506997
226893_at	0.003576	3.99e-05	5.21156	2.29285	1.01181	ABL2	ABL proto-oncogene 2, non-receptor tyrosine kinase	27	AW173164
212060_at	0.032913	0.003	3.36785	-1.77677	1.01168	U2SURP	U2 snRNP associated SURP domain containing	23350	AU152088
213186_at	0.008125	0.000261	4.40744	0.518545	1.01128	DZIP3	DAZ interacting zinc finger protein 3	9666	BG502305
222713_s_at	0.007466	0.000217	4.48468	0.690359	1.0105	FANCF	Fanconi anemia complementation group F	2188	AF181995
225711_at	0.019847	0.00129	3.72816	-0.989797	1.01036	ARL6IP6	ADP ribosylation factor like GTPase 6 interacting protein 6	151188	AA654338
209187_at	0.002195	1.31e-05	5.69996	3.34406	1.01011	DR1	down-regulator of transcription 1	1810	AW516932
202946_s_at	0.020092	0.00132	3.71998	-1.00781	1.01009	BTBD3	BTB domain containing 3	22903	NM_014962
201381_x_at	0.005135	9.99e-05	4.81603	1.42498	1.00982	CACYBP	calcyclin binding protein	27101	AF057356
1568597_at	0.003951	5.04e-05	5.11027	2.07182	1.00833	LOC646762	uncharacterized LOC646762	646762	CA309468
1567458_s_at	0.04289	0.00469	3.17402	-2.19212	1.00776	RAC1	ras-related C3 botulinum toxin substrate 1 (rho family, small GTP binding protein Rac1)	5879	AJ012502
218239_s_at	0.007032	0.000185	4.55218	0.840393	1.00751	GTPBP4	GTP binding protein 4	23560	NM_012341
210869_s_at	0.013462	0.000667	4.00921	-0.367572	1.00735	MIR6756///MCAM	microRNA 6756///melanoma cell adhesion molecule	102465453///4162	M29277
210410_s_at	0.003541	3.92e-05	5.21939	2.3099	1.0073	MSH5-SAPCD1///SAPCD1///MSH5	MSH5-SAPCD1 readthrough (NMD candidate)///suppressor APC domain containing 1///mutS homolog 5	100532732///401251///4439	AF034759
243463_s_at	0.13407	0.0316	2.30855	-3.92477	1.00692	RIT1	Ras like without CAAX 1	6016	AA417878
213647_at	0.027401	0.00221	3.49815	-1.49405	1.0063	DNA2	DNA replication helicase/nuclease 2	1763	D42046
211966_at	0.017622	0.00105	3.81512	-0.797818	1.00621	COL4A2	collagen type IV alpha 2 chain	1284
202633_at	0.009494	0.000353	4.27921	0.23312	1.00615	TOPBP1	topoisomerase (DNA) II binding protein 1	11073	NM_007027
223773_s_at	0.048838	0.00578	3.08254	-2.38557	1.00594	SNORA16A///SNORA61///SNORA44///SNHG12	small nucleolar RNA, H/ACA box 16A///small nucleolar RNA, H/ACA box 61///small nucleolar RNA, H/ACA box 44///small nucleolar RNA host gene 12	692073///677838///677825///85028	AF277181
219901_at	0.086976	0.0154	2.64525	-3.28028	1.00533	FGD6	FYVE, RhoGEF and PH domain containing 6	55785	NM_018351
222250_s_at	0.008875	0.000314	4.32801	0.341772	1.00496	INTS7	integrator complex subunit 7	25896	AK001363
219296_at	0.094763	0.0178	2.57885	-3.41088	1.00486	ZDHHC13	zinc finger DHHC-type containing 13	54503	NM_019028
225686_at	0.011061	0.000468	4.15925	-0.0339341	1.00486	SKA2	spindle and kinetochore associated complex subunit 2	348235	BE048371
205401_at	0.045339	0.00514	3.1344	-2.27613	1.00461	AGPS	alkylglycerone phosphate synthase	8540	NM_003659
209284_s_at	0.013099	0.000638	4.02788	-0.326106	1.00456	FAM208A	family with sequence similarity 208 member A	23272	AI922509
209258_s_at	0.001646	5.22e-06	6.11166	4.20808	1.0043	SMC3	structural maintenance of chromosomes 3	9126
1552521_a_at	0.023022	0.00166	3.62169	-1.22393	1.0041	TMEM74	transmembrane protein 74	157753	BC030710
200593_s_at	0.00805	0.000256	4.41539	0.536246	1.00384	HNRNPU	heterogeneous nuclear ribonucleoprotein U	3192	BC003621
203160_s_at	0.007924	0.000247	4.4298	0.568295	1.00355	RNF8	ring finger protein 8	9025
235216_at	0.05623	0.00731	2.97922	-2.60174	1.00338	ESCO1	establishment of sister chromatid cohesion N-acetyltransferase 1	114799	BG532121
221677_s_at	0.031589	0.0028	3.39818	-1.71118	1.00333	DONSON	downstream neighbor of SON	29980	AF232674
222765_x_at	0.013074	0.000634	4.03059	-0.320072	1.00324	ESF1	ESF1 nucleolar pre-rRNA processing protein homolog	51575
222016_s_at	0.04805	0.00565	3.09287	-2.36381	1.00314	ZSCAN31	zinc finger and SCAN domain containing 31	64288	AW086021
218984_at	0.011403	0.000497	4.13427	-0.0895184	1.00297	PUS7	pseudouridylate synthase 7 (putative)	54517	NM_019042
227646_at	0.067733	0.00999	2.84011	-2.88842	1.00283	EBF1	early B-cell factor 1	1879	BG435302
213246_at	0.037	0.00365	3.28292	-1.95959	1.00241	TMEM251	transmembrane protein 251	26175	AI346504
204728_s_at	0.023566	0.00172	3.60591	-1.25853	1.00119	WDHD1	WD repeat and HMG-box DNA binding protein 1	11169	NM_007086
1558943_x_at	0.011354	0.000493	4.13704	-0.0833462	1.00116	ZNF765	zinc finger protein 765	91661	BU686397
235302_at	0.004447	7.3e-05	4.95074	1.72191	1.00097	GPATCH2L	G-patch domain containing 2 like	55668	BF968187
213386_at	0.006	0.000134	4.69168	1.14989	1.00085	TMEM246	transmembrane protein 246	84302	AV726900
204788_s_at	0.00302	2.67e-05	5.38582	2.67084	1.00048	PPOX	protoporphyrinogen oxidase	5498	NM_000309
201688_s_at	0.015954	0.000894	3.8849	-0.643389	1.00037	TPD52	tumor protein D52	7163	BG389015
219004_s_at	0.016248	0.000922	3.87189	-0.67219	1.00009	MIS18A	MIS18 kinetochore protein A	54069	NM_018944
214696_at	0.027205	0.00219	-3.50333	-1.48277	-1.00117	MIR22///MIR22HG	microRNA 22///MIR22 host gene	407004///84981	AF070569
208056_s_at	0.009393	0.000345	-4.28919	0.255346	-1.00127	CBFA2T3	CBFA2/RUNX1 translocation partner 3	863	NM_005187
201286_at	0.012379	0.000571	-4.0754	-0.220459	-1.00296	SDC1	syndecan 1	6382	Z48199
213820_s_at	0.042162	0.00456	-3.18592	-2.16681	-1.00318	STARD5	StAR related lipid transfer domain containing 5	80765	T54159
217897_at	0.030507	0.00264	-3.42216	-1.65923	-1.00498	FXYD6	FXYD domain containing ion transport regulator 6	53826	NM_022003
238063_at	0.148207	0.0373	-2.22751	-4.07265	-1.00527	TMEM154	transmembrane protein 154	201799	AA806283
238127_at	0.004204	6.09e-05	-5.02901	1.89384	-1.00565	GAS6-AS1	GAS6 antisense RNA 1	650669	AI479082
222653_at	0.019453	0.00125	-3.74404	-0.95478	-1.00575	PNPO	pyridoxamine 5'-phosphate oxidase	55163	AA005137
204763_s_at	0.007955	0.00025	-4.42486	0.557321	-1.00579	GNAO1	G protein subunit alpha o1	2775	NM_020988
1552474_a_at	0.151478	0.0386	-2.21069	-4.10297	-1.00624	GAMT	guanidinoacetate N-methyltransferase	2593	NM_138924
242153_at	0.010079	0.000395	-4.23165	0.127235	-1.00643	LARP1B	La ribonucleoprotein domain family member 1B	55132	AW264125
225660_at	0.103062	0.0204	-2.51392	-3.53702	-1.00718	SEMA6A	semaphorin 6A	57556	W92748
227337_at	0.023865	0.00176	-3.59657	-1.279	-1.00958	ANKRD37	ankyrin repeat domain 37	353322	AA886870
202217_at	0.002059	1.12e-05	-5.76982	3.49221	-1.01032	C21orf33	chromosome 21 open reading frame 33	8209	NM_004649
206449_s_at	0.052444	0.00653	-3.02871	-2.49851	-1.0114	MASP1	mannan binding lectin serine peptidase 1	5648	NM_001879
218024_at	0.015229	0.000832	-3.91556	-0.575418	-1.01144	MPC1	mitochondrial pyruvate carrier 1	51660	NM_016098
212494_at	0.018588	0.00116	-3.77326	-0.890304	-1.01158	TNS2	tensin 2	23371	AB028998
209894_at	0.040549	0.00428	-3.21412	-2.10676	-1.01239	LEPROT///LEPR	leptin receptor overlapping transcript///leptin receptor	54741///3953	U50748
203472_s_at	0.007696	0.000232	-4.45777	0.63053	-1.0129	SLCO2B1	solute carrier organic anion transporter family member 2B1	11309	AB026256
233555_s_at	0.121174	0.0267	-2.38744	-3.77794	-1.01381	SULF2	sulfatase 2	55959
242323_at	0.001738	6.48e-06	-6.01363	4.00437	-1.01436	PLA2G12A	phospholipase A2 group XIIA	81579	AV714268
242324_x_at	0.014149	0.000726	-3.97316	-0.447629	-1.01536	CCBE1	collagen and calcium binding EGF domains 1	147372
214461_at	0.062395	0.00872	-2.90084	-2.76393	-1.0175	LBP	lipopolysaccharide binding protein	3929	NM_004139
208813_at	0.028094	0.00232	-3.47865	-1.5365	-1.01768	GOT1	glutamic-oxaloacetic transaminase 1	2805	BC000498
222073_at	0.092839	0.0171	-2.59531	-3.37867	-1.01873	COL4A3	collagen type IV alpha 3 chain	1285	AI694562
220183_s_at	0.013454	0.000665	-4.01052	-0.364663	-1.019	NUDT6	nudix hydrolase 6	11162	NM_007083
206743_s_at	0.080537	0.0134	-2.70643	-3.15857	-1.02027	ASGR1	asialoglycoprotein receptor 1	432	NM_001671
227253_at	0.013824	0.000697	-3.99033	-0.409509	-1.02036	CP	ceruloplasmin (ferroxidase)	1356	AI922198
201531_at	0.014221	0.000732	-3.96979	-0.45512	-1.02045	ZFP36	ZFP36 ring finger protein	7538	NM_003407
211552_s_at	0.024692	0.00186	-3.57195	-1.3329	-1.0217	ALDH4A1	aldehyde dehydrogenase 4 family member A1	8659	U24267
230200_at	0.006526	0.000163	-4.608	0.964326	-1.02248	NSUN6	NOP2/Sun RNA methyltransferase family member 6	221078
209237_s_at	0.006239	0.000145	-4.65705	1.07314	-1.02296	SLC23A2	solute carrier family 23 member 2	9962	AF164142
225767_at	0.051241	0.00628	-3.04596	-2.46239	-1.02389	RNA45S5	RNA, 45S pre-ribosomal 5	100861532	AI825833
210324_at	0.135359	0.032	-2.30139	-3.93796	-1.02401	C8G	complement component 8, gamma polypeptide	733	M17263
231052_at	0.004541	7.63e-05	-4.93152	1.67961	-1.0244	GLOD5	glyoxalase domain containing 5	392465
226303_at	0.059664	0.00809	-2.93451	-2.69445	-1.02576	PGM5	phosphoglucomutase 5	5239	AA706788
204273_at	0.114382	0.0243	-2.43287	-3.69216	-1.0264	EDNRB	endothelin receptor type B	1910	NM_000115
204880_at	0.010727	0.000442	-4.18337	0.0197587	-1.02684	MGMT	O-6-methylguanine-DNA methyltransferase	4255	NM_002412
36829_at	0.010082	0.000396	-4.2301	0.123776	-1.02704	MIR6883///PER1	microRNA 6883///period circadian clock 1	102465532///5187	AF022991
1552482_at	0.058208	0.00775	-2.95311	-2.65595	-1.02714	RAPH1	Ras association (RalGDS/AF-6) and pleckstrin homology domains 1	65059
230292_at	0.037033	0.00365	-3.28237	-1.96077	-1.02741	LOC100996412	uncharacterized LOC100996412	100996412
205972_at	0.143736	0.0354	-2.25355	-4.02547	-1.02742	SLC38A3	solute carrier family 38 member 3	10991	NM_006841
244313_at	0.15096	0.0384	-2.21343	-4.09804	-1.02782	CR1	complement component 3b/4b receptor 1 (Knops blood group)	1378	AI052659
206436_at	0.030168	0.0026	-3.42988	-1.64249	-1.02825	MPPED1	metallophosphoesterase domain containing 1	758	NM_001044370
1565778_at	0.007229	0.000201	-4.51895	0.76655	-1.02916	ABCA8	ATP binding cassette subfamily A member 8	10351	AK090894
218631_at	0.004257	6.5e-05	-5.00038	1.831	-1.02972	AVPI1	arginine vasopressin induced 1	60370	NM_021732
218045_x_at	0.008407	0.00028	-4.37674	0.450228	-1.02994	PTMS	parathymosin	5763	NM_002824
220365_at	0.013139	0.000641	-4.0261	-0.330064	-1.03014	ALLC	allantoicase	55821	NM_018436
220016_at	0.023438	0.00171	-3.60897	-1.25182	-1.03052	AHNAK	AHNAK nucleoprotein	79026	NM_024060
213298_at	0.068353	0.0101	-2.83338	-2.90217	-1.03115	NFIC	nuclear factor I C	4782	X12492
203473_at	0.029892	0.00256	-3.4365	-1.62812	-1.03116	SLCO2B1	solute carrier organic anion transporter family member 2B1	11309	NM_007256
226097_at	0.034184	0.00321	-3.33869	-1.83967	-1.03163	FNDC5	fibronectin type III domain containing 5	252995	AI686488
201968_s_at	0.002054	1.04e-05	-5.80016	3.55636	-1.03166	PGM1	phosphoglucomutase 1	5236	NM_002633
203058_s_at	0.04229	0.00458	-3.18394	-2.17104	-1.03234	PAPSS2	3'-phosphoadenosine 5'-phosphosulfate synthase 2	9060	AW299958
205846_at	0.011069	0.000469	-4.15839	-0.0358372	-1.03245	PTPRB	protein tyrosine phosphatase, receptor type B	5787	NM_002837
205222_at	0.060819	0.00837	-2.91915	-2.72619	-1.03292	EHHADH	enoyl-CoA, hydratase/3-hydroxyacyl CoA dehydrogenase	1962	NM_001966
214133_at	0.002067	1.13e-05	-5.76317	3.47814	-1.03527	MUC6	mucin 6, oligomeric mucus/gel-forming	4588	AI611214
213451_x_at	0.075145	0.0119	-2.76016	-3.05068	-1.03692	TNXB///TNXA	tenascin XB///tenascin XA (pseudogene)	7148///7146
230488_s_at	0.054448	0.00692	-3.00332	-2.55154	-1.0381	DBH-AS1	DBH antisense RNA 1	138948	AW207777
1559363_at	0.11696	0.0252	-2.41568	-3.72472	-1.03852	LINC01146	long intergenic non-protein coding RNA 1146	283587	BC029479
228004_at	0.112763	0.0237	-2.44403	-3.67097	-1.03952	LINC00261	long intergenic non-protein coding RNA 261	140828
205012_s_at	0.025192	0.00193	-3.5569	-1.36581	-1.04064	HAGH	hydroxyacylglutathione hydrolase	3029	NM_005326
236442_at	0.001306	1.53e-06	-6.67776	5.35801	-1.0422	DPF3	double PHD fingers 3	8110	BF672019
235504_at	0.076939	0.0125	-2.74067	-3.08992	-1.04241	GREM2	gremlin 2, DAN family BMP antagonist	64388	BE786990
223798_at	0.063393	0.00893	-2.89052	-2.78516	-1.04249	SLC41A2	solute carrier family 41 member 2	84102	AL136828
209047_at	0.119392	0.0261	-2.39907	-3.75607	-1.04275	AQP1	aquaporin 1 (Colton blood group)	358	AL518391
204846_at	0.033382	0.00307	-3.3582	-1.79759	-1.04419	CP	ceruloplasmin (ferroxidase)	1356	NM_000096
240456_at	0.013294	0.000653	-4.01844	-0.34707	-1.04465	LOC101928419	uncharacterized LOC101928419	101928419	AA459699
217487_x_at	0.089081	0.016	-2.62672	-3.31689	-1.04473	FOLH1B///FOLH1	folate hydrolase 1B///folate hydrolase (prostate-specific membrane antigen) 1	219595///2346	AF254357
238532_at	0.003429	3.7e-05	-5.24413	2.36372	-1.04492	DPF3	double PHD fingers 3	8110	AI125562
205650_s_at	0.06151	0.00851	-2.91165	-2.74166	-1.04584	FGA	fibrinogen alpha chain	2243	NM_021871
226273_at	0.028049	0.00231	-3.48029	-1.53294	-1.04585	CLCN5	chloride voltage-gated channel 5	1184	AA218974
205568_at	0.081806	0.0138	-2.69464	-3.18213	-1.04602	AQP9	aquaporin 9	366	NM_020980
211652_s_at	0.102161	0.0201	-2.52117	-3.52302	-1.04641	LBP	lipopolysaccharide binding protein	3929	M35533
234092_s_at	0.065646	0.00948	-2.86365	-2.84029	-1.0467	TM6SF2	transmembrane 6 superfamily member 2	53345	AF255923
227742_at	0.154225	0.04	-2.19374	-4.13337	-1.04674	CLIC6	chloride intracellular channel 6	54102	AI638295
206618_at	0.027154	0.00218	-3.50491	-1.47933	-1.04689	IL18R1	interleukin 18 receptor 1	8809	NM_003855
211056_s_at	0.015135	0.000823	-3.92006	-0.565457	-1.04845	SRD5A1	steroid 5 alpha-reductase 1	6715	BC006373
48031_r_at	0.031418	0.00277	-3.40167	-1.70362	-1.04938	FAXDC2	fatty acid hydroxylase domain containing 2	10826	H93077
204294_at	0.018234	0.00111	-3.79189	-0.849171	-1.04991	AMT	aminomethyltransferase	275	NM_000481
201562_s_at	0.082762	0.0141	-2.68474	-3.20187	-1.05094	SORD	sorbitol dehydrogenase	6652	NM_003104
221584_s_at	0.059664	0.00809	-2.93444	-2.6946	-1.05162	KCNMA1	potassium calcium-activated channel subfamily M alpha 1	3778	U11058
228915_at	0.033218	0.00304	-3.3615	-1.79047	-1.05239	DACH1	dachshund family transcription factor 1	1602	AI650353
223099_s_at	0.001533	4.01e-06	-6.23114	4.45461	-1.05266	LOC100507577///LONP2	uncharacterized LOC100507577///lon peptidase 2, peroxisomal	100507577///83752	BC004234
227522_at	0.033994	0.00317	-3.3437	-1.82888	-1.05293	CMBL	carboxymethylenebutenolidase homolog	134147
217197_x_at	0.021139	0.00142	-3.68742	-1.0795	-1.05477	N4BP2L1	NEDD4 binding protein 2 like 1	90634	AL049785
240509_s_at	0.046937	0.00543	-3.1098	-2.3281	-1.05482	GREM2	gremlin 2, DAN family BMP antagonist	64388	BF064262
201432_at	0.040928	0.00434	-3.20763	-2.12059	-1.05605	CAT	catalase	847	NM_001752
209123_at	0.037469	0.00373	-3.2741	-1.97852	-1.05753	QDPR	quinoid dihydropteridine reductase	5860	BC000576
219615_s_at	0.009051	0.000324	-4.3153	0.313456	-1.05977	KCNK5	potassium two pore domain channel subfamily K member 5	8645	NM_003740
218245_at	0.010953	0.000461	-4.16615	-0.0185659	-1.06124	TSKU	tsukushi, small leucine rich proteoglycan	25987	NM_015516
231179_at	0.108965	0.0223	-2.47216	-3.6173	-1.06128	IP6K3	inositol hexakisphosphate kinase 3	117283	R99291
208869_s_at	0.051538	0.00634	-3.04191	-2.47088	-1.06244	GABARAPL1	GABA type A receptor associated protein like 1	23710	AF087847
206629_at	0.089816	0.0162	-2.62007	-3.33	-1.06326	ADAMTSL2	ADAMTS like 2	9719	NM_014694
214433_s_at	0.059293	0.008	-2.93902	-2.68512	-1.0642	SELENBP1	selenium binding protein 1	8991	NM_003944
211028_s_at	0.0977	0.0187	-2.55621	-3.45504	-1.06457	KHK	ketohexokinase	3795	BC006233
213094_at	0.009393	0.000345	-4.2882	0.253142	-1.06462	ADGRG6	adhesion G protein-coupled receptor G6	57211
1555553_a_at	0.110697	0.023	-2.45905	-3.64234	-1.06504	SLC22A7	solute carrier family 22 member 7	10864	BC017963
216238_s_at	0.083176	0.0142	-2.68118	-3.20896	-1.06634	FGB	fibrinogen beta chain	2244	BG545288
219666_at	0.034815	0.00331	-3.32466	-1.8699	-1.06697	MS4A6A	membrane spanning 4-domains A6A	64231	NM_022349
202862_at	0.055779	0.00722	-2.98459	-2.59057	-1.06732	FAH	fumarylacetoacetate hydrolase	2184	NM_000137
224821_at	0.007348	0.000208	-4.50439	0.734189	-1.0681	ABHD14B	abhydrolase domain containing 14B	84836	AL520200
232090_at	0.138677	0.0333	-2.28284	-3.97202	-1.06824	DNM3OS	DNM3 opposite strand/antisense RNA	100628315	AI761578
203608_at	0.10593	0.0213	-2.49344	-3.57648	-1.06844	ALDH5A1	aldehyde dehydrogenase 5 family member A1	7915
231751_at	0.047034	0.00546	-3.10785	-2.33223	-1.06927	ABCG8	ATP binding cassette subfamily G member 8	64241	NM_022437
211441_x_at	0.089733	0.0162	-2.62091	-3.32833	-1.06999	CYP3A43	cytochrome P450 family 3 subfamily A member 43	64816	AF280113
209760_at	0.005054	9.62e-05	-4.83247	1.46128	-1.07036	KIAA0922	KIAA0922	23240	AL136932
220109_at	0.139418	0.0336	-2.27866	-3.97968	-1.07072	TF	transferrin	7018	NM_001063
200675_at	0.017622	0.00105	-3.81505	-0.79797	-1.07124	CD81	CD81 molecule	975	NM_004356
227113_at	0.016771	0.000976	-3.84764	-0.725888	-1.07152	ADHFE1	alcohol dehydrogenase, iron containing 1	137872
223922_x_at	0.05169	0.00637	-3.03957	-2.47579	-1.07254	MS4A6A	membrane spanning 4-domains A6A	64231	AB013104
242358_at	0.021961	0.00152	-3.65804	-1.14412	-1.07261	RASSF8-AS1	RASSF8 atnisense RNA 1	100506451
202003_s_at	0.025883	0.00202	-3.53852	-1.40597	-1.07287	ACAA2	acetyl-CoA acyltransferase 2	10449	NM_006111
209277_at	0.035721	0.00346	-3.30559	-1.91091	-1.07293	TFPI2	tissue factor pathway inhibitor 2	7980	AL574096
242662_at	0.083825	0.0144	-2.67502	-3.22122	-1.07367	PCSK6	proprotein convertase subtilisin/kexin type 6	5046	AI056815
201061_s_at	0.018162	0.0011	-3.79522	-0.841798	-1.07407	STOM	stomatin	2040	M81635
206350_at	0.025948	0.00202	-3.53675	-1.40986	-1.07455	APCS	amyloid P component, serum	325	NM_001639
222400_s_at	0.036399	0.00356	-3.29412	-1.93556	-1.07476	ADI1	acireductone dioxygenase 1	55256	BC001467
230281_at	0.004277	6.56e-05	-4.99665	1.82281	-1.07595	C16orf46	chromosome 16 open reading frame 46	123775	AI921002
211748_x_at	0.155819	0.0407	-2.18547	-4.14814	-1.07605	PTGDS	prostaglandin D2 synthase	5730	BC005939
203758_at	0.019958	0.0013	-3.72462	-0.997593	-1.07626	CTSO	cathepsin O	1519	AV729484
229084_at	0.10559	0.0212	-2.4964	-3.57078	-1.07636	CNTN4	contactin 4	152330	R42166
209019_s_at	0.006145	0.00014	-4.67257	1.10753	-1.07722	PINK1	PTEN induced putative kinase 1	65018	AF316873
207220_at	0.01905	0.00121	-3.75763	-0.924796	-1.07918	ART4	ADP-ribosyltransferase 4 (Dombrock blood group)	420	NM_021071
219561_at	0.015896	0.000888	-3.88756	-0.637493	-1.07926	COPZ2	coatomer protein complex subunit zeta 2	51226	NM_016429
213524_s_at	0.173816	0.049	-2.09311	-4.31088	-1.07959	G0S2	G0/G1 switch 2	50486	NM_015714
209466_x_at	0.046741	0.00539	-3.11288	-2.3216	-1.07963	PTN	pleiotrophin	5764	M57399
205040_at	0.025632	0.00199	-3.54461	-1.39268	-1.07996	ORM1	orosomucoid 1	5004	NM_000607
223426_s_at	0.027427	0.00222	-3.49758	-1.49529	-1.08111	EPB41L4B	erythrocyte membrane protein band 4.1 like 4B	54566	AF153418
210549_s_at	0.039022	0.00398	-3.24518	-2.04044	-1.08212	CCL23	C-C motif chemokine ligand 23	6368	U58913
204675_at	0.034098	0.00319	-3.3407	-1.83533	-1.08215	SRD5A1	steroid 5 alpha-reductase 1	6715	NM_001047
208610_s_at	0.075101	0.0119	-2.76078	-3.04942	-1.08396	SRRM2	serine/arginine repetitive matrix 2	23524
204067_at	0.00833	0.000273	-4.38765	0.474502	-1.084	SUOX	sulfite oxidase	6821
230300_at	0.023966	0.00177	-3.59339	-1.28595	-1.0842	PSMA5	proteasome subunit alpha 5	5686	N22849
212110_at	0.003114	2.83e-05	-5.36058	2.6163	-1.08451	SLC39A14	solute carrier family 39 member 14	23516	D31887
239162_at	0.089679	0.0162	-2.62145	-3.32728	-1.08523	DAPK1-IT1	DAPK1 intronic transcript 1	100506897	H04394
201809_s_at	0.015901	0.000889	-3.88727	-0.638126	-1.08596	ENG	endoglin	2022	NM_000118
213560_at	0.001838	7.26e-06	-5.96295	3.89855	-1.08627	GADD45B	growth arrest and DNA damage inducible beta	4616	AV658684
228561_at	0.024248	0.00181	-3.58355	-1.3075	-1.08627	CDC37L1	cell division cycle 37 like 1	55664	BF510563
209956_s_at	0.001065	7.79e-07	-6.99517	5.98202	-1.08759	CAMK2B	calcium/calmodulin dependent protein kinase II beta	816	U23460
228824_s_at	0.057071	0.00752	-2.96684	-2.62746	-1.08791	PTGR1	prostaglandin reductase 1	22949	BE566894
203680_at	0.110679	0.023	-2.45935	-3.64177	-1.08896	PRKAR2B	protein kinase cAMP-dependent type II regulatory subunit beta	5577	NM_002736
206010_at	0.101703	0.02	-2.52481	-3.51597	-1.08926	HABP2	hyaluronan binding protein 2	3026	NM_004132
228532_at	0.016754	0.000974	-3.84863	-0.72369	-1.08994	C1orf162	chromosome 1 open reading frame 162	128346	AW662189
216333_x_at	0.043759	0.00486	-3.1588	-2.22443	-1.09016	TNXB///TNXA	tenascin XB///tenascin XA (pseudogene)	7148///7146	M25813
241915_at	0.15221	0.039	-2.20631	-4.11083	-1.09082	ACSM2B	acyl-CoA synthetase medium-chain family member 2B	348158	AA804293
209959_at	0.105008	0.021	-2.50072	-3.56248	-1.09178	NR4A3	nuclear receptor subfamily 4 group A member 3	8013	U12767
202391_at	0.079314	0.0131	-2.71733	-3.13677	-1.09235	BASP1	brain abundant membrane attached signal protein 1	10409	NM_006317
203725_at	0.014121	0.000724	-3.97431	-0.445083	-1.09364	GADD45A	growth arrest and DNA damage inducible alpha	1647	NM_001924
235420_at	0.053997	0.00683	-3.00897	-2.53975	-1.09393	HAPLN4	hyaluronan and proteoglycan link protein 4	404037	W63783
227828_s_at	0.090512	0.0164	-2.61505	-3.33989	-1.09445	EVA1A	eva-1 homolog A, regulator of programmed cell death	84141	AV700753
230351_at	0.002329	1.45e-05	-5.65418	3.24667	-1.09471	FGF14-AS2	FGF14 antisense RNA 2	283481	AW070248
205883_at	0.145027	0.0359	-2.2464	-4.03846	-1.09617	ZBTB16	zinc finger and BTB domain containing 16	7704	NM_006006
225510_at	0.005883	0.000129	-4.70545	1.18038	-1.09662	OAF	out at first homolog	220323	BG033561
206153_at	0.027358	0.00221	-3.49908	-1.49203	-1.09766	CYP4F11	cytochrome P450 family 4 subfamily F member 11	57834	NM_021187
208609_s_at	0.024335	0.00183	-3.58077	-1.3136	-1.09903	TNXB///TNXA	tenascin XB///tenascin XA (pseudogene)	7148///7146	NM_019105
209841_s_at	0.081902	0.0138	-2.69295	-3.1855	-1.09955	LRRN3	leucine rich repeat neuronal 3	54674	AL442092
214765_s_at	0.010218	0.000404	-4.22131	0.104209	-1.09978	NAAA	N-acylethanolamine acid amidase	27163
243706_at	0.069528	0.0105	-2.81991	-2.92959	-1.09981	CDO1	cysteine dioxygenase type 1	1036
206651_s_at	0.113191	0.0239	-2.44117	-3.67641	-1.10051	CPB2	carboxypeptidase B2	1361
209667_at	0.119392	0.0261	-2.39909	-3.75602	-1.10076	CES2	carboxylesterase 2	8824	BF033242
209975_at	0.119009	0.0259	-2.40261	-3.74939	-1.10144	CYP2E1	cytochrome P450 family 2 subfamily E member 1	1571	AF182276
242998_at	0.034466	0.00325	-3.33304	-1.85185	-1.10163	RDH12	retinol dehydrogenase 12 (all-trans/9-cis/11-cis)	145226	AI796235
214307_at	0.129852	0.03	-2.33344	-3.87874	-1.1023	HGD	homogentisate 1,2-dioxygenase	3081
1559336_at	0.101618	0.0199	-2.52588	-3.51391	-1.10302	LOC101928505	uncharacterized LOC101928505	101928505	BC020897
201743_at	0.020875	0.0014	-3.69534	-1.06208	-1.10342	CD14	CD14 molecule	929	NM_000591
232481_s_at	0.010079	0.000394	-4.23213	0.128309	-1.10382	SLITRK6	SLIT and NTRK like family member 6	84189	AL137517
1552362_a_at	0.106878	0.0217	-2.48654	-3.58974	-1.10426	LEAP2	liver enriched antimicrobial peptide 2	116842	NM_052971
228031_at	0.004061	5.49e-05	-5.07326	1.99082	-1.10427	TTPAL	alpha tocopherol transfer protein like	79183	AW444778
201540_at	0.093249	0.0173	-2.59162	-3.3859	-1.10495	FHL1	four and a half LIM domains 1	2273	NM_001449
212486_s_at	0.013977	0.000709	-3.9831	-0.425565	-1.10539	FYN	FYN proto-oncogene, Src family tyrosine kinase	2534	N20923
231559_at	0.010973	0.000463	-4.16397	-0.0234251	-1.10587	NNMT	nicotinamide N-methyltransferase	4837	AV650983
201626_at	0.057961	0.0077	-2.95593	-2.65009	-1.10642	INSIG1	insulin induced gene 1	3638	BG292233
223349_s_at	0.092208	0.0169	-2.60061	-3.36826	-1.10652	BOK	BOK, BCL2 family apoptosis regulator	666	BE614255
218125_s_at	0.004792	8.48e-05	-4.88652	1.5805	-1.10679	CCDC25	coiled-coil domain containing 25	55246	NM_018246
204931_at	0.060733	0.00835	-2.92019	-2.72403	-1.10765	TCF21	transcription factor 21	6943	NM_003206
236220_at	0.081449	0.0137	-2.69754	-3.17634	-1.10767	SLC16A10	solute carrier family 16 member 10	117247	AI935541
204134_at	0.002067	1.15e-05	-5.75613	3.46322	-1.10776	PDE2A	phosphodiesterase 2A	5138	NM_002599
239683_at	0.012587	0.000587	-4.06314	-0.247732	-1.10799	CLYBL	citrate lyase beta like	171425	AI476268
203860_at	0.004447	7.19e-05	-4.95706	1.7358	-1.10803	PCCA	propionyl-CoA carboxylase alpha subunit	5095	NM_000282
241547_at	0.151318	0.0386	-2.21172	-4.1011	-1.11008	A1CF	APOBEC1 complementation factor	29974
216958_s_at	0.001789	6.87e-06	-5.98755	3.94995	-1.11043	IVD	isovaleryl-CoA dehydrogenase	3712
217289_s_at	0.019966	0.0013	-3.72419	-0.998538	-1.11405	SLC37A4	solute carrier family 37 member 4	2542	AF097831
206130_s_at	0.037126	0.00367	-3.28049	-1.96481	-1.11416	ASGR2	asialoglycoprotein receptor 2	433	NM_001181
204608_at	0.037372	0.00371	-3.27595	-1.97455	-1.11561	ASL	argininosuccinate lyase	435	NM_000048
220161_s_at	0.020489	0.00136	-3.70707	-1.03624	-1.11592	EPB41L4B	erythrocyte membrane protein band 4.1 like 4B	54566	NM_019114
228486_at	0.002054	1.06e-05	-5.79537	3.54623	-1.11641	SLC44A1	solute carrier family 44 member 1	23446
207735_at	0.001978	9.32e-06	-5.85097	3.66352	-1.11664	RNF125	ring finger protein 125	54941	NM_017831
220108_at	0.02187	0.00151	-3.66127	-1.13701	-1.11689	GNA14	G protein subunit alpha 14	9630	NM_004297
235849_at	0.039736	0.00413	-3.22892	-2.07518	-1.1173	SCARA5	scavenger receptor class A member 5	286133	BE787752
210653_s_at	0.002054	1.06e-05	-5.79439	3.54417	-1.1182	BCKDHB	branched chain keto acid dehydrogenase E1 subunit beta	594	M55575
203542_s_at	0.033433	0.00308	-3.35695	-1.80029	-1.11827	KLF9	Kruppel like factor 9	687	AI690205
214465_at	0.025485	0.00197	-3.5489	-1.3833	-1.11862	ORM2///ORM1	orosomucoid 2///orosomucoid 1	5005///5004	NM_000608
214235_at	0.027921	0.00229	-3.48397	-1.52493	-1.11902	CYP3A5	cytochrome P450 family 3 subfamily A member 5	1577	X90579
205858_at	0.004238	6.39e-05	-5.00774	1.84714	-1.11915	NGFR	nerve growth factor receptor	4804	NM_002507
213375_s_at	0.018995	0.0012	-3.76057	-0.918319	-1.12005	N4BP2L1	NEDD4 binding protein 2 like 1	90634	N80918
228219_s_at	0.172308	0.0484	-2.09954	-4.29969	-1.1201	UPB1	beta-ureidopropionase 1	51733
202309_at	0.001726	6.28e-06	-6.02778	4.03385	-1.12013	MTHFD1	methylenetetrahydrofolate dehydrogenase, cyclohydrolase and formyltetrahydrofolate synthetase 1	4522	NM_005956
228084_at	0.004739	8.31e-05	-4.89493	1.59903	-1.12184	PLA2G12A	phospholipase A2 group XIIA	81579	AI767751
230740_at	0.001196	1.05e-06	-6.85487	5.7081	-1.12306	EHD3	EH domain containing 3	30845	AW576212
1558199_at	0.132077	0.0308	-2.31996	-3.90371	-1.12337	FN1	fibronectin 1	2335
231073_at	0.006016	0.000135	-4.68889	1.1437	-1.12624	C1orf168	chromosome 1 open reading frame 168	199920
228268_at	0.166182	0.0456	-2.12973	-4.24688	-1.12638	FMO2	flavin containing monooxygenase 2	2327	AI758223
231947_at	0.011004	0.000465	-4.16201	-0.0277926	-1.12781	MYCT1	myc target 1	80177	AI242583
209706_at	0.002029	9.71e-06	-5.83244	3.62448	-1.12862	NKX3-1	NK3 homeobox 1	4824	AF247704
222056_s_at	0.001926	8.6e-06	-5.88671	3.73872	-1.12901	FAHD2A	fumarylacetoacetate hydrolase domain containing 2A	51011
204754_at	0.128213	0.0294	-2.3425	-3.86192	-1.12903	HLF	HLF, PAR bZIP transcription factor	3131	W60800
206343_s_at	0.055413	0.00713	-2.99001	-2.57929	-1.1291	NRG1	neuregulin 1	3084	NM_013959
210909_x_at	0.005975	0.000133	-4.69462	1.1564	-1.12958	LPAL2	lipoprotein(a) like 2, pseudogene	80350	U19518
1553635_s_at	0.054548	0.00694	-3.00181	-2.55469	-1.12973	TCTEX1D1	Tctex1 domain containing 1	200132	NM_152665
213006_at	0.090654	0.0165	-2.61368	-3.34259	-1.13029	CEBPD	CCAAT/enhancer binding protein delta	1052	AV655640
206481_s_at	0.019619	0.00127	-3.73734	-0.969551	-1.13112	LDB2	LIM domain binding 2	9079	NM_001290
208711_s_at	0.00964	0.000362	-4.26826	0.208733	-1.13361	CCND1	cyclin D1	595	BC000076
205821_at	0.078478	0.0129	-2.72574	-3.11991	-1.13378	KLRC4-KLRK1///KLRK1	KLRC4-KLRK1 readthrough///killer cell lectin like receptor K1	100528032///22914	NM_007360
219054_at	0.076823	0.0124	-2.74248	-3.08628	-1.1343	NPR3	natriuretic peptide receptor 3	4883
227336_at	0.003188	3e-05	-5.33562	2.56228	-1.13452	DTX1	deltex E3 ubiquitin ligase 1	1840	AW576405
225812_at	0.020185	0.00133	-3.71646	-1.01556	-1.13518	FAM229B	family with sequence similarity 229 member B	619208	N36759
231684_at	0.078968	0.013	-2.72092	-3.12957	-1.13707	ANGPTL3	angiopoietin like 3	27329	AV659209
205657_at	0.022244	0.00157	-3.64518	-1.17237	-1.13795	HAAO	3-hydroxyanthranilate 3,4-dioxygenase	23498	NM_012205
1564139_at	0.007744	0.000235	-4.45189	0.617436	-1.1388	A2M-AS1	A2M antisense RNA 1 (head to head)	144571	AK056852
1569290_s_at	0.122034	0.0271	-2.38162	-3.78887	-1.14054	GRIA3	glutamate ionotropic receptor AMPA type subunit 3	2892	BC032004
210959_s_at	0.034063	0.00318	-3.34208	-1.83237	-1.14123	SRD5A1	steroid 5 alpha-reductase 1	6715	AF113128
204359_at	0.17086	0.0478	-2.10637	-4.28778	-1.14162	LOC100506718///FLRT2	uncharacterized LOC100506718///fibronectin leucine rich transmembrane protein 2	100506718///23768	NM_013231
231359_at	0.025501	0.00197	-3.5483	-1.38462	-1.14241	APOH	apolipoprotein H	350	AV648193
237515_at	0.064354	0.00919	-2.87748	-2.81194	-1.14287	TMEM56	transmembrane protein 56	148534	AA054642
234139_s_at	0.002444	1.68e-05	-5.59052	3.11081	-1.14428	LOC105378749	uncharacterized LOC105378749	105378749	AK023382
204264_at	0.002054	1.09e-05	-5.78127	3.51642	-1.14551	CPT2	carnitine palmitoyltransferase 2	1376	NM_000098
206293_at	0.091763	0.0168	-2.60451	-3.3606	-1.14623	SULT2A1	sulfotransferase family 2A member 1	6822	U08024
206093_x_at	0.036597	0.00359	-3.29008	-1.94423	-1.14679	TNXB///TNXA	tenascin XB///tenascin XA (pseudogene)	7148///7146
228056_s_at	0.00819	0.000265	-4.40044	0.502973	-1.14777	NAPSB	napsin B aspartic peptidase, pseudogene	256236
205682_x_at	0.159939	0.0425	-2.16391	-4.18652	-1.14986	APOM	apolipoprotein M	55937	NM_019101
200710_at	0.004334	6.72e-05	-4.98623	1.79992	-1.15197	ACADVL	acyl-CoA dehydrogenase, very long chain	37	NM_000018
223316_at	0.065439	0.00943	-2.86575	-2.83599	-1.15317	CCDC3	coiled-coil domain containing 3	83643	AL136562
211248_s_at	0.003304	3.24e-05	-5.30188	2.48915	-1.15352	CHRD	chordin	8646	AF283325
206872_at	0.052199	0.00648	-3.03252	-2.49055	-1.15414	SLC17A1	solute carrier family 17 member 1	6568	NM_005074
227719_at	0.066868	0.00976	-2.85078	-2.86662	-1.15519	SMAD9	SMAD family member 9	4093	AA934610
226750_at	0.018459	0.00114	-3.78071	-0.873851	-1.15602	LARP1B	La ribonucleoprotein domain family member 1B	55132	AI767732
209656_s_at	0.095646	0.018	-2.5716	-3.42505	-1.15637	TMEM47	transmembrane protein 47	83604	AL136550
210078_s_at	0.086134	0.0151	-2.65285	-3.26524	-1.15668	KCNAB1	potassium voltage-gated channel subfamily A member regulatory beta subunit 1	7881	L39833
204731_at	0.019186	0.00122	-3.75288	-0.935284	-1.15707	TGFBR3	transforming growth factor beta receptor 3	7049	NM_003243
228575_at	0.052345	0.00651	-3.03016	-2.49548	-1.15771	IL20RB	interleukin 20 receptor subunit beta	53833	AL578102
203786_s_at	0.078367	0.0128	-2.72746	-3.11646	-1.15786	TPD52L1	tumor protein D52-like 1	7164	NM_003287
203722_at	0.067258	0.00988	-2.84509	-2.87825	-1.16011	ALDH4A1	aldehyde dehydrogenase 4 family member A1	8659	NM_003748
220646_s_at	0.003928	4.96e-05	-5.1172	2.08696	-1.1606	KLRF1	killer cell lectin like receptor F1	51348	NM_016523
336_at	0.013294	0.000652	-4.01898	-0.345878	-1.16165	TBXA2R	thromboxane A2 receptor	6915	D38081
1552519_at	0.027679	0.00226	-3.48951	-1.51288	-1.16279	ACVR1C	activin A receptor type 1C	130399	NM_145259
231011_at	0.002054	1.1e-05	-5.77834	3.51024	-1.16296	LARP1B	La ribonucleoprotein domain family member 1B	55132
211440_x_at	0.034526	0.00326	-3.33186	-1.85438	-1.16296	CYP3A43	cytochrome P450 family 3 subfamily A member 43	64816	AF280110
205354_at	0.085861	0.015	-2.65533	-3.26033	-1.16409	GAMT	guanidinoacetate N-methyltransferase	2593	NM_000156
221552_at	0.008637	0.000293	-4.35741	0.407216	-1.16487	ABHD6	abhydrolase domain containing 6	57406	BC001698
209655_s_at	0.056137	0.00729	-2.98045	-2.59918	-1.16504	TMEM47	transmembrane protein 47	83604	AI803181
226492_at	0.132125	0.0308	-2.31967	-3.90424	-1.16639	SEMA6D	semaphorin 6D	80031	AL036088
243843_at	0.017305	0.00102	-3.82797	-0.769402	-1.16707	N4BP2L1	NEDD4 binding protein 2 like 1	90634	AI290606
1558549_s_at	0.169936	0.0474	-2.11008	-4.28131	-1.16936	VNN1	vanin 1	8876	BG120535
217626_at	0.091055	0.0166	-2.61045	-3.34893	-1.16956	AKR1C1	aldo-keto reductase family 1 member C1	1645	BF508244
208078_s_at	0.087259	0.0155	-2.64263	-3.28547	-1.16971	SIK1	salt inducible kinase 1	150094	NM_030751
243614_s_at	0.00775	0.000235	-4.45075	0.614897	-1.17043	PRODH2	proline dehydrogenase 2	58510	AW138125
202772_at	0.001856	7.54e-06	-5.94603	3.86314	-1.17045	HMGCL	3-hydroxymethyl-3-methylglutaryl-CoA lyase	3155	NM_000191
205305_at	0.072481	0.0112	-2.7872	-2.99601	-1.17114	FGL1	fibrinogen like 1	2267	NM_004467
204787_at	0.083845	0.0144	-2.67484	-3.22157	-1.1713	VSIG4	V-set and immunoglobulin domain containing 4	11326	NM_007268
213874_at	0.05634	0.00733	-2.97817	-2.60392	-1.17149	SERPINA4	serpin family A member 4	5267	NM_006215
235751_s_at	0.015057	0.000816	-3.92369	-0.557403	-1.17339	VMO1	vitelline membrane outer layer 1 homolog	284013
231672_at	0.009263	0.000338	-4.29734	0.273483	-1.1763	LOC100653086	uncharacterized LOC100653086	100653086	AV648327
219873_at	0.077384	0.0126	-2.73689	-3.09753	-1.17734	COLEC11	collectin subfamily member 11	78989	NM_024027
206856_at	0.003646	4.28e-05	-5.18056	2.2253	-1.17779	LILRB5	leukocyte immunoglobulin like receptor B5	10990	NM_006840
210619_s_at	0.074117	0.0116	-2.77137	-3.02805	-1.17918	HYAL1	hyaluronoglucosaminidase 1	3373	AF173154
228329_at	0.075801	0.0121	-2.75348	-3.06414	-1.17924	DAB1	DAB1, reelin adaptor protein	1600	AA700440
224801_at	0.0041	5.66e-05	-5.06003	1.96184	-1.17938	NDFIP2	Nedd4 family interacting protein 2	54602	AI655642
236141_at	0.097498	0.0186	-2.55761	-3.45232	-1.17952	HAND2-AS1	HAND2 antisense RNA 1 (head to head)	79804	AA156933
220753_s_at	0.039254	0.00403	-3.23978	-2.05198	-1.17962	CRYL1	crystallin lambda 1	51084	NM_015974
223427_s_at	0.037971	0.00381	-3.26439	-1.99931	-1.18056	EPB41L4B	erythrocyte membrane protein band 4.1 like 4B	54566	AB032179
230624_at	0.041894	0.00451	-3.19069	-2.15667	-1.18097	SLC25A27	solute carrier family 25 member 27	9481	AW779950
214910_s_at	0.171042	0.0478	-2.10553	-4.28925	-1.18115	APOM	apolipoprotein M	55937	AF161454
231701_s_at	0.006233	0.000145	-4.65805	1.07534	-1.18359	SHMT1	serine hydroxymethyltransferase 1	6470	AV648432
207300_s_at	0.150473	0.0382	-2.21604	-4.09335	-1.18438	F7	coagulation factor VII	2155	NM_000131
205303_at	0.027658	0.00226	-3.49034	-1.51106	-1.18467	KCNJ8	potassium voltage-gated channel subfamily J member 8	3764	BF514158
224391_s_at	0.024462	0.00184	-3.57771	-1.3203	-1.18647	SIAE	sialic acid acetylesterase	54414	AF303378
229567_at	0.004081	5.57e-05	-5.06692	1.97694	-1.18653	FITM1	fat storage inducing transmembrane protein 1	161247	AI742370
231897_at	0.022317	0.00158	-3.64269	-1.17784	-1.18817	PTGR1	prostaglandin reductase 1	22949
205083_at	0.088789	0.0159	-2.62959	-3.31124	-1.18957	AOX1	aldehyde oxidase 1	316	NM_001159
244385_at	0.045231	0.00512	-3.13579	-2.27319	-1.18999	KDM4C	lysine demethylase 4C	23081
205719_s_at	0.153525	0.0396	-2.19873	-4.12443	-1.19048	LOC101929036///PAH	uncharacterized LOC101929036///phenylalanine hydroxylase	101929036///5053	NM_000277
239065_at	0.031972	0.00285	-3.38944	-1.73009	-1.19074	DNAJC22	DnaJ heat shock protein family (Hsp40) member C22	79962	AA088446
225311_at	0.003423	3.66e-05	-5.24947	2.37534	-1.19123	IVD	isovaleryl-CoA dehydrogenase	3712	AA081349
201035_s_at	0.003323	3.28e-05	-5.2964	2.47726	-1.19136	HADH	hydroxyacyl-CoA dehydrogenase	3033	BC000306
205472_s_at	0.009995	0.000387	-4.24016	0.146174	-1.19176	DACH1	dachshund family transcription factor 1	1602	NM_004392
212187_x_at	0.132074	0.0308	-2.32004	-3.90355	-1.19265	PTGDS	prostaglandin D2 synthase	5730	NM_000954
213478_at	0.006186	0.000143	-4.6643	1.0892	-1.19289	KAZN	kazrin, periplakin interacting protein	23254	AB028949
236621_at	0.078367	0.0128	-2.72719	-3.11699	-1.19318	RPS27	ribosomal protein S27	6232	AV683684
207097_s_at	0.150473	0.0382	-2.21605	-4.09332	-1.19406	SLC17A2	solute carrier family 17 member 2	10246	NM_005835
204857_at	0.031489	0.00278	-3.40025	-1.70669	-1.1941	MAD1L1	MAD1 mitotic arrest deficient like 1	8379	NM_003550
206756_at	0.009118	0.000328	-4.30982	0.301253	-1.19422	CHST7	carbohydrate sulfotransferase 7	56548	NM_019886
206259_at	0.047106	0.00548	-3.10591	-2.33631	-1.19491	PROC	protein C, inactivator of coagulation factors Va and VIIIa	5624	NM_000312
238458_at	0.078023	0.0127	-2.73032	-3.11072	-1.19505	MICU3	mitochondrial calcium uptake family member 3	286097	AI868167
233403_x_at	0.036087	0.00352	-3.29899	-1.9251	-1.19729	TM6SF2	transmembrane 6 superfamily member 2	53345	AK026307
213509_x_at	0.098618	0.0189	-2.54885	-3.46938	-1.19935	CES2	carboxylesterase 2	8824
1569607_s_at	0.137122	0.0328	-2.29073	-3.95755	-1.19954	LOC102725051///LOC102723891///ANKRD20A4///ANKRD20A2///ANKRD20A3///ANKRD20A5P///ANKRD20A11P///ANKRD20A9P///ANKRD20A1	uncharacterized LOC102725051///ankyrin repeat domain-containing protein 20B-like///ankyrin repeat domain 20 family member A4///ankyrin repeat domain 20 family member A2///ankyrin repeat domain 20 family member A3///ankyrin repeat domain 20 family member A5, pseudogene///ankyrin repeat domain 20 family member A11, pseudogene///ankyrin repeat domain 20 family member A9, pseudogene///ankyrin repeat …	102725051///102723891///728747///441430///441425///440482///391267///284232///84210	BC016022
211442_x_at	0.081844	0.0138	-2.69367	-3.18407	-1.19966	CYP3A43	cytochrome P450 family 3 subfamily A member 43	64816	AF280111
226632_at	0.016263	0.000925	-3.87056	-0.675151	-1.20111	CYGB	cytoglobin	114757	AL513673
229430_at	0.044172	0.00493	-3.15204	-2.23876	-1.20457	C8orf46	chromosome 8 open reading frame 46	254778
202037_s_at	0.038727	0.00393	-3.25058	-2.0289	-1.20708	SFRP1	secreted frizzled related protein 1	6422	NM_003012
202830_s_at	0.00775	0.000235	-4.4509	0.615233	-1.20854	SLC37A4	solute carrier family 37 member 4	2542	NM_001467
229693_at	0.059282	0.008	-2.93932	-2.6845	-1.20929	TMEM220	transmembrane protein 220	388335	AI952836
238518_x_at	0.015185	0.000828	-3.91767	-0.570758	-1.2094	GLYCTK	glycerate kinase	132158	AI239772
244742_at	0.084357	0.0146	-2.66988	-3.23143	-1.21039	LOC101929036///PAH	uncharacterized LOC101929036///phenylalanine hydroxylase	101929036///5053
206264_at	0.095681	0.0181	-2.57131	-3.42562	-1.21133	GPLD1	glycosylphosphatidylinositol specific phospholipase D1	2822	L11702
215014_at	0.005239	0.000104	-4.79865	1.38658	-1.21164	KCND3	potassium voltage-gated channel subfamily D member 3	3752	AL512727
203355_s_at	0.03292	0.003	-3.36715	-1.77827	-1.21218	PSD3	pleckstrin and Sec7 domain containing 3	23362	NM_015310
239185_at	0.004059	5.42e-05	-5.07932	2.00407	-1.21348	ABCA9	ATP binding cassette subfamily A member 9	10350
213974_at	0.117136	0.0253	-2.4144	-3.72713	-1.21412	ADAMTSL3	ADAMTS like 3	57188	AB033059
212843_at	0.00815	0.000262	-4.4047	0.512448	-1.21752	NCAM1	neural cell adhesion molecule 1	4684
213800_at	0.042013	0.00454	-3.18865	-2.16102	-1.21786	CFH	complement factor H	3075	X04697
229125_at	0.081324	0.0137	-2.6988	-3.17383	-1.21821	KANK4	KN motif and ankyrin repeat domains 4	163782	AA456955
1552910_at	0.002124	1.21e-05	-5.73538	3.41925	-1.21917	SIGLEC11	sialic acid binding Ig like lectin 11	114132	NM_052884
203682_s_at	0.009354	0.000342	-4.29172	0.260963	-1.21918	IVD	isovaleryl-CoA dehydrogenase	3712	NM_002225
214506_at	0.001646	4.79e-06	-6.15059	4.28863	-1.2196	GPR182	G protein-coupled receptor 182	11318	NM_007264
206638_at	0.090184	0.0163	-2.61749	-3.33507	-1.22054	HTR2B	5-hydroxytryptamine receptor 2B	3357	NM_000867
201627_s_at	0.070024	0.0106	-2.81448	-2.94066	-1.22063	INSIG1	insulin induced gene 1	3638	NM_005542
220393_at	0.092185	0.0169	-2.60082	-3.36784	-1.22131	LGSN	lengsin, lens protein with glutamine synthetase domain	51557	NM_016571
201041_s_at	0.02329	0.00169	-3.61358	-1.24172	-1.22195	DUSP1	dual specificity phosphatase 1	1843	NM_004417
1568779_a_at	0.002428	1.66e-05	-5.59582	3.12214	-1.22199	ECM2	extracellular matrix protein 2	1842	AI473096
213592_at	0.059282	0.008	-2.93926	-2.68462	-1.22251	APLNR	apelin receptor	187	X89271
231587_at	0.012901	0.000615	-4.04369	-0.290967	-1.22282	APOC3	apolipoprotein C3	345	AV648385
214734_at	0.112518	0.0236	-2.44563	-3.66792	-1.22345	EXPH5	exophilin 5	23086	AB014524
228648_at	0.052485	0.00655	-3.0278	-2.50042	-1.22389	LRG1	leucine rich alpha-2-glycoprotein 1	116844
218931_at	0.019586	0.00126	-3.73873	-0.966484	-1.22447	RAB17	RAB17, member RAS oncogene family	64284	NM_022449
210942_s_at	0.003632	4.21e-05	-5.18861	2.24285	-1.22575	ST3GAL6	ST3 beta-galactoside alpha-2,3-sialyltransferase 6	10402	AB022918
201963_at	0.004238	6.3e-05	-5.01422	1.86138	-1.22622	ACSL1	acyl-CoA synthetase long-chain family member 1	2180	NM_001995
205382_s_at	0.03842	0.00389	-3.2558	-2.01771	-1.22627	CFD	complement factor D	1675	NM_001928
203658_at	0.007598	0.000226	-4.4691	0.655708	-1.22747	SLC25A20	solute carrier family 25 member 20	788	BC001689
1556123_a_at	0.022882	0.00164	-3.62549	-1.2156	-1.23042	RAB11B-AS1	RAB11B antisense RNA 1	100507567	CA431092
237328_at	0.019007	0.0012	-3.75993	-0.919722	-1.23047	C14orf105	chromosome 14 open reading frame 105	55195	AI927063
209712_at	0.016065	0.000906	-3.87914	-0.656148	-1.23064	SLC35D1	solute carrier family 35 member D1	23169	AI769637
240380_at	0.052378	0.00652	-3.02971	-2.49641	-1.23166	LOC728040	hCG1813624	728040	N63808
209607_x_at	0.006632	0.000166	-4.59834	0.942879	-1.23201	SLX1B-SULT1A4///SLX1A-SULT1A3///SULT1A4///SULT1A3	SLX1B-SULT1A4 readthrough (NMD candidate)///SLX1A-SULT1A3 readthrough (NMD candidate)///sulfotransferase family 1A member 4///sulfotransferase family 1A member 3	100526831///100526830///445329///6818	U08032
207203_s_at	0.008376	0.000278	-4.38014	0.457807	-1.23257	NR1I2	nuclear receptor subfamily 1 group I member 2	8856	AF061056
243562_at	0.172481	0.0485	-2.09869	-4.30116	-1.23337	KNG1	kininogen 1	3827
52940_at	0.007281	0.000203	-4.51418	0.755949	-1.23411	SIGIRR	single Ig and TIR domain containing	59307	AA085764
228825_at	0.03207	0.00287	-3.38745	-1.7344	-1.23435	PTGR1	prostaglandin reductase 1	22949	BE566894
229331_at	0.057344	0.00757	-2.96393	-2.63351	-1.23435	SPATA18	spermatogenesis associated 18	132671	AI559300
226785_at	0.002647	2.02e-05	-5.50908	2.93634	-1.23585	ATP11C	ATPase phospholipid transporting 11C	286410	BF475862
205649_s_at	0.084035	0.0145	-2.67318	-3.22488	-1.23625	FGA	fibrinogen alpha chain	2243	NM_000508
213279_at	0.041472	0.00444	-3.19821	-2.14067	-1.23818	DHRS1	dehydrogenase/reductase 1	115817	AL050217
200986_at	0.009187	0.000333	-4.30382	0.287898	-1.23859	SERPING1	serpin family G member 1	710	NM_000062
211737_x_at	0.069873	0.0105	-2.81624	-2.93706	-1.23861	PTN	pleiotrophin	5764	BC005916
1555539_at	0.014202	0.00073	-3.97065	-0.453201	-1.23989	SDS	serine dehydratase	10993	BC020750
218921_at	0.009227	0.000336	-4.30047	0.280453	-1.24051	SIGIRR	single Ig and TIR domain containing	59307	NM_021805
219820_at	0.012036	0.000543	-4.09649	-0.173564	-1.24065	SLC6A16	solute carrier family 6 member 16	28968	NM_014037
45288_at	0.005841	0.000128	-4.71111	1.19293	-1.24389	ABHD6	abhydrolase domain containing 6	57406	AA209239
1556167_at	0.141213	0.0343	-2.26803	-3.99911	-1.24485	MROH2A	maestro heat like repeat family member 2A	339766	BC042133
226745_at	0.008142	0.000262	-4.40548	0.514181	-1.24488	CYP4V2	cytochrome P450 family 4 subfamily V member 2	285440	AU146978
205757_at	0.041041	0.00436	-3.20612	-2.12382	-1.24644	ENTPD5	ectonucleoside triphosphate diphosphohydrolase 5	957	NM_001249
212724_at	0.023188	0.00168	-3.61699	-1.23424	-1.24743	RND3	Rho family GTPase 3	390	BG054844
238657_at	0.055502	0.00716	-2.98861	-2.58221	-1.2476	UBXN10	UBX domain protein 10	127733	T86344
203609_s_at	0.020657	0.00138	-3.70156	-1.04839	-1.24795	ALDH5A1	aldehyde dehydrogenase 5 family member A1	7915	NM_001080
206450_at	0.004204	6.12e-05	-5.02633	1.88795	-1.24807	DBH	dopamine beta-hydroxylase	1621	NM_000787
227690_at	0.024725	0.00187	-3.56983	-1.33753	-1.24896	GABRB3	gamma-aminobutyric acid type A receptor beta3 subunit	2562	BE502537
228855_at	0.03636	0.00355	-3.29492	-1.93384	-1.25028	NUDT7	nudix hydrolase 7	283927	AI927964
218983_at	0.007798	0.000238	-4.44638	0.605193	-1.25124	C1RL	complement C1r subcomponent like	51279	NM_016546
210888_s_at	0.058353	0.0078	-2.95064	-2.66106	-1.25186	ITIH1	inter-alpha-trypsin inhibitor heavy chain 1	3697	AF116713
209994_s_at	0.093324	0.0173	-2.59043	-3.38822	-1.25208	ABCB4///ABCB1	ATP binding cassette subfamily B member 4///ATP binding cassette subfamily B member 1	5244///5243	AF016535
210798_x_at	0.058518	0.00782	-2.94915	-2.66415	-1.25211	MASP2	mannan binding lectin serine peptidase 2	10747	AB008047
209447_at	0.0216	0.00148	-3.67066	-1.11638	-1.25265	SYNE1	spectrin repeat containing nuclear envelope protein 1	23345	AF043290
242239_at	0.014386	0.000748	-3.96057	-0.475584	-1.25286	NSUN6	NOP2/Sun RNA methyltransferase family member 6	221078	AW970888
219543_at	0.048748	0.00577	-3.08355	-2.38343	-1.25707	PBLD	phenazine biosynthesis like protein domain containing	64081	NM_022129
229160_at	0.083536	0.0143	-2.67744	-3.21642	-1.25864	MUM1L1	MUM1 like 1	139221	AI967987
209840_s_at	0.054097	0.00686	-3.00726	-2.54332	-1.25885	LRRN3	leucine rich repeat neuronal 3	54674
227062_at	0.165586	0.0453	-2.13265	-4.24175	-1.25939	MIR612///NEAT1	microRNA 612///nuclear paraspeckle assembly transcript 1 (non-protein coding)	693197///283131	AU155361
205304_s_at	0.030231	0.00261	-3.42835	-1.6458	-1.2594	KCNJ8	potassium voltage-gated channel subfamily J member 8	3764	NM_004982
222128_at	0.019633	0.00127	-3.73544	-0.973744	-1.26064	NSUN6	NOP2/Sun RNA methyltransferase family member 6	221078	U80764
226863_at	0.080008	0.0133	-2.71154	-3.14835	-1.2616	FAM110C	family with sequence similarity 110 member C	642273	AI674565
203615_x_at	0.011211	0.000479	-4.14986	-0.05482	-1.2623	SULT1A1	sulfotransferase family 1A member 1	6817	NM_001055
205876_at	0.016962	0.000992	-3.84069	-0.741263	-1.26321	LIFR	leukemia inhibitory factor receptor alpha	3977	NM_002310
219076_s_at	0.044825	0.00504	-3.14285	-2.25823	-1.26433	PXMP2	peroxisomal membrane protein 2	5827	NM_018663
205541_s_at	0.099898	0.0194	-2.539	-3.48849	-1.26751	GSPT2	G1 to S phase transition 2	23708	NM_018094
220794_at	0.121696	0.0269	-2.38392	-3.78456	-1.26822	GREM2	gremlin 2, DAN family BMP antagonist	64388	NM_022469
204621_s_at	0.160684	0.0429	-2.15918	-4.1949	-1.26836	NR4A2	nuclear receptor subfamily 4 group A member 2	4929	AI935096
210105_s_at	0.00516	0.000101	-4.81178	1.41559	-1.27028	FYN	FYN proto-oncogene, Src family tyrosine kinase	2534	M14333
237466_s_at	0.001306	1.6e-06	-6.65545	5.31358	-1.27268	HHIP	hedgehog interacting protein	64399	AW444502
226625_at	0.015584	0.000864	-3.8996	-0.610804	-1.27297	TGFBR3	transforming growth factor beta receptor 3	7049	AW193698
1555800_at	0.08167	0.0138	-2.69586	-3.17969	-1.273	ZNF385B	zinc finger protein 385B	151126	BC038422
201261_x_at	0.173942	0.0491	-2.09244	-4.31205	-1.27363	BGN	biglycan	633	BC002416
232224_at	0.041795	0.0045	-3.19238	-2.15307	-1.27449	MASP1	mannan binding lectin serine peptidase 1	5648	AI274095
226597_at	0.098651	0.019	-2.548	-3.47102	-1.275	REEP6	receptor accessory protein 6	92840	AI348159
204263_s_at	0.002545	1.83e-05	-5.55098	3.02619	-1.27537	CPT2	carnitine palmitoyltransferase 2	1376	M58581
224209_s_at	0.095063	0.0178	-2.57672	-3.41505	-1.2768	GDA	guanine deaminase	9615	AF019638
206606_at	0.066954	0.00979	-2.84925	-2.86975	-1.2777	LIPC	lipase C, hepatic type	3990	NM_000236
205773_at	0.017379	0.00103	-3.82497	-0.77605	-1.27782	CPEB3	cytoplasmic polyadenylation element binding protein 3	22849	NM_014912
214375_at	0.012848	0.000611	-4.04649	-0.284742	-1.27879	PPFIBP1	PPFIA binding protein 1	8496
231703_s_at	0.001488	3.59e-06	-6.28199	4.55891	-1.28011	ADH4	alcohol dehydrogenase 4 (class II), pi polypeptide	127	AV647973
205774_at	0.165578	0.0453	-2.13299	-4.24114	-1.28156	F12	coagulation factor XII	2161	NM_000505
230076_at	0.008017	0.000254	-4.41814	0.542359	-1.28159	PITPNM3	PITPNM family member 3	83394	BF063164
203854_at	0.042741	0.00467	-3.17616	-2.18756	-1.28189	CFI	complement factor I	3426	NM_000204
211569_s_at	0.004535	7.59e-05	-4.93379	1.68461	-1.2827	HADH	hydroxyacyl-CoA dehydrogenase	3033	AF001903
202025_x_at	0.002195	1.29e-05	-5.70556	3.35597	-1.28288	ACAA1	acetyl-CoA acyltransferase 1	30	NM_001607
209668_x_at	0.11085	0.023	-2.4577	-3.64491	-1.2838	CES2	carboxylesterase 2	8824	D50579
206539_s_at	0.027427	0.00222	-3.49752	-1.49543	-1.28529	CYP4F12	cytochrome P450 family 4 subfamily F member 12	66002	NM_023944
215299_x_at	0.007397	0.000212	-4.49573	0.714937	-1.28586	SULT1A1	sulfotransferase family 1A member 1	6817	U37025
201976_s_at	0.07606	0.0122	-2.75106	-3.06901	-1.28685	MYO10	myosin X	4651	NM_012334
206709_x_at	0.003265	3.17e-05	-5.31131	2.5096	-1.28721	GPT	glutamic--pyruvic transaminase	2875	NM_005309
227962_at	0.02351	0.00172	-3.60745	-1.25515	-1.28855	ACOX1	acyl-CoA oxidase 1	51	BF435852
218869_at	0.001838	7.14e-06	-5.97052	3.91437	-1.28942	MLYCD	malonyl-CoA decarboxylase	23417	NM_012213
230250_at	0.063866	0.00904	-2.8846	-2.79732	-1.28955	PTPRB	protein tyrosine phosphatase, receptor type B	5787	AI670852
201036_s_at	0.001488	3.37e-06	-6.31098	4.61821	-1.2897	HADH	hydroxyacyl-CoA dehydrogenase	3033	NM_005327
219562_at	0.068914	0.0103	-2.82673	-2.91571	-1.29253	RAB26	RAB26, member RAS oncogene family	25837	NM_014353
230425_at	0.008136	0.000261	-4.40653	0.516516	-1.29476	EPHB1	EPH receptor B1	2047	AI674183
226030_at	0.073795	0.0116	-2.7744	-3.02191	-1.29485	ACADSB	acyl-CoA dehydrogenase, short/branched chain	36	BE897866
228528_at	0.014903	0.000797	-3.93387	-0.534832	-1.2955	MIR29C///MIR29B2	microRNA 29c///microRNA 29b-2	407026///407025	AI927692
235567_at	0.033925	0.00316	-3.34527	-1.82548	-1.29638	RORA	RAR related orphan receptor A	6095
205075_at	0.095079	0.0179	-2.57632	-3.41583	-1.29704	SERPINF2	serpin family F member 2	5345	NM_000934
210553_x_at	0.012848	0.00061	-4.0468	-0.284053	-1.30036	LOC100507472///PCSK6	uncharacterized LOC100507472///proprotein convertase subtilisin/kexin type 6	100507472///5046	D28514
209343_at	0.040149	0.00421	-3.22112	-2.09183	-1.30084	EFHD1	EF-hand domain family member D1	80303	BC002449
212099_at	0.004096	5.64e-05	-5.06175	1.9656	-1.3015	RHOB	ras homolog family member B	388	AI263909
1566528_at	0.102495	0.0202	-2.51862	-3.52795	-1.30221	CUX2	cut like homeobox 2	23316	AL049919
211621_at	0.030157	0.00259	-3.43032	-1.64153	-1.30285	AR	androgen receptor	367	M73069
231591_at	0.001059	7.16e-07	-7.03538	6.05997	-1.30409	DMGDH	dimethylglycine dehydrogenase	29958	AV659897
209596_at	0.127309	0.0291	-2.34797	-3.85175	-1.30429	MXRA5	matrix remodeling associated 5	25878	AF245505
206702_at	0.0393	0.00404	-3.23851	-2.05469	-1.30583	TEK	TEK receptor tyrosine kinase	7010	NM_000459
220005_at	0.011917	0.000533	-4.1045	-0.155741	-1.30605	P2RY13	purinergic receptor P2Y13	53829
220032_at	0.002626	1.96e-05	-5.52082	2.96153	-1.30643	CPED1	cadherin like and PC-esterase domain containing 1	79974	NM_024913
1558603_at	0.025945	0.00202	-3.53694	-1.40942	-1.30654	PLGLB2	plasminogen-like B2	5342	AV688060
244407_at	0.030993	0.00271	-3.41201	-1.68123	-1.30661	CYP39A1	cytochrome P450 family 39 subfamily A member 1	51302	AI796334
221555_x_at	0.011753	0.00052	-4.11438	-0.133769	-1.30827	CDC14B	cell division cycle 14B	8555	AU145941
232025_at	0.001927	8.82e-06	-5.87582	3.71583	-1.30924	SYT7	synaptotagmin 7	9066	AF038535
214274_s_at	0.001488	3.53e-06	-6.29019	4.5757	-1.3098	ACAA1	acetyl-CoA acyltransferase 1	30
214889_at	0.037451	0.00372	-3.27456	-1.97752	-1.31117	FAM149A	family with sequence similarity 149 member A	25854	AL080065
214308_s_at	0.099463	0.0192	-2.54195	-3.48278	-1.31464	HGD	homogentisate 1,2-dioxygenase	3081
230143_at	0.002428	1.64e-05	-5.60097	3.13314	-1.31527	RNF165	ring finger protein 165	494470	BF433220
228055_at	0.004215	6.2e-05	-5.02116	1.87661	-1.31543	NAPSB	napsin B aspartic peptidase, pseudogene	256236
215563_s_at	0.04699	0.00544	-3.10911	-2.32958	-1.31544	MST1L	macrophage stimulating 1 like	11223	U28055
220084_at	0.008797	0.000309	-4.33565	0.358758	-1.31601	C14orf105	chromosome 14 open reading frame 105	55195	NM_018168
231702_at	0.012569	0.000585	-4.06444	-0.244839	-1.31613	TDO2	tryptophan 2,3-dioxygenase	6999	AV661348
230081_at	0.046115	0.00528	-3.12241	-2.30148	-1.31678	PLCXD3	phosphatidylinositol specific phospholipase C X domain containing 3	345557	AI694325
219803_at	0.121913	0.027	-2.38275	-3.78674	-1.31729	ANGPTL3	angiopoietin like 3	27329	NM_014495
227135_at	0.006978	0.000182	-4.56064	0.859181	-1.31772	NAAA	N-acylethanolamine acid amidase	27163	AI436803
206417_at	0.065121	0.00937	-2.86897	-2.82938	-1.31803	CNGA1	cyclic nucleotide gated channel alpha 1	1259	NM_000087
204844_at	0.112741	0.0237	-2.44426	-3.67052	-1.31907	ENPEP	glutamyl aminopeptidase	2028	L12468
1562718_at	0.012509	0.000581	-4.06777	-0.237435	-1.31924	LOC102724449	uncharacterized LOC102724449	102724449	BC041449
239270_at	0.037469	0.00372	-3.27415	-1.9784	-1.31978	PLCXD3	phosphatidylinositol specific phospholipase C X domain containing 3	345557	AL133721
209645_s_at	0.003371	3.49e-05	-5.26989	2.41972	-1.32265	ALDH1B1	aldehyde dehydrogenase 1 family member B1	219	NM_000692
224323_s_at	0.003429	3.72e-05	-5.24188	2.35883	-1.32281	MRO	maestro	83876	AB042647
204753_s_at	0.11933	0.0261	-2.3997	-3.75488	-1.32327	HLF	HLF, PAR bZIP transcription factor	3131
218717_s_at	0.007196	0.000197	-4.52646	0.783248	-1.32403	P3H2	prolyl 3-hydroxylase 2	55214	NM_018192
1562321_at	0.078023	0.0127	-2.73046	-3.11044	-1.32436	PDK4	pyruvate dehydrogenase kinase 4	5166	AL832708
221589_s_at	0.011309	0.000489	-4.14115	-0.0742046	-1.32463	ALDH6A1	aldehyde dehydrogenase 6 family member A1	4329
219778_at	0.107747	0.022	-2.48035	-3.6016	-1.32532	ZFPM2	zinc finger protein, FOG family member 2	23414	NM_012082
241694_at	0.031425	0.00277	-3.40133	-1.70437	-1.32601	PKHD1	polycystic kidney and hepatic disease 1 (autosomal recessive)	5314
216223_at	0.11504	0.0245	-2.42863	-3.7002	-1.32635	CPN2	carboxypeptidase N subunit 2	1370	J05158
231496_at	0.015667	0.00087	-3.89649	-0.617701	-1.32832	FCAMR	Fc fragment of IgA and IgM receptor	83953	AW028140
1552670_a_at	0.019092	0.00121	-3.75606	-0.928262	-1.33341	PPP1R3B	protein phosphatase 1 regulatory subunit 3B	79660	NM_024607
210095_s_at	0.053519	0.00674	-3.01504	-2.52708	-1.33376	IGFBP3	insulin like growth factor binding protein 3	3486	M31159
207883_s_at	0.05696	0.00749	-2.96844	-2.62415	-1.33472	TFR2	transferrin receptor 2	7036	NM_003227
220626_at	0.051149	0.00626	-3.04724	-2.45971	-1.33808	SERPINA10	serpin family A member 10	51156	NM_016186
204462_s_at	0.037276	0.00369	-3.2777	-1.9708	-1.33931	SLC16A2	solute carrier family 16 member 2	6567	NM_006517
231187_at	0.032215	0.00289	-3.38442	-1.74095	-1.33978	SLC28A1	solute carrier family 28 member 1	9154
221662_s_at	0.053766	0.00679	-3.01188	-2.53369	-1.34001	SLC22A7	solute carrier family 22 member 7	10864	AF210455
205326_at	0.009098	0.000327	-4.31161	0.30526	-1.34004	RAMP3	receptor (G protein-coupled) activity modifying protein 3	10268	NM_005856
202740_at	0.004849	8.68e-05	-4.87643	1.55826	-1.34115	ABHD14A-ACY1///ACY1	ABHD14A-ACY1 readthrough///aminoacylase 1	100526760///95	NM_000666
209542_x_at	0.048903	0.0058	-3.08112	-2.38856	-1.34193	IGF1	insulin like growth factor 1	3479	M29644
238625_at	0.082131	0.0139	-2.6903	-3.19078	-1.34324	C1orf168	chromosome 1 open reading frame 168	199920	AI452457
234980_at	0.026215	0.00205	-3.53066	-1.42315	-1.34381	TMEM56	transmembrane protein 56	148534	AI004375
207560_at	0.008095	0.000259	-4.41053	0.525421	-1.34459	SLC28A1	solute carrier family 28 member 1	9154	U62966
225573_at	0.002186	1.27e-05	-5.71188	3.3694	-1.34746	NPHP3-ACAD11///ACAD11///NPHP3	NPHP3-ACAD11 readthrough (NMD candidate)///acyl-CoA dehydrogenase family member 11///nephronophthisis 3 (adolescent)	100532724///84129///27031	AL518293
202861_at	0.009393	0.000345	-4.28802	0.252731	-1.34803	MIR6883///PER1	microRNA 6883///period circadian clock 1	102465532///5187	NM_002616
220383_at	0.049167	0.00585	-3.07723	-2.39674	-1.35093	ABCG5	ATP binding cassette subfamily G member 5	64240	NM_022436
228391_at	0.043707	0.00484	-3.16017	-2.22153	-1.35203	CYP4V2	cytochrome P450 family 4 subfamily V member 2	285440	AI916528
1555564_a_at	0.073872	0.0116	-2.77351	-3.02371	-1.3552	CFI	complement factor I	3426	BC020718
1553062_at	0.009451	0.00035	-4.28247	0.240376	-1.35583	MOGAT1	monoacylglycerol O-acyltransferase 1	116255	NM_058165
235201_at	0.05941	0.00803	-2.93743	-2.68842	-1.35671	FOXP2	forkhead box P2	93986	AW167727
205769_at	0.01921	0.00122	-3.7521	-0.936993	-1.35863	SLC27A2	solute carrier family 27 member 2	11001	NM_003645
1556168_s_at	0.110529	0.0229	-2.46108	-3.63847	-1.35911	MROH2A	maestro heat like repeat family member 2A	339766	BC042133
202366_at	0.005483	0.000113	-4.76192	1.30537	-1.35931	ACADS	acyl-CoA dehydrogenase, C-2 to C-3 short chain	35	NM_000017
217232_x_at	0.100527	0.0196	-2.53439	-3.49744	-1.35949	HBB	hemoglobin subunit beta	3043	AF059180
1552568_at	0.105591	0.0212	-2.49629	-3.57099	-1.35963	RTP3	receptor transporter protein 3	83597	NM_031440
221556_at	0.01207	0.000547	-4.0932	-0.180884	-1.35976	CDC14B	cell division cycle 14B	8555	BF792631
240024_at	0.022063	0.00154	-3.65354	-1.15401	-1.35998	SEC14L2	SEC14 like lipid binding 2	23541	AI571796
205355_at	0.028666	0.00239	-3.46575	-1.56459	-1.36048	ACADSB	acyl-CoA dehydrogenase, short/branched chain	36	NM_001609
205082_s_at	0.121087	0.0267	-2.38888	-3.77523	-1.36101	AOX1	aldehyde oxidase 1	316	AB046692
218504_at	0.001533	4.05e-06	-6.22668	4.44544	-1.3619	FAHD2A	fumarylacetoacetate hydrolase domain containing 2A	51011	NM_016044
217504_at	0.052163	0.00647	-3.03315	-2.48923	-1.36275	ABCA6	ATP binding cassette subfamily A member 6	23460	AA099357
205073_at	0.004204	6.04e-05	-5.0326	1.90171	-1.36323	CYP2J2	cytochrome P450 family 2 subfamily J member 2	1573	NM_000775
211715_s_at	0.076939	0.0125	-2.74072	-3.08982	-1.36376	BDH1	3-hydroxybutyrate dehydrogenase, type 1	622	BC005844
211577_s_at	0.031313	0.00276	-3.40437	-1.69778	-1.36378	IGF1	insulin like growth factor 1	3479	M37484
201425_at	0.006403	0.000154	-4.63271	1.01914	-1.36392	ALDH2	aldehyde dehydrogenase 2 family (mitochondrial)	217	NM_000690
205189_s_at	0.005054	9.61e-05	-4.83258	1.46152	-1.3641	FANCC	Fanconi anemia complementation group C	2176	NM_000136
213265_at	0.009614	0.00036	-4.27082	0.21444	-1.36419	PGA4///PGA3///PGA5	pepsinogen 4, group I (pepsinogen A)///pepsinogen 3, group I (pepsinogen A)///pepsinogen 5, group I (pepsinogen A)	643847///643834///5222
226167_at	0.027644	0.00225	-3.49085	-1.50996	-1.3643	SYT7	synaptotagmin 7	9066	AA633076
210889_s_at	0.10208	0.0201	-2.52194	-3.52154	-1.36508	FCGR2B	Fc fragment of IgG receptor IIb	2213	M31933
1556919_at	0.024498	0.00184	-3.57669	-1.32252	-1.36517	LEPR	leptin receptor	3953	BC035120
214864_s_at	0.006267	0.000147	-4.65238	1.06278	-1.36644	GRHPR	glyoxylate and hydroxypyruvate reductase	9380
205913_at	0.007703	0.000232	-4.4564	0.627465	-1.36695	PLIN1	perilipin 1	5346	NM_002666
225207_at	0.012345	0.000567	-4.07771	-0.215333	-1.36762	PDK4	pyruvate dehydrogenase kinase 4	5166	AV707102
211922_s_at	0.029778	0.00254	-3.43992	-1.62069	-1.36774	CAT	catalase	847	AY028632
243894_at	0.024852	0.00189	-3.56527	-1.34751	-1.37172	SLC41A2	solute carrier family 41 member 2	84102	BG169689
1563160_at	0.012274	0.000562	-4.0817	-0.206462	-1.372	F11	coagulation factor XI	2160	BC020617
225616_at	0.002195	1.31e-05	-5.69953	3.34316	-1.37202	SPRYD4	SPRY domain containing 4	283377	AI570493
207122_x_at	0.003368	3.41e-05	-5.2802	2.4421	-1.37294	SULT1A2	sulfotransferase family 1A member 2	6799	NM_001054
225557_at	0.005377	0.000108	-4.7817	1.34912	-1.373	CSRNP1	cysteine and serine rich nuclear protein 1	64651	AI091372
227055_at	0.012628	0.00059	-4.06094	-0.252607	-1.37468	METTL7B	methyltransferase like 7B	196410	AI827972
213695_at	0.052936	0.00663	-3.02208	-2.51239	-1.37518	PON3	paraoxonase 3	5446	L48516
221833_at	0.027533	0.00224	-3.49412	-1.50283	-1.37559	LOC100507577///LONP2///SIAH1	uncharacterized LOC100507577///lon peptidase 2, peroxisomal///siah E3 ubiquitin protein ligase 1	100507577///83752///6477
226181_at	0.001646	5.18e-06	-6.11502	4.21505	-1.37564	TUBE1	tubulin epsilon 1	51175	AI613127
205756_s_at	0.004215	6.21e-05	-5.02008	1.87425	-1.37653	F8	coagulation factor VIII	2157	NM_000132
201347_x_at	0.00775	0.000236	-4.45006	0.613366	-1.37801	GRHPR	glyoxylate and hydroxypyruvate reductase	9380	NM_012203
229019_at	0.069313	0.0104	-2.82228	-2.92478	-1.37935	ZNF385B	zinc finger protein 385B	151126	AI694320
223623_at	0.078921	0.013	-2.72136	-3.12869	-1.38192	C2orf40	chromosome 2 open reading frame 40	84417	AF325503
206256_at	0.119	0.0259	-2.40269	-3.74925	-1.38201	CPN1	carboxypeptidase N subunit 1	1369	NM_001308
210063_at	0.003114	2.84e-05	-5.35899	2.61285	-1.38286	SARDH	sarcosine dehydrogenase	1757	AF162428
205042_at	0.045231	0.00512	-3.13583	-2.27309	-1.38348	GNE	glucosamine (UDP-N-acetyl)-2-epimerase/N-acetylmannosamine kinase	10020	NM_005476
209711_at	0.024739	0.00188	-3.56898	-1.33941	-1.38508	SLC35D1	solute carrier family 35 member D1	23169	N80922
229839_at	0.042707	0.00466	-3.17724	-2.18527	-1.38526	SCARA5	scavenger receptor class A member 5	286133	AI799784
207298_at	0.135654	0.0322	-2.29886	-3.94261	-1.38846	SLC17A3	solute carrier family 17 member 3	10786	NM_006632
213905_x_at	0.16665	0.0458	-2.12754	-4.25071	-1.38877	BGN	biglycan	633
238018_at	0.043506	0.00481	-3.16335	-2.21478	-1.38912	FAM150B	family with sequence similarity 150 member B	285016	BF449053
219791_s_at	0.014877	0.000792	-3.93628	-0.52947	-1.39149	HAND2-AS1	HAND2 antisense RNA 1 (head to head)	79804	NR_003679
219737_s_at	0.074315	0.0117	-2.76882	-3.03318	-1.3916	PCDH9	protocadherin 9	5101
207345_at	0.035357	0.0034	-3.31306	-1.89485	-1.39164	FST	follistatin	10468	NM_006350
1555175_a_at	0.055313	0.00711	-2.99155	-2.57608	-1.39226	PBLD	phenazine biosynthesis like protein domain containing	64081	BC009738
208022_s_at	0.007431	0.000214	-4.49087	0.704133	-1.39306	CDC14B	cell division cycle 14B	8555	NM_003671
214064_at	0.12099	0.0266	-2.38966	-3.77378	-1.39381	TF	transferrin	7018
228770_at	0.001306	1.66e-06	-6.63703	5.27684	-1.39575	GPR146	G protein-coupled receptor 146	115330	BE645027
210233_at	0.09947	0.0192	-2.54185	-3.48296	-1.39685	IL1RAP	interleukin 1 receptor accessory protein	3556	AF167343
230329_s_at	0.001379	2.07e-06	-6.53588	5.07419	-1.39712	NUDT6	nudix hydrolase 6	11162
214420_s_at	0.007907	0.000246	-4.43185	0.572867	-1.39876	CYP2C9	cytochrome P450 family 2 subfamily C member 9	1559	AV657878
203235_at	0.000945	1.11e-07	-7.95533	7.77478	-1.39909	THOP1	thimet oligopeptidase 1	7064	NM_003249
216600_x_at	0.002986	2.6e-05	-5.39871	2.6987	-1.40085	ALDOB	aldolase, fructose-bisphosphate B	229
210215_at	0.042972	0.00471	-3.17258	-2.19517	-1.4023	TFR2	transferrin receptor 2	7036	AF067864
1552440_at	0.001488	2.91e-06	-6.37763	4.7541	-1.40242	GPR182	G protein-coupled receptor 182	11318	BC034761
216308_x_at	0.007202	0.000198	-4.52533	0.780724	-1.40264	GRHPR	glyoxylate and hydroxypyruvate reductase	9380
204755_x_at	0.094856	0.0178	-2.57822	-3.41212	-1.40343	HLF	HLF, PAR bZIP transcription factor	3131	M95585
206065_s_at	0.093313	0.0173	-2.59067	-3.38775	-1.40438	DPYS	dihydropyrimidinase	1807	NM_001385
211385_x_at	0.004447	7.12e-05	-4.96117	1.74485	-1.40548	SULT1A2	sulfotransferase family 1A member 2	6799	U28169
206527_at	0.002428	1.65e-05	-5.5979	3.12659	-1.40567	ABAT	4-aminobutyrate aminotransferase	18	NM_000663
216320_x_at	0.004181	5.93e-05	-5.04048	1.91899	-1.40593	MST1	macrophage stimulating 1	4485	U37055
205768_s_at	0.019315	0.00123	-3.74881	-0.944268	-1.40612	SLC27A2	solute carrier family 27 member 2	11001	NM_003645
201625_s_at	0.04545	0.00515	-3.1329	-2.2793	-1.40659	INSIG1	insulin induced gene 1	3638
230318_at	0.007302	0.000204	-4.51147	0.749923	-1.4067	SERPINA1	serpin family A member 1	5265	T62088
235129_at	0.068501	0.0102	-2.83191	-2.90516	-1.40718	PPP1R1A	protein phosphatase 1 regulatory inhibitor subunit 1A	5502	BF510098
223721_s_at	0.076823	0.0124	-2.74253	-3.08619	-1.40847	DNAJC12	DnaJ heat shock protein family (Hsp40) member C12	56521	AF176013
208561_at	0.012848	0.000611	-4.04625	-0.285265	-1.40891	ABCC9	ATP binding cassette subfamily C member 9	10060	NM_020297
206878_at	0.056937	0.00748	-2.96884	-2.6233	-1.41117	DAO	D-amino acid oxidase	1610	NM_001917
1555801_s_at	0.080904	0.0135	-2.70278	-3.16588	-1.41249	ZNF385B	zinc finger protein 385B	151126	BC038422
205614_x_at	0.003004	2.65e-05	-5.38896	2.67764	-1.41337	MST1	macrophage stimulating 1	4485	NM_020998
204845_s_at	0.078556	0.0129	-2.72489	-3.12161	-1.41498	ENPEP	glutamyl aminopeptidase	2028	NM_001977
228325_at	0.02275	0.00163	-3.62914	-1.20757	-1.41504	SPIDR	scaffolding protein involved in DNA repair	23514	AI363213
204836_at	0.093894	0.0175	-2.58571	-3.39747	-1.41525	GLDC	glycine decarboxylase	2731	NM_000170
241525_at	0.001119	8.93e-07	-6.9304	5.85593	-1.4163	LOC200772	uncharacterized LOC200772	200772	AV700191
224724_at	0.061531	0.00852	-2.91142	-2.74213	-1.41807	SULF2	sulfatase 2	55959
213931_at	0.037968	0.00381	-3.26464	-1.99878	-1.42129	ID2B///ID2	inhibitor of DNA binding 2B, HLH protein (pseudogene)///inhibitor of DNA binding 2, HLH protein	84099///3398
238752_at	0.151333	0.0386	-2.21161	-4.10132	-1.42204	GPLD1	glycosylphosphatidylinositol specific phospholipase D1	2822	AA780295
222043_at	0.025287	0.00194	-3.55398	-1.3722	-1.4233	CLU	clusterin	1191
1555229_a_at	0.067105	0.00982	-2.8478	-2.87272	-1.42454	C1S	complement component 1, s subcomponent	716	BC007010
213920_at	0.114059	0.0242	-2.4355	-3.68717	-1.42526	CUX2	cut like homeobox 2	23316	AB006631
213362_at	0.000945	2e-07	-7.65753	7.23415	-1.42564	PTPRD	protein tyrosine phosphatase, receptor type D	5789	N73931
206386_at	0.075482	0.012	-2.75685	-3.05734	-1.42629	SERPINA7	serpin family A member 7	6906	NM_000354
210301_at	0.010048	0.000391	-4.23515	0.135026	-1.42949	XDH	xanthine dehydrogenase	7498	U06117
209305_s_at	0.002647	2.02e-05	-5.50903	2.93623	-1.42982	GADD45B	growth arrest and DNA damage inducible beta	4616	AF078077
215129_at	0.043666	0.00483	-3.16109	-2.21956	-1.43124	PIK3C2G	phosphatidylinositol-4-phosphate 3-kinase catalytic subunit type 2 gamma	5288	AJ000008
220224_at	0.065337	0.00942	-2.86666	-2.83412	-1.43151	HAO1	hydroxyacid oxidase 1	54363	NM_017545
202465_at	0.012532	0.000583	-4.06635	-0.24058	-1.43174	PCOLCE	procollagen C-endopeptidase enhancer	5118	NM_002593
221834_at	0.015962	0.000895	-3.88427	-0.644785	-1.43175	LOC100507577///LONP2	uncharacterized LOC100507577///lon peptidase 2, peroxisomal	100507577///83752	AV700132
206354_at	0.015926	0.000891	-3.88619	-0.640517	-1.43595	SLCO1B3	solute carrier organic anion transporter family member 1B3	28234	NM_019844
219230_at	0.056494	0.00736	-2.97629	-2.60782	-1.43752	TMEM100	transmembrane protein 100	55273	NM_018286
224339_s_at	0.007712	0.000233	-4.45442	0.623067	-1.43995	ANGPTL1	angiopoietin like 1	9068	AB056476
206177_s_at	0.15096	0.0384	-2.21337	-4.09814	-1.44168	ARG1	arginase 1	383	NM_000045
210366_at	0.069294	0.0104	-2.82253	-2.92427	-1.44198	SLCO1B1	solute carrier organic anion transporter family member 1B1	10599	AB026257
205478_at	0.120741	0.0265	-2.39111	-3.77105	-1.44211	PPP1R1A	protein phosphatase 1 regulatory inhibitor subunit 1A	5502	NM_006741
219195_at	0.05683	0.00745	-2.97077	-2.6193	-1.4428	PPARGC1A	PPARG coactivator 1 alpha	10891	NM_013261
213306_at	0.013097	0.000637	-4.0289	-0.323822	-1.44332	MPDZ	multiple PDZ domain crumbs cell polarity complex component	8777	AA917899
206140_at	0.034879	0.00333	-3.32293	-1.87362	-1.44393	LHX2	LIM homeobox 2	9355	NM_004789
217583_at	0.101719	0.02	-2.52465	-3.51628	-1.44503	LOC101929036///PAH	uncharacterized LOC101929036///phenylalanine hydroxylase	101929036///5053	BG433489
209116_x_at	0.115398	0.0246	-2.42624	-3.70473	-1.44601	HBB	hemoglobin subunit beta	3043	M25079
201328_at	0.001789	6.85e-06	-5.98885	3.95266	-1.44606	ETS2	ETS proto-oncogene 2, transcription factor	2114	AL575509
215103_at	0.074541	0.0118	-2.76656	-3.03776	-1.44658	CYP2C18	cytochrome P450 family 2 subfamily C member 18	1562
205043_at	0.123357	0.0275	-2.37378	-3.80357	-1.44752	CFTR	cystic fibrosis transmembrane conductance regulator	1080	NM_000492
211458_s_at	0.007431	0.000214	-4.49202	0.706675	-1.44924	GABARAPL3///GABARAPL1	GABA type A receptor associated protein like 3 pseudogene///GABA type A receptor associated protein like 1	23766///23710	AF180519
206226_at	0.134276	0.0316	-2.30748	-3.92675	-1.4495	HRG	histidine rich glycoprotein	3273	NM_000412
213684_s_at	0.014919	0.000801	-3.93177	-0.539486	-1.45142	PDLIM5	PDZ and LIM domain 5	10611	BF671400
218552_at	0.00636	0.000151	-4.63913	1.03339	-1.45161	ECHDC2	enoyl-CoA hydratase domain containing 2	55268	NM_018281
235299_at	0.019833	0.00129	-3.72888	-0.9882	-1.45173	SLC41A2	solute carrier family 41 member 2	84102	AI769269
204818_at	0.051227	0.00628	-3.04627	-2.46175	-1.45241	HSD17B2	hydroxysteroid 17-beta dehydrogenase 2	3294	NM_002153
223660_at	0.041874	0.00451	-3.19104	-2.15592	-1.45367	ADORA3	adenosine A3 receptor	140	AF226731
244627_at	0.013044	0.000631	-4.03238	-0.316101	-1.45606	TKFC	triokinase and FMN cyclase	26007	BE300882
213380_x_at	0.003632	4.23e-05	-5.18664	2.23856	-1.45821	LOC102724562///MST1L///MST1P2///MST1	macrophage stimulating 1 pseudogene///macrophage stimulating 1 like///macrophage stimulating 1 pseudogene 2///macrophage stimulating 1	102724562///11223///11209///4485
202145_at	0.018259	0.00112	-3.7904	-0.852445	-1.45917	LY6E	lymphocyte antigen 6 complex, locus E	4061	NM_002346
242375_x_at	0.101782	0.02	-2.52424	-3.51709	-1.46087	LOC101929036///PAH	uncharacterized LOC101929036///phenylalanine hydroxylase	101929036///5053	AI796189
212143_s_at	0.052135	0.00646	-3.03355	-2.48837	-1.46506	IGFBP3	insulin like growth factor binding protein 3	3486	BF340228
213355_at	0.001646	5.3e-06	-6.10472	4.19371	-1.46946	ST3GAL6	ST3 beta-galactoside alpha-2,3-sialyltransferase 6	10402	AI989567
209821_at	0.092839	0.0171	-2.59529	-3.37871	-1.47155	IL33	interleukin 33	90865	AB024518
226859_at	0.006388	0.000153	-4.63499	1.02421	-1.4716	DNAJC25-GNG10///DNAJC25	DNAJC25-GNG10 readthrough///DnaJ heat shock protein family (Hsp40) member C25	552891///548645	AI765321
1559618_at	0.001927	8.79e-06	-5.87695	3.71821	-1.47619	LOC100129447	uncharacterized LOC100129447	100129447	BQ188678
242750_at	0.006403	0.000153	-4.6331	1.02003	-1.47728	MMAA	methylmalonic aciduria (cobalamin deficiency) cblA type	166785	AA678047
217073_x_at	0.075715	0.0121	-2.75409	-3.0629	-1.4777	APOA1	apolipoprotein A1	335	X02162
211491_at	0.003304	3.23e-05	-5.30321	2.49203	-1.47828	ADRA1A	adrenoceptor alpha 1A	148	D32202
227081_at	0.008612	0.000292	-4.35982	0.412572	-1.47835	DNALI1	dynein axonemal light intermediate chain 1	7802	AW299538
235199_at	0.01207	0.000548	-4.09271	-0.181968	-1.47944	RNF125	ring finger protein 125	54941	AI969697
237248_at	0.035331	0.0034	-3.31359	-1.8937	-1.4801	PDE11A	phosphodiesterase 11A	50940	AI919276
1554830_a_at	0.004394	6.98e-05	-4.97028	1.76486	-1.48077	STEAP3	STEAP3 metalloreductase	55240	AF262322
214180_at	0.003394	3.56e-05	-5.26119	2.40081	-1.48159	MAN1C1	mannosidase alpha class 1C member 1	57134	AW340588
211110_s_at	0.032285	0.0029	-3.38225	-1.74565	-1.48437	AR	androgen receptor	367	AF162704
210565_at	0.000945	1.32e-07	-7.86904	7.61955	-1.48467	GCGR	glucagon receptor	2642	U03469
211696_x_at	0.089202	0.016	-2.62577	-3.31875	-1.48674	HBB	hemoglobin subunit beta	3043	AF349114
219564_at	0.046032	0.00526	-3.12361	-2.29894	-1.48943	KCNJ16	potassium voltage-gated channel subfamily J member 16	3773	NM_018658
204450_x_at	0.07773	0.0127	-2.73329	-3.10475	-1.49006	APOA1	apolipoprotein A1	335	NM_000039
207819_s_at	0.060501	0.00828	-2.92386	-2.71646	-1.49034	ABCB4	ATP binding cassette subfamily B member 4	5244	NM_000443
201508_at	0.006267	0.000146	-4.65271	1.06352	-1.49383	IGFBP4	insulin like growth factor binding protein 4	3487	NM_001552
225212_at	0.004299	6.62e-05	-4.99281	1.81437	-1.49756	SLC25A25	solute carrier family 25 member 25	114789	BC005163
213626_at	0.004204	6.1e-05	-5.02771	1.89099	-1.49914	CBR4	carbonyl reductase 4	84869	AL049442
227550_at	0.031327	0.00276	-3.40408	-1.69842	-1.4995	GFRA1	GDNF family receptor alpha 1	2674	AW242720
235049_at	0.007202	0.000198	-4.52386	0.777452	-1.49955	ADCY1	adenylate cyclase 1	107
206344_at	0.02101	0.00141	-3.69057	-1.07257	-1.50144	PON1	paraoxonase 1	5444	U53784
1569555_at	0.025403	0.00196	-3.55139	-1.37787	-1.5017	GDA	guanine deaminase	9615	BC012859
229819_at	0.059767	0.00812	-2.93285	-2.69789	-1.50171	A1BG	alpha-1-B glycoprotein	1
235570_at	0.044736	0.00503	-3.14386	-2.2561	-1.50818	RBMS3	RNA binding motif single stranded interacting protein 3	27303	AW298235
243296_at	0.034701	0.0033	-3.3265	-1.86593	-1.51057	NAMPT	nicotinamide phosphoribosyltransferase	10135	AA873350
206979_at	0.026422	0.00208	-3.52573	-1.4339	-1.51143	C8B	complement component 8, beta polypeptide	732	NM_000066
209301_at	0.007955	0.000251	-4.42361	0.554529	-1.51192	CA2	carbonic anhydrase 2	760	M36532
203354_s_at	0.034659	0.00329	-3.32744	-1.86391	-1.51428	PSD3	pleckstrin and Sec7 domain containing 3	23362	AW117368
239183_at	0.001838	7.31e-06	-5.95973	3.89181	-1.51477	ANGPTL1	angiopoietin like 1	9068	W67461
200708_at	0.004592	7.81e-05	-4.92166	1.6579	-1.51527	GOT2	glutamic-oxaloacetic transaminase 2	2806	NM_002080
203372_s_at	0.031835	0.00284	-3.3919	-1.72476	-1.5154	SOCS2	suppressor of cytokine signaling 2	8835	AB004903
203373_at	0.018995	0.0012	-3.76082	-0.917765	-1.51614	SOCS2	suppressor of cytokine signaling 2	8835	NM_003877
209977_at	0.077447	0.0126	-2.73626	-3.09878	-1.51864	PLG	plasminogen	5340	M74220
218285_s_at	0.003806	4.64e-05	-5.14585	2.14955	-1.52133	BDH2	3-hydroxybutyrate dehydrogenase, type 2	56898	NM_020139
208126_s_at	0.066889	0.00977	-2.85031	-2.86758	-1.52313	CYP2C18	cytochrome P450 family 2 subfamily C member 18	1562	NM_000772
208088_s_at	0.091779	0.0168	-2.60437	-3.36088	-1.52479	CFHR5	complement factor H related 5	81494	NM_030787
239492_at	0.024202	0.00181	-3.58478	-1.30481	-1.5276	SEC14L4	SEC14 like lipid binding 4	284904	R12499
216696_s_at	0.010398	0.000418	-4.20686	0.0720461	-1.52809	PRODH2	proline dehydrogenase 2	58510
229491_at	0.004204	6.11e-05	-5.02719	1.88983	-1.53095	SLC9B2	solute carrier family 9 member B2	133308	BF433180
220479_at	0.04393	0.00489	-3.15616	-2.23002	-1.53114	CPS1-IT1	CPS1 intronic transcript 1	29034
241114_s_at	0.053617	0.00676	-3.01362	-2.53005	-1.53326	ACAA2	acetyl-CoA acyltransferase 2	10449	AI261357
213929_at	0.097183	0.0185	-2.55976	-3.44813	-1.53538	EXPH5	exophilin 5	23086	AL050204
212226_s_at	0.004394	6.95e-05	-4.97169	1.76797	-1.53541	PLPP3	phospholipid phosphatase 3	8613
217047_s_at	0.0195	0.00125	-3.74183	-0.959656	-1.53599	FAM13A	family with sequence similarity 13 member A	10144	AK027138
1561336_at	0.005057	9.69e-05	-4.82908	1.4538	-1.53709	DNASE1L3	deoxyribonuclease 1 like 3	1776	CA449306
228256_s_at	0.0392	0.00402	-3.241	-2.04937	-1.53729	EPB41L4A	erythrocyte membrane protein band 4.1 like 4A	64097	AU144565
218162_at	0.039736	0.00413	-3.22902	-2.07496	-1.53824	OLFML3	olfactomedin like 3	56944	NM_020190
207537_at	0.004535	7.61e-05	-4.93291	1.68267	-1.54005	PFKFB1	6-phosphofructo-2-kinase/fructose-2,6-biphosphatase 1	5207	NM_002625
222666_s_at	0.004707	8.19e-05	-4.90137	1.61323	-1.54015	RCL1	RNA terminal phosphate cyclase like 1	10171	BC001025
236217_at	0.003837	4.72e-05	-5.13903	2.13467	-1.54031	SLC31A1	solute carrier family 31 member 1	1317
231483_at	0.084405	0.0146	-2.66887	-3.23345	-1.54109	LOC100505985	uncharacterized LOC100505985	100505985	AI631993
211355_x_at	0.020416	0.00135	-3.7095	-1.03089	-1.54179	LEPROT///LEPR	leptin receptor overlapping transcript///leptin receptor	54741///3953	U52914
204607_at	0.091262	0.0166	-2.6089	-3.35199	-1.54411	HMGCS2	3-hydroxy-3-methylglutaryl-CoA synthase 2	3158	NM_005518
241703_at	0.075448	0.012	-2.7573	-3.05644	-1.545	RUNDC3B	RUN domain containing 3B	154661	AI928037
231705_at	0.005216	0.000103	-4.80324	1.39671	-1.5464	RIDA	reactive intermediate imine deaminase A homolog	10247	AV654263
204606_at	0.047904	0.00562	-3.09461	-2.36015	-1.54798	CCL21	C-C motif chemokine ligand 21	6366	NM_002989
208131_s_at	0.089679	0.0162	-2.6213	-3.32756	-1.54887	PTGIS	prostaglandin I2 (prostacyclin) synthase	5740	NM_000961
209304_x_at	0.002195	1.31e-05	-5.69886	3.34173	-1.5496	GADD45B	growth arrest and DNA damage inducible beta	4616	AF087853
1558815_at	0.062153	0.00866	-2.90397	-2.75749	-1.55257	SORBS2	sorbin and SH3 domain containing 2	8470	BC035329
219410_at	0.030103	0.00258	-3.43243	-1.63696	-1.55419	TMEM45A	transmembrane protein 45A	55076	NM_018004
218688_at	0.034332	0.00323	-3.33624	-1.84496	-1.55625	TKFC	triokinase and FMN cyclase	26007	NM_015533
214890_s_at	0.022165	0.00156	-3.6492	-1.16354	-1.55711	FAM149A	family with sequence similarity 149 member A	25854	AL080065
214424_s_at	0.001488	3e-06	-6.36474	4.72788	-1.55725	ALDOB	aldolase, fructose-bisphosphate B	229	AV650852
232138_at	0.024082	0.00179	-3.58985	-1.29372	-1.55776	MBNL2	muscleblind like splicing regulator 2	10150	AW276914
207773_x_at	0.030487	0.00264	-3.42268	-1.65811	-1.55776	CYP3A43	cytochrome P450 family 3 subfamily A member 43	64816	NM_022820
204998_s_at	0.107053	0.0217	-2.48527	-3.59217	-1.55807	ATF5	activating transcription factor 5	22809	NM_012068
203509_at	0.003154	2.91e-05	-5.34804	2.58916	-1.56041	SORL1	sortilin related receptor 1	6653	NM_003105
31835_at	0.069214	0.0104	-2.82354	-2.92221	-1.56093	HRG	histidine rich glycoprotein	3273	M13149
209459_s_at	0.032644	0.00296	-3.37407	-1.76332	-1.5616	ABAT	4-aminobutyrate aminotransferase	18	AF237813
205813_s_at	0.027489	0.00223	-3.49558	-1.49965	-1.56219	MAT1A	methionine adenosyltransferase 1A	4143	NM_000429
220106_at	0.046949	0.00544	-3.10956	-2.32862	-1.56237	NPC1L1	NPC1 like intracellular cholesterol transporter 1	29881	NM_013389
209189_at	0.082574	0.014	-2.68658	-3.1982	-1.56259	FOS	Fos proto-oncogene, AP-1 transcription factor subunit	2353	BC004490
207498_s_at	0.05897	0.00791	-2.94428	-2.67425	-1.56404	LOC101929829///CYP2D6///CYP2D7	cytochrome P450 family 2 subfamily D member 6 pseudogene///cytochrome P450 family 2 subfamily D member 6///cytochrome P450 family 2 subfamily D member 7 (gene/pseudogene)	101929829///1565///1564	NM_000106
232180_at	0.029571	0.0025	-3.44535	-1.60891	-1.56574	UGP2	UDP-glucose pyrophosphorylase 2	7360	U00954
204224_s_at	0.001926	8.44e-06	-5.89525	3.75666	-1.56641	GCH1	GTP cyclohydrolase 1	2643	NM_000161
209355_s_at	0.018724	0.00118	-3.76841	-0.901008	-1.56726	PLPP3	phospholipid phosphatase 3	8613	AB000889
206469_x_at	0.007842	0.000243	-4.43694	0.584196	-1.56907	AKR7A3	aldo-keto reductase family 7 member A3	22977	NM_012067
220786_s_at	0.046441	0.00534	-3.11765	-2.31153	-1.57017	SLC38A4	solute carrier family 38 member 4	55089	NM_018018
212067_s_at	0.010874	0.000455	-4.17146	-0.0067624	-1.57024	C1R	complement C1r subcomponent	715	AL573058
202973_x_at	0.018278	0.00112	-3.78869	-0.856226	-1.57128	FAM13A	family with sequence similarity 13 member A	10144	NM_014883
228844_at	0.022668	0.00162	-3.63225	-1.20074	-1.57197	SLC13A5	solute carrier family 13 member 5	284111	AI797218
202847_at	0.00487	8.85e-05	-4.86833	1.5404	-1.57212	PCK2	phosphoenolpyruvate carboxykinase 2, mitochondrial	5106	NM_004563
231704_at	0.033658	0.00312	-3.35107	-1.81299	-1.57284	CYP3A4	cytochrome P450 family 3 subfamily A member 4	1576	AV650252
214069_at	0.082156	0.0139	-2.69004	-3.1913	-1.57318	ACSM2B///ACSM2A	acyl-CoA synthetase medium-chain family member 2B///acyl-CoA synthetase medium-chain family member 2A	348158///123876
1570228_at	0.034879	0.00333	-3.32321	-1.87303	-1.57554	CFHR3	complement factor H related 3	10878
206345_s_at	0.081786	0.0138	-2.69492	-3.18156	-1.57583	PON1	paraoxonase 1	5444	NM_000446
203790_s_at	0.01975	0.00128	-3.73169	-0.98201	-1.57584	RIDA	reactive intermediate imine deaminase A homolog	10247
212560_at	0.004112	5.78e-05	-5.05154	1.94322	-1.57633	SORL1	sortilin related receptor 1	6653	AV728268
1553972_a_at	0.009393	0.000345	-4.28867	0.254184	-1.57726	CBS	cystathionine-beta-synthase	875	BC007257
227491_at	0.007798	0.000238	-4.44655	0.605574	-1.57813	ELOVL6	ELOVL fatty acid elongase 6	79071	AA777752
223278_at	0.061637	0.00854	-2.91043	-2.74416	-1.58023	GJB2	gap junction protein beta 2	2706	M86849
206515_at	0.03666	0.0036	-3.28883	-1.94691	-1.58158	CYP4F3	cytochrome P450 family 4 subfamily F member 3	4051	NM_000896
1552281_at	0.017493	0.00104	-3.81996	-0.787109	-1.58203	SLC39A5	solute carrier family 39 member 5	283375	NM_173596
205221_at	0.044167	0.00493	-3.15216	-2.23851	-1.58267	HGD	homogentisate 1,2-dioxygenase	3081	NM_000187
230554_at	0.078968	0.013	-2.72072	-3.12998	-1.58346	ACSM2A	acyl-CoA synthetase medium-chain family member 2A	123876	AV696234
216381_x_at	0.010079	0.000395	-4.23123	0.126305	-1.58607	AKR7A3	aldo-keto reductase family 7 member A3	22977
212816_s_at	0.011217	0.00048	-4.14849	-0.0578785	-1.58687	CBS	cystathionine-beta-synthase	875	BE613178
240033_at	0.040549	0.00428	-3.21413	-2.10675	-1.58744	PLG	plasminogen	5340	BF447999
220446_s_at	0.030036	0.00257	-3.43378	-1.63402	-1.58878	CHST4	carbohydrate sulfotransferase 4	10164	NM_005769
222705_s_at	0.002967	2.56e-05	-5.40534	2.713	-1.59	SLC25A15	solute carrier family 25 member 15	10166	BC002702
211356_x_at	0.01776	0.00107	-3.80872	-0.811972	-1.59159	LEPROT///LEPR	leptin receptor overlapping transcript///leptin receptor	54741///3953	U66495
241986_at	0.004221	6.24e-05	-5.01839	1.87052	-1.59502	BMPER	BMP binding endothelial regulator	168667	AI423201
211354_s_at	0.030308	0.00262	-3.42661	-1.64958	-1.59523	LEPROT///LEPR	leptin receptor overlapping transcript///leptin receptor	54741///3953	U52913
227297_at	0.050296	0.0061	-3.05929	-2.43444	-1.59611	ITGA9	integrin subunit alpha 9	3680	AI479176
205364_at	0.040445	0.00425	-3.21648	-2.10174	-1.59678	ACOX2	acyl-CoA oxidase 2	8309	NM_003500
208470_s_at	0.057059	0.00751	-2.96722	-2.62667	-1.59898	HPR///HP	haptoglobin-related protein///haptoglobin	3250///3240	NM_020995
203435_s_at	0.116529	0.025	-2.4185	-3.71939	-1.60128	MME	membrane metallo-endopeptidase	4311	NM_007287
211682_x_at	0.070629	0.0108	-2.80698	-2.95588	-1.60392	UGT2B28	UDP glucuronosyltransferase family 2 member B28	54490	AF177272
210326_at	0.074896	0.0119	-2.76329	-3.04436	-1.60445	AGXT	alanine-glyoxylate aminotransferase	189	D13368
229596_at	0.027466	0.00222	-3.49675	-1.49711	-1.60663	AMDHD1	amidohydrolase domain containing 1	144193	AW271617
230394_at	0.003805	4.63e-05	-5.147	2.15207	-1.6068	TCP10L	t-complex 10-like	140290
211231_x_at	0.002159	1.23e-05	-5.7267	3.40084	-1.60937	CYP4A11	cytochrome P450 family 4 subfamily A member 11	1579	D13705
238447_at	0.039209	0.00402	-3.24057	-2.05029	-1.61075	RBMS3	RNA binding motif single stranded interacting protein 3	27303	AA428240
209460_at	0.023745	0.00174	-3.60042	-1.27055	-1.61138	ABAT	4-aminobutyrate aminotransferase	18	AF237813
206738_at	0.049631	0.00593	-3.07128	-2.40924	-1.61207	APOC4-APOC2///APOC4///APOC2	APOC4-APOC2 readthrough (NMD candidate)///apolipoprotein C4///apolipoprotein C2	100533990///346///344	NM_001646
206292_s_at	0.081037	0.0136	-2.70163	-3.16817	-1.6127	SULT2A1	sulfotransferase family 2A member 1	6822	NM_003167
1431_at	0.078556	0.0129	-2.72481	-3.12178	-1.61273	CYP2E1	cytochrome P450 family 2 subfamily E member 1	1571	J02843
220524_at	0.004447	7.32e-05	-4.94958	1.71935	-1.61336	EPB41L4B	erythrocyte membrane protein band 4.1 like 4B	54566
213632_at	0.015628	0.000867	-3.89797	-0.614416	-1.6185	DHODH	dihydroorotate dehydrogenase (quinone)	1723	M94065
205208_at	0.047358	0.00553	-3.1021	-2.34435	-1.6185	ALDH1L1	aldehyde dehydrogenase 1 family member L1	10840	NM_012190
221139_s_at	0.007485	0.000219	-4.48151	0.683308	-1.62481	CSAD	cysteine sulfinic acid decarboxylase	51380	NM_015989
205911_at	0.002503	1.76e-05	-5.56951	3.06587	-1.62871	PTH1R	parathyroid hormone 1 receptor	5745	NM_000316
218332_at	0.008861	0.000314	-4.32908	0.344152	-1.62911	BEX1	brain expressed X-linked 1	55859	NM_018476
207544_s_at	0.025683	0.00199	-3.54305	-1.39609	-1.63065	ADH6	alcohol dehydrogenase 6 (class V)	130	NM_000672
205234_at	0.015507	0.000854	-3.90419	-0.600645	-1.63173	SLC16A4	solute carrier family 16 member 4	9122	NM_004696
201694_s_at	0.034586	0.00328	-3.32942	-1.85965	-1.63206	EGR1	early growth response 1	1958	NM_001964
219268_at	0.01226	0.000561	-4.08269	-0.204253	-1.6371	ETNK2	ethanolamine kinase 2	55224	NM_018208
209978_s_at	0.074315	0.0117	-2.7689	-3.03302	-1.63732	PLG///LPA	plasminogen///lipoprotein(a)	5340///4018	M74220
210327_s_at	0.062674	0.00878	-2.89764	-2.7705	-1.63908	AGXT	alanine-glyoxylate aminotransferase	189	D13368
242093_at	0.006146	0.000141	-4.66952	1.10077	-1.63999	SYTL5	synaptotagmin like 5	94122	AW263497
217647_at	0.006366	0.000152	-4.63773	1.03029	-1.64034	DHODH	dihydroorotate dehydrogenase (quinone)	1723
202768_at	0.055311	0.0071	-2.99195	-2.57524	-1.6407	FOSB	FosB proto-oncogene, AP-1 transcription factor subunit	2354	NM_006732
207574_s_at	0.003429	3.73e-05	-5.2405	2.35583	-1.64292	GADD45B	growth arrest and DNA damage inducible beta	4616	NM_015675
218843_at	0.001919	8.07e-06	-5.91548	3.79911	-1.6432	FNDC4	fibronectin type III domain containing 4	64838	NM_022823
231773_at	0.003679	4.43e-05	-5.16584	2.19319	-1.64565	ANGPTL1	angiopoietin like 1	9068	BF002046
39763_at	0.045959	0.00525	-3.125	-2.29599	-1.64643	HPX	hemopexin	3263	AH002827
231140_at	0.001306	1.66e-06	-6.63874	5.28025	-1.64783	TPPP2	tubulin polymerization promoting protein family member 2	122664
221928_at	0.007712	0.000233	-4.45452	0.623283	-1.64806	ACACB	acetyl-CoA carboxylase beta	32	AI057637
221605_s_at	0.111384	0.0232	-2.45429	-3.65142	-1.64831	PIPOX	pipecolic acid and sarcosine oxidase	51268	AF136970
215689_s_at	0.009076	0.000325	-4.31332	0.309049	-1.65151	SHBG	sex hormone binding globulin	6462
218935_at	0.002578	1.9e-05	-5.53652	2.99521	-1.65251	EHD3	EH domain containing 3	30845	NM_014600
209396_s_at	0.110767	0.023	-2.45858	-3.64324	-1.65499	CHI3L1	chitinase 3 like 1	1116	M80927
228890_at	0.002428	1.63e-05	-5.60386	3.13933	-1.65587	ATOH8	atonal bHLH transcription factor 8	84913	BF434995
215559_at	0.0353	0.00339	-3.31482	-1.89106	-1.65758	LOC101930322///ABCC6	multidrug resistance-associated protein 6-like///ATP binding cassette subfamily C member 6	101930322///368
238440_at	0.007597	0.000225	-4.47011	0.657954	-1.6579	CLYBL	citrate lyase beta like	171425	BG398847
226197_at	0.047499	0.00555	-3.10025	-2.34826	-1.66023	AR	androgen receptor	367	AW173504
213661_at	0.009711	0.000368	-4.26094	0.192446	-1.66305	PAMR1	peptidase domain containing associated with muscle regeneration 1	25891	AI671186
215321_at	0.032457	0.00293	-3.37785	-1.75515	-1.66356	RUNDC3B	RUN domain containing 3B	154661
207392_x_at	0.12958	0.0299	-2.33496	-3.87592	-1.66478	UGT2B15	UDP glucuronosyltransferase family 2 member B15	7366	NM_001076
226147_s_at	0.129114	0.0297	-2.33739	-3.87141	-1.66547	PIGR	polymeric immunoglobulin receptor	5284
[truncated: 405 more rows]

## Sheet: GSE33006
ID	Adjusted p-value	p-value	Test statistic	Base Mean	log2 fold change	Gene Symbol	Description	Entrez Gene ID	GenBank Accession
205753_at	0.1509	0.00139629	5.27982	-0.52007	7.47259	CRP	C-reactive protein, pentraxin-related	1401	NM_000567
1559065_a_at	0.0697	4.162e-05	9.5922	2.49823	7.40019	CLEC4G	C-type lectin domain family 4 member G	339390	BC039679
1559573_at	0.1401	0.0008145	5.81825	-0.01509	7.35365	LINC01093	long intergenic non-protein coding RNA 1093	100506229	AK096134
222484_s_at	0.1047	0.00035215	6.7333	0.74539	7.34318	CXCL14	C-X-C motif chemokine ligand 14	9547	AF144103
223699_at	0.0937	0.00023694	7.20232	1.09228	7.20877	CNDP1	carnosine dipeptidase 1	84735	BC004271
210481_s_at	0.0697	5.24e-06	13.3337	3.87336	7.08751	CLEC4M	C-type lectin domain family 4 member M	10332	AF245219
223721_s_at	0.0697	4.486e-05	9.47652	2.44192	6.72815	DNAJC12	DnaJ heat shock protein family (Hsp40) member C12	56521	AF176013
203649_s_at	0.2714	0.00820139	3.73254	-2.2389	6.61479	PLA2G2A	phospholipase A2 group IIA	5320	NM_000300
212592_at	0.2169	0.00416571	4.28925	-1.57321	6.58248	JCHAIN	joining chain of multimeric IgA and IgM	3512	AV733266
205984_at	0.0697	2.156e-05	10.6603	2.97277	6.4214	CRHBP	corticotropin releasing hormone binding protein	1393	NM_001882
218002_s_at	0.162	0.00179118	5.04284	-0.75698	6.38936	CXCL14	C-X-C motif chemokine ligand 14	9547	NM_004887
229831_at	0.0697	7.086e-05	8.79829	2.09009	6.33995	CNTN3	contactin 3	5067	BE221817
202238_s_at	0.0697	6.82e-06	12.7915	3.71801	6.30276	LOC101928916///NNMT	uncharacterized LOC101928916///nicotinamide N-methyltransferase	101928916///4837	NM_006169
220496_at	0.1411	0.00089317	5.72355	-0.10065	6.15865	CLEC1B	C-type lectin domain family 1 member B	51266	NM_016509
231982_at	0.2248	0.00476175	4.17624	-1.70406	6.11718	SMIM24	small integral membrane protein 24	284422	AF161441
215176_x_at	0.1453	0.00121083	5.41869	-0.38547	6.10615	IGK///IGKC	immunoglobulin kappa locus///immunoglobulin kappa constant	50802///3514	AW404894
1559577_at	0.1411	0.00088231	5.73605	-0.08928	6.06868	FCN2	ficolin 2	2220	H62781
37020_at	0.1537	0.00145432	5.24059	-0.55866	6.05502	CRP	C-reactive protein, pentraxin-related	1401	X56692
205695_at	0.0697	1.265e-05	11.6031	3.33171	5.92846	SDS	serine dehydratase	10993	NM_006843
220491_at	0.1751	0.00228034	4.81974	-0.98854	5.91655	HAMP	hepcidin antimicrobial peptide	57817	NM_021175
203435_s_at	0.0697	4.76e-05	9.38623	2.39725	5.87662	MME	membrane metallo-endopeptidase	4311	NM_007287
205819_at	0.0697	8.923e-05	8.4724	1.90692	5.87636	MARCO	macrophage receptor with collagenous structure	8685	NM_006770
217378_x_at	0.1714	0.00219641	4.85397	-0.95246	5.78943	IGKV1OR2-108	immunoglobulin kappa variable 1/OR2-108 (non-functional)	28862	X51887
202409_at	0.0697	9.48e-06	12.1444	3.51603	5.74893	INS-IGF2///IGF2	INS-IGF2 readthrough///insulin like growth factor 2	723961///3481	X07868
220116_at	0.1546	0.00148054	5.22343	-0.57561	5.70865	KCNN2	potassium calcium-activated channel subfamily N member 2	3781	NM_021614
238835_at	0.349	0.0211018	3.01238	-3.17319	5.6987	AVPR1A	arginine vasopressin receptor 1A	552	AV707318
230478_at	0.0697	2.05e-05	10.7461	3.00758	5.62364	OIT3	oncoprotein induced transcript 3	170392	R85632
216560_x_at	0.0697	7.154e-05	8.78463	2.0826	5.59493	IGLC1	immunoglobulin lambda constant 1	3537
206380_s_at	0.1123	0.00042619	6.51614	0.57532	5.59241	CFP	complement factor properdin	5199	NM_002621
211644_x_at	0.0804	0.00014007	7.86471	1.53832	5.53549	IGK///IGKC	immunoglobulin kappa locus///immunoglobulin kappa constant	50802///3514	L14458
216576_x_at	0.1481	0.00130853	5.34278	-0.45867	5.52075	IGK///IGKC	immunoglobulin kappa locus///immunoglobulin kappa constant	50802///3514	AF103529
207995_s_at	0.0697	5.898e-05	9.0652	2.23311	5.49449	CLEC4M	C-type lectin domain family 4 member M	10332	NM_014257
206727_at	0.0697	1.816e-05	10.9565	3.0911	5.48998	C9	complement component 9	735	K02766
1564706_s_at	0.2271	0.00486334	4.15854	-1.72474	5.4763	GLS2	glutaminase 2	27165
220432_s_at	0.3316	0.0169485	3.17447	-2.95661	5.45441	CYP39A1	cytochrome P450 family 39 subfamily A member 1	51302	NM_016593
228903_at	0.0697	1.842e-05	10.9309	3.08108	5.44377	CES4A	carboxylesterase 4A	283848	BE551127
206210_s_at	0.2144	0.00398848	4.32635	-1.53075	5.40747	CETP	cholesteryl ester transfer protein	1071	NM_000078
211634_x_at	0.078	0.00012276	8.03857	1.64755	5.4014	IGHM	immunoglobulin heavy constant mu	3507	M24669
205531_s_at	0.3095	0.0126607	3.39451	-2.66808	5.38774	GLS2	glutaminase 2	27165	NM_013267
231052_at	0.099	0.00028753	6.97012	0.92394	5.33791	GLOD5	glyoxalase domain containing 5	392465
214456_x_at	0.0833	0.00015394	7.74218	1.45945	5.32339	SAA2///SAA1	serum amyloid A2///serum amyloid A1	6289///6288	M23699
219059_s_at	0.2925	0.010222	3.55942	-2.45647	5.31078	LYVE1	lymphatic vessel endothelial hyaluronan receptor 1	10894	AL574194
202410_x_at	0.0765	0.00010695	8.22377	1.76052	5.29126	INS-IGF2///IGF2	INS-IGF2 readthrough///insulin like growth factor 2	723961///3481	NM_000612
224339_s_at	0.0797	0.00013559	7.90727	1.56535	5.28267	ANGPTL1	angiopoietin like 1	9068	AB056476
202237_at	0.0697	5.508e-05	9.16656	2.28584	5.27789	LOC101928916///NNMT	uncharacterized LOC101928916///nicotinamide N-methyltransferase	101928916///4837	NM_006169
217521_at	0.2179	0.00422771	4.27669	-1.58765	5.25454	HAL	histidine ammonia-lyase	3034	N54942
230135_at	0.1039	0.00032685	6.81965	0.81132	5.247	HHIP	hedgehog interacting protein	64399	AI822137
207804_s_at	0.0997	0.00030754	6.89082	0.86494	5.2402	FCN2	ficolin 2	2220	NM_004108
1552566_at	0.0697	4.522e-05	9.46426	2.43589	5.22942	BTBD16	BTB domain containing 16	118663	NM_144587
217281_x_at	0.0861	0.0001917	7.46358	1.27408	5.19561	LOC102725526///IGHV4-31///IGHM///IGHG3///IGHG2///IGHG1///IGHA2///IGHA1///IGH	uncharacterized LOC102725526///immunoglobulin heavy variable 4-31///immunoglobulin heavy constant mu///immunoglobulin heavy constant gamma 3 (G3m marker)///immunoglobulin heavy constant gamma 2 (G2m marker)///immunoglobulin heavy constant gamma 1 (G1m marker)///immunoglobulin heavy constant alpha 2 (A2m marker)///immunoglobulin heavy constant alpha 1///immunoglobulin heavy locus	102725526///28396///3507///3502///3501///3500///3494///3493///3492	AJ239383
217552_x_at	0.1438	0.00111137	5.5034	-0.30488	5.16565	CR1	complement component 3b/4b receptor 1 (Knops blood group)	1378
207981_s_at	0.1093	0.00039894	6.59071	0.63442	5.14783	ESRRG	estrogen related receptor gamma	2104	NM_001438
1552280_at	0.078	0.00012318	8.03405	1.64475	5.1467	TIMD4	T-cell immunoglobulin and mucin domain containing 4	91937	NM_138379
218717_s_at	0.0697	1.453e-05	11.3511	3.24071	5.12171	P3H2	prolyl 3-hydroxylase 2	55214	NM_018192
1554459_s_at	0.0697	2.566e-05	10.3677	2.85047	5.11702	CFHR3	complement factor H related 3	10878	BC020687
209189_at	0.1947	0.00294086	4.59138	-1.23428	5.06369	FOS	Fos proto-oncogene, AP-1 transcription factor subunit	2353	BC004490
205866_at	0.0697	6.634e-05	8.89335	2.14173	5.05406	FCN3	ficolin 3	8547	NM_003665
220114_s_at	0.0997	0.00030888	6.88572	0.86111	5.05393	STAB2	stabilin 2	55576	NM_017564
202768_at	0.3035	0.0117311	3.45293	-2.59264	5.02789	FOSB	FosB proto-oncogene, AP-1 transcription factor subunit	2354	NM_006732
205307_s_at	0.1453	0.00122934	5.40379	-0.39977	5.01624	KMO	kynurenine 3-monooxygenase (kynurenine 3-hydroxylase)	8564	NM_003679
244297_at	0.1509	0.00138755	5.28589	-0.51412	5.01009	ANKRD18A	ankyrin repeat domain 18A	253650	AI806762
228807_at	0.1556	0.00153041	5.19172	-0.60707	4.99232	ASPA	aspartoacylase	443
204748_at	0.3821	0.0296935	2.7646	-3.50971	4.93113	PTGS2	prostaglandin-endoperoxide synthase 2	5743	NM_000963
215121_x_at	0.1451	0.00117033	5.45221	-0.35345	4.92589	CYAT1///IGLV1-44///IGLC1	immunoglobulin lambda light chain-like///immunoglobulin lambda variable 1-44///immunoglobulin lambda constant 1	100290481///28823///3537
1561076_at	0.0697	2.982e-05	10.1212	2.74308	4.87143	LOC105372969	uncharacterized LOC105372969	105372969	BC040576
211798_x_at	0.2498	0.00642329	3.92896	-1.99801	4.86821	IGLJ3	immunoglobulin lambda joining 3	28831	AB001733
205450_at	0.0804	0.00014408	7.82788	1.51479	4.86314	PHKA1	phosphorylase kinase regulatory subunit alpha 1	5255	NM_002637
218976_at	0.325	0.0153394	3.24914	-2.85795	4.86282	DNAJC12	DnaJ heat shock protein family (Hsp40) member C12	56521	NM_021800
206373_at	0.3482	0.0207885	3.02336	-3.15842	4.85493	ZIC1	Zic family member 1	7545	NM_003412
209138_x_at	0.2093	0.00370097	4.3906	-1.45777	4.85447	IGLC1	immunoglobulin lambda constant 1	3537	M87790
207027_at	0.0872	0.00020408	7.38563	1.22065	4.85108	HGFAC	HGF activator	3083	NM_001528
218162_at	0.3355	0.0177279	3.141	-3.00106	4.8402	OLFML3	olfactomedin like 3	56944	NM_020190
1568765_at	0.1841	0.00266328	4.67959	-1.1383	4.81744	SERPINE1	serpin family E member 1	5054	BC020765
217078_s_at	0.078	0.00011736	8.0986	1.68454	4.80509	CD300A	CD300a molecule	11314	AJ010102
204428_s_at	0.0697	1.369e-05	11.4591	3.28011	4.78868	LCAT	lecithin-cholesterol acyltransferase	3931	NM_000229
207609_s_at	0.2228	0.00450684	4.22254	-1.65018	4.76642	CYP1A2	cytochrome P450 family 1 subfamily A member 2	1544	AF182274
214677_x_at	0.2521	0.00662174	3.90424	-2.02797	4.75599	IGLC1	immunoglobulin lambda constant 1	3537	X57812
211813_x_at	0.0697	2.184e-05	10.6384	2.96379	4.74722	DCN	decorin	1634	AF138303
211643_x_at	0.2047	0.00333563	4.48073	-1.35658	4.74629	IGK///IGKC	immunoglobulin kappa locus///immunoglobulin kappa constant	50802///3514	L14457
210328_at	0.1481	0.00131412	5.33862	-0.4627	4.73827	GNMT	glycine N-methyltransferase	27232	AF101477
209687_at	0.0937	0.0002311	7.2327	1.11382	4.71693	CXCL12	C-X-C motif chemokine ligand 12	6387	U19495
211650_x_at	0.1194	0.00048693	6.36772	0.45548	4.70674	IGHV3-23///IGHV4-31///IGHM///IGHG3///IGHG1///IGHD///IGHA1///IGH	immunoglobulin heavy variable 3-23///immunoglobulin heavy variable 4-31///immunoglobulin heavy constant mu///immunoglobulin heavy constant gamma 3 (G3m marker)///immunoglobulin heavy constant gamma 1 (G1m marker)///immunoglobulin heavy constant delta///immunoglobulin heavy constant alpha 1///immunoglobulin heavy locus	28442///28396///3507///3502///3500///3495///3493///3492	L34164
206343_s_at	0.3925	0.0332401	2.68387	-3.62045	4.69647	NRG1	neuregulin 1	3084	NM_013959
230964_at	0.134	0.00068145	6.00463	0.14941	4.69366	FREM2	FRAS1 related extracellular matrix protein 2	341640	N66307
209374_s_at	0.2449	0.0060343	3.97994	-1.93655	4.67828	IGHM	immunoglobulin heavy constant mu	3507	BC001872
203434_s_at	0.0697	1.577e-05	11.2053	3.18645	4.66774	MME	membrane metallo-endopeptidase	4311
208607_s_at	0.0697	4.907e-05	9.33986	2.37405	4.66642	SAA2-SAA4///SAA2///SAA1	SAA2-SAA4 readthrough///serum amyloid A2///serum amyloid A1	100528017///6289///6288	NM_030754
232355_at	0.0697	7.62e-05	8.69441	2.03275	4.65144	SNORD114-3	small nucleolar RNA, C/D box 114-3	767579	AU146318
209956_s_at	0.206	0.00340113	4.46379	-1.37549	4.62716	CAMK2B	calcium/calmodulin dependent protein kinase II beta	816	U23460
238919_at	0.0697	1.181e-05	11.7303	3.37635	4.62409	PCDH9	protocadherin 9	5101	R49295
1555539_at	0.099	0.00029157	6.95362	0.91172	4.57564	SDS	serine dehydratase	10993	BC020750
220037_s_at	0.1781	0.00238076	4.78058	-1.03005	4.57077	LYVE1	lymphatic vessel endothelial hyaluronan receptor 1	10894	NM_006691
211430_s_at	0.3197	0.0140105	3.31749	-2.76831	4.56405	MIR8071-2///MIR8071-1///IGHV4-31///IGHM///IGHG2///IGHG1	microRNA 8071-2///microRNA 8071-1///immunoglobulin heavy variable 4-31///immunoglobulin heavy constant mu///immunoglobulin heavy constant gamma 2 (G2m marker)///immunoglobulin heavy constant gamma 1 (G1m marker)	102466889///102465871///28396///3507///3501///3500	M87789
209541_at	0.0944	0.00025523	7.11238	1.02785	4.55863	IGF1	insulin like growth factor 1	3479
205936_s_at	0.0697	8.077e-05	8.61191	1.98652	4.55858	HK3	hexokinase 3	3101	NM_002115
210549_s_at	0.0697	8.391e-05	8.55833	1.95616	4.556	CCL23	C-C motif chemokine ligand 23	6368	U58913
209614_at	0.0697	8.285e-05	8.5761	1.96626	4.55212	ADH1B	alcohol dehydrogenase 1B (class I), beta polypeptide	125	AF153821
1558480_at	0.0869	0.00020167	7.40037	1.23081	4.55161	TMCC1-AS1	TMCC1 antisense RNA 1 (head to head)	100507032	AL534992
209305_s_at	0.1916	0.00285641	4.6172	-1.20605	4.53725	GADD45B	growth arrest and DNA damage inducible beta	4616	AF078077
207874_s_at	0.0861	0.0001904	7.47207	1.27985	4.52948	CFHR4	complement factor H related 4	10877	NM_006684
212713_at	0.122	0.00050429	6.32914	0.42384	4.52274	MFAP4	microfibrillar associated protein 4	4239	R72286
220186_s_at	0.0937	0.00022919	7.24282	1.12098	4.51996	CDHR2	cadherin related family member 2	54825	NM_017675
207262_at	0.0937	0.00023143	7.23096	1.1126	4.5141	APOF	apolipoprotein F	319	NM_001638
214777_at	0.3211	0.0148111	3.27552	-2.82328	4.51342	IGKC	immunoglobulin kappa constant	3514	BG482805
243805_at	0.1374	0.00075394	5.89848	0.05635	4.51221	CCBE1	collagen and calcium binding EGF domains 1	147372	BG035826
242626_at	0.2088	0.00366993	4.39786	-1.44956	4.49751	SAMD5	sterile alpha motif domain containing 5	389432	BF696216
210143_at	0.1411	0.00088509	5.73284	-0.0922	4.49056	ANXA10	annexin A10	11199	AF196478
206796_at	0.1595	0.00169536	5.09454	-0.70451	4.46141	WISP1	WNT1 inducible signaling pathway protein 1	8840	NM_003882
211483_x_at	0.0851	0.00016504	7.65283	1.40093	4.45844	CAMK2B	calcium/calmodulin dependent protein kinase II beta	816	AF081924
210233_at	0.0944	0.00024636	7.15503	1.05852	4.45122	IL1RAP	interleukin 1 receptor accessory protein	3556	AF167343
209304_x_at	0.0937	0.0002409	7.18216	1.07792	4.43691	GADD45B	growth arrest and DNA damage inducible beta	4616	AF087853
216557_x_at	0.2183	0.00425918	4.27039	-1.5949	4.42162	IGHV4-31///IGHM///IGHG3///IGHG1///IGHD///IGHA1	immunoglobulin heavy variable 4-31///immunoglobulin heavy constant mu///immunoglobulin heavy constant gamma 3 (G3m marker)///immunoglobulin heavy constant gamma 1 (G1m marker)///immunoglobulin heavy constant delta///immunoglobulin heavy constant alpha 1	28396///3507///3502///3500///3495///3493	U92706
242817_at	0.2976	0.011002	3.50239	-2.52918	4.41144	PGLYRP2	peptidoglycan recognition protein 2	114770
217414_x_at	0.134	0.00066609	6.02876	0.17034	4.39166	HBA2///HBA1	hemoglobin subunit alpha 2///hemoglobin subunit alpha 1	3040///3039	V00489
211908_x_at	0.078	0.00011951	8.07429	1.6696	4.37603	IGK	immunoglobulin kappa locus	50802	M87268
1560526_at	0.0861	0.00017983	7.54388	1.32838	4.37596	MAGI2-IT1	MAGI2 intronic transcript 1	266671	BQ880034
216984_x_at	0.2381	0.00564377	4.03491	-1.87078	4.36374	IGLJ3///IGLV1-44///CKAP2///IGLV@///IGLC1	immunoglobulin lambda joining 3///immunoglobulin lambda variable 1-44///cytoskeleton associated protein 2///immunoglobulin lambda variable cluster///immunoglobulin lambda constant 1	28831///28823///26586///3546///3537	D84143
215379_x_at	0.1595	0.00170239	5.09064	-0.70845	4.35668	IGLV1-44	immunoglobulin lambda variable 1-44	28823	AV698647
240300_at	0.0697	8.594e-05	8.52482	1.93704	4.34359	TK2	thymidine kinase 2, mitochondrial	7084	AL038860
210881_s_at	0.1824	0.00253172	4.72505	-1.08936	4.34115	INS-IGF2///IGF2	INS-IGF2 readthrough///insulin like growth factor 2	723961///3481	M17863
208282_x_at	0.0788	0.00012688	7.99472	1.6203	4.33257	DAZ4///DAZ2///DAZ3///DAZ1	deleted in azoospermia 4///deleted in azoospermia 2///deleted in azoospermia 3///deleted in azoospermia 1	57135///57055///57054///1617	NM_020363
211896_s_at	0.0797	0.00013437	7.91914	1.57286	4.32587	DCN	decorin	1634	AF138302
221671_x_at	0.2798	0.0090291	3.65652	-2.33384	4.28706	IGK///IGKC	immunoglobulin kappa locus///immunoglobulin kappa constant	50802///3514	M63438
209116_x_at	0.0697	8.413e-05	8.55473	1.95411	4.28347	HBB	hemoglobin subunit beta	3043	M25079
223784_at	0.0697	5.784e-05	9.094	2.24818	4.27098	TMEM27	transmembrane protein 27	57393	AF229179
229641_at	0.1273	0.00054934	6.23561	0.34627	4.26467	CCBE1	collagen and calcium binding EGF domains 1	147372	BG252802
227657_at	0.0697	6.439e-05	8.93665	2.16499	4.25756	RNF150	ring finger protein 150	57484	AA722069
210755_at	0.1823	0.00252013	4.72918	-1.08493	4.2558	HGF	hepatocyte growth factor	3082	U46010
204749_at	0.079	0.00012852	7.97772	1.60968	4.24117	NAP1L3	nucleosome assembly protein 1 like 3	4675	NM_004538
226834_at	0.1468	0.00125961	5.37996	-0.4227	4.24115	CLMP	CXADR like membrane protein	79827	BG112263
207075_at	0.133	0.00062176	6.10209	0.23341	4.23645	NLRP3	NLR family pyrin domain containing 3	114548	NM_004895
217022_s_at	0.1478	0.00129589	5.35223	-0.4495	4.23279	IGHA2///IGHA1///IGH	immunoglobulin heavy constant alpha 2 (A2m marker)///immunoglobulin heavy constant alpha 1///immunoglobulin heavy locus	3494///3493///3492	S55735
1568638_a_at	0.078	0.00012419	8.02316	1.63799	4.23182	IDO2	indoleamine 2,3-dioxygenase 2	169355	BQ024836
217069_at	0.0765	0.00010912	8.19658	1.74415	4.22957	KMT2B	lysine methyltransferase 2B	9757	AF105279
221651_x_at	0.286	0.00954	3.61331	-2.38822	4.22734	IGK///IGKC	immunoglobulin kappa locus///immunoglobulin kappa constant	50802///3514	BC005332
224646_x_at	0.3496	0.0212106	3.00861	-3.17827	4.22352	MIR675///H19	microRNA 675///H19, imprinted maternally expressed transcript (non-protein coding)	100033819///283120	BF569051
1553341_at	0.2744	0.00865415	3.68997	-2.29195	4.21921	UROC1	urocanate hydratase 1	131669	NM_144639
210168_at	0.2375	0.0055952	4.04204	-1.86229	4.21849	C6	complement component 6	729	J05064
224795_x_at	0.261	0.00727146	3.82868	-2.12019	4.21537	IGK///IGKC	immunoglobulin kappa locus///immunoglobulin kappa constant	50802///3514	AW575927
216510_x_at	0.1421	0.00105825	5.55221	-0.25895	4.21039	IGHV3-23///IGHV4-31///IGHM///IGHG1///IGHA1	immunoglobulin heavy variable 3-23///immunoglobulin heavy variable 4-31///immunoglobulin heavy constant mu///immunoglobulin heavy constant gamma 1 (G1m marker)///immunoglobulin heavy constant alpha 1	28442///28396///3507///3500///3493	AB035175
213663_s_at	0.1834	0.00259986	4.70118	-1.11501	4.2091	FAM134B	family with sequence similarity 134 member B	54463	AI740515
202438_x_at	0.0697	8.712e-05	8.50579	1.92614	4.20575	IDS	iduronate 2-sulfatase	3423	BF346014
206350_at	0.0796	0.000131	7.95252	1.59388	4.2028	APCS	amyloid P component, serum	325	NM_001639
231483_at	0.2739	0.00851371	3.70291	-2.2758	4.202	LOC100505985	uncharacterized LOC100505985	100505985	AI631993
230867_at	0.1692	0.00206523	4.91052	-0.8933	4.19565	COL6A6	collagen type VI alpha 6 chain	131873	AI742521
214414_x_at	0.0997	0.00030063	6.91753	0.88489	4.19489	HBA2///HBA1	hemoglobin subunit alpha 2///hemoglobin subunit alpha 1	3040///3039
203666_at	0.0697	6.155e-05	9.00256	2.20009	4.19154	CXCL12	C-X-C motif chemokine ligand 12	6387	NM_000609
211745_x_at	0.0804	0.00014199	7.84691	1.52697	4.19065	HBA2///HBA1	hemoglobin subunit alpha 2///hemoglobin subunit alpha 1	3040///3039	BC005931
211506_s_at	0.1509	0.00137811	5.29249	-0.50766	4.18905	CXCL8	C-X-C motif chemokine ligand 8	3576	AF043337
204047_s_at	0.2169	0.00416456	4.28949	-1.57294	4.18644	PHACTR2	phosphatase and actin regulator 2	9749	AW295193
205554_s_at	0.1077	0.00037077	6.67413	0.69966	4.17976	DNASE1L3	deoxyribonuclease 1 like 3	1776	NM_004944
209540_at	0.1307	0.00058396	6.16946	0.29067	4.17734	IGF1	insulin like growth factor 1	3479	AU144912
217546_at	0.371	0.0261568	2.85597	-3.38495	4.17452	MT1M	metallothionein 1M	4499	R06655
228653_at	0.3738	0.026856	2.8369	-3.41093	4.15487	SAMD5	sterile alpha motif domain containing 5	389432	AI700341
205581_s_at	0.072	9.581e-05	8.37404	1.84971	4.15477	NOS3	nitric oxide synthase 3	4846	NM_000603
209278_s_at	0.0965	0.00027169	7.03748	0.97344	4.15164	TFPI2	tissue factor pathway inhibitor 2	7980	L27624
1565657_at	0.3511	0.0214766	2.99947	-3.19057	4.14947	CMTM6	CKLF like MARVEL transmembrane domain containing 6	54918	BC042995
219014_at	0.1047	0.00035571	6.7217	0.73646	4.14652	PLAC8	placenta specific 8	51316	NM_016619
223967_at	0.2696	0.00808287	3.74411	-2.22453	4.14235	ANGPTL6	angiopoietin like 6	83854	AF230330
1561027_at	0.1066	0.00036468	6.69309	0.71437	4.13601	LOC646241	uncharacterized LOC646241	646241	BI596673
209774_x_at	0.0861	0.00018346	7.51869	1.31143	4.13581	CXCL2	C-X-C motif chemokine ligand 2	2920	M57731
209458_x_at	0.099	0.00028628	6.97528	0.92775	4.13143	HBA2///HBA1	hemoglobin subunit alpha 2///hemoglobin subunit alpha 1	3040///3039	AF105974
238018_at	0.1411	0.00092315	5.6899	-0.13138	4.11931	FAM150B	family with sequence similarity 150 member B	285016	BF449053
222943_at	0.3457	0.0200755	3.04902	-3.12395	4.11731	GBA3	glucosylceramidase beta 3 (gene/pseudogene)	57733	AW235567
219954_s_at	0.3019	0.0115335	3.466	-2.57584	4.11546	GBA3	glucosylceramidase beta 3 (gene/pseudogene)	57733	NM_020973
244097_at	0.0997	0.00030175	6.91316	0.88164	4.11375	CR2	complement component 3d receptor 2	1380	AA815055
205799_s_at	0.2094	0.00371117	4.38822	-1.46045	4.09207	SLC3A1	solute carrier family 3 member 1	6519	M95548
1563034_at	0.0861	0.00019014	7.47378	1.28101	4.08389	GPD1	glycerol-3-phosphate dehydrogenase 1	2819	BC017429
241782_at	0.2379	0.00563005	4.03691	-1.86839	4.08157	NEBL	nebulette	10529	AI932350
211696_x_at	0.0814	0.0001483	7.79039	1.49068	4.07469	HBB	hemoglobin subunit beta	3043	AF349114
237466_s_at	0.2344	0.00537533	4.07518	-1.82292	4.07448	HHIP	hedgehog interacting protein	64399	AW444502
216987_at	0.1964	0.00300165	4.5733	-1.25412	4.07124	IRF4	interferon regulatory factor 4	3662
1564000_at	0.1241	0.00052903	6.27667	0.38048	4.06951	ANKRD31	ankyrin repeat domain 31	256006
237363_at	0.0855	0.00017195	7.60064	1.36634	4.06776	SPATA6L	spermatogenesis associated 6 like	55064	H15396
241643_at	0.134	0.00067741	6.01092	0.15487	4.06523	TLK1	tousled like kinase 1	9874	AW974997
203372_s_at	0.1348	0.00069158	5.98905	0.13586	4.0649	SOCS2	suppressor of cytokine signaling 2	8835	AB004903
204301_at	0.1688	0.00201866	4.93157	-0.87142	4.0615	KBTBD11	kelch repeat and BTB domain containing 11	9920	NM_014867
201893_x_at	0.0861	0.00017758	7.55982	1.33908	4.05868	DCN	decorin	1634	AF138300
206543_at	0.0697	5.879e-05	9.07	2.23563	4.05168	SMARCA2	SWI/SNF related, matrix associated, actin dependent regulator of chromatin, subfamily a, member 2	6595	NM_003070
239380_at	0.3836	0.030594	2.74317	-3.53905	4.05153	LINC01554	long intergenic non-protein coding RNA 1554	202299	AI190413
205306_x_at	0.3372	0.0180383	3.12811	-3.01822	4.03973	KMO	kynurenine 3-monooxygenase (kynurenine 3-hydroxylase)	8564
205728_at	0.3516	0.0216213	2.99455	-3.1972	4.03668	TENM1	teneurin transmembrane protein 1	10178
231691_at	0.0937	0.00023515	7.21151	1.09881	4.01703	C3P1	complement component 3 precursor pseudogene	388503	AV700829
234792_x_at	0.2541	0.00678545	3.88446	-2.05202	4.01238	IGHV4-31///IGHA1	immunoglobulin heavy variable 4-31///immunoglobulin heavy constant alpha 1	28396///3493	AJ275439
221921_s_at	0.078	0.00011593	8.11503	1.69461	4.00963	CADM3	cell adhesion molecule 3	57863	AI951798
1556454_a_at	0.1183	0.00047176	6.40276	0.48405	4.0086	LOC100506274	uncharacterized LOC100506274	100506274	AK093290
207907_at	0.1307	0.00058572	6.16622	0.28793	4.00779	TNFSF14	tumor necrosis factor superfamily member 14	8740	NM_003807
229125_at	0.1047	0.00034909	6.74335	0.75311	4.00603	KANK4	KN motif and ankyrin repeat domains 4	163782	AA456955
225316_at	0.122	0.00050885	6.31926	0.4157	4.00598	MFSD2A	major facilitator superfamily domain containing 2A	84879	AL572488
216546_s_at	0.2654	0.00767971	3.7849	-2.17405	3.99421	CHI3L1	chitinase 3 like 1	1116	AJ251847
226872_at	0.206	0.00343948	4.45404	-1.3864	3.99093	RFX2	regulatory factor X2	5990
204457_s_at	0.3202	0.0141508	3.30995	-2.77816	3.98755	GAS1	growth arrest specific 1	2619	NM_002048
217236_x_at	0.1812	0.00247275	4.74629	-1.06661	3.98324	IGHV4-31///IGHM///IGHG4///IGHG3///IGHG1///IGHD///IGHA2///IGHA1///IGH	immunoglobulin heavy variable 4-31///immunoglobulin heavy constant mu///immunoglobulin heavy constant gamma 4 (G4m marker)///immunoglobulin heavy constant gamma 3 (G3m marker)///immunoglobulin heavy constant gamma 1 (G1m marker)///immunoglobulin heavy constant delta///immunoglobulin heavy constant alpha 2 (A2m marker)///immunoglobulin heavy constant alpha 1///immunoglobulin heavy locus	28396///3507///3503///3502///3500///3495///3494///3493///3492	S74639
224061_at	0.0851	0.00016575	7.64735	1.39731	3.9805	INMT	indolethylamine N-methyltransferase	11185	AF128846
212143_s_at	0.1111	0.00041502	6.54602	0.5991	3.97338	IGFBP3	insulin like growth factor binding protein 3	3486	BF340228
202992_at	0.0697	8.808e-05	8.49054	1.91737	3.96744	C7	complement component 7	730	NM_000587
240509_s_at	0.2832	0.00931807	3.63176	-2.36496	3.96614	GREM2	gremlin 2, DAN family BMP antagonist	64388	BF064262
207574_s_at	0.0937	0.0002384	7.19482	1.08694	3.96557	GADD45B	growth arrest and DNA damage inducible beta	4616	NM_015675
206643_at	0.1546	0.00150341	5.20874	-0.59016	3.96218	HAL	histidine ammonia-lyase	3034	NM_002108
1557679_at	0.1348	0.00069379	5.98569	0.13292	3.95622	ERICH1-AS1	ERICH1 antisense RNA 1	619343	BC038783
1564707_x_at	0.3524	0.0218144	2.98804	-3.20597	3.95334	GLS2	glutaminase 2	27165
211401_s_at	0.1453	0.00121812	5.4128	-0.39112	3.95157	FGFR2	fibroblast growth factor receptor 2	2263	AB030078
1553666_at	0.206	0.00350144	4.43853	-1.40378	3.94456	CCDC34	coiled-coil domain containing 34	91057	NM_080654
230577_at	0.3523	0.0217904	2.98884	-3.20489	3.94029	LINC00844	long intergenic non-protein coding RNA 844	100507008	AW014022
1561059_a_at	0.0697	8.776e-05	8.49563	1.9203	3.93929	LINC00691	long intergenic non-protein coding RNA 691	152024	BC033355
217232_x_at	0.072	9.748e-05	8.35022	1.83572	3.9368	HBB	hemoglobin subunit beta	3043	AF059180
207330_at	0.1647	0.00192594	4.97514	-0.82636	3.93517	PZP	PZP, alpha-2-macroglobulin like	5858	NM_002864
205541_s_at	0.3206	0.0142309	3.30568	-2.78375	3.93303	GSPT2	G1 to S phase transition 2	23708	NM_018094
206588_at	0.1564	0.00159116	5.15462	-0.64408	3.93296	DAZL	deleted in azoospermia like	1618	NM_001351
202286_s_at	0.3323	0.0170806	3.16868	-2.96429	3.91715	TACSTD2	tumor-associated calcium signal transducer 2	4070	J04152
210764_s_at	0.4131	0.040009	2.55227	-3.80176	3.91678	CYR61	cysteine rich angiogenic inducer 61	3491	AF003114
211699_x_at	0.096	0.00026771	7.05509	0.9863	3.91573	HBA2///HBA1	hemoglobin subunit alpha 2///hemoglobin subunit alpha 1	3040///3039	AF349571
205638_at	0.0697	4.479e-05	9.47908	2.44317	3.91332	ADGRB3	adhesion G protein-coupled receptor B3	577	NM_001704
219564_at	0.078	0.00012354	8.03013	1.64232	3.9045	KCNJ16	potassium voltage-gated channel subfamily J member 16	3773	NM_018658
204018_x_at	0.096	0.0002687	7.05068	0.98308	3.90258	HBA2///HBA1	hemoglobin subunit alpha 2///hemoglobin subunit alpha 1	3040///3039	NM_000558
207832_at	0.122	0.0005077	6.32174	0.41775	3.89741	BAIAP2	BAI1 associated protein 2	10458	NM_017451
228214_at	0.4231	0.044302	2.48038	-3.90108	3.88369	SOX6	SRY-box 6	55553	AW242286
241525_at	0.246	0.00611147	3.96955	-1.94905	3.87917	LOC200772	uncharacterized LOC200772	200772	AV700191
215014_at	0.2409	0.00580534	4.01167	-1.89852	3.8752	KCND3	potassium voltage-gated channel subfamily D member 3	3752	AL512727
241986_at	0.2416	0.00584237	4.00645	-1.90477	3.87377	BMPER	BMP binding endothelial regulator	168667	AI423201
201044_x_at	0.2165	0.00413072	4.29644	-1.56497	3.87339	DUSP1	dual specificity phosphatase 1	1843
1562815_at	0.1331	0.00064747	6.05888	0.19634	3.86671	EFCAB6	EF-hand calcium binding domain 6	64800
235885_at	0.419	0.0424627	2.51025	-3.8598	3.86539	P2RY12	purinergic receptor P2Y12	64805	AA810452
216992_s_at	0.072	9.736e-05	8.35197	1.83675	3.86531	GRM8	glutamate metabotropic receptor 8	2918	AJ236922
214973_x_at	0.1411	0.00088333	5.73487	-0.09035	3.86353	IGHD	immunoglobulin heavy constant delta	3495	AJ275469
220325_at	0.1692	0.00206311	4.91147	-0.89232	3.85902	TAF7L	TATA-box binding protein associated factor 7 like	54457	NM_024885
1565666_s_at	0.3316	0.016898	3.17669	-2.95366	3.855	MUC6	mucin 6, oligomeric mucus/gel-forming	4588	AW864944
204763_s_at	0.1907	0.00281719	4.62948	-1.19266	3.85245	GNAO1	G protein subunit alpha o1	2775	NM_020988
220110_s_at	0.1451	0.0011876	5.43775	-0.36723	3.84852	NXF3	nuclear RNA export factor 3	56000	NM_022052
204743_at	0.0855	0.00017089	7.60845	1.37153	3.84711	TAGLN3	transgelin 3	29114	NM_013259
220887_at	0.1401	0.00081772	5.81418	-0.01874	3.84612	CCDC177	coiled-coil domain containing 177	56936
1553977_a_at	0.2449	0.00602998	3.98053	-1.93585	3.84513	CYP39A1	cytochrome P450 family 39 subfamily A member 1	51302	BC010358
206797_at	0.2861	0.00957426	3.61051	-2.39176	3.83882	NAT2	N-acetyltransferase 2	10	NM_000015
217173_s_at	0.4328	0.0489895	2.40973	-3.99878	3.83531	LDLR	low density lipoprotein receptor	3949	S70123
232136_s_at	0.099	0.00028259	6.99066	0.93909	3.83469	CTTNBP2	cortactin binding protein 2	83992	AB051545
214916_x_at	0.2246	0.00473738	4.18054	-1.69903	3.83274	IGHV3-23///IGHV4-31///IGHM///IGHG3///IGHG1///IGHA2///IGHA1	immunoglobulin heavy variable 3-23///immunoglobulin heavy variable 4-31///immunoglobulin heavy constant mu///immunoglobulin heavy constant gamma 3 (G3m marker)///immunoglobulin heavy constant gamma 1 (G1m marker)///immunoglobulin heavy constant alpha 2 (A2m marker)///immunoglobulin heavy constant alpha 1	28442///28396///3507///3502///3500///3494///3493	BG340548
239491_at	0.1453	0.00119638	5.4305	-0.37417	3.83234	CERS5	ceramide synthase 5	91012	AI089312
228844_at	0.2379	0.0056315	4.0367	-1.86864	3.82983	SLC13A5	solute carrier family 13 member 5	284111	AI797218
231179_at	0.2824	0.00918865	3.64275	-2.35114	3.82946	IP6K3	inositol hexakisphosphate kinase 3	117283	R99291
206834_at	0.1564	0.00155362	5.17735	-0.62138	3.82926	HBD	hemoglobin subunit delta	3045	NM_000519
242680_at	0.3026	0.0116556	3.45789	-2.58626	3.82868	AVPR1A	arginine vasopressin receptor 1A	552	AW242409
234702_x_at	0.2114	0.00382106	4.36311	-1.4889	3.82094	CFTR	cystic fibrosis transmembrane conductance regulator	1080	S64699
1555655_at	0.0697	5.137e-05	9.271	2.33929	3.81923	OR10A4	olfactory receptor family 10 subfamily A member 4	283297	AF209506
202994_s_at	0.133	0.00063974	6.07166	0.20733	3.81795	FBLN1	fibulin 1	2192
1559790_at	0.0697	6.931e-05	8.83004	2.10742	3.81609	LOC646241	uncharacterized LOC646241	646241	BC028204
1562066_at	0.2245	0.00469741	4.18766	-1.69073	3.81307	TRIQK	triple QxxK/R motif containing	286144	AK096398
244351_at	0.1692	0.00207001	4.90839	-0.89552	3.80943	RBM46	RNA binding motif protein 46	166863	BF980344
1567182_at	0.2938	0.010464	3.54123	-2.4796	3.80829	LOC105376944	uncharacterized LOC105376944	105376944	U61087
233772_at	0.1841	0.002655	4.68237	-1.13529	3.80722	POU6F2-AS2	POU6F2 antisense RNA 2	100689074	AK023033
229777_at	0.3869	0.0313044	2.72673	-3.56159	3.79287	CLRN3	clarin 3	119467	AA863031
239309_at	0.2088	0.00367642	4.39634	-1.45128	3.7909	DLX6	distal-less homeobox 6	1750	T65128
207096_at	0.1509	0.00139653	5.27965	-0.52023	3.78425	SAA2-SAA4///SAA4	SAA2-SAA4 readthrough///serum amyloid A4, constitutive	100528017///6291	NM_006512
232188_at	0.1348	0.00071135	5.95937	0.10993	3.78004	AKAP13	A-kinase anchoring protein 13	11214	AL133427
232449_at	0.0997	0.00030616	6.89609	0.86888	3.7774	BCO2	beta-carotene oxygenase 2	83875	AV710838
205767_at	0.3206	0.0146739	3.28253	-2.81407	3.77022	EREG	epiregulin	2069	NM_001432
238365_s_at	0.4022	0.0364521	2.61823	-3.71079	3.76728	C1orf228	chromosome 1 open reading frame 228	339541	AI638342
242653_at	0.1411	0.00087819	5.74084	-0.08493	3.76698	DCC	DCC netrin 1 receptor	1630
206386_at	0.3496	0.0212102	3.00862	-3.17825	3.76307	SERPINA7	serpin family A member 7	6906	NM_000354
223121_s_at	0.1453	0.0012191	5.412	-0.39188	3.75947	SFRP2	secreted frizzled related protein 2	6423
237350_at	0.1537	0.00143903	5.25075	-0.54863	3.75654	TTC36	tetratricopeptide repeat domain 36	143941
237899_at	0.1546	0.00150789	5.20589	-0.59299	3.75585	LOC100506374	uncharacterized LOC100506374	100506374	AW468943
214768_x_at	0.1629	0.00185058	5.01232	-0.78816	3.75173	IGKC	immunoglobulin kappa constant	3514	BG540628
224348_s_at	0.2238	0.00460665	4.20407	-1.67163	3.75042	HOTS	H19 opposite tumor suppressor	103344718	AF116709
220001_at	0.2496	0.00635781	3.9373	-1.98793	3.74602	PADI4	peptidyl arginine deiminase 4	23569	NM_012387
214669_x_at	0.203	0.00327093	4.49784	-1.33754	3.74585	IGKC	immunoglobulin kappa constant	3514	BG485135
210945_at	0.1509	0.00139548	5.28038	-0.51952	3.73996	COL4A6	collagen type IV alpha 6 chain	1288	BC005305
211231_x_at	0.3299	0.0160026	3.21738	-2.89982	3.7382	CYP4A11	cytochrome P450 family 4 subfamily A member 11	1579	D13705
230193_at	0.3925	0.0330905	2.68708	-3.61603	3.73269	WDR66	WD repeat domain 66	144406	AI479075
211649_x_at	0.2004	0.0031955	4.51826	-1.31487	3.72731	IGHM///IGHG1///IGHA1	immunoglobulin heavy constant mu///immunoglobulin heavy constant gamma 1 (G1m marker)///immunoglobulin heavy constant alpha 1	3507///3500///3493	L14456
1566256_s_at	0.3948	0.0339818	2.66813	-3.64208	3.72676	GPR180	G protein-coupled receptor 180	160897	AI368859
1554910_at	0.1309	0.00058902	6.16017	0.28281	3.72487	PRKD3	protein kinase D3	23683	BC030706
214621_at	0.2654	0.00769082	3.78375	-2.17548	3.72328	GYS2	glycogen synthase 2	2998	S70004
228796_at	0.1411	0.00100446	5.60452	-0.21014	3.72302	CPNE4	copine 4	131034
1555180_at	0.0697	6.313e-05	8.96551	2.18041	3.72173	LOC100132686	uncharacterized LOC100132686	100132686	BC020894
239123_at	0.1411	0.00100991	5.59908	-0.2152	3.72086	TSC22D1	TSC22 domain family member 1	8848	AI565177
216853_x_at	0.2325	0.00523811	4.09663	-1.79754	3.71789	IGLJ3	immunoglobulin lambda joining 3	28831	AF234255
235751_s_at	0.1421	0.0010729	5.53847	-0.27184	3.71378	VMO1	vitelline membrane outer layer 1 homolog	284013
1557741_at	0.2542	0.00679353	3.8835	-2.05319	3.71179	UST-AS1	UST antisense RNA 1	100128176	BC034817
205033_s_at	0.3553	0.0228969	2.95265	-3.25376	3.71039	DEFA1B///DEFA3///DEFA1	defensin alpha 1B///defensin alpha 3///defensin alpha 1	728358///1668///1667	NM_004084
239765_at	0.2424	0.00590663	3.99747	-1.91552	3.70723	CPEB3	cytoplasmic polyadenylation element binding protein 3	22849	AI973085
222486_s_at	0.2643	0.0076336	3.78972	-2.16811	3.70694	ADAMTS1	ADAM metallopeptidase with thrombospondin type 1 motif 1	9510	AF060152
1557548_at	0.1595	0.00171395	5.08426	-0.71491	3.70378	PRR26	proline rich 26	414235	BC042561
216661_x_at	0.1628	0.00183023	5.02265	-0.77759	3.69979	CYP2C9	cytochrome P450 family 2 subfamily C member 9	1559	M15331
228097_at	0.3089	0.0125598	3.40062	-2.66016	3.69666	MYLIP	myosin regulatory light chain interacting protein	29116	AW292746
1554026_a_at	0.1348	0.00070927	5.96244	0.11262	3.69607	MYO10	myosin X	4651	BC041694
209959_at	0.3086	0.0125332	3.40224	-2.65806	3.69457	NR4A3	nuclear receptor subfamily 4 group A member 3	8013	U12767
221868_at	0.3435	0.0194454	3.07253	-3.09245	3.69189	PAIP2B	poly(A) binding protein interacting protein 2B	400961	AB032981
220005_at	0.1834	0.00259994	4.70115	-1.11504	3.69152	P2RY13	purinergic receptor P2Y13	53829
205019_s_at	0.1411	0.00099454	5.61452	-0.20086	3.69097	VIPR1	vasoactive intestinal peptide receptor 1	7433	NM_004624
223605_at	0.1241	0.00052402	6.28707	0.3891	3.68996	SLC25A18	solute carrier family 25 member 18	83733	AY008285
211219_s_at	0.1411	0.0009507	5.66006	-0.15879	3.68857	LHX2	LIM homeobox 2	9355	U11701
226086_at	0.2942	0.0105288	3.53643	-2.48571	3.68316	SYT13	synaptotagmin 13	57586	AB037848
1566700_at	0.1602	0.00173719	5.07158	-0.72776	3.68271	VRK3	vaccinia related kinase 3	51231	AK074461
1559324_at	0.1187	0.00047747	6.38942	0.47319	3.67838	USP32P2	ubiquitin specific peptidase 32 pseudogene 2	220594	BC019672
230075_at	0.1453	0.00119879	5.42852	-0.37606	3.67523	RAB39B	RAB39B, member RAS oncogene family	116442	AV724323
242318_at	0.1101	0.00040687	6.56842	0.61684	3.66504	TAPT1	transmembrane anterior posterior transformation 1	202018	W78107
1555352_at	0.2963	0.0107255	3.52208	-2.50401	3.66433	FOXP2	forkhead box P2	93986	AF467257
216207_x_at	0.1123	0.00042729	6.51324	0.57301	3.65898	IGKC	immunoglobulin kappa constant	3514	AW408194
1555612_s_at	0.4331	0.0490985	2.40817	-4.00093	3.65608	G6PC	glucose-6-phosphatase catalytic subunit	2538	BC020700
220794_at	0.1047	0.00035611	6.7204	0.73546	3.65519	GREM2	gremlin 2, DAN family BMP antagonist	64388	NM_022469
213745_at	0.206	0.00344443	4.45279	-1.3878	3.655	ATRNL1	attractin like 1	26033	AW151108
208303_s_at	0.1047	0.00034865	6.7448	0.75423	3.65347	CRLF2	cytokine receptor-like factor 2	64109	NM_022148
205440_s_at	0.1451	0.00118863	5.4369	-0.36805	3.65036	NPY1R	neuropeptide Y receptor Y1	4886	NM_000909
232608_x_at	0.1401	0.00082755	5.80185	-0.02981	3.64573	CARD14	caspase recruitment domain family member 14	79092	AI950942
210299_s_at	0.3546	0.0223936	2.96888	-3.23184	3.6452	FHL1	four and a half LIM domains 1	2273	AF063002
203131_at	0.1411	0.00093677	5.67503	-0.14502	3.626	PDGFRA	platelet derived growth factor receptor alpha	5156	NM_006206
217157_x_at	0.294	0.0104863	3.53958	-2.48171	3.62078	IGK///IGKC	immunoglobulin kappa locus///immunoglobulin kappa constant	50802///3514	AF103530
204955_at	0.1537	0.00145534	5.23991	-0.55932	3.61993	SRPX	sushi repeat containing protein, X-linked	8406	NM_006307
205498_at	0.1564	0.00162354	5.13549	-0.66326	3.61681	GHR	growth hormone receptor	2690	NM_000163
228186_s_at	0.1348	0.00071761	5.95016	0.10187	3.61549	RSPO3	R-spondin 3	84870	BF589322
233604_at	0.0851	0.00016661	7.64075	1.39295	3.61152	FLJ22763	uncharacterized LOC401081	401081	AI650260
201048_x_at	0.3306	0.0164922	3.19484	-2.92962	3.61032	WTH3DI///RAB6A	RAB6C-like///RAB6A, member RAS oncogene family	150786///5870	NM_002869
227697_at	0.1813	0.00247705	4.74472	-1.06828	3.60946	SOCS3	suppressor of cytokine signaling 3	9021	AI244908
240814_at	0.1081	0.00037962	6.64715	0.67866	3.6085	MGC39584	uncharacterized LOC441058	441058	AI809199
211456_x_at	0.373	0.0266634	2.8421	-3.40384	3.60629	MT1HL1	metallothionein 1H-like 1	645745	AF333388
211637_x_at	0.2325	0.00524388	4.09572	-1.79862	3.59135	IGHV3-23///IGHV4-31///IGHM///IGHG4///IGHG3///IGHG1///IGHD///IGHA2///IGHA1///IGH	immunoglobulin heavy variable 3-23///immunoglobulin heavy variable 4-31///immunoglobulin heavy constant mu///immunoglobulin heavy constant gamma 4 (G4m marker)///immunoglobulin heavy constant gamma 3 (G3m marker)///immunoglobulin heavy constant gamma 1 (G1m marker)///immunoglobulin heavy constant delta///immunoglobulin heavy constant alpha 2 (A2m marker)///immunoglobulin heavy constant alpha 1///…	28442///28396///3507///3503///3502///3500///3495///3494///3493///3492	L23516
206938_at	0.3784	0.0279233	2.80879	-3.44927	3.58775	SRD5A2	steroid 5 alpha-reductase 2	6716	NM_000348
206881_s_at	0.1401	0.00082424	5.80598	-0.02609	3.58514	LILRA3	leukocyte immunoglobulin like receptor A3	11026	NM_006865
206629_at	0.364	0.0246885	2.89782	-3.32804	3.58481	ADAMTSL2	ADAMTS like 2	9719	NM_014694
211138_s_at	0.2769	0.00886339	3.67111	-2.31555	3.58423	KMO	kynurenine 3-monooxygenase (kynurenine 3-hydroxylase)	8564	BC005297
1563086_at	0.1451	0.00115493	5.46529	-0.341	3.58108	LOC101928894	uncharacterized LOC101928894	101928894	BC039472
217148_x_at	0.1546	0.00148147	5.22283	-0.57621	3.57844	IGLJ3///IGLV@///IGLC1	immunoglobulin lambda joining 3///immunoglobulin lambda variable cluster///immunoglobulin lambda constant 1	28831///3546///3537	AJ249377
231376_at	0.3355	0.0177315	3.14085	-3.00126	3.57724	UPP2	uridine phosphorylase 2	151531	AW242408
232263_at	0.1397	0.00078358	5.85834	0.02073	3.57625	SLC6A15	solute carrier family 6 member 15	55117
232629_at	0.38	0.028521	2.79355	-3.4701	3.57597	PROK2	prokineticin 2	60675	AF182069
216336_x_at	0.4022	0.0364495	2.61828	-3.71072	3.57496	MT1E	metallothionein 1E	4493
216639_at	0.1251	0.00053753	6.25926	0.366	3.57406	SRPX2	sushi repeat containing protein, X-linked 2	27286	AL110206
206140_at	0.2306	0.00513324	4.11345	-1.7777	3.57311	LHX2	LIM homeobox 2	9355	NM_004789
220023_at	0.133	0.00064186	6.06814	0.2043	3.56778	APOBR	apolipoprotein B receptor	55911	NM_018690
232329_at	0.1419	0.00102818	5.58107	-0.23197	3.56729	RANBP10	RAN binding protein 10	57610	AV717059
211577_s_at	0.2165	0.00412205	4.29823	-1.56292	3.56496	IGF1	insulin like growth factor 1	3479	M37484
239828_at	0.2205	0.00441974	4.23903	-1.63109	3.56346	AK9	adenylate kinase 9	221264	AW242348
216049_at	0.3328	0.0171723	3.16469	-2.96958	3.55987	RHOBTB3	Rho related BTB domain containing 3	22836
202628_s_at	0.3064	0.0122667	3.41868	-2.63681	3.55676	SERPINE1	serpin family E member 1	5054	NM_000602
208621_s_at	0.3327	0.0171436	3.16594	-2.96793	3.55514	EZR	ezrin	7430	BF663141
207097_s_at	0.3345	0.0176274	3.14522	-2.99545	3.55492	SLC17A2	solute carrier family 17 member 2	10246	NM_005835
236407_at	0.1779	0.00237538	4.78263	-1.02787	3.54904	KCNE1	potassium voltage-gated channel subfamily E regulatory subunit 1	3753	R73518
217165_x_at	0.4021	0.0362865	2.62146	-3.70633	3.54629	MT1F	metallothionein 1F	4494	M10943
223523_at	0.2189	0.00435893	4.25075	-1.61754	3.54573	TMEM108	transmembrane protein 108	66000	BC000568
215078_at	0.1241	0.00053093	6.27274	0.37721	3.54011	LOC100129518///SOD2	uncharacterized LOC100129518///superoxide dismutase 2, mitochondrial	100129518///6648	AL050388
216491_x_at	0.1401	0.00080814	5.82636	-0.00782	3.53275	IGHM	immunoglobulin heavy constant mu	3507	U80139
1564337_at	0.2987	0.0112869	3.48265	-2.55446	3.53239	LOC101929538	uncharacterized LOC101929538	101929538	AK093020
1561422_at	0.2049	0.00334276	4.47887	-1.35865	3.52625	LOC101928727	uncharacterized LOC101928727	101928727	BC043291
216074_x_at	0.4185	0.0422121	2.51443	-3.85403	3.52458	WWC1	WW and C2 domain containing 1	23286
229221_at	0.3251	0.0154528	3.24361	-2.86523	3.52429	CD44	CD44 molecule (Indian blood group)	960	BE467023
204787_at	0.0804	0.00014309	7.83688	1.52055	3.52306	VSIG4	V-set and immunoglobulin domain containing 4	11326	NM_007268
242033_at	0.4319	0.048272	2.42008	-3.98447	3.5206	RNF180	ring finger protein 180	285671	BE672684
1553583_a_at	0.4219	0.0436908	2.49016	-3.88757	3.52021	THRSP	thyroid hormone responsive	7069	NM_003251
223885_at	0.2279	0.00491942	4.14895	-1.73598	3.51807	CALN1	calneuron 1	83698	AF282250
228346_at	0.2861	0.00957424	3.61051	-2.39176	3.51712	ZNF844	zinc finger protein 844	284391	H47630
218541_s_at	0.0944	0.00025023	7.13622	1.04502	3.51096	C8orf4	chromosome 8 open reading frame 4	56892	NM_020130
205923_at	0.3206	0.014248	3.30477	-2.78493	3.50406	RELN	reelin	5649	NM_005045
218510_x_at	0.3206	0.0145804	3.28735	-2.80775	3.50173	FAM134B	family with sequence similarity 134 member B	54463	AI816291
243438_at	0.2093	0.00370234	4.39028	-1.45813	3.50001	PDE7B	phosphodiesterase 7B	27115	BE968570
1552995_at	0.1411	0.00089324	5.72347	-0.10073	3.49909	IL27	interleukin 27	246778	NM_145659
227654_at	0.1411	0.0009822	5.6271	-0.1892	3.49418	FAM65C	family with sequence similarity 65 member C	140876	AI056877
213493_at	0.3925	0.0333176	2.68221	-3.62273	3.49402	SNED1	sushi, nidogen and EGF like domains 1	25992	BF509657
1558603_at	0.3531	0.0220662	2.97964	-3.2173	3.48743	PLGLB2	plasminogen-like B2	5342	AV688060
230120_s_at	0.1411	0.0008934	5.72329	-0.1009	3.48592	PLGLB1///PLGLB2	plasminogen-like B1///plasminogen-like B2	5343///5342	AI088455
239457_at	0.3303	0.01605	3.21517	-2.90274	3.48582	ATP8B3	ATPase phospholipid transporting 8B3	148229	AA905217
231455_at	0.3536	0.022231	2.9742	-3.22465	3.48225	LINC00487	long intergenic non-protein coding RNA 487	400941	AA768888
1555264_a_at	0.2229	0.00452349	4.21943	-1.65379	3.48009	LINC00598	long intergenic non-protein coding RNA 598	646982	AY116216
208383_s_at	0.1595	0.00170579	5.08876	-0.71035	3.47844	PCK1	phosphoenolpyruvate carboxykinase 1	5105	NM_002591
216339_s_at	0.1595	0.00167298	5.10709	-0.69184	3.47677	TNXB///TNXA	tenascin XB///tenascin XA (pseudogene)	7148///7146	AF086641
227404_s_at	0.1348	0.00071721	5.95075	0.10238	3.47483	EGR1	early growth response 1	1958
225767_at	0.4148	0.0406771	2.54057	-3.81792	3.4738	RNA45S5	RNA, 45S pre-ribosomal 5	100861532	AI825833
214421_x_at	0.1811	0.0024657	4.74887	-1.06385	3.46718	CYP2C9	cytochrome P450 family 2 subfamily C member 9	1559	AV652420
235129_at	0.3819	0.0295597	2.76784	-3.50527	3.46271	PPP1R1A	protein phosphatase 1 regulatory inhibitor subunit 1A	5502	BF510098
243128_at	0.206	0.00350989	4.43644	-1.40612	3.46198	ZNF175	zinc finger protein 175	7728	AI684437
210335_at	0.4346	0.0498806	2.39709	-4.01625	3.46121	RASSF9	Ras association domain family member 9	9182	AF056209
228581_at	0.206	0.00351121	4.43611	-1.40649	3.46029	KCNJ10	potassium voltage-gated channel subfamily J member 10	3766	AW071744
216401_x_at	0.1478	0.00127152	5.37076	-0.43158	3.45959	MLIP	muscular LMNA-interacting protein	90523	AJ408433
1555990_at	0.3517	0.021662	2.99317	-3.19906	3.45874	C22orf42	chromosome 22 open reading frame 42	150297	CA775385
241707_at	0.1614	0.00175927	5.05971	-0.73981	3.45704	TRABD2B	TraB domain containing 2B	388630	AW138156
1561263_at	0.3117	0.0130806	3.36963	-2.70036	3.45589	C1QTNF3	C1q and tumor necrosis factor related protein 3	114899	AK094895
215788_at	0.1451	0.00116556	5.45624	-0.34961	3.45493	CFAP74	cilia and flagella associated protein 74	85452	AL137547
234350_at	0.1712	0.00218193	4.86002	-0.9461	3.44875	IGLC1	immunoglobulin lambda constant 1	3537	AF127125
228821_at	0.3461	0.0201302	3.04702	-3.12664	3.44542	ST6GAL2	ST6 beta-galactoside alpha-2,6-sialyltransferase 2	84620	AW004016
219388_at	0.1492	0.00134264	5.31775	-0.48299	3.44363	GRHL2	grainyhead like transcription factor 2	79977	NM_024915
239717_at	0.1404	0.00083506	5.79254	-0.03818	3.44347	CHRNA10	cholinergic receptor nicotinic alpha 10 subunit	57053	AA004906
219519_s_at	0.3206	0.0145315	3.28989	-2.80442	3.44252	SIGLEC1	sialic acid binding Ig like lectin 1	6614	NM_023068
220801_s_at	0.0851	0.00016368	7.66345	1.40793	3.43549	HAO2	hydroxyacid oxidase 2	51179	NM_016527
1553781_at	0.1834	0.0025719	4.71089	-1.10456	3.43508	ZC3HAV1L	zinc finger CCCH-type containing, antiviral 1 like	92092	NM_080660
216005_at	0.2431	0.00596699	3.98913	-1.92552	3.43155	TNC	tenascin C	3371
203961_at	0.3806	0.0290384	2.78062	-3.48778	3.43036	NEBL	nebulette	10529
1556638_at	0.1628	0.00184544	5.01492	-0.7855	3.42883	PAX7	paired box 7	5081	AI250939
227030_at	0.122	0.00050204	6.33406	0.42789	3.42561	IKZF3	IKAROS family zinc finger 3	22806	BG231773
1557564_at	0.1692	0.00208323	4.90253	-0.90163	3.42521	ALKBH3-AS1	ALKBH3 antisense RNA 1	100507300	AK097541
202859_x_at	0.1411	0.000935	5.67695	-0.14326	3.42359	CXCL8	C-X-C motif chemokine ligand 8	3576	NM_000584
216243_s_at	0.4013	0.0360347	2.62641	-3.69952	3.42339	IL1RN	interleukin 1 receptor antagonist	3557	BE563442
230489_at	0.0937	0.00024161	7.1786	1.07538	3.42295	CD5	CD5 molecule	921	AI797836
209542_x_at	0.2477	0.00624279	3.95218	-1.96996	3.42201	IGF1	insulin like growth factor 1	3479	M29644
209469_at	0.0997	0.00029883	6.92459	0.89016	3.42095	GPM6A	glycoprotein M6A	2823	BF939489
227830_at	0.3925	0.032971	2.68967	-3.61248	3.41491	GABRB3	gamma-aminobutyric acid type A receptor beta3 subunit	2562
232725_s_at	0.2189	0.00430311	4.26168	-1.60493	3.41296	MS4A6A	membrane spanning 4-domains A6A	64231	BF338860
228383_at	0.4072	0.0379321	2.59	-3.7497	3.41055	PNPLA7	patatin like phospholipase domain containing 7	375775	AK024443
238975_at	0.3486	0.02104	3.01453	-3.17029	3.40802	MMAB	methylmalonic aciduria (cobalamin deficiency) cblB type	326625	AI671390
237248_at	0.206	0.00343566	4.455	-1.38532	3.4075	PDE11A	phosphodiesterase 11A	50940	AI919276
206030_at	0.134	0.00068003	6.00683	0.15132	3.40626	ASPA	aspartoacylase	443	NM_000049
1562116_at	0.1841	0.00264247	4.68661	-1.13072	3.40579	LINC01494	long intergenic non-protein coding RNA 1494	101928537	BC038542
203373_at	0.1546	0.00150773	5.20599	-0.59289	3.40388	SOCS2	suppressor of cytokine signaling 2	8835	NM_003877
210370_s_at	0.1957	0.00296478	4.58422	-1.24214	3.40354	LY9	lymphocyte antigen 9	4063	AF244129
230783_at	0.1081	0.00037831	6.65109	0.68174	3.40265	LOC283713///OTUD7A	uncharacterized LOC283713///OTU deubiquitinase 7A	283713///161725	T03743
1563670_at	0.3482	0.0207591	3.0244	-3.15703	3.40086	ZSCAN23	zinc finger and SCAN domain containing 23	222696	AL833347
244350_at	0.2769	0.00885492	3.67187	-2.3146	3.39881	MYO10	myosin X	4651
217564_s_at	0.3825	0.0298904	2.75985	-3.5162	3.39614	CPS1	carbamoyl-phosphate synthase 1	1373
212859_x_at	0.4237	0.0448784	2.47129	-3.91366	3.39386	MT1E	metallothionein 1E	4493	BF217861
207102_at	0.2696	0.00807776	3.74461	-2.22391	3.38825	AKR1D1	aldo-keto reductase family 1, member D1	6718	NM_005989
201566_x_at	0.0997	0.00030512	6.90009	0.87187	3.38259	ID2	inhibitor of DNA binding 2, HLH protein	3398	D13891
210889_s_at	0.1708	0.00217099	4.86463	-0.94127	3.37948	FCGR2B	Fc fragment of IgG receptor IIb	2213	M31933
232752_at	0.3141	0.0134328	3.34942	-2.72665	3.3778	LOXL1-AS1	LOXL1 antisense RNA 1	100287616	AK001164
231156_at	0.1093	0.00040079	6.58546	0.63029	3.37771	HAO2	hydroxyacid oxidase 2	51179	AW242782
203680_at	0.2714	0.00823726	3.72907	-2.24321	3.37763	PRKAR2B	protein kinase cAMP-dependent type II regulatory subunit beta	5577	NM_002736
210404_x_at	0.2642	0.00760709	3.7925	-2.16468	3.37693	CAMK2B	calcium/calmodulin dependent protein kinase II beta	816	AF078803
1557924_s_at	0.1123	0.00042436	6.52096	0.57917	3.37361	ALPL	alkaline phosphatase, liver/bone/kidney	249	AH007388
1556771_a_at	0.2001	0.00317644	4.5235	-1.30906	3.37293	CNTFR-AS1	CNTFR antisense RNA 1	415056	BC038740
226846_at	0.4097	0.0389125	2.57193	-3.77463	3.37164	PHYHD1	phytanoyl-CoA dioxygenase domain containing 1	254295	AL545998
235122_at	0.38	0.0284888	2.79436	-3.469	3.37	HIVEP3	human immunodeficiency virus type I enhancer binding protein 3	59269	AI800713
239349_at	0.3617	0.0242571	2.91063	-3.31067	3.36774	C1QTNF7	C1q and tumor necrosis factor related protein 7	114905	BE856929
206378_at	0.223	0.00455552	4.21348	-1.6607	3.36116	SCGB2A2	secretoglobin family 2A member 2	4250	NM_002411
1568749_at	0.1712	0.0021817	4.86012	-0.946	3.36089	LOC105374928	uncharacterized LOC105374928	105374928	BC030116
241193_at	0.1724	0.00222035	4.84406	-0.96289	3.36075	ETS2	ETS proto-oncogene 2, transcription factor	2114	AI797080
1554724_at	0.2042	0.00332038	4.48473	-1.35212	3.35942	SLC6A11	solute carrier family 6 member 11	6538	BC036083
224342_x_at	0.1093	0.00040144	6.58364	0.62885	3.35713	BMS1P20	BMS1, ribosome biogenesis factor pseudogene 20	96610	L14452
214618_at	0.1411	0.00091286	5.70131	-0.12094	3.3567	CFLAR	CASP8 and FADD like apoptosis regulator	8837	AF015452
216025_x_at	0.1398	0.00078959	5.85041	0.01367	3.3557	CYP2C9	cytochrome P450 family 2 subfamily C member 9	1559	M21940
1553818_x_at	0.1982	0.00308138	4.55019	-1.27956	3.35172	LOC102725315///LOC727983///POM121L10P///POM121L4P///POM121L8P///POM121L9P///POM121L1P	putative POM121-like protein 1-like///putative POM121-like protein 1-like///POM121 transmembrane nucleoporin like 10, pseudogene///POM121 transmembrane nucleoporin like 4, pseudogene///POM121 transmembrane nucleoporin like 8, pseudogene///POM121 transmembrane nucleoporin like 9, pseudogene///POM121 transmembrane nucleoporin like 1, pseudogene	102725315///727983///646074///266697///29797///29774///25812
208131_s_at	0.2245	0.0046928	4.18849	-1.68977	3.35143	PTGIS	prostaglandin I2 (prostacyclin) synthase	5740	NM_000961
216298_at	0.3954	0.0343375	2.66072	-3.65228	3.34761	TARP	TCR gamma alternate reading frame protein	445347	AL580863
213629_x_at	0.427	0.0466913	2.44345	-3.95215	3.3475	MT1F	metallothionein 1F	4494	BF246115
214719_at	0.1478	0.00129538	5.35261	-0.44913	3.3474	SLC46A3	solute carrier family 46 member 3	283537	AK026720
205328_at	0.3935	0.0336246	2.67567	-3.63172	3.34618	CLDN10	claudin 10	9071	NM_006984
1568636_a_at	0.2165	0.00413708	4.29513	-1.56647	3.34536	LINC00354	long intergenic non-protein coding RNA 354	101928616	AA861440
232523_at	0.3835	0.0304341	2.74693	-3.53391	3.34422	MEGF10	multiple EGF like domains 10	84466	AU144892
213006_at	0.1411	0.00093447	5.67752	-0.14274	3.34393	CEBPD	CCAAT/enhancer binding protein delta	1052	AV655640
229454_at	0.2739	0.00855263	3.6993	-2.2803	3.34313	BCLAF1	BCL2 associated transcription factor 1	9774	AV717336
238546_at	0.3614	0.0241496	2.91386	-3.30629	3.34292	SLC8A1	solute carrier family 8 member A1	6546	BF344961
207218_at	0.2934	0.0103661	3.54853	-2.47031	3.34139	F9	coagulation factor IX	2158	NM_000133
205302_at	0.3905	0.032054	2.70981	-3.58482	3.34075	IGFBP1	insulin like growth factor binding protein 1	3484	NM_000596
243296_at	0.2635	0.00752002	3.80172	-2.15333	3.33895	NAMPT	nicotinamide phosphoribosyltransferase	10135	AA873350
207823_s_at	0.1187	0.0004771	6.39029	0.4739	3.33693	AIF1	allograft inflammatory factor 1	199
1570235_at	0.1633	0.00186658	5.00429	-0.7964	3.33647	MGC27382	uncharacterized MGC27382	149047	BC015860
220888_s_at	0.3313	0.0165837	3.1907	-2.93509	3.33495	CASS4	Cas scaffolding protein family member 4	57091	NM_020356
221017_s_at	0.133	0.00061576	6.11248	0.24228	3.33408	LRRC3	leucine rich repeat containing 3	81543	NM_030891
236360_at	0.341	0.0190289	3.08852	-3.07106	3.33144	LINC00982	long intergenic non-protein coding RNA 982	440556	BE551964
215689_s_at	0.206	0.0035215	4.43358	-1.40934	3.33055	SHBG	sex hormone binding globulin	6462
226197_at	0.3894	0.0318099	2.71527	-3.57731	3.33016	AR	androgen receptor	367	AW173504
230055_at	0.1823	0.00251842	4.72979	-1.08427	3.33002	KHDC1	KH homology domain containing 1	80759	AL037414
220861_at	0.1356	0.0007298	5.93249	0.08635	3.32991	USP22	ubiquitin specific peptidase 22	23326	AF118067
240699_at	0.3496	0.0212128	3.00853	-3.17837	3.32986	SEC14L3	SEC14 like lipid binding 3	266629	BE550715
215783_s_at	0.263	0.00742591	3.81181	-2.14091	3.32848	ALPL	alkaline phosphatase, liver/bone/kidney	249	X14174
217321_x_at	0.1893	0.0027767	4.64236	-1.17864	3.32762	ATXN3	ataxin 3	4287	U63332
204998_s_at	0.1451	0.00115821	5.46249	-0.34366	3.32749	ATF5	activating transcription factor 5	22809	NM_012068
220069_at	0.1628	0.00182493	5.02536	-0.77482	3.32596	TUBA8	tubulin alpha 8	51807	NM_018943
212915_at	0.3362	0.017862	3.1354	-3.00851	3.32503	PDZRN3	PDZ domain containing ring finger 3	23024	AL569804
206426_at	0.3603	0.0238543	2.9228	-3.29416	3.32476	MLANA	melan-A	2315	NM_005511
243062_at	0.3381	0.0183752	3.11439	-3.03651	3.32324	FLCN	folliculin	201163	AV694665
215101_s_at	0.2984	0.011264	3.48422	-2.55245	3.32086	CXCL5	C-X-C motif chemokine ligand 5	6374	BG166705
220106_at	0.3389	0.01869	3.10181	-3.0533	3.32059	NPC1L1	NPC1 like intracellular cholesterol transporter 1	29881	NM_013389
204920_at	0.29	0.00986206	3.58735	-2.42103	3.3173	CPS1	carbamoyl-phosphate synthase 1	1373	AF154830
228780_at	0.3249	0.0152478	3.25364	-2.85202	3.31665	POU3F3	POU class 3 homeobox 3	5455	AW149422
220407_s_at	0.1478	0.0012792	5.36488	-0.43726	3.31662	TGFB2	transforming growth factor beta 2	7042	NM_003238
221286_s_at	0.2348	0.00545062	4.06366	-1.83658	3.31619	MZB1	marginal zone B and B1 cell specific protein	51237	NM_016459
227134_at	0.206	0.00352187	4.43348	-1.40944	3.31533	SYTL1	synaptotagmin like 1	84958
217258_x_at	0.1453	0.00121198	5.41776	-0.38637	3.31376	IGLV1-44	immunoglobulin lambda variable 1-44	28823	AF043583
223127_s_at	0.1411	0.00094304	5.66827	-0.15124	3.3129	C1orf21	chromosome 1 open reading frame 21	81563	AW003850
205605_at	0.2665	0.00786886	3.76548	-2.19806	3.31195	HOXD9	homeobox D9	3235	NM_014213
214370_at	0.2942	0.0105252	3.5367	-2.48537	3.31123	S100A8	S100 calcium binding protein A8	6279
232494_at	0.2798	0.00904387	3.65523	-2.33546	3.31085	CYP8B1	cytochrome P450 family 8 subfamily B member 1	1582	AA928708
233326_at	0.3132	0.0132974	3.35713	-2.71662	3.30479	LOC101928882///CCDC39	uncharacterized LOC101928882///coiled-coil domain containing 39	101928882///339829	AL122120
210095_s_at	0.1411	0.00098088	5.62846	-0.18794	3.30218	IGFBP3	insulin like growth factor binding protein 3	3486	M31159
228325_at	0.118	0.00046612	6.4161	0.49487	3.30162	SPIDR	scaffolding protein involved in DNA repair	23514	AI363213
1569203_at	0.3251	0.0153941	3.24646	-2.86147	3.30053	CXCL2	C-X-C motif chemokine ligand 2	2920	BC005276
216598_s_at	0.1371	0.00074983	5.90417	0.06139	3.29797	CCL2	C-C motif chemokine ligand 2	6347	S69738
1563696_at	0.2547	0.00685377	3.87636	-2.06189	3.29766	HSD17B4	hydroxysteroid 17-beta dehydrogenase 4	3295	AL713635
230147_at	0.4322	0.0487241	2.41353	-3.99351	3.29366	F2RL2	coagulation factor II thrombin receptor like 2	2151	AI378647
1562274_at	0.3249	0.0152526	3.2534	-2.85234	3.2936	LOC101928446	uncharacterized LOC101928446	101928446	AL833113
222666_s_at	0.1788	0.00241604	4.76725	-1.04423	3.29167	RCL1	RNA terminal phosphate cyclase like 1	10171	BC001025
229229_at	0.2829	0.00927839	3.63511	-2.36075	3.29126	AGXT2	alanine--glyoxylate aminotransferase 2	64902	AJ292204
214506_at	0.3315	0.0166442	3.18798	-2.9387	3.28876	GPR182	G protein-coupled receptor 182	11318	NM_007264
206197_at	0.3396	0.0187642	3.09888	-3.05722	3.28726	NME5	NME/NM23 family member 5	8382	NM_003551
223805_at	0.4257	0.0462752	2.44974	-3.94345	3.28623	OSBPL6	oxysterol binding protein like 6	114880	AF323728
1563882_a_at	0.1451	0.00117882	5.44507	-0.36025	3.28264	RAPGEF5	Rap guanine nucleotide exchange factor 5	9771	AL833195
204745_x_at	0.4315	0.0480848	2.4228	-3.9807	3.28202	MT1G	metallothionein 1G	4495	NM_005950
216926_s_at	0.4133	0.0401668	2.54949	-3.80561	3.28173	MAU2	MAU2 sister chromatid cohesion factor	23383
214445_at	0.3908	0.032239	2.7057	-3.59046	3.28122	ELL2	elongation factor for RNA polymerase II 2	22936	NM_012081
214488_at	0.1692	0.0020341	4.92453	-0.87873	3.28	RAP2B	RAP2B, member of RAS oncogene family	5912	NM_002886
211525_s_at	0.2934	0.0103657	3.54856	-2.47027	3.2792	GP5	glycoprotein V platelet	2814	L11238
209335_at	0.1478	0.00130124	5.34822	-0.45339	3.27847	DCN	decorin	1634	AI281593
1555907_at	0.263	0.00739873	3.81475	-2.1373	3.27688	AGAP2-AS1	AGAP2 antisense RNA 1	100130776	BQ184856
219195_at	0.3461	0.0201294	3.04705	-3.1266	3.27677	PPARGC1A	PPARG coactivator 1 alpha	10891	NM_013261
242667_at	0.2987	0.0112808	3.48307	-2.55393	3.27509	TLR3	toll like receptor 3	7098	AI769939
216708_x_at	0.2435	0.00598122	3.98718	-1.92786	3.27411	IGLJ3	immunoglobulin lambda joining 3	28831	D84143
204196_x_at	0.2344	0.00542405	4.06771	-1.83178	3.27142	PKNOX1	PBX/knotted 1 homeobox 1	5316	NM_004571
201627_s_at	0.3319	0.0169866	3.17279	-2.95883	3.26217	INSIG1	insulin induced gene 1	3638	NM_005542
227868_at	0.3674	0.0254598	2.87551	-3.35836	3.26163	LOC154761	family with sequence similarity 115, member C pseudogene	154761	AI928764
1566219_at	0.3121	0.0131852	3.36357	-2.70824	3.2615	KRTAP5-AS1	KRTAP5-1/KRTAP5-2 antisense RNA 1	338651	H24547
220025_at	0.2001	0.00316297	4.52723	-1.30493	3.26012	TBR1	T-box, brain 1	10716	NM_006593
234024_at	0.1451	0.00114763	5.47156	-0.33504	3.25953	CBLN4	cerebellin 4 precursor	140689
1552440_at	0.2735	0.0084794	3.7061	-2.27181	3.25925	GPR182	G protein-coupled receptor 182	11318	BC034761
213071_at	0.3329	0.0172321	3.1621	-2.97302	3.25586	DPT	dermatopontin	1805
218820_at	0.3343	0.017576	3.1474	-2.99256	3.2554	C14orf132	chromosome 14 open reading frame 132	56967
233883_at	0.1398	0.000791	5.84856	0.01202	3.25368	SNX24	sorting nexin 24	28966	AK021473
1563298_at	0.3714	0.0262096	2.85451	-3.38694	3.25334	LOC101927331	uncharacterized LOC101927331	101927331	BC014368
206461_x_at	0.3919	0.032698	2.6956	-3.60433	3.2478	MT1H	metallothionein 1H	4496	NM_005951
1564109_at	0.1411	0.00100499	5.60399	-0.21064	3.24605	LOC284865	uncharacterized LOC284865	284865	AK092552
241399_at	0.2081	0.00363432	4.40628	-1.44005	3.24395	FAM19A2	family with sequence similarity 19 member A2, C-C motif chemokine like	338811	AI142028
209800_at	0.3407	0.0189751	3.09061	-3.06826	3.24341	KRT16	keratin 16	3868	AF061812
233973_at	0.1129	0.00043151	6.50222	0.56421	3.23977	LYZL1	lysozyme like 1	84569
208562_s_at	0.2545	0.00681313	3.88117	-2.05603	3.23867	ABCC9	ATP binding cassette subfamily C member 9	10060	NM_020297
206145_at	0.1481	0.00131359	5.33902	-0.46232	3.23797	RHAG	Rh-associated glycoprotein	6005	NM_000324
228648_at	0.133	0.00064312	6.06606	0.20251	3.23669	LRG1	leucine rich alpha-2-glycoprotein 1	116844
208428_at	0.4148	0.0406164	2.54163	-3.81647	3.23538	TAP2	transporter 2, ATP binding cassette subfamily B member	6891	NM_018833
206007_at	0.2739	0.00857818	3.69694	-2.28325	3.23399	PRG4	proteoglycan 4	10216	NM_005807
1556528_at	0.4231	0.0444742	2.47765	-3.90486	3.23266	LINC00692	long intergenic non-protein coding RNA 692	285326	BC033370
238615_at	0.3251	0.0154908	3.24176	-2.86766	3.23158	ERLIN2	ER lipid raft associated 2	11160	AI817403
214836_x_at	0.2984	0.0111767	3.49022	-2.54476	3.23134	IGK///IGKC	immunoglobulin kappa locus///immunoglobulin kappa constant	50802///3514	BG536224
230749_s_at	0.1708	0.00216473	4.86728	-0.9385	3.23059	CAMK2D	calcium/calmodulin dependent protein kinase II delta	817
240954_at	0.3263	0.0156549	3.23385	-2.87809	3.23044	CHKB-AS1	CHKB antisense RNA 1 (head to head)	100144603	BF508732
1569372_at	0.2823	0.00917449	3.64396	-2.34962	3.22925	LOC100507194	uncharacterized LOC100507194	100507194	AV723391
216365_x_at	0.3407	0.0188884	3.094	-3.06374	3.22782	IGLJ3///CKAP2	immunoglobulin lambda joining 3///cytoskeleton associated protein 2	28831///26586	AF047245
1562121_at	0.2963	0.0107785	3.51827	-2.50888	3.22663	CHL1-AS1	CHL1 antisense RNA 1	101927193	BC029457
235420_at	0.4337	0.0492843	2.40552	-4.0046	3.22365	HAPLN4	hyaluronan and proteoglycan link protein 4	404037	W63783
1552798_a_at	0.3801	0.0286895	2.78931	-3.4759	3.2221	TLR4	toll like receptor 4	7099	NM_138557
236644_at	0.4065	0.0376278	2.59571	-3.74183	3.22089	RNF180	ring finger protein 180	285671	BF433928
226225_at	0.1307	0.00058539	6.16683	0.28844	3.22081	MCC	mutated in colorectal cancers	4163	BE967311
1552494_at	0.2501	0.00647757	3.92212	-2.0063	3.21996	TAF8	TATA-box binding protein associated factor 8	129685	NM_138572
215214_at	0.2246	0.00472589	4.18258	-1.69665	3.21533	IGLC1	immunoglobulin lambda constant 1	3537
210600_s_at	0.2832	0.0093051	3.63286	-2.36359	3.21501	GRK4	G protein-coupled receptor kinase 4	2868	U33054
204942_s_at	0.3025	0.0115759	3.46318	-2.57947	3.21418	ALDH3B2	aldehyde dehydrogenase 3 family member B2	222	NM_000695
210604_at	0.1411	0.00089263	5.72417	-0.10009	3.21362	GNAT2	G protein subunit alpha transducin 2	2780	BC000233
211548_s_at	0.2307	0.00514579	4.11142	-1.78009	3.21262	HPGD	hydroxyprostaglandin dehydrogenase 15-(NAD)	3248	J05594
206737_at	0.1634	0.00187601	4.99959	-0.80122	3.21245	WNT11	Wnt family member 11	7481	NM_004626
230481_at	0.3139	0.0133734	3.35279	-2.72226	3.21232	ACY3	aminoacylase 3	91703
1553729_s_at	0.2144	0.00401235	4.32125	-1.53657	3.20877	LRRC43	leucine rich repeat containing 43	254050	NM_152759
210909_x_at	0.4046	0.0370292	2.60708	-3.72615	3.20787	LPAL2	lipoprotein(a) like 2, pseudogene	80350	U19518
1555256_at	0.2428	0.00594993	3.99148	-1.9227	3.20722	EVC2	EvC ciliary complex subunit 2	132884	AY152403
207608_x_at	0.1698	0.00210831	4.89152	-0.91312	3.20306	CYP1A2	cytochrome P450 family 1 subfamily A member 2	1544	NM_000761
206680_at	0.2496	0.00637128	3.93558	-1.99001	3.202	CD5L	CD5 molecule like	922	NM_005894
210364_at	0.1348	0.00071995	5.94674	0.09887	3.20105	SCN2B	sodium voltage-gated channel beta subunit 2	6327	U87555
1560715_at	0.3407	0.0189541	3.09143	-3.06717	3.20077	P4HA3	prolyl 4-hydroxylase subunit alpha 3	283208	AL833965
1562722_at	0.1426	0.00108224	5.52983	-0.27996	3.19974	PRR20E///PRR20D///PRR20C///PRR20B///PRR20A	proline rich 20E///proline rich 20D///proline rich 20C///proline rich 20B///proline rich 20A	729250///729246///729240///729233///122183
215211_at	0.206	0.00344535	4.45255	-1.38806	3.19892	RRN3P1	RRN3 homolog, RNA polymerase I transcription factor pseudogene 1	730092	AF054994
239494_at	0.206	0.00354557	4.42767	-1.41597	3.197	FBXW7	F-box and WD repeat domain containing 7	55294	BF336159
240778_at	0.1411	0.00091988	5.69351	-0.12808	3.19424	GINS4	GINS complex subunit 4	84296
1561553_at	0.3776	0.0276941	2.81473	-3.44117	3.19387	LOC101929147	uncharacterized LOC101929147	101929147	BC034623
225575_at	0.4155	0.041091	2.53342	-3.82779	3.19384	LIFR	leukemia inhibitory factor receptor alpha	3977
230673_at	0.183	0.00255055	4.71838	-1.09651	3.19042	PKHD1L1	polycystic kidney and hepatic disease 1 (autosomal recessive)-like 1	93035	AV706971
207584_at	0.2165	0.00410949	4.30083	-1.55994	3.19008	LPA	lipoprotein(a)	4018	NM_005577
231335_at	0.2538	0.00670161	3.89452	-2.03978	3.18811	MS4A6E	membrane spanning 4-domains A6E	245802	AA917066
201982_s_at	0.2172	0.00418713	4.28489	-1.57822	3.18631	PAPPA	pappalysin 1	5069	NM_002581
244198_at	0.133	0.00062734	6.09254	0.22524	3.18391	RANBP17	RAN binding protein 17	64901	AA885461
218532_s_at	0.3537	0.0222985	2.97199	-3.22764	3.18312	FAM134B	family with sequence similarity 134 member B	54463	NM_019000
1554492_at	0.2744	0.00865647	3.68976	-2.29222	3.1824	THADA	THADA, armadillo repeat containing	63892	BC037990
1552579_a_at	0.1047	0.00033859	6.77868	0.78015	3.18218	ADAM21	ADAM metallopeptidase domain 21	8747	NM_003813
213664_at	0.2034	0.00329195	4.49224	-1.34376	3.17949	SLC1A1	solute carrier family 1 member 1	6505	AW235061
202995_s_at	0.3911	0.0325373	2.69912	-3.5995	3.17659	FBLN1	fibulin 1	2192	NM_006486
206638_at	0.4062	0.0374556	2.59896	-3.73735	3.17459	HTR2B	5-hydroxytryptamine receptor 2B	3357	NM_000867
241477_at	0.1411	0.0008883	5.72914	-0.09557	3.17265	MIR631///NEIL1	microRNA 631///nei like DNA glycosylase 1	693216///79661
237238_at	0.197	0.00302341	4.56693	-1.26113	3.17215	WWC1	WW and C2 domain containing 1	23286	AI459156
233814_at	0.1628	0.00184296	5.01618	-0.78422	3.1714	EFNA5	ephrin A5	1946	AK025909
220017_x_at	0.155	0.00151688	5.20021	-0.59863	3.17077	CYP2C9	cytochrome P450 family 2 subfamily C member 9	1559	NM_000771
236593_at	0.3315	0.0166621	3.18718	-2.93976	3.17067	LOC100131303	uncharacterized LOC100131303	100131303	BF109310
236811_at	0.1348	0.000706	5.9673	0.11688	3.16964	DMRTC2	DMRT like family C2	63946
227174_at	0.2179	0.00424104	4.27401	-1.59073	3.1696	WDR72	WD repeat domain 72	256764	Z98443
1554643_at	0.1786	0.00239133	4.77656	-1.03432	3.16894	RGS11	regulator of G-protein signaling 11	8786	BC040504
201743_at	0.2115	0.00383426	4.36015	-1.49226	3.16876	CD14	CD14 molecule	929	NM_000591
201599_at	0.3206	0.0145155	3.29072	-2.80333	3.16787	OAT	ornithine aminotransferase	4942	NM_000274
244111_at	0.2328	0.00529375	4.08786	-1.80791	3.1677	KRT222	keratin 222	125113	AA699598
220623_s_at	0.1438	0.0011152	5.49998	-0.30811	3.16745	TSGA10	testis specific 10	80705	NM_025244
204999_s_at	0.1537	0.0014467	5.24563	-0.55368	3.16681	ATF5	activating transcription factor 5	22809	BC005174
207778_at	0.1241	0.00052574	6.28349	0.38613	3.16645	REG1CP	regenerating family member 1 gamma, pseudogene	5969
212187_x_at	0.1692	0.00203892	4.92235	-0.881	3.16627	PTGDS	prostaglandin D2 synthase	5730	NM_000954
209960_at	0.0872	0.00020581	7.37518	1.21344	3.16627	HGF	hepatocyte growth factor	3082	X16323
227799_at	0.2292	0.005047	4.12757	-1.76108	3.16574	MYO1G	myosin IG	64005
223122_s_at	0.2994	0.0113481	3.47848	-2.55981	3.16553	SFRP2	secreted frizzled related protein 2	6423	AF311912
231518_at	0.2754	0.00875616	3.68071	-2.30352	3.16485	LINC00922	long intergenic non-protein coding RNA 922	283867	BE504843
215949_x_at	0.1556	0.0015317	5.19091	-0.60787	3.16444	IGHM	immunoglobulin heavy constant mu	3507
244099_at	0.2229	0.00454349	4.21571	-1.65811	3.16433	CACNG2	calcium voltage-gated channel auxiliary subunit gamma 2	10369	AI939486
205582_s_at	0.3361	0.017827	3.13686	-3.00658	3.16224	GGT5	gamma-glutamyltransferase 5	2687	NM_004121
1568870_at	0.1546	0.00148242	5.22221	-0.57681	3.1613	SLC24A4	solute carrier family 24 member 4	123041	BC034805
209795_at	0.1976	0.00306086	4.55608	-1.27307	3.1606	CD69	CD69 molecule	969	L07555
204625_s_at	0.2065	0.0035882	4.41733	-1.42761	3.16001	ITGB3	integrin subunit beta 3	3690
1559205_s_at	0.223	0.00456845	4.21109	-1.66347	3.15732	LOC100996286	uncharacterized LOC100996286	100996286	BC040914
230438_at	0.4073	0.0380061	2.58862	-3.75161	3.1568	TBX15	T-box 15	6913	AI039005
238429_at	0.3113	0.0129393	3.3779	-2.68962	3.15583	TMEM71	transmembrane protein 71	137835	AI342543
209870_s_at	0.1451	0.00118233	5.44214	-0.36305	3.15311	APBA2	amyloid beta precursor protein binding family A member 2	321	AW571582
209242_at	0.1451	0.00118799	5.43743	-0.36754	3.1459	PEG3	paternally expressed 3	5178	AL042588
232391_at	0.1916	0.00285584	4.61738	-1.20586	3.14079	ZNF461	zinc finger protein 461	92283	AB021641
1559645_at	0.1595	0.00172018	5.08084	-0.71837	3.1406	LINC00184	long intergenic non-protein coding RNA 184	100302691	AJ421679
201531_at	0.0861	0.00017942	7.54675	1.33031	3.1404	ZFP36	ZFP36 ring finger protein	7538	NM_003407
222727_s_at	0.3196	0.0139952	3.31832	-2.76722	3.13226	SLC8B1	solute carrier family 8 member B1	80024	AI339568
242137_at	0.2466	0.00616646	3.96223	-1.95786	3.13216	RBMS3	RNA binding motif single stranded interacting protein 3	27303	H10545
204704_s_at	0.1628	0.0018271	5.02425	-0.77595	3.13161	ALDOB	aldolase, fructose-bisphosphate B	229	BF195998
229839_at	0.3108	0.0128848	3.38112	-2.68544	3.13087	SCARA5	scavenger receptor class A member 5	286133	AI799784
1562563_at	0.2514	0.00656716	3.91096	-2.01982	3.12974	HCN1	hyperpolarization activated cyclic nucleotide gated potassium channel 1	348980	AF064876
225996_at	0.1564	0.00160788	5.14469	-0.65403	3.12663	LONRF2	LON peptidase N-terminal domain and ring finger 2	164832	AV709727
229477_at	0.3825	0.02988	2.7601	-3.51586	3.12621	THRSP	thyroid hormone responsive	7069	AW272342
206979_at	0.2416	0.00583159	4.00797	-1.90295	3.12527	C8B	complement component 8, beta polypeptide	732	NM_000066
1568848_at	0.099	0.00028801	6.96817	0.9225	3.12462	LOC101927820	uncharacterized LOC101927820	101927820	BC037891
206557_at	0.4049	0.0371221	2.6053	-3.7286	3.12098	ZNF702P	zinc finger protein 702, pseudogene	79986
209966_x_at	0.3407	0.0189888	3.09008	-3.06897	3.11847	ESRRG	estrogen related receptor gamma	2104	AF094518
237790_at	0.2281	0.00494008	4.14545	-1.74009	3.11837	SCN8A	sodium voltage-gated channel alpha subunit 8	6334	H15165
1555167_s_at	0.3593	0.0236633	2.92866	-3.28623	3.11514	NAMPT	nicotinamide phosphoribosyltransferase	10135	BC020691
221601_s_at	0.1092	0.00039202	6.61057	0.65004	3.11267	FCMR	Fc fragment of IgM receptor	9214	AI084226
204224_s_at	0.0851	0.0001628	7.6703	1.41244	3.11211	GCH1	GTP cyclohydrolase 1	2643	NM_000161
216113_at	0.3306	0.0162592	3.20547	-2.91555	3.11177	ABI2	abl-interactor 2	10152	AF070566
204491_at	0.3517	0.021686	2.99236	-3.20015	3.1117	PDE4D	phosphodiesterase 4D	5144	R40917
219521_at	0.1957	0.0029719	4.5821	-1.24446	3.10814	B3GAT1	beta-1,3-glucuronyltransferase 1	27087	NM_018644
212185_x_at	0.3807	0.0290849	2.77947	-3.48935	3.10582	MT2A	metallothionein 2A	4502	NM_005953
220327_at	0.3909	0.0324532	2.70097	-3.59696	3.10299	VGLL3	vestigial like family member 3	389136	NM_016206
220892_s_at	0.1835	0.00260406	4.69973	-1.11657	3.10265	PSAT1	phosphoserine aminotransferase 1	29968	NM_021154
210289_at	0.3925	0.0331425	2.68597	-3.61757	3.10176	NAT8B///NAT8	N-acetyltransferase 8B (putative, gene/pseudogene)///N-acetyltransferase 8 (putative)	51471///9027	AB013094
224383_at	0.2255	0.00480701	4.1683	-1.71333	3.10172	RNF17	ring finger protein 17	56163	AF285603
221347_at	0.2748	0.00869398	3.68634	-2.29649	3.10078	CHRM5	cholinergic receptor muscarinic 5	1133	NM_012125
234751_s_at	0.2409	0.00580269	4.01205	-1.89807	3.0984	NLGN3	neuroligin 3	54413	AF217413
210013_at	0.3145	0.0134897	3.34621	-2.73083	3.0977	HPX	hemopexin	3263	BC005395
1553944_at	0.29	0.00986678	3.58698	-2.42151	3.09682	MIA2///CTAGE5	melanoma inhibitory activity 2///CTAGE family member 5, ER export factor	117153///4253	NM_054024
224527_at	0.1411	0.00086892	5.7517	-0.07508	3.09276	LOC100653137///CDH23	cadherin-23-like///cadherin-related 23	100653137///64072	AF312024
232550_at	0.2973	0.0109256	3.50777	-2.52229	3.09262	ABHD1	abhydrolase domain containing 1	84696	AK001976
204438_at	0.133	0.0006036	6.13387	0.2605	3.09235	MRC1	mannose receptor, C type 1	4360	NM_002438
214133_at	0.2547	0.00683578	3.87848	-2.0593	3.08985	MUC6	mucin 6, oligomeric mucus/gel-forming	4588	AI611214
224221_s_at	0.3783	0.0278677	2.81023	-3.44731	3.08979	VAV3	vav guanine nucleotide exchange factor 3	10451	AF118886
210106_at	0.246	0.00611595	3.96895	-1.94977	3.0897	BLOC1S1-RDH5///RDH5	BLOC1S1-RDH5 readthrough///retinol dehydrogenase 5	100528022///5959	U43559
1557598_at	0.2192	0.00437444	4.24775	-1.62101	3.08924	LOC101927870	uncharacterized LOC101927870	101927870	BC041378
231067_s_at	0.2979	0.0110754	3.49725	-2.53575	3.08914	AKAP12	A-kinase anchoring protein 12	9590	BF114967
221576_at	0.2547	0.00686356	3.8752	-2.0633	3.08894	GDF15	growth differentiation factor 15	9518	BC000529
231773_at	0.2945	0.0105739	3.53312	-2.48994	3.08803	ANGPTL1	angiopoietin like 1	9068	BF002046
207393_at	0.2281	0.00493663	4.14603	-1.7394	3.08751	HCRTR2	hypocretin receptor 2	3062	NM_001526
206755_at	0.3953	0.0343072	2.66135	-3.65142	3.08461	CYP2B6	cytochrome P450 family 2 subfamily B member 6	1555	NM_000767
230831_at	0.2921	0.0101146	3.56764	-2.44603	3.08352	FRMD5	FERM domain containing 5	84978	AW294986
208893_s_at	0.3143	0.0134631	3.34771	-2.72888	3.08325	DUSP6	dual specificity phosphatase 6	1848	BC005047
217998_at	0.4188	0.0423265	2.51252	-3.85667	3.08156	PHLDA1	pleckstrin homology like domain family A member 1	22822	NM_007350
209470_s_at	0.0937	0.0002332	7.22167	1.10601	3.08144	GPM6A	glycoprotein M6A	2823	D49958
1560883_s_at	0.3738	0.026828	2.83765	-3.4099	3.07896	TLX1NB	TLX1 neighbor	100038246	AA399670
233184_at	0.2496	0.00638003	3.93446	-1.99136	3.07779	EPHA6	EPH receptor A6	285220	AL133666
229876_at	0.394	0.0337114	2.67383	-3.63425	3.07714	PHKA1	phosphorylase kinase regulatory subunit alpha 1	5255	BE503584
214146_s_at	0.374	0.0269466	2.83447	-3.41424	3.076	PPBP	pro-platelet basic protein	5473
208581_x_at	0.3802	0.0287283	2.78834	-3.47723	3.07544	MT1X	metallothionein 1X	4501	NM_005952
216920_s_at	0.323	0.0150315	3.26439	-2.83789	3.07516	TARP///TRGV9///TRGC2	TCR gamma alternate reading frame protein///T cell receptor gamma variable 9///T cell receptor gamma constant 2	445347///6983///6967	M27331
1566081_at	0.3829	0.0301237	2.75427	-3.52384	3.07511	DLEU7	deleted in lymphocytic leukemia, 7	220107	BC035481
1558945_s_at	0.2189	0.00434964	4.25256	-1.61545	3.07149	LOC100507353///CACNA1A	uncharacterized LOC100507353///calcium voltage-gated channel subunit alpha1 A	100507353///773	BC042451
206450_at	0.3019	0.0115292	3.46629	-2.57547	3.07051	DBH	dopamine beta-hydroxylase	1621	NM_000787
1562559_at	0.3528	0.0219053	2.985	-3.21008	3.0672	CARD19	caspase recruitment domain family member 19	84270	BC042201
230538_at	0.2539	0.00673556	3.89043	-2.04475	3.06598	SHC4	SHC adaptor protein 4	399694	AI027957
206513_at	0.1411	0.00088541	5.73247	-0.09254	3.06544	AIM2	absent in melanoma 2	9447	NM_004833
224277_at	0.3416	0.0191569	3.08356	-3.07768	3.06361	MOP-1	MOP-1	643616	AB014771
205744_at	0.2001	0.003157	4.52889	-1.30309	3.06227	DOC2A	double C2 domain alpha	8448	NM_003586
201195_s_at	0.3364	0.0179082	3.13349	-3.01106	3.06207	SLC7A5	solute carrier family 7 member 5	8140	AB018009
1552919_at	0.1733	0.00224781	4.83283	-0.97471	3.05945	C4orf36	chromosome 4 open reading frame 36	132989	NM_144645
1562909_at	0.0945	0.00025767	7.10094	1.01958	3.05888	LINC00862	long intergenic non-protein coding RNA 862	554279	BC040731
1564012_at	0.1478	0.00129465	5.35317	-0.44859	3.05874	LINC01512	long intergenic non-protein coding RNA 1512	100132354	AK095548
231711_at	0.1478	0.001286	5.3597	-0.44227	3.05843	ACPP	acid phosphatase, prostate	55	BF592752
210615_at	0.2972	0.0108768	3.51124	-2.51786	3.05657	NRP1	neuropilin 1	8829	AF280547
204462_s_at	0.3819	0.0295756	2.76745	-3.5058	3.05652	SLC16A2	solute carrier family 16 member 2	6567	NM_006517
203914_x_at	0.24	0.00575971	4.01816	-1.89076	3.0564	HPGD	hydroxyprostaglandin dehydrogenase 15-(NAD)	3248	NM_000860
212444_at	0.1595	0.00169505	5.09472	-0.70433	3.0533	GPRC5A	G protein-coupled receptor class C group 5 member A	9052	AA156240
242893_at	0.0861	0.00019624	7.43432	1.2541	3.05011	LURAP1L-AS1	LURAP1L antisense RNA 1	101929467	AW195492
233996_x_at	0.3461	0.0202129	3.044	-3.13069	3.04931	EYS	eyes shut homolog (Drosophila)	346007
1556598_at	0.2286	0.00499076	4.13692	-1.75009	3.04856	ARPP21	cAMP regulated phosphoprotein 21	10777	AI698023
206131_at	0.2069	0.00360619	4.413	-1.43249	3.0464	CLPS	colipase	1208	NM_001832
211620_x_at	0.3613	0.0241379	2.91421	-3.30581	3.04594	LOC101928269///LOC100506403///RUNX1	uncharacterized LOC101928269///uncharacterized LOC100506403///runt related transcription factor 1	101928269///100506403///861	L21756
1568779_a_at	0.3251	0.0154295	3.24474	-2.86374	3.03983	ECM2	extracellular matrix protein 2	1842	AI473096
1560647_at	0.3336	0.0175175	3.14988	-2.98926	3.03703	TSPYL1	TSPY like 1	7259	AI625538
211640_x_at	0.2739	0.00849727	3.70444	-2.27389	3.03649	IGHM///IGHG1	immunoglobulin heavy constant mu///immunoglobulin heavy constant gamma 1 (G1m marker)	3507///3500	L23519
219230_at	0.1647	0.00193443	4.97105	-0.83058	3.035	TMEM100	transmembrane protein 100	55273	NM_018286
202067_s_at	0.3895	0.0318297	2.71483	-3.57792	3.0326	LDLR	low density lipoprotein receptor	3949	AI861942
226869_at	0.3925	0.0330783	2.68735	-3.61567	3.03215	MEGF6	multiple EGF like domains 6	1953	AI655611
1561590_a_at	0.3122	0.01321	3.36214	-2.7101	3.03156	CNTFR-AS1	CNTFR antisense RNA 1	415056	BC042806
204938_s_at	0.3211	0.0147912	3.27653	-2.82195	3.03109	PLN	phospholamban	5350	M60411
208513_at	0.2144	0.00400732	4.32232	-1.53535	3.02744	FOXB1	forkhead box B1	27023	NM_012182
1570030_at	0.2245	0.00468893	4.18918	-1.68896	3.02739	ZNF396	zinc finger protein 396	252884	BC036765
205227_at	0.1478	0.00129712	5.35131	-0.4504	3.02282	IL1RAP	interleukin 1 receptor accessory protein	3556	NM_002182
220130_x_at	0.1411	0.00089746	5.71865	-0.10511	3.02194	LTB4R2	leukotriene B4 receptor 2	56413	NM_019839
238986_at	0.3372	0.0180604	3.12721	-3.01943	3.02022	LINC-PINT	long intergenic non-protein coding RNA, p53 induced transcript	378805	AI819002
214847_s_at	0.209	0.00368957	4.39326	-1.45476	3.01835	GPSM3	G-protein signaling modulator 3	63940	BG111168
1570345_at	0.1964	0.00300298	4.57291	-1.25455	3.01747	LINC00474	long intergenic non-protein coding RNA 474	58483	BC029369
215522_at	0.2934	0.0103243	3.55167	-2.46631	3.01722	SORCS3	sortilin related VPS10 domain containing receptor 3	22986	AB028982
229233_at	0.2636	0.0075727	3.79613	-2.16021	3.01604	NRG3	neuregulin 3	10718	H05240
211492_s_at	0.434	0.0495488	2.40177	-4.00979	3.01568	ADRA1A	adrenoceptor alpha 1A	148	U02569
236741_at	0.294	0.0104864	3.53957	-2.48172	3.01444	WDR72	WD repeat domain 72	256764	AW299463
228086_at	0.3826	0.0299781	2.75775	-3.51908	3.01332	STK33	serine/threonine kinase 33	65975	AI703417
1552450_a_at	0.1194	0.00048679	6.36805	0.45576	3.0123	DNAJC5G	DnaJ heat shock protein family (Hsp40) member C5 gamma	285126	NM_173650
1554697_at	0.3276	0.0158048	3.2267	-2.88752	3.0121	ADAMTS9	ADAM metallopeptidase with thrombospondin type 1 motif 9	56999	AF488803
215759_at	0.2568	0.00701996	3.85702	-2.0855	3.01198	ANKRD53	ankyrin repeat domain 53	79998	AK022118
223467_at	0.2263	0.00483075	4.16417	-1.71815	3.01093	RASD1	ras related dexamethasone induced 1	51655	AF069506
201289_at	0.3206	0.0145874	3.28699	-2.80822	3.01022	CYR61	cysteine rich angiogenic inducer 61	3491	NM_001554
1552715_a_at	0.3835	0.0304752	2.74596	-3.53524	3.00619	RXFP1	relaxin/insulin like family peptide receptor 1	59350	NM_021634
206732_at	0.3034	0.0117017	3.45486	-2.59016	3.00325	SLITRK3	SLIT and NTRK like family member 3	22865	NM_014926
206634_at	0.246	0.00610243	3.97076	-1.94759	3.00246	SIX3	SIX homeobox 3	6496	NM_005413
229476_s_at	0.4213	0.0432544	2.49723	-3.87779	3.00157	THRSP	thyroid hormone responsive	7069	AW272342
233662_at	0.3047	0.0119282	3.44014	-2.60912	3.00151	CDH26	cadherin 26	60437
213443_at	0.2701	0.00812115	3.74035	-2.2292	3.00105	TRADD	TNFRSF1A associated via death domain	8717
221152_at	0.2995	0.0113595	3.4777	-2.56081	3.00101	COL8A1	collagen type VIII alpha 1 chain	1295	NM_020351
221330_at	0.1779	0.00237166	4.78405	-1.02636	3.00084	CHRM2	cholinergic receptor muscarinic 2	1129	NM_000739
227574_at	0.1692	0.00204056	4.92161	-0.88177	2.99904	OBSL1	obscurin like 1	23363
220217_x_at	0.1931	0.00289296	4.60592	-1.21837	2.9978	SPANXA2///SPANXC///SPANXA1	SPANX family member A2///SPANX family member C///sperm protein associated with the nucleus, X-linked, family member A1	728712///64663///30014	NM_022661
209365_s_at	0.1546	0.00149456	5.21439	-0.58456	2.99741	ECM1	extracellular matrix protein 1	1893	U65932
1567377_at	0.3316	0.0168957	3.1768	-2.95352	2.99655	DNAH1	dynein axonemal heavy chain 1	25981	Z83804
220619_at	0.1647	0.00191585	4.98003	-0.82133	2.99549	CHD7	chromodomain helicase DNA binding protein 7	55636
217480_x_at	0.1241	0.00052432	6.28643	0.38857	2.99484	IGKV1OR2-118	immunoglobulin kappa variable 1/OR2-118 (pseudogene)	339562	M20812
204803_s_at	0.3709	0.0261433	2.85634	-3.38445	2.99451	RRAD	RRAD, Ras related glycolysis inhibitor and calcium channel regulator	6236	NM_004165
211514_at	0.4063	0.0375317	2.59752	-3.73933	2.99407	DSTYK	dual serine/threonine and tyrosine protein kinase	25778	AF068286
225516_at	0.1453	0.00121811	5.4128	-0.39112	2.9935	SLC7A2	solute carrier family 7 member 2	6542	AA876372
209696_at	0.1487	0.0013248	5.33075	-0.47035	2.99175	FBP1	fructose-bisphosphatase 1	2203	D26054
237489_at	0.2477	0.00623989	3.95256	-1.96951	2.99012	NLRP2	NLR family pyrin domain containing 2	55655	AI821465
232481_s_at	0.1564	0.00162262	5.13603	-0.66272	2.98966	SLITRK6	SLIT and NTRK like family member 6	84189	AL137517
229230_at	0.2416	0.00585857	4.00417	-1.90749	2.98935	SLC51A	solute carrier family 51 alpha subunit	200931	AA702685
220376_at	0.4076	0.0380952	2.58696	-3.7539	2.98929	LRRC19	leucine rich repeat containing 19	64922	NM_022901
211786_at	0.4205	0.0428911	2.50318	-3.86958	2.98921	TNFRSF9	TNF receptor superfamily member 9	3604	BC006196
233153_at	0.3215	0.0149023	3.27089	-2.82935	2.98919	LOC101930081	uncharacterized LOC101930081	101930081	AL137279
234411_x_at	0.1509	0.0013939	5.28147	-0.51845	2.98752	CD44	CD44 molecule (Indian blood group)	960	U94903
243337_at	0.1714	0.00219784	4.85338	-0.95309	2.98563	FREM3	FRAS1 related extracellular matrix 3	166752	BE223071
201693_s_at	0.1564	0.00162517	5.13454	-0.66421	2.9849	EGR1	early growth response 1	1958	AV733950
213931_at	0.1546	0.00147894	5.22446	-0.57459	2.98472	ID2B///ID2	inhibitor of DNA binding 2B, HLH protein (pseudogene)///inhibitor of DNA binding 2, HLH protein	84099///3398
236468_at	0.3848	0.0308692	2.73676	-3.54785	2.98326	TMEM132B	transmembrane protein 132B	114795	AI369234
240317_at	0.2284	0.0049685	4.14065	-1.74571	2.98205	PCDHB4	protocadherin beta 4	56131	BE222389
240993_at	0.257	0.00703194	3.85564	-2.08718	2.98116	UPF3B	UPF3 regulator of nonsense transcripts homolog B (yeast)	65109	BF511800
208813_at	0.1241	0.00052752	6.27978	0.38306	2.98108	GOT1	glutamic-oxaloacetic transaminase 1	2805	BC000498
1563373_at	0.4306	0.0474726	2.43179	-3.96826	2.98091	LINC01220	long intergenic non-protein coding RNA 1220	731223	BC038216
220218_at	0.206	0.00346751	4.44698	-1.3943	2.97879	SPATA6L	spermatogenesis associated 6 like	55064
228293_at	0.1961	0.00298765	4.57743	-1.24959	2.97742	DEPDC7	DEP domain containing 7	91614	AJ245600
206252_s_at	0.3659	0.0249504	2.89017	-3.33844	2.97489	AVPR1A	arginine vasopressin receptor 1A	552	AF030625
213293_s_at	0.1397	0.00077696	5.86716	0.02857	2.97372	TRIM22	tripartite motif containing 22	10346	AA083478
205141_at	0.2279	0.00492369	4.14823	-1.73683	2.97341	ANG	angiogenin	283	NM_001145
223869_at	0.31	0.0127358	3.39	-2.67393	2.97221	SOST	sclerostin	50964	AF331844
206396_at	0.2603	0.00723174	3.83308	-2.11479	2.97024	SLC1A1	solute carrier family 1 member 1	6505	NM_004170
233811_at	0.3206	0.014664	3.28304	-2.81341	2.97021	RIN2	Ras and Rab interactor 2	54453	AK026753
228699_at	0.3283	0.0158497	3.22458	-2.89032	2.96998	NRP2	neuropilin 2	8828
217235_x_at	0.118	0.00046853	6.41038	0.49023	2.9697	IGLL5	immunoglobulin lambda like polypeptide 5	100423062	D84140
207764_s_at	0.3577	0.0233517	2.93831	-3.27316	2.9681	HIPK3	homeodomain interacting protein kinase 3	10114	NM_005734
1554536_at	0.3829	0.0300896	2.75509	-3.52273	2.96739	DPYD	dihydropyrimidine dehydrogenase	1806	BC008379
217647_at	0.2661	0.00779181	3.77333	-2.18835	2.96736	DHODH	dihydroorotate dehydrogenase (quinone)	1723
1558995_at	0.3315	0.0166826	3.18626	-2.94097	2.96732	ZNF547	zinc finger protein 547	284306	BC042681
233490_at	0.344	0.0195387	3.069	-3.09718	2.96591	DCTN4	dynactin subunit 4	51164	AI985890
236539_at	0.2826	0.00924381	3.63804	-2.35706	2.96453	PTPN22	protein tyrosine phosphatase, non-receptor type 22	26191	AW665758
202627_s_at	0.3364	0.0179155	3.13318	-3.01147	2.96451	SERPINE1	serpin family E member 1	5054	AL574210
228255_at	0.3206	0.0145954	3.28658	-2.80877	2.96408	TMEM237	transmembrane protein 237	65062	AU150140
204719_at	0.3925	0.0331334	2.68616	-3.6173	2.96392	ABCA8	ATP binding cassette subfamily A member 8	10351	NM_007168
204289_at	0.4248	0.045857	2.45612	-3.93463	2.96085	ALDH6A1	aldehyde dehydrogenase 6 family member A1	4329	BG399778
1555756_a_at	0.3653	0.0248519	2.89304	-3.33455	2.95967	CLEC7A	C-type lectin domain family 7 member A	64581	AF400600
207012_at	0.3122	0.0132289	3.36105	-2.71151	2.95736	MMP16	matrix metallopeptidase 16	4325	U79292
234233_s_at	0.1516	0.00140561	5.27339	-0.52637	2.95676	EMP1	epithelial membrane protein 1	2012	AK024577
228885_at	0.1692	0.00206892	4.90888	-0.89502	2.95576	MAMDC2	MAM domain containing 2	256691	AI862120
231391_at	0.1451	0.00118495	5.43996	-0.36513	2.95573	CTXN3	cortexin 3	613212	AW264294
217658_at	0.3695	0.0258523	2.86444	-3.37342	2.95326	THAP3	THAP domain containing 3	90326
239427_at	0.2723	0.00838172	3.71528	-2.26037	2.95322	SLAMF1	signaling lymphocytic activation molecule family member 1	6504	AA131524
234764_x_at	0.206	0.00345317	4.45058	-1.39027	2.95308	IGLJ3///IGLV1-44///CKAP2///IGLV@///IGLC1	immunoglobulin lambda joining 3///immunoglobulin lambda variable 1-44///cytoskeleton associated protein 2///immunoglobulin lambda variable cluster///immunoglobulin lambda constant 1	28831///28823///26586///3546///3537	U96394
209768_s_at	0.3309	0.0165415	3.19261	-2.93257	2.95308	SEPT5-GP1BB	SEPT5-GP1BB readthrough	100526833
230597_at	0.1419	0.00104905	5.56094	-0.25078	2.95179	SLC7A3	solute carrier family 7 member 3	84889
206084_at	0.2289	0.00502487	4.13123	-1.75677	2.95102	PTPRR	protein tyrosine phosphatase, receptor type R	5801	NM_002849
228235_at	0.2665	0.00787548	3.76481	-2.19889	2.95014	MIR424///MIR503HG	microRNA 424///MIR503 host gene	494336///84848	BE048571
216238_s_at	0.2965	0.0108065	3.51626	-2.51145	2.95006	FGB	fibrinogen beta chain	2244	BG545288
217268_at	0.3064	0.0122403	3.42033	-2.63468	2.94793	RAB7A	RAB7A, member RAS oncogene family	7879
213492_at	0.2468	0.00618287	3.96005	-1.96047	2.94748	COL2A1	collagen type II alpha 1 chain	1280	X06268
228644_s_at	0.2496	0.00638151	3.93427	-1.99159	2.94717	SLC12A4	solute carrier family 12 member 4	6560
1569842_at	0.2126	0.00390863	4.34366	-1.51101	2.94553	LOC728114	uncharacterized LOC728114	728114	BC029593
227530_at	0.1564	0.00156211	5.17216	-0.62656	2.94402	AKAP12	A-kinase anchoring protein 12	9590	BF511276
233591_at	0.3084	0.0124602	3.40671	-2.65229	2.94257	LOC101930164	uncharacterized LOC101930164	101930164	AK026751
207274_at	0.3037	0.0117913	3.449	-2.5977	2.94206	CHRNE	cholinergic receptor nicotinic epsilon subunit	1145	NM_000080
230318_at	0.1401	0.00080271	5.83334	-0.00158	2.94124	SERPINA1	serpin family A member 1	5265	T62088
204931_at	0.4013	0.0360281	2.62654	-3.69934	2.93975	TCF21	transcription factor 21	6943	NM_003206
1563370_at	0.4214	0.043464	2.49383	-3.8825	2.93892	LOC101928813	uncharacterized LOC101928813	101928813	BI835949
210190_at	0.3552	0.0227042	2.95882	-3.24542	2.93795	STX11	syntaxin 11	8676	AF071504
215305_at	0.1419	0.00105383	5.5564	-0.25503	2.93779	PDGFRA	platelet derived growth factor receptor alpha	5156	H79306
216435_at	0.429	0.0471371	2.43677	-3.96138	2.93567	MAP2K5	mitogen-activated protein kinase kinase 5	5607	AK025177
232673_at	0.2635	0.00755446	3.79806	-2.15784	2.93493	LRRFIP2	LRR binding FLII interacting protein 2	9209	AK025207
208937_s_at	0.2711	0.00818209	3.73441	-2.23658	2.9335	ID1	inhibitor of DNA binding 1, HLH protein	3397	D13889
231209_at	0.3306	0.0163791	3.19998	-2.92282	2.93269	EXOC3L4	exocyst complex component 3 like 4	91828	BF511215
201694_s_at	0.1307	0.00058077	6.17536	0.29565	2.93228	EGR1	early growth response 1	1958	NM_001964
242980_at	0.3375	0.0181921	3.12181	-3.02661	2.93131	COMMD10	COMM domain containing 10	51397	AI924510
217561_at	0.1537	0.00144176	5.24892	-0.55043	2.93085	CALCA	calcitonin related polypeptide alpha	796
211748_x_at	0.2669	0.00792229	3.76008	-2.20473	2.92757	PTGDS	prostaglandin D2 synthase	5730	BC005939
1558001_s_at	0.1451	0.00117435	5.44882	-0.35668	2.92274	ARID5B	AT-rich interaction domain 5B	84159	BU171496
206256_at	0.2826	0.00920694	3.64118	-2.35311	2.92265	CPN1	carboxypeptidase N subunit 1	1369	NM_001308
209671_x_at	0.3533	0.0221625	2.97646	-3.2216	2.92189	TRAC	T-cell receptor alpha constant	28755	M12423
217999_s_at	0.3925	0.0332335	2.68401	-3.62026	2.9213	PHLDA1	pleckstrin homology like domain family A member 1	22822	NM_007350
210354_at	0.3639	0.0246434	2.89915	-3.32624	2.921	IFNG	interferon gamma	3458	X01992
238180_at	0.3893	0.0317727	2.71611	-3.57617	2.92072	LOC102724094	uncharacterized LOC102724094	102724094	AI382026
208489_at	0.2069	0.00360228	4.41394	-1.43143	2.91979	GJA8	gap junction protein alpha 8	2703	NM_005267
208068_x_at	0.2328	0.00529692	4.08736	-1.8085	2.9181	GH2///GH1///CSHL1///CSH1	growth hormone 2///growth hormone 1///chorionic somatomammotropin hormone like 1///chorionic somatomammotropin hormone 1	2689///2688///1444///1442
242388_x_at	0.3783	0.0278093	2.81174	-3.44525	2.91804	TAGAP	T-cell activation RhoGTPase activating protein	117289	AW576600
227554_at	0.096	0.00026697	7.05842	0.98872	2.91796	MAGI2-AS3	MAGI2 antisense RNA 3	100505881	AU145805
203444_s_at	0.1466	0.00125231	5.38565	-0.41722	2.91555	MTA2	metastasis associated 1 family member 2	9219	NM_004739
213524_s_at	0.2617	0.00731374	3.82402	-2.1259	2.91456	G0S2	G0/G1 switch 2	50486	NM_015714
223799_at	0.3819	0.0295965	2.76694	-3.50649	2.91246	MSANTD4	Myb/SANT DNA binding domain containing 4 with coiled-coils	84437	AF253976
1569781_at	0.4248	0.0457961	2.45705	-3.93334	2.91136	LOC285423	uncharacterized LOC285423	285423	BC031092
210271_at	0.2654	0.00770418	3.78236	-2.17719	2.90947	NEUROD2	neuronal differentiation 2	4761	AB021742
224563_at	0.1411	0.00100725	5.60173	-0.21273	2.90849	WASF2	WAS protein family member 2	10163	BG338758
228781_at	0.3516	0.0215819	2.99588	-3.1954	2.90759	OBFC1	oligonucleotide/oligosaccharide binding fold containing 1	79991	BE463838
1570190_at	0.263	0.00746676	3.80741	-2.14632	2.90747	LSAMP	limbic system-associated membrane protein	4045
205871_at	0.2837	0.00937467	3.62701	-2.37095	2.9063	PLGLB1///PLGLB2	plasminogen-like B1///plasminogen-like B2	5343///5342	BC005379
223316_at	0.2279	0.00490399	4.15158	-1.7329	2.90584	CCDC3	coiled-coil domain containing 3	83643	AL136562
230720_at	0.3801	0.0286569	2.79013	-3.47478	2.904	RNF182	ring finger protein 182	221687	AI884906
210399_x_at	0.2654	0.00772324	3.78039	-2.17963	2.90384	FUT6	fucosyltransferase 6	2528	U27336
208531_at	0.1546	0.00150143	5.21	-0.58891	2.90338	SERPINA2	serpin family A member 2 (gene/pseudogene)	390502	NM_006220
1554716_s_at	0.3899	0.0318968	2.71332	-3.57999	2.90318	LINC00593	long intergenic non-protein coding RNA 593	414926	BC031958
237989_at	0.1401	0.00079829	5.83905	0.00353	2.9031	IGFBP1	insulin like growth factor binding protein 1	3484	AV651627
219728_at	0.3987	0.0353146	2.64075	-3.67976	2.90272	MYOT	myotilin	9499	NM_006790
221416_at	0.246	0.00610468	3.97046	-1.94795	2.90201	PLA2G2F	phospholipase A2 group IIF	64600	NM_022819
202949_s_at	0.1093	0.00040196	6.58216	0.62768	2.90124	FHL2	four and a half LIM domains 2	2274	NM_001450
1555564_a_at	0.2309	0.00516361	4.10854	-1.78349	2.90044	CFI	complement factor I	3426	BC020718
1554443_s_at	0.3829	0.0300641	2.7557	-3.52189	2.89838	BEST1	bestrophin 1	7439	BC041664
230740_at	0.2516	0.00657508	3.90998	-2.02101	2.89427	EHD3	EH domain containing 3	30845	AW576212
1556199_a_at	0.1478	0.00130214	5.34754	-0.45404	2.89328	RGS9BP	regulator of G-protein signaling 9 binding protein	388531	BM671616
235504_at	0.4022	0.0363688	2.61985	-3.70855	2.89302	GREM2	gremlin 2, DAN family BMP antagonist	64388	BE786990
229080_at	0.2921	0.0100595	3.57189	-2.44063	2.89257	COL26A1	collagen type XXVI alpha 1 chain	136227	BE741432
213832_at	0.1446	0.00113688	5.48088	-0.32619	2.89097	KCND3	potassium voltage-gated channel subfamily D member 3	3752	AA530995
205143_at	0.3704	0.0259902	2.86059	-3.37866	2.89094	NCAN	neurocan	1463	NM_004386
206541_at	0.1411	0.0009252	5.68766	-0.13344	2.89083	KLKB1	kallikrein B1	3818	NM_000892
1559970_at	0.3206	0.014395	3.29701	-2.79509	2.88961	LOC100506731	uncharacterized LOC100506731	100506731	BG680343
1553513_at	0.3025	0.0116341	3.45931	-2.58443	2.88885	VNN3	vanin 3	55350
216829_at	0.2186	0.00427425	4.26739	-1.59835	2.88797	IGK///IGKC	immunoglobulin kappa locus///immunoglobulin kappa constant	50802///3514	X72475
213661_at	0.133	0.00063139	6.08568	0.21935	2.88616	PAMR1	peptidase domain containing associated with muscle regeneration 1	25891	AI671186
234895_at	0.4092	0.0385543	2.57847	-3.7656	2.88542	CTLA4	cytotoxic T-lymphocyte associated protein 4	1493	U90273
1557885_at	0.1568	0.00163183	5.13066	-0.66811	2.8845	C9orf41-AS1	C9orf41 antisense RNA 1	101927380	BC043649
243141_at	0.2711	0.00818587	3.73404	-2.23703	2.8839	SGMS2	sphingomyelin synthase 2	166929	D31421
211906_s_at	0.2798	0.00903854	3.6557	-2.33487	2.88203	SERPINB4	serpin family B member 4	6318	AB046400
211652_s_at	0.3108	0.0128573	3.38275	-2.68332	2.88107	LBP	lipopolysaccharide binding protein	3929	M35533
215751_at	0.2996	0.0113692	3.47705	-2.56165	2.88103	RBM26	RNA binding motif protein 26	64062	AK021576
202523_s_at	0.1421	0.00106995	5.54122	-0.26926	2.87936	SPOCK2	sparc/osteonectin, cwcv and kazal-like domains proteoglycan (testican) 2	9806	AI952009
235402_at	0.2245	0.00466296	4.19385	-1.68352	2.87627	PPP1R32	protein phosphatase 1 regulatory subunit 32	220004	AI866146
223754_at	0.3825	0.029891	2.75984	-3.51622	2.87598	C2orf88	chromosome 2 open reading frame 88	84281	BC005083
204326_x_at	0.3988	0.0353827	2.63938	-3.68165	2.87583	MT1X	metallothionein 1X	4501	NR_001447
227695_at	0.2134	0.00394646	4.33541	-1.52041	2.8753	LOC100287413///GLYATL1	uncharacterized LOC100287413///glycine-N-acyltransferase like 1	100287413///92292	AW024547
211054_at	0.3202	0.0140984	3.31276	-2.77449	2.87511	INVS	inversin	27130	BC006370
220331_at	0.282	0.00916067	3.64514	-2.34813	2.87458	CYP46A1	cytochrome P450 family 46 subfamily A member 1	10858	NM_006668
212776_s_at	0.4314	0.0479991	2.42405	-3.97897	2.87313	OBSL1	obscurin like 1	23363
1560548_at	0.2861	0.0095576	3.61187	-2.39004	2.87171	LINC00382	long intergenic non-protein coding RNA 382	101927195	BC036310
1552456_a_at	0.3801	0.0286232	2.79097	-3.47362	2.87086	MBD3L2	methyl-CpG binding domain protein 3 like 2	125997	NM_144614
242587_at	0.2763	0.0088198	3.675	-2.31068	2.87078	SLC9A9	solute carrier family 9 member A9	285195	AA029791
236718_at	0.3143	0.0134673	3.34747	-2.72919	2.87038	MYO10	myosin X	4651
207420_at	0.2171	0.00417269	4.28783	-1.57485	2.86748	COLEC10	collectin subfamily member 10	10584	NM_006438
208230_s_at	0.3206	0.0146894	3.28174	-2.81511	2.8662	NRG1	neuregulin 1	3084	NM_013960
204006_s_at	0.3025	0.0116241	3.45998	-2.58358	2.86619	FCGR3B///FCGR3A	Fc fragment of IgG receptor IIIb///Fc fragment of IgG receptor IIIa	2215///2214	NM_000570
239616_at	0.282	0.0091299	3.64779	-2.34481	2.86568	REXO2	RNA exonuclease 2	25996	AW969030
210055_at	0.4319	0.0484602	2.41734	-3.98824	2.86535	TSHR	thyroid stimulating hormone receptor	7253	BE045816
205790_at	0.2925	0.0102155	3.55991	-2.45584	2.86356	SKAP1	src kinase associated phosphoprotein 1	8631	NM_003726
241987_x_at	0.3656	0.0248943	2.8918	-3.33622	2.863	SNX31	sorting nexin 31	169166	BF029081
220975_s_at	0.3306	0.0163099	3.20315	-2.91863	2.86287	C1QTNF1	C1q and tumor necrosis factor related protein 1	114897	NM_030968
205858_at	0.1647	0.00192051	4.97776	-0.82366	2.86014	NGFR	nerve growth factor receptor	4804	NM_002507
220781_at	0.3438	0.01947	3.07159	-3.0937	2.85993	DEC1	deleted in esophageal cancer 1	50514	NM_017418
210756_s_at	0.2179	0.00424048	4.27413	-1.5906	2.85987	NOTCH2	notch 2	4853	AF308601
202068_s_at	0.3121	0.0131336	3.36655	-2.70436	2.85871	LDLR	low density lipoprotein receptor	3949	NM_000527
232467_at	0.1485	0.00131987	5.33438	-0.46682	2.85827	KIRREL	kin of IRRE like (Drosophila)	55243	BE301156
231529_at	0.286	0.00950444	3.61624	-2.38453	2.858	MEG3	maternally expressed 3 (non-protein coding)	55384	AI694752
1561605_at	0.3108	0.0128851	3.38111	-2.68546	2.85746	LOC101928326	uncharacterized LOC101928326	101928326	BC034632
1561165_a_at	0.2056	0.0033619	4.47389	-1.36421	2.85652	DEFB108B	defensin beta 108B	245911	AA406058
1563691_at	0.3361	0.0178266	3.13688	-3.00655	2.85396	LOC285300	uncharacterized LOC285300	285300	AK095655
232828_at	0.2938	0.0104456	3.5426	-2.47786	2.85238	NALCN-AS1	NALCN antisense RNA 1	100885778	AK025806
207976_at	0.1964	0.00300597	4.57203	-1.25552	2.85213	KLHL18	kelch like family member 18	23276	NM_025010
216333_x_at	0.1564	0.00160802	5.14461	-0.65412	2.8509	TNXB///TNXA	tenascin XB///tenascin XA (pseudogene)	7148///7146	M25813
1561616_a_at	0.3132	0.0133119	3.3563	-2.7177	2.84943	DNAH6	dynein axonemal heavy chain 6	1768	BU616806
205627_at	0.2847	0.00943733	3.62179	-2.37753	2.84925	CDA	cytidine deaminase	978	NM_001785
223844_at	0.1047	0.00034385	6.76082	0.76651	2.84879	ADAMTS13	ADAM metallopeptidase with thrombospondin type 1 motif 13	11093	AL136809
235115_at	0.3801	0.0286792	2.78957	-3.47555	2.84721	PDE8B	phosphodiesterase 8B	8622	AV722254
1557733_a_at	0.3206	0.0145259	3.29018	-2.80404	2.84555	CHRM3-AS2	CHRM3 antisense RNA 2	100506915	AI125308
213068_at	0.1047	0.00034676	6.75109	0.75905	2.84483	DPT	dermatopontin	1805
211110_s_at	0.4151	0.0408908	2.53687	-3.82303	2.84474	AR	androgen receptor	367	AF162704
224997_x_at	0.2717	0.00829646	3.72339	-2.25028	2.84425	MIR675///H19	microRNA 675///H19, imprinted maternally expressed transcript (non-protein coding)	100033819///283120	AL575306
223757_at	0.3306	0.0162854	3.20427	-2.91714	2.84318	DIO3OS	DIO3 opposite strand/antisense RNA (head to head)	64150	AF305836
210448_s_at	0.1305	0.00057526	6.18566	0.30434	2.84057	P2RX5	purinergic receptor P2X 5	5026	U49396
206119_at	0.411	0.0394421	2.56236	-3.78783	2.83848	BHMT	betaine--homocysteine S-methyltransferase	635	NM_001713
211564_s_at	0.4237	0.044866	2.47148	-3.91339	2.83783	PDLIM4	PDZ and LIM domain 4	8572	BC003096
241994_at	0.2154	0.0040571	4.31177	-1.5474	2.83772	XDH	xanthine dehydrogenase	7498	BG260086
216248_s_at	0.3987	0.0352455	2.64215	-3.67785	2.83632	NR4A2	nuclear receptor subfamily 4 group A member 2	4929	S77154
202499_s_at	0.1779	0.00236914	4.78501	-1.02533	2.83586	SLC2A3	solute carrier family 2 member 3	6515	NM_006931
222285_at	0.3819	0.029568	2.76763	-3.50555	2.83363	IGHD	immunoglobulin heavy constant delta	3495	AW134608
237720_at	0.4072	0.0379466	2.58973	-3.75008	2.83321	ASB4	ankyrin repeat and SOCS box containing 4	51666
219911_s_at	0.3306	0.0162299	3.20683	-2.91376	2.83216	SLCO4A1	solute carrier organic anion transporter family member 4A1	28231	NM_016354
216226_at	0.3819	0.0296149	2.7665	-3.5071	2.8317	TAF4B	TATA-box binding protein associated factor 4b	6875	Y09321
216573_at	0.3206	0.0144001	3.29675	-2.79544	2.83152	IGLV1-44	immunoglobulin lambda variable 1-44	28823	X84340
226210_s_at	0.3802	0.028767	2.78737	-3.47855	2.83081	MEG3	maternally expressed 3 (non-protein coding)	55384	AI291123
230132_at	0.3025	0.011591	3.46217	-2.58076	2.83038	PCAT19	prostate cancer associated transcript 19 (non-protein coding)	100505495	AA147817
223660_at	0.2757	0.00878389	3.67822	-2.30665	2.82953	ADORA3	adenosine A3 receptor	140	AF226731
229976_at	0.3117	0.0130851	3.36937	-2.7007	2.82919	MORN5	MORN repeat containing 5	254956
217319_x_at	0.3927	0.0333804	2.68086	-3.62458	2.82911	CYP4A22///CYP4A11	cytochrome P450 family 4 subfamily A member 22///cytochrome P450 family 4 subfamily A member 11	284541///1579
216233_at	0.4178	0.0420217	2.51762	-3.84963	2.825	CD163	CD163 molecule	9332	Z22970
216844_at	0.3677	0.0255388	2.87327	-3.36141	2.82297	ZC3H7B	zinc finger CCCH-type containing 7B	23264	BC004857
216098_s_at	0.3893	0.0317916	2.71568	-3.57675	2.82282	HTR7P1///HTR7	5-hydroxytryptamine receptor 7 pseudogene 1///5-hydroxytryptamine receptor 7	93164///3363
1555345_at	0.1993	0.00313834	4.53409	-1.29734	2.82196	SLC38A4	solute carrier family 38 member 4	55089	AF193836
207158_at	0.38	0.0285259	2.79342	-3.47028	2.81946	APOBEC1	apolipoprotein B mRNA editing enzyme catalytic subunit 1	339	NM_001644
210403_s_at	0.3336	0.0175291	3.14938	-2.98992	2.81921	KCNJ1	potassium voltage-gated channel subfamily J member 1	3758	U12543
220886_at	0.38	0.0285072	2.79389	-3.46963	2.81847	GABRQ	gamma-aminobutyric acid type A receptor theta subunit	55879	NM_018558
1563035_x_at	0.3718	0.0262864	2.85239	-3.38982	2.81614	GPD1	glycerol-3-phosphate dehydrogenase 1	2819	BC017429
239693_at	0.2289	0.00501847	4.1323	-1.75552	2.81442	SNX24	sorting nexin 24	28966	AI272805
234905_at	0.1438	0.0011255	5.49086	-0.31674	2.81425	DKFZP434H168	uncharacterized LOC26077	26077	AL117580
1561277_at	0.2189	0.00435907	4.25073	-1.61757	2.8142	LOC339298	uncharacterized LOC339298	339298	BC043002
219427_at	0.1595	0.00171214	5.08526	-0.7139	2.81402	FAT4	FAT atypical cadherin 4	79633	NM_024582
220339_s_at	0.3086	0.012527	3.40262	-2.65758	2.81356	TPSG1	tryptase gamma 1	25823	NM_012467
239997_at	0.2144	0.00399877	4.32415	-1.53326	2.8135	LOC780529	uncharacterized LOC780529	780529	AA869006
232224_at	0.1451	0.00115699	5.46353	-0.34267	2.81243	MASP1	mannan binding lectin serine peptidase 1	5648	AI274095
224053_s_at	0.2714	0.0082279	3.72998	-2.24209	2.81178	SLC4A9	solute carrier family 4 member 9	83697	AF336237
1559000_at	0.1356	0.0007314	5.9302	0.08433	2.811	PRR26	proline rich 26	414235	AA877122
236301_at	0.1092	0.0003914	6.61236	0.65145	2.80953	IKZF3	IKAROS family zinc finger 3	22806	AA789123
205431_s_at	0.3306	0.0164605	3.19628	-2.92772	2.80947	BMP5	bone morphogenetic protein 5	653	NM_021073
234139_s_at	0.2635	0.0075413	3.79945	-2.15612	2.80788	LOC105378749	uncharacterized LOC105378749	105378749	AK023382
211639_x_at	0.2717	0.00829151	3.72386	-2.24969	2.80675	IGHV4-31///IGHM///IGHG4///IGHG3///IGHG1///IGHD///IGHA2///IGHA1///IGH	immunoglobulin heavy variable 4-31///immunoglobulin heavy constant mu///immunoglobulin heavy constant gamma 4 (G4m marker)///immunoglobulin heavy constant gamma 3 (G3m marker)///immunoglobulin heavy constant gamma 1 (G1m marker)///immunoglobulin heavy constant delta///immunoglobulin heavy constant alpha 2 (A2m marker)///immunoglobulin heavy constant alpha 1///immunoglobulin heavy locus	28396///3507///3503///3502///3500///3495///3494///3493///3492	L23518
216430_x_at	0.1958	0.00297988	4.57973	-1.24706	2.80539	IGLV1-44	immunoglobulin lambda variable 1-44	28823	AF043586
236627_at	0.286	0.00954473	3.61292	-2.38871	2.80406	LOC101927085	uncharacterized LOC101927085	101927085	R38091
201451_x_at	0.197	0.00304337	4.56112	-1.26751	2.80251	RHEB	Ras homolog enriched in brain	6009	D78132
242686_at	0.4283	0.046981	2.4391	-3.95816	2.8019	STARD13	StAR related lipid transfer domain containing 13	90627	AI346280
236632_at	0.2154	0.00403495	4.31645	-1.54206	2.79978	HHIP-AS1	HHIP antisense RNA 1	646576	AA149654
1557167_at	0.3482	0.0207869	3.02341	-3.15835	2.79903	HCG11	HLA complex group 11 (non-protein coding)	493812	AK024111
228224_at	0.3208	0.0147565	3.2783	-2.81962	2.79861	PRELP	proline and arginine rich end leucine rich repeat protein	5549	AA573140
204019_s_at	0.1401	0.000823	5.80754	-0.0247	2.79686	SH3YL1	SH3 and SYLF domain containing 1	26751	NM_015677
226906_s_at	0.416	0.0413974	2.52818	-3.83504	2.79601	ARHGAP9	Rho GTPase activating protein 9	64333	AL548053
208370_s_at	0.1411	0.00100862	5.60036	-0.214	2.79463	RCAN1	regulator of calcineurin 1	1827	NM_004414
228128_x_at	0.17	0.00213578	4.87963	-0.92556	2.79401	PAPPA	pappalysin 1	5069	AI110886
214187_x_at	0.1077	0.00037223	6.66962	0.69616	2.7936	CTDSPL	CTD small phosphatase like	10217
232226_at	0.2921	0.0101112	3.5679	-2.44569	2.79154	LRRC4C	leucine rich repeat containing 4C	57689	AW118214
208069_x_at	0.2984	0.0112135	3.48768	-2.54801	2.79047	GH2///GH1///CSHL1///CSH1	growth hormone 2///growth hormone 1///chorionic somatomammotropin hormone like 1///chorionic somatomammotropin hormone 1	2689///2688///1444///1442
202037_s_at	0.134	0.00066016	6.03825	0.17854	2.78983	SFRP1	secreted frizzled related protein 1	6422	NM_003012
208283_at	0.206	0.00356889	4.42199	-1.42236	2.7877	GAGE1	G antigen 1	2543
224197_s_at	0.4091	0.0385411	2.57872	-3.76527	2.78664	C1QTNF1	C1q and tumor necrosis factor related protein 1	114897	AF232905
204483_at	0.1907	0.00283121	4.62507	-1.19747	2.78639	ENO3	enolase 3	2027	NM_001976
235795_at	0.3925	0.0329475	2.69018	-3.61178	2.78569	PAX6	paired box 6	5080
234799_at	0.3901	0.0319814	2.71143	-3.58259	2.78432	ADARB1	adenosine deaminase, RNA specific B1	104	AK027227
207978_s_at	0.4151	0.040938	2.53606	-3.82416	2.78423	NR4A3	nuclear receptor subfamily 4 group A member 3	8013	NM_006981
213176_s_at	0.3645	0.0247598	2.89573	-3.33089	2.78383	LTBP4	latent transforming growth factor beta binding protein 4	8425
210081_at	0.1438	0.00111433	5.50075	-0.30738	2.78377	AGER	advanced glycosylation end-product specific receptor	177	AB036432
230447_at	0.3238	0.0151437	3.2588	-2.84525	2.78113	FAXC	failed axon connections homolog	84553	AI630979
228589_at	0.3537	0.0222572	2.97334	-3.22581	2.77843	BASP1	brain abundant membrane attached signal protein 1	10409
231122_x_at	0.3206	0.0144801	3.29256	-2.80092	2.77733	ZDHHC19	zinc finger DHHC-type containing 19	131540	AW014300
236541_at	0.1634	0.00187713	4.99903	-0.80179	2.7764	ARSA	arylsulfatase A	410	BF111487
234167_at	0.4343	0.0497931	2.39832	-4.01455	2.76972	NIFK	nucleolar protein interacting with the FHA domain of MKI67	84365	AK027097
1570208_at	0.2979	0.0110659	3.49792	-2.5349	2.76956	LINC00907	long intergenic non-protein coding RNA 907	284260	BC011527
1560673_at	0.3331	0.0172943	3.15942	-2.97658	2.76734	KIZ-AS1	KIZ antisense RNA 1	101929591	BC042893
232638_at	0.3982	0.0350102	2.64691	-3.67129	2.76593	COL20A1	collagen type XX alpha 1 chain	57642
223280_x_at	0.1398	0.00079272	5.84631	0.01001	2.76569	MS4A6A	membrane spanning 4-domains A6A	64231	AF253977
221024_s_at	0.4268	0.0465933	2.44492	-3.95011	2.76518	SLC2A10	solute carrier family 2 member 10	81031	NM_030777
1555175_a_at	0.1411	0.00086858	5.7521	-0.07471	2.76375	PBLD	phenazine biosynthesis like protein domain containing	64081	BC009738
1564072_at	0.4134	0.0401782	2.54929	-3.80588	2.76151	MYH16	myosin heavy chain 16 pseudogene	84176	AK025690
1563839_at	0.2921	0.0100922	3.56936	-2.44384	2.76062	TBC1D7	TBC1 domain family member 7	51256	AL833474
217997_at	0.3979	0.0349213	2.64872	-3.6688	2.75947	PHLDA1	pleckstrin homology like domain family A member 1	22822	AI795908
220118_at	0.2293	0.00505663	4.12598	-1.76295	2.75901	ZBTB32	zinc finger and BTB domain containing 32	27033	NM_014383
201328_at	0.2165	0.00409031	4.30482	-1.55537	2.75855	ETS2	ETS proto-oncogene 2, transcription factor	2114	AL575509
208471_at	0.3215	0.0148689	3.27258	-2.82713	2.75815	HPR	haptoglobin-related protein	3250	NM_020995
233671_at	0.1703	0.00214602	4.87523	-0.93015	2.7567	ZNF91	zinc finger protein 91	7644	AK002041
223809_at	0.4098	0.0390575	2.5693	-3.77827	2.75631	RGS18	regulator of G-protein signaling 18	64407	AF076642
209919_x_at	0.4031	0.0367034	2.61335	-3.71751	2.7562	GGT2///GGTLC1///GGTLC2///GGT1	gamma-glutamyltransferase 2///gamma-glutamyltransferase light chain 1///gamma-glutamyltransferase light chain 2///gamma-glutamyltransferase 1	728441///92086///91227///2678	L20490
242991_at	0.3206	0.0146678	3.28284	-2.81366	2.75612	TJP2	tight junction protein 2	9414	BE501903
1562373_at	0.358	0.0234017	2.93675	-3.27527	2.75475	ITPR1	inositol 1,4,5-trisphosphate receptor type 1	3708	AL832701
207074_s_at	0.3195	0.0139738	3.31948	-2.76571	2.75286	SLC18A1	solute carrier family 18 member A1	6570	NM_003053
1562749_at	0.3674	0.0253848	2.87765	-3.35545	2.75132	LOC644090	uncharacterized LOC644090	644090	BC040865
202694_at	0.3792	0.0281593	2.80273	-3.45755	2.75107	STK17A	serine/threonine kinase 17a	9263	AW183478
232770_at	0.2686	0.00798405	3.7539	-2.2124	2.75087	TUSC3	tumor suppressor candidate 3	7991	AK026149
1569590_at	0.2293	0.00505774	4.1258	-1.76317	2.74874	DOCK5	dedicator of cytokinesis 5	80005	BI868368
231395_at	0.1564	0.00157334	5.16534	-0.63337	2.74786	ATP8A2	ATPase phospholipid transporting 8A2	51761	BE504186
235899_at	0.3375	0.0182819	3.11816	-3.03148	2.74666	LOC100507258///CA13	uncharacterized LOC100507258///carbonic anhydrase 13	100507258///377677	BF447703
236779_at	0.2908	0.00996874	3.57896	-2.43167	2.74622	MRPS5	mitochondrial ribosomal protein S5	64969	BG539414
237730_at	0.344	0.0196204	3.06592	-3.1013	2.74467	TP53TG3HP	TP53 target 3 family member H, pseudogene	100130700	AA824251
206666_at	0.2566	0.00699798	3.85954	-2.08241	2.74344	GZMK	granzyme K	3003	NM_002104
213632_at	0.2014	0.00322205	4.51101	-1.3229	2.74187	DHODH	dihydroorotate dehydrogenase (quinone)	1723	M94065
1557277_a_at	0.3333	0.0173387	3.15751	-2.97912	2.74158	LINC01016	long intergenic non-protein coding RNA 1016	100507584	AK057709
214542_x_at	0.206	0.0033978	4.46464	-1.37454	2.74124	HIST1H2AH///HIST1H2AG///HIST1H2AM///HIST1H2AL///HIST1H2AK///HIST1H2AI	histone cluster 1, H2ah///histone cluster 1, H2ag///histone cluster 1, H2am///histone cluster 1, H2al///histone cluster 1, H2ak///histone cluster 1, H2ai	85235///8969///8336///8332///8330///8329	NM_003509
233962_at	0.1907	0.00282116	4.62823	-1.19402	2.74058	FAM83C-AS1	FAM83C antisense RNA 1	140846	AI214830
1557068_at	0.2416	0.00584861	4.00557	-1.90582	2.74041	LOC100505782	uncharacterized LOC100505782	100505782	BC039320
214478_at	0.3315	0.0166402	3.18816	-2.93846	2.73885	SPP2	secreted phosphoprotein 2	6694	NM_006944
201565_s_at	0.1451	0.00115866	5.4621	-0.34403	2.7383	ID2	inhibitor of DNA binding 2, HLH protein	3398	NM_002166
1563484_at	0.1411	0.00087782	5.74127	-0.08454	2.73813	LOC101927766	uncharacterized LOC101927766	101927766	AL833484
203998_s_at	0.1595	0.00166638	5.11083	-0.68807	2.73785	SYT1	synaptotagmin 1	6857	AV723167
211646_at	0.3707	0.0260274	2.85955	-3.38007	2.7376	LOC102725526///IGHM///IGHG3///IGHG2///IGHG1///IGHA1///IGH	uncharacterized LOC102725526///immunoglobulin heavy constant mu///immunoglobulin heavy constant gamma 3 (G3m marker)///immunoglobulin heavy constant gamma 2 (G2m marker)///immunoglobulin heavy constant gamma 1 (G1m marker)///immunoglobulin heavy constant alpha 1///immunoglobulin heavy locus	102725526///3507///3502///3501///3500///3493///3492	L14453
1568735_at	0.3006	0.0114416	3.47216	-2.56793	2.73693	DLGAP1	DLG associated protein 1	9229	BC030096
219343_at	0.1419	0.00103197	5.57739	-0.23541	2.7356	CDC37L1	cell division cycle 37 like 1	55664	NM_017913
1560684_x_at	0.2547	0.00682714	3.87951	-2.05806	2.73531	NBEAP1	neurobeachin pseudogene 1	606	AL832227
1562562_at	0.2036	0.00329886	4.49041	-1.3458	2.73501	ANKUB1	ankyrin repeat and ubiquitin domain containing 1	389161	AK098078
227081_at	0.1986	0.00311853	4.53966	-1.29119	2.73486	DNALI1	dynein axonemal light intermediate chain 1	7802	AW299538
234589_at	0.3486	0.0209855	3.01643	-3.16773	2.73402	TMEM106A	transmembrane protein 106A	113277	U25750
214470_at	0.2773	0.00888986	3.66876	-2.31849	2.73384	KLRB1	killer cell lectin like receptor B1	3820	NM_002258
214272_at	0.2925	0.0102092	3.5604	-2.45523	2.73068	CYLD	CYLD lysine 63 deubiquitinase	1540	AI362018
1552818_a_at	0.2832	0.00932497	3.63118	-2.3657	2.73052	BRS3	bombesin receptor subtype 3	680	NM_001727
207076_s_at	0.3008	0.0114708	3.47019	-2.57045	2.73049	ASS1	argininosuccinate synthase 1	445	NM_000050
204470_at	0.4065	0.0376708	2.5949	-3.74295	2.7304	CXCL1	C-X-C motif chemokine ligand 1	2919	NM_001511
1556872_s_at	0.1564	0.00158245	5.15984	-0.63886	2.7293	IQSEC3	IQ motif and Sec7 domain 3	440073
220806_x_at	0.3108	0.0128943	3.38056	-2.68617	2.72872	GNG13	G protein subunit gamma 13	51764	NM_016541
237428_at	0.2207	0.00442734	4.23758	-1.63277	2.72735	TEX43	testis expressed 43	389320	AA867988
221714_s_at	0.3533	0.02217	2.97621	-3.22193	2.72602	RRN3P1	RRN3 homolog, RNA polymerase I transcription factor pseudogene 1	730092	BC006441
213674_x_at	0.4275	0.0468008	2.4418	-3.95442	2.72553	IGHD	immunoglobulin heavy constant delta	3495
210690_at	0.3477	0.0205407	3.03217	-3.14658	2.72547	KLRC4	killer cell lectin like receptor C4	8302	U96845
208561_at	0.1935	0.00290625	4.60186	-1.22281	2.72422	ABCC9	ATP binding cassette subfamily C member 9	10060	NM_020297
206753_at	0.2189	0.00436495	4.24959	-1.61889	2.72373	RDH16	retinol dehydrogenase 16 (all-trans)	8608	AF086735
230519_at	0.3922	0.0328773	2.6917	-3.60969	2.72281	FAM124A	family with sequence similarity 124 member A	220108	D59502
240591_at	0.4042	0.0369735	2.60815	-3.72468	2.72092	LOC102723645	uncharacterized LOC102723645	102723645	AI765412
1555675_at	0.4058	0.0373703	2.60058	-3.73512	2.71913	BLID	BH3-like motif containing, cell death inducer	414899	AF303179
1555379_at	0.3656	0.0248955	2.89176	-3.33627	2.71817	FAM159A	family with sequence similarity 159 member A	348378	BC041608
231554_at	0.2109	0.00379634	4.36869	-1.48257	2.71653	TPD52L3	tumor protein D52 like 3	89882
221795_at	0.1724	0.00221966	4.84434	-0.96259	2.71545	NTRK2	neurotrophic receptor tyrosine kinase 2	4915	AI346341
1554640_at	0.3631	0.0244821	2.90392	-3.31977	2.71326	PALM2	paralemmin 2	114299	BC039306
206296_x_at	0.358	0.0234828	2.93423	-3.27868	2.7131	MAP4K1	mitogen-activated protein kinase kinase kinase kinase 1	11184	NM_007181
213988_s_at	0.134	0.00067126	6.02057	0.16324	2.71288	SAT1	spermidine/spermine N1-acetyltransferase 1	6303	BE971383
208034_s_at	0.1361	0.00073942	5.91878	0.07428	2.71141	PROZ	protein Z, vitamin K dependent plasma glycoprotein	8858	NM_003891
239093_at	0.2551	0.00691017	3.86974	-2.06996	2.71135	HOGA1	4-hydroxy-2-oxoglutarate aldolase 1	112817	BG165743
239237_at	0.2934	0.0103722	3.54808	-2.47089	2.71042	TRG-AS1	T cell receptor gamma locus antisense RNA 1	100506776
228556_at	0.338	0.0183435	3.11567	-3.03481	2.7104	YTHDC1	YTH domain containing 1	91746
1569617_at	0.3175	0.0137876	3.32964	-2.75244	2.70963	OSBP2	oxysterol binding protein 2	23762	BC018025
205390_s_at	0.3609	0.0239982	2.91843	-3.30009	2.70826	ANK1	ankyrin 1	286	NM_000037
210072_at	0.2245	0.00467173	4.19227	-1.68536	2.70685	CCL19	C-C motif chemokine ligand 19	6363	U88321
215301_at	0.3787	0.0280482	2.80558	-3.45366	2.70559	SYCE1L	synaptonemal complex central element protein 1 like	100130958	AL512697
240361_at	0.3381	0.0183928	3.11368	-3.03746	2.7054	LOC101927972	uncharacterized LOC101927972	101927972	AI627679
226756_at	0.3909	0.0323519	2.7032	-3.59389	2.70451	CCDC71L	coiled-coil domain containing 71-like	168455	AA191741
221914_at	0.3334	0.017359	3.15664	-2.98027	2.70334	SYN1	synapsin I	6853	H19843
215838_at	0.3996	0.0355808	2.63541	-3.68712	2.70311	LILRA5	leukocyte immunoglobulin like receptor A5	353514	AF212842
231128_at	0.2874	0.00966934	3.60277	-2.40153	2.70245	FAM181B	family with sequence similarity 181 member B	220382
1553226_at	0.3595	0.0237158	2.92704	-3.28842	2.70237	LINC00052	long intergenic non-protein coding RNA 52	145978
1561266_at	0.3461	0.0202465	3.04278	-3.13233	2.70068	LOC100507033	uncharacterized LOC100507033	100507033	AI758330
1552415_a_at	0.286	0.00954308	3.61306	-2.38854	2.7004	WFDC9	WAP four-disulfide core domain 9	259240	NM_147198
206628_at	0.4086	0.0382855	2.58343	-3.75877	2.70018	SLC5A1	solute carrier family 5 member 1	6523	NM_000343
207072_at	0.3781	0.0277638	2.81292	-3.44364	2.70009	IL18RAP	interleukin 18 receptor accessory protein	8807	NM_003853
207407_x_at	0.3577	0.0233596	2.93806	-3.2735	2.69918	CYP4A11	cytochrome P450 family 4 subfamily A member 11	1579	NM_000778
223597_at	0.1595	0.00167	5.10877	-0.69014	2.69856	ITLN1	intelectin 1	55600	AB036706
207468_s_at	0.3315	0.0166541	3.18754	-2.93928	2.69604	SFRP5	secreted frizzled related protein 5	6425	NM_003015
203108_at	0.3315	0.0166452	3.18794	-2.93875	2.6959	GPRC5A	G protein-coupled receptor class C group 5 member A	9052	NM_003979
206137_at	0.4282	0.0469244	2.43995	-3.95699	2.69488	RIMS2	regulating synaptic membrane exocytosis 2	9699	NM_014677
228384_s_at	0.3313	0.016603	3.18984	-2.93624	2.69424	PYROXD2	pyridine nucleotide-disulphide oxidoreductase domain 2	84795
209594_x_at	0.2539	0.00674208	3.88965	-2.04571	2.69363	PSG9	pregnancy specific beta-1-glycoprotein 9	5678	M34421
211641_x_at	0.1692	0.00206152	4.91218	-0.89158	2.69357	IGHV4-31///IGHM///IGHG3///IGHG1///IGHD///IGHA2///IGHA1	immunoglobulin heavy variable 4-31///immunoglobulin heavy constant mu///immunoglobulin heavy constant gamma 3 (G3m marker)///immunoglobulin heavy constant gamma 1 (G1m marker)///immunoglobulin heavy constant delta///immunoglobulin heavy constant alpha 2 (A2m marker)///immunoglobulin heavy constant alpha 1	28396///3507///3502///3500///3495///3494///3493	L06101
201060_x_at	0.1411	0.00085002	5.77428	-0.05465	2.69308	STOM	stomatin	2040
1568606_at	0.2506	0.00652376	3.91634	-2.01329	2.69155	C11orf88	chromosome 11 open reading frame 88	399949	BC039505
1555659_a_at	0.3925	0.033174	2.68529	-3.6185	2.69151	TREML1	triggering receptor expressed on myeloid cells like 1	340205	AF534823
219844_at	0.3212	0.0148208	3.27502	-2.82393	2.6903	CCDC186	coiled-coil domain containing 186	55088	NM_018017
223126_s_at	0.4185	0.0422183	2.51432	-3.85418	2.69024	C1orf21	chromosome 1 open reading frame 21	81563	AI159874
224356_x_at	0.1564	0.00155755	5.17495	-0.62378	2.68968	MS4A6A	membrane spanning 4-domains A6A	64231	AF237908
1553710_at	0.4236	0.0447186	2.4738	-3.91019	2.68826	FAM218A	family with sequence similarity 218 member A	152756	NM_153027
240767_x_at	0.286	0.00953209	3.61396	-2.3874	2.68804	VPS13A-AS1	VPS13A antisense RNA 1	100286938	AA398770
220148_at	0.325	0.0153443	3.2489	-2.85826	2.68711	ALDH8A1	aldehyde dehydrogenase 8 family member A1	64577	NM_022568
1561400_at	0.3206	0.0144217	3.29562	-2.79692	2.68684	LINC01180	long intergenic non-protein coding RNA 1180	101927017	BC043289
1557877_s_at	0.3206	0.0146221	3.2852	-2.81057	2.68437	LINC01020	long intergenic non-protein coding RNA 1020	340094	AW025535
242957_at	0.3547	0.0224288	2.96773	-3.23339	2.68356	VWCE	von Willebrand factor C and EGF domains	220001	AI862096
201169_s_at	0.1564	0.00158025	5.16117	-0.63754	2.68257	BHLHE40	basic helix-loop-helix family member e40	8553	BG326045
217576_x_at	0.3756	0.0273118	2.82476	-3.42749	2.6817	SOS2	SOS Ras/Rho guanine nucleotide exchange factor 2	6655	BF692958
236576_at	0.4319	0.0483466	2.41899	-3.98597	2.68141	CTNNA3	catenin alpha 3	29119	N63005
230279_at	0.2289	0.00501169	4.13343	-1.7542	2.68008	LINC01504	long intergenic non-protein coding RNA 1504	100507540	AA031934
207736_s_at	0.4211	0.0431487	2.49896	-3.87541	2.67962	TNP2	transition protein 2	7142	NM_005425
233190_at	0.2739	0.00851039	3.70322	-2.27541	2.67946	CASC18	cancer susceptibility candidate 18 (non-protein coding)	101929110	AU152172
208056_s_at	0.3306	0.0163631	3.20071	-2.92185	2.67863	CBFA2T3	CBFA2/RUNX1 translocation partner 3	863	NM_005187
204163_at	0.4267	0.0465564	2.44548	-3.94934	2.67803	EMILIN1	elastin microfibril interfacer 1	11117	NM_007046
241368_at	0.3084	0.0124432	3.40775	-2.65094	2.67682	PLIN5	perilipin 5	440503
1557049_at	0.3206	0.0144497	3.29415	-2.79884	2.67409	BTBD19	BTB domain containing 19	149478	BQ183759
1554970_at	0.4341	0.0496759	2.39997	-4.01227	2.67363	PDILT	protein disulfide isomerase like, testis expressed	204474	BC042607
1563970_at	0.3599	0.0237839	2.92496	-3.29125	2.6734	MRPS27	mitochondrial ribosomal protein S27	23107	AK095964
210439_at	0.3665	0.0251937	2.88313	-3.34801	2.67177	ICOS	inducible T-cell costimulator	29851	AB023135
232249_at	0.4269	0.046612	2.44464	-3.9505	2.67091	FMNL3	formin like 3	91010	AL162062
1567249_at	0.3412	0.0190561	3.08746	-3.07247	2.67001	OR9A1P	olfactory receptor family 9 subfamily A member 1 pseudogene	26495	X64982
217360_x_at	0.3208	0.0147521	3.27852	-2.81933	2.66999	IGHV4-31///IGHM///IGHG3///IGHG1///IGHA1	immunoglobulin heavy variable 4-31///immunoglobulin heavy constant mu///immunoglobulin heavy constant gamma 3 (G3m marker)///immunoglobulin heavy constant gamma 1 (G1m marker)///immunoglobulin heavy constant alpha 1	28396///3507///3502///3500///3493	AJ275408
206305_s_at	0.2379	0.00563441	4.03628	-1.86915	2.66945	C8A	complement component 8 alpha subunit	731	NM_000562
219934_s_at	0.2246	0.00473486	4.18099	-1.69851	2.66938	SULT1E1	sulfotransferase family 1E member 1	6783	NM_005420
211395_x_at	0.1907	0.00280231	4.63419	-1.18753	2.66915	FCGR2C	Fc fragment of IgG receptor IIc (gene/pseudogene)	9103	U90940
242636_at	0.3415	0.0191155	3.08516	-3.07554	2.66879	PRCP	prolylcarboxypeptidase	5547	AW630588
213751_at	0.1705	0.00215449	4.87162	-0.93394	2.66842	PPP1R37	protein phosphatase 1 regulatory subunit 37	284352
205907_s_at	0.3836	0.0305991	2.74305	-3.53922	2.66773	OMD	osteomodulin	4958
231140_at	0.4027	0.03662	2.61497	-3.71528	2.66714	TPPP2	tubulin polymerization promoting protein family member 2	122664
225641_at	0.3851	0.0310093	2.73351	-3.55229	2.66364	MEF2D	myocyte enhancer factor 2D	4209	AI829724
213265_at	0.2973	0.0109678	3.50479	-2.5261	2.66357	PGA4///PGA3///PGA5	pepsinogen 4, group I (pepsinogen A)///pepsinogen 3, group I (pepsinogen A)///pepsinogen 5, group I (pepsinogen A)	643847///643834///5222
206104_at	0.3819	0.0295535	2.76799	-3.50506	2.66314	ISL1	ISL LIM homeobox 1	3670	NM_002202
1555535_at	0.4231	0.0441962	2.48206	-3.89876	2.66119	BPIFB6	BPI fold containing family B member 6	128859	AF465767
232178_at	0.3732	0.0267741	2.83911	-3.40792	2.66043	ZNF503	zinc finger protein 503	84858	AK024492
239613_at	0.4066	0.0377328	2.59373	-3.74456	2.65888	TMED3	transmembrane p24 trafficking protein 3	23423	AA833846
205974_at	0.2826	0.00923949	3.63841	-2.3566	2.65868	HOXD1	homeobox D1	3231	AI168371
206287_s_at	0.4097	0.0389855	2.5706	-3.77646	2.65769	ITIH4	inter-alpha-trypsin inhibitor heavy chain family member 4	3700	NM_002218
232105_at	0.2031	0.00327987	4.49545	-1.34019	2.6558	BLACAT1	bladder cancer associated transcript 1 (non-protein coding)	101669762	AU148391
206012_at	0.3099	0.0126958	3.3924	-2.67082	2.65558	LEFTY1///LEFTY2	left-right determination factor 1///left-right determination factor 2	10637///7044	NM_003240
231268_at	0.1778	0.00236411	4.78694	-1.02329	2.6553	MYBL1	MYB proto-oncogene like 1	4603
205942_s_at	0.3008	0.0114652	3.47057	-2.56996	2.65512	ACSM3	acyl-CoA synthetase medium-chain family member 3	6296	NM_005622
1556606_at	0.2469	0.00619008	3.9591	-1.96162	2.65506	NAV2	neuron navigator 2	89797	BU739339
232564_at	0.344	0.0196493	3.06483	-3.10276	2.6533	SLC9A5	solute carrier family 9 member A5	6553	AK021876
1561309_x_at	0.4142	0.0403808	2.54574	-3.81079	2.65105	LOC105372550	uncharacterized LOC105372550	105372550	BC043266
233091_at	0.2904	0.00991019	3.58355	-2.42585	2.65073	ATAD3B	ATPase family, AAA domain containing 3B	83858	AB033099
235086_at	0.4097	0.0389166	2.57185	-3.77474	2.65072	THBS1	thrombospondin 1	7057	AW956580
242308_at	0.263	0.00747036	3.80702	-2.1468	2.64994	MCOLN3	mucolipin 3	55283
209351_at	0.2166	0.00415221	4.29202	-1.57004	2.64958	KRT14	keratin 14	3861	BC002690
1569760_at	0.3199	0.0140258	3.31666	-2.76939	2.64957	LRRC37A7P	leucine rich repeat containing 37 member A7, pseudogene	100421589	BC036040
205384_at	0.3482	0.0208152	3.02241	-3.15969	2.64883	FXYD1	FXYD domain containing ion transport regulator 1	5348	NM_005031
226847_at	0.3206	0.0142916	3.30246	-2.78796	2.64717	FST	follistatin	10468	BF438173
215506_s_at	0.1595	0.00167414	5.10644	-0.69249	2.64583	DIRAS3	DIRAS family GTPase 3	9077
220420_at	0.3486	0.0209404	3.01801	-3.16561	2.64549	LMAN1L	lectin, mannose binding 1 like	79748	NM_021819
211856_x_at	0.4226	0.0439939	2.48529	-3.89429	2.64535	CD28	CD28 molecule	940	AF222341
1559603_at	0.2826	0.00924193	3.6382	-2.35686	2.64515	GPR12	G protein-coupled receptor 12	2835	BQ717575
233993_at	0.393	0.0334638	2.67908	-3.62703	2.64495	MUC3	intestinal mucin-like	100133790	AF007192
231702_at	0.1628	0.00183074	5.02239	-0.77786	2.64356	TDO2	tryptophan 2,3-dioxygenase	6999	AV661348
1553935_at	0.3267	0.0157069	3.23136	-2.88137	2.64215	BFSP2-AS1	BFSP2 antisense RNA 1	85003	NR_135278
205940_at	0.3662	0.0251188	2.88529	-3.34507	2.64179	MYH3	myosin, heavy chain 3, skeletal muscle, embryonic	4621	NM_002470
236135_at	0.3306	0.0164081	3.19866	-2.92456	2.63868	PNPLA7	patatin like phospholipase domain containing 7	375775
201041_s_at	0.1834	0.00257145	4.71105	-1.10439	2.63843	DUSP1	dual specificity phosphatase 1	1843	NM_004417
239999_at	0.4086	0.0383174	2.58284	-3.75958	2.63762	MIR99AHG	mir-99a-let-7c cluster host gene	388815	N66393
203645_s_at	0.1595	0.00172419	5.07865	-0.72059	2.63754	CD163	CD163 molecule	9332	NM_004244
210227_at	0.228	0.00492925	4.14728	-1.73794	2.63598	DLGAP2	DLG associated protein 2	9228	AF119817
231692_at	0.3695	0.0258448	2.86465	-3.37314	2.63482	PIGG	phosphatidylinositol glycan anchor biosynthesis class G	54872	AV650183
215687_x_at	0.2328	0.00528152	4.08978	-1.80564	2.63152	PLCB1	phospholipase C beta 1	23236
236559_at	0.3548	0.0225222	2.96469	-3.23749	2.63121	YWHAH	tyrosine 3-monooxygenase/tryptophan 5-monooxygenase activation protein eta	7533	BE939987
1569495_at	0.2984	0.0112212	3.48716	-2.54869	2.63012	LOC101927137///SCLT1	uncharacterized LOC101927137///sodium channel and clathrin linker 1	101927137///132320	BC040258
236556_s_at	0.393	0.0334718	2.67891	-3.62726	2.62711	LONRF1	LON peptidase N-terminal domain and ring finger 1	91694	AV650622
215878_at	0.2165	0.00413579	4.29539	-1.56617	2.62596	ITGB1	integrin subunit beta 1	3688	BG435463
217739_s_at	0.2394	0.00572356	4.02334	-1.88458	2.62552	NAMPT	nicotinamide phosphoribosyltransferase	10135	NM_005746
1554907_a_at	0.2636	0.00757935	3.79542	-2.16108	2.62532	LOC101930373///HYDIN2///HYDIN	hydrocephalus-inducing protein homolog///HYDIN2, axonemal central pair apparatus protein (pseudogene)///HYDIN, axonemal central pair apparatus protein	101930373///100288805///54768	BC028351
204846_at	0.3047	0.0119644	3.43781	-2.61212	2.62503	CP	ceruloplasmin (ferroxidase)	1356	NM_000096
216096_s_at	0.23	0.00509941	4.11896	-1.77122	2.62407	NRXN1	neurexin 1	9378
202490_at	0.3804	0.0288717	2.78476	-3.48212	2.62403	IKBKAP	inhibitor of kappa light polypeptide gene enhancer in B-cells, kinase complex-associated protein	8518	AF153419
238965_at	0.2925	0.0102333	3.55856	-2.45756	2.62296	C21orf2	chromosome 21 open reading frame 2	755
236929_at	0.2631	0.00748643	3.8053	-2.14891	2.62234	LOC441242	uncharacterized LOC441242	441242	N64758
217481_x_at	0.3554	0.0230208	2.94871	-3.25909	2.6218	SHISA6	shisa family member 6	388336	AL110201
211460_at	0.3738	0.026908	2.8355	-3.41283	2.62079	TTTY9B///TTTY9A	testis-specific transcript, Y-linked 9B (non-protein coding)///testis-specific transcript, Y-linked 9A (non-protein coding)	425057///83864	AF332238
214983_at	0.2718	0.00831833	3.7213	-2.25288	2.61987	TTTY15	testis-specific transcript, Y-linked 15 (non-protein coding)	64595	AL080135
201601_x_at	0.1139	0.00043965	6.48126	0.54743	2.61974	IFITM2///IFITM1	interferon induced transmembrane protein 2///interferon induced transmembrane protein 1	10581///8519	NM_003641
1560390_s_at	0.2144	0.0040111	4.32151	-1.53627	2.61955	LINC00663	long intergenic non-protein coding RNA 663	284440	BI599587
218544_s_at	0.1698	0.00211596	4.88819	-0.9166	2.6193	RCL1	RNA terminal phosphate cyclase like 1	10171	NM_005772
217239_x_at	0.272	0.00835242	3.71806	-2.25691	2.61864	LOC101930405	uncharacterized LOC101930405	101930405	AF044592
1564022_at	0.4004	0.0358093	2.63086	-3.69338	2.61841	ZNF804B	zinc finger protein 804B	219578	AK056672
214637_at	0.2271	0.00485468	4.16004	-1.723	2.61838	OSM	oncostatin M	5008	BG437034
1552552_s_at	0.361	0.0240464	2.91697	-3.30207	2.61781	CLEC4C	C-type lectin domain family 4 member C	170482	NM_130441
210517_s_at	0.3121	0.0131099	3.36793	-2.70257	2.61732	AKAP12	A-kinase anchoring protein 12	9590	AB003476
221424_s_at	0.3547	0.0224948	2.96558	-3.23629	2.61651	OR51E2	olfactory receptor family 51 subfamily E member 2	81285	NM_030774
236144_at	0.1692	0.00206125	4.9123	-0.89145	2.61614	CPXM2	carboxypeptidase X, M14 family member 2	119587	BF726934
210606_x_at	0.2547	0.0068582	3.87583	-2.06253	2.61541	KLRD1	killer cell lectin like receptor D1	3824	U30610
207818_s_at	0.3547	0.0224609	2.96668	-3.2348	2.61336	HTR7	5-hydroxytryptamine receptor 7	3363	NM_000872
1568662_at	0.2698	0.0080971	3.74271	-2.22627	2.61019	PWRN2	Prader-Willi region non-protein coding RNA 2	791115	BC032951
203757_s_at	0.3037	0.0117814	3.44964	-2.59687	2.60999	CEACAM6	carcinoembryonic antigen related cell adhesion molecule 6	4680	BC005008
237490_at	0.395	0.0342428	2.66268	-3.64958	2.60914	LOC102724938	uncharacterized LOC102724938	102724938	AI025699
205649_s_at	0.1443	0.00113224	5.48493	-0.32235	2.60908	FGA	fibrinogen alpha chain	2243	NM_000508
240583_at	0.1713	0.00218738	4.85774	-0.9485	2.60896	RIOK3	RIO kinase 3	8780	AW182441
1553321_a_at	0.4319	0.0483618	2.41877	-3.98627	2.60894	SULT1C4	sulfotransferase family 1C member 4	27233	NM_006588
1562240_at	0.3818	0.0293895	2.77198	-3.49959	2.60845	PLXNA4	plexin A4	91584	AB046770
1555645_at	0.3304	0.0161501	3.21052	-2.90889	2.60832	GAFA2	FGF-2 activity-associated protein 2	100130322	AF220234
244744_at	0.4242	0.0453716	2.4636	-3.92429	2.60824	LOC100130502	uncharacterized LOC100130502	100130502	AI368807
228891_at	0.2904	0.00989615	3.58466	-2.42445	2.60738	SEMA4D	semaphorin 4D	10507	N93399
243674_at	0.1453	0.00123258	5.40121	-0.40225	2.60574	LOC102723709///LOC102723678	uncharacterized LOC102723709///uncharacterized LOC102723678	102723709///102723678	AW242603
1558421_a_at	0.3344	0.0175964	3.14653	-2.9937	2.60553	C14orf180	chromosome 14 open reading frame 180	400258	BC041103
201858_s_at	0.2468	0.00617846	3.96064	-1.95977	2.60498	SRGN	serglycin	5552	J03223
206598_at	0.367	0.0252835	2.88055	-3.35151	2.6046	INS	insulin	3630	NM_000207
241612_at	0.3537	0.0222935	2.97215	-3.22741	2.60182	FOXD3	forkhead box D3	27022	W57731
1562426_a_at	0.4315	0.0480732	2.42297	-3.98046	2.60162	STK24	serine/threonine kinase 24	8428	AW006784
1559648_at	0.4322	0.0487558	2.41308	-3.99414	2.60043	LINC00892	long intergenic non-protein coding RNA 892	100128420	BC042469
202444_s_at	0.2665	0.00787373	3.76499	-2.19867	2.59906	ERLIN1	ER lipid raft associated 1	10613	NM_006459
228561_at	0.1463	0.0012473	5.38957	-0.41344	2.59797	CDC37L1	cell division cycle 37 like 1	55664	BF510563
229032_at	0.1411	0.00094325	5.66803	-0.15145	2.59767	WSCD2	WSC domain containing 2	9671	BE962770
1556262_at	0.325	0.01531	3.25058	-2.85605	2.59751	LOC101928818///PWRN1	uncharacterized LOC101928818///Prader-Willi region non-protein coding RNA 1	101928818///791114	AK058147
225842_at	0.3274	0.0157689	3.22841	-2.88527	2.59696	PHLDA1	pleckstrin homology like domain family A member 1	22822	AK026181
230544_at	0.4301	0.0473721	2.43328	-3.96621	2.59683	RPS6KA4	ribosomal protein S6 kinase A4	8986
1559634_at	0.3925	0.0331403	2.68601	-3.6175	2.59589	CHRM3	cholinergic receptor muscarinic 3	1131	AK056349
219534_x_at	0.3334	0.0174474	3.15286	-2.98529	2.59555	CDKN1C	cyclin dependent kinase inhibitor 1C	1028	NM_000076
210772_at	0.2984	0.0112334	3.48632	-2.54976	2.59523	FPR2	formyl peptide receptor 2	2358	M88107
201739_at	0.2669	0.00791424	3.76089	-2.20373	2.59464	SGK1	serum/glucocorticoid regulated kinase 1	6446	NM_005627
1564573_at	0.4112	0.0395124	2.56111	-3.78957	2.59346	IFITM10	interferon induced transmembrane protein 10	402778
213710_s_at	0.2984	0.0111458	3.49236	-2.54202	2.59308	CALM1	calmodulin 1	801	AL523275
217996_at	0.3919	0.0326941	2.69569	-3.60421	2.59065	PHLDA1	pleckstrin homology like domain family A member 1	22822	AA576961
232498_at	0.2453	0.00605575	3.97704	-1.94004	2.59064	MROH1	maestro heat like repeat family member 1	727957	AK023386
223616_at	0.4247	0.0456348	2.45953	-3.92991	2.59035	ZNF649	zinc finger protein 649	65251	BC005368
1557541_at	0.2798	0.00902261	3.65709	-2.33313	2.58913	FAM201A	family with sequence similarity 201 member A	158228	BC036230
229503_at	0.3801	0.0285787	2.79209	-3.47209	2.58869	SLC15A4	solute carrier family 15 member 4	121260
204848_x_at	0.3102	0.0127661	3.38818	-2.67628	2.58849	HBG2///HBG1	hemoglobin subunit gamma 2///hemoglobin subunit gamma 1	3048///3047	NM_000559
223691_at	0.416	0.0413495	2.529	-3.83391	2.58775	RGS22	regulator of G-protein signaling 22	26166	AY009106
1557444_at	0.2255	0.00480564	4.16854	-1.71305	2.58607	TREML3P	triggering receptor expressed on myeloid cells like 3, pseudogene	340206	H53073
222135_at	0.3208	0.0147483	3.27872	-2.81908	2.58561	ZNF814	zinc finger protein 814	730051	AK022663
242700_at	0.3176	0.0138276	3.32744	-2.75531	2.58523	PON2	paraoxonase 2	5445	AI042220
1563878_a_at	0.373	0.0267007	2.84109	-3.40522	2.58386	LOC338963	epididymal protein pseudogene	338963	AK093496
1566664_at	0.2379	0.00562201	4.03809	-1.86699	2.58362	CCDC168	coiled-coil domain containing 168	643677	AK097495
219259_at	0.3925	0.0330603	2.68774	-3.61513	2.58181	SEMA4A	semaphorin 4A	64218	NM_022367
235661_at	0.3206	0.0143802	3.29779	-2.79407	2.58079	POU2F2	POU class 2 homeobox 2	5452	T99553
229916_at	0.38	0.0285002	2.79407	-3.46939	2.5807	ENPP6	ectonucleotide pyrophosphatase/phosphodiesterase 6	133121	AU146204
1563581_at	0.4306	0.0475731	2.43031	-3.97032	2.57901	RPL34-AS1	RPL34 antisense RNA 1 (head to head)	285456	AK094992
1554997_a_at	0.4235	0.0445439	2.47655	-3.90638	2.57829	PTGS2	prostaglandin-endoperoxide synthase 2	5743	AY151286
218843_at	0.4236	0.0446517	2.47485	-3.90873	2.57719	FNDC4	fibronectin type III domain containing 4	64838	NM_022823
243970_at	0.2228	0.00450282	4.22329	-1.64931	2.5768	LOC100130642	uncharacterized LOC100130642	100130642	AI141641
211607_x_at	0.3856	0.0310925	2.73159	-3.55492	2.57614	EGFR	epidermal growth factor receptor	1956	U48722
217260_x_at	0.2289	0.00502781	4.13075	-1.75735	2.57579	LOC102723479	uncharacterized LOC102723479	102723479	AJ239383
201397_at	0.1348	0.00069715	5.98059	0.12848	2.57234	PHGDH	phosphoglycerate dehydrogenase	26227	NM_006623
205249_at	0.3921	0.0328022	2.69333	-3.60745	2.57223	EGR2	early growth response 2	1959	NM_000399
1554571_at	0.3752	0.0271946	2.82786	-3.42326	2.57191	APBB1IP	amyloid beta precursor protein binding family B member 1 interacting protein	54518	BC035636
237405_at	0.2501	0.00647739	3.92214	-2.00627	2.57117	LINGO3	leucine rich repeat and Ig domain containing 3	645191	BF511629
236183_at	0.3871	0.0313563	2.72555	-3.56322	2.57097	DYNC1H1	dynein cytoplasmic 1 heavy chain 1	1778	BF511676
1557296_at	0.2359	0.00553715	4.05065	-1.85205	2.57076	FLJ12825	uncharacterized LOC440101	440101	AK022887
230199_at	0.3613	0.0241166	2.91485	-3.30494	2.57018	C17orf89	chromosome 17 open reading frame 89	284184	BF438512
225016_at	0.3122	0.0132124	3.362	-2.71028	2.56912	APCDD1	APC down-regulated 1	147495	N48299
1562953_s_at	0.3275	0.0157947	3.22718	-2.88688	2.56887	WDFY3-AS2	WDFY3 antisense RNA 2	404201	BC019264
204550_x_at	0.3737	0.0268119	2.83809	-3.40931	2.56861	GSTM1	glutathione S-transferase mu 1	2944	NM_000561
1555740_a_at	0.3819	0.0295185	2.76884	-3.5039	2.56848	MRAP	melanocortin 2 receptor accessory protein	56246	AF483549
216023_at	0.2362	0.00555968	4.04729	-1.85604	2.56823	KDM4B	lysine demethylase 4B	23030	AK026040
215946_x_at	0.2001	0.00317609	4.5236	-1.30895	2.56814	IGLL3P	immunoglobulin lambda like polypeptide 3, pseudogene	91353
233718_at	0.3381	0.0184077	3.11308	-3.03826	2.56782	TMEM116	transmembrane protein 116	89894	AK021528
231279_at	0.1492	0.00134257	5.31781	-0.48294	2.56734	PATE1	prostate and testis expressed 1	160065	BF222654
215049_x_at	0.17	0.00212966	4.88226	-0.9228	2.56694	CD163	CD163 molecule	9332	Z22969
207255_at	0.3095	0.0126582	3.39466	-2.66789	2.56668	LEPROT///LEPR	leptin receptor overlapping transcript///leptin receptor	54741///3953	NM_002303
1569005_at	0.2325	0.00523735	4.09675	-1.7974	2.56592	BCAS4	breast carcinoma amplified sequence 4	55653	BC015604
1552623_at	0.2136	0.00395442	4.33369	-1.52238	2.56589	HSH2D	hematopoietic SH2 domain containing	84941	BC025237
221602_s_at	0.2661	0.0078332	3.7691	-2.19358	2.56511	FCMR	Fc fragment of IgM receptor	9214	AF057557
1557875_at	0.4048	0.0370524	2.60664	-3.72677	2.56468	CASC17	cancer susceptibility candidate 17 (non-protein coding)	101928165	BC039327
1563658_a_at	0.413	0.0399416	2.55346	-3.80012	2.56367	SYT9	synaptotagmin 9	143425
221387_at	0.2554	0.00692817	3.86764	-2.07253	2.56301	NPFFR1	neuropeptide FF receptor 1	64106	NM_022146
214022_s_at	0.133	0.00061749	6.10947	0.23971	2.56294	IFITM1	interferon induced transmembrane protein 1	8519
1556639_at	0.2541	0.00677652	3.88553	-2.05072	2.56241	LOC100996455	uncharacterized LOC100996455	100996455	AK094364
207754_at	0.3095	0.0126493	3.3952	-2.66719	2.56093	RASSF8	Ras association domain family member 8	11228	NM_007211
232968_at	0.4223	0.04389	2.48696	-3.89199	2.56001	FANK1	fibronectin type III and ankyrin repeat domains 1	92565	AU143929
216535_at	0.3064	0.0122498	3.41974	-2.63544	2.55828	CADM3	cell adhesion molecule 3	57863	AL050219
1569805_at	0.2626	0.00735235	3.8198	-2.1311	2.55818	LOC101927274	uncharacterized LOC101927274	101927274	BC039326
215513_at	0.1848	0.00269063	4.67045	-1.14818	2.55795	HYMAI	hydatidiform mole associated and imprinted (non-protein coding)	57061
1563874_at	0.3385	0.0184715	3.11052	-3.04168	2.55517	WDR72	WD repeat domain 72	256764
1556776_a_at	0.2837	0.00937652	3.62686	-2.37114	2.55484	LOC101928238	uncharacterized LOC101928238	101928238	AF075036
209763_at	0.2885	0.00976237	3.59529	-2.41099	2.55379	CHRDL1	chordin like 1	91851
220112_at	0.2964	0.0107998	3.51674	-2.51084	2.55337	ANKRD55	ankyrin repeat domain 55	79722	NM_024669
224048_at	0.3791	0.0281097	2.804	-3.45582	2.55236	USP44	ubiquitin specific peptidase 44	84101	AL136825
218918_at	0.1595	0.00166602	5.11103	-0.68786	2.55125	MAN1C1	mannosidase alpha class 1C member 1	57134	NM_020379
233947_s_at	0.3202	0.0140521	3.31525	-2.77123	2.55086	TBX5-AS1	TBX5 antisense RNA 1	255480	U47671
205225_at	0.3251	0.0154135	3.24552	-2.86272	2.54863	ESR1	estrogen receptor 1	2099	NM_000125
209880_s_at	0.3064	0.0122368	3.42055	-2.63439	2.54741	SELPLG	selectin P ligand	6404	U02297
235849_at	0.176	0.00230491	4.80998	-0.99886	2.54726	SCARA5	scavenger receptor class A member 5	286133	BE787752
224083_s_at	0.3389	0.0186932	3.10168	-3.05347	2.54648	PRO1596	uncharacterized LOC29013	29013	AF118068
1556472_s_at	0.3835	0.0304541	2.74645	-3.53455	2.54638	SCML4	sex comb on midleg-like 4 (Drosophila)	256380	CA448477
228391_at	0.3306	0.0164845	3.19519	-2.92916	2.54605	CYP4V2	cytochrome P450 family 4 subfamily V member 2	285440	AI916528
207548_at	0.3803	0.0288171	2.78612	-3.48026	2.54593	LOC100996542///GRM7	uncharacterized LOC100996542///glutamate metabotropic receptor 7	100996542///2917	NM_000844
222088_s_at	0.1841	0.0026639	4.67938	-1.13853	2.54538	SLC2A14///SLC2A3	solute carrier family 2 member 14///solute carrier family 2 member 3	144195///6515
1554183_s_at	0.3461	0.0202147	3.04394	-3.13078	2.54512	TRIM74///TRIM73	tripartite motif containing 74///tripartite motif containing 73	378108///375593	BC033871
1555540_at	0.4031	0.0366912	2.61359	-3.71718	2.54474	TGFB3	transforming growth factor beta 3	7043	BC018503
205913_at	0.4008	0.0358831	2.6294	-3.6954	2.54464	PLIN1	perilipin 1	5346	NM_002666
1557836_at	0.4146	0.0404668	2.54423	-3.81286	2.54343	ELMOD2	ELMO domain containing 2	255520	AK093087
1561554_at	0.3113	0.0129932	3.37474	-2.69373	2.543	LOC101928418	uncharacterized LOC101928418	101928418	BC030770
204309_at	0.3507	0.0213574	3.00355	-3.18508	2.54292	CYP11A1	cytochrome P450 family 11 subfamily A member 1	1583	NM_000781
218863_s_at	0.2229	0.0045278	4.21862	-1.65472	2.54255	TNS1	tensin 1	7145	NM_022648
231951_at	0.2717	0.008303	3.72277	-2.25106	2.54115	GNAO1	G protein subunit alpha o1	2775	AL512686
241694_at	0.4322	0.048606	2.41524	-3.99116	2.54028	PKHD1	polycystic kidney and hepatic disease 1 (autosomal recessive)	5314
1563533_at	0.424	0.0451945	2.46635	-3.92048	2.54003	GADL1	glutamate decarboxylase like 1	339896	AL832766
1554252_a_at	0.3465	0.0203519	3.03896	-3.13746	2.53903	CERS3	ceramide synthase 3	204219	BC034500
215033_at	0.3552	0.0226604	2.96022	-3.24352	2.53789	TM4SF1	transmembrane 4 L six family member 1	4071
219945_at	0.4162	0.041572	2.52521	-3.83914	2.53706	DDX25	DEAD-box helicase 25	29118	NM_013264
1555250_a_at	0.1509	0.00138132	5.29024	-0.50986	2.53689	CPEB3	cytoplasmic polyadenylation element binding protein 3	22849	BC036444
241781_at	0.358	0.0234052	2.93664	-3.27542	2.53504	CARNMT1	carnosine N-methyltransferase 1	138199	BF979668
209277_at	0.2284	0.00495019	4.14374	-1.74209	2.53462	TFPI2	tissue factor pathway inhibitor 2	7980	AL574096
229824_at	0.1647	0.00191964	4.97819	-0.82322	2.53371	SHC3	SHC adaptor protein 3	53358	AL133706
1566766_a_at	0.4155	0.0410896	2.53345	-3.82776	2.53363	MACC1	metastasis associated in colon cancer 1	346389	AL359055
210641_at	0.1421	0.00106558	5.5453	-0.26542	2.53315	CAPN9	calpain 9	10753	AB038463
1554725_at	0.2942	0.0105316	3.53623	-2.48597	2.53311	RABGAP1L	RAB GTPase activating protein 1 like	9910	BC041888
214413_at	0.3261	0.0156335	3.23488	-2.87674	2.53214	TAT	tyrosine aminotransferase	6898	AV647713
228872_at	0.2346	0.00544121	4.06509	-1.83488	2.53159	ABHD17B	abhydrolase domain containing 17B	51104
240876_x_at	0.4311	0.0479219	2.42518	-3.97741	2.53128	TERB2	telomere repeat binding bouquet formation protein 2	145645	AA861839
236826_at	0.3806	0.0290237	2.78098	-3.48728	2.53074	TTC39B	tetratricopeptide repeat domain 39B	158219
1552910_at	0.4027	0.0366143	2.61508	-3.71513	2.5307	SIGLEC11	sialic acid binding Ig like lectin 11	114132	NM_052884
224724_at	0.133	0.00063431	6.08076	0.21514	2.53045	SULF2	sulfatase 2	55959
235297_at	0.2934	0.0104226	3.54431	-2.47568	2.53019	CELF1	CUGBP, Elav-like family member 1	10658	BG286365
208372_s_at	0.2109	0.00379554	4.36887	-1.48237	2.5295	LIMK1	LIM domain kinase 1	3984	AF134379
238109_at	0.3662	0.025086	2.88624	-3.34378	2.52917	ZNF782	zinc finger protein 782	158431	AW104978
237894_at	0.1907	0.00282409	4.62731	-1.19503	2.52908	C3orf22	chromosome 3 open reading frame 22	152065	AA437300
234453_s_at	0.3829	0.0301906	2.75269	-3.52602	2.52884	LRRC74A	leucine rich repeat containing 74A	145497
230412_at	0.2338	0.00534597	4.07972	-1.81755	2.52863	NPAS3	neuronal PAS domain protein 3	64067	BF196935
215117_at	0.3385	0.0184712	3.11053	-3.04166	2.52846	RAG2	recombination activating gene 2	5897
217421_at	0.4248	0.0458126	2.4568	-3.93369	2.52772	PIWIL2	piwi like RNA-mediated gene silencing 2	55124	AK000397
201061_s_at	0.133	0.00063894	6.07299	0.20847	2.52736	STOM	stomatin	2040	M81635
215826_x_at	0.372	0.0263808	2.8498	-3.39335	2.52712	ZNF835	zinc finger protein 835	90485
212724_at	0.1564	0.00159127	5.15455	-0.64415	2.52636	RND3	Rho family GTPase 3	390	BG054844
202376_at	0.1692	0.00209254	4.89842	-0.90591	2.52528	SERPINA3	serpin family A member 3	12	NM_001085
1569040_s_at	0.4009	0.0359323	2.62843	-3.69674	2.52514	ANKRD36BP2	ankyrin repeat domain 36B pseudogene 2	645784	AA632139
1557031_at	0.4155	0.0410594	2.53397	-3.82704	2.52479	RNF212	ring finger protein 212	285498	BC036250
204223_at	0.2114	0.00382055	4.36322	-1.48877	2.52412	PRELP	proline and arginine rich end leucine rich repeat protein	5549	NM_002725
201170_s_at	0.2245	0.00468985	4.18901	-1.68915	2.52354	BHLHE40	basic helix-loop-helix family member e40	8553	NM_003670
222964_at	0.4094	0.0386833	2.57611	-3.76886	2.52329	USP49	ubiquitin specific peptidase 49	25862	AF119901
218600_at	0.4231	0.0444509	2.47802	-3.90435	2.52321	LIMD2	LIM domain containing 2	80774	NM_030576
1553622_a_at	0.4127	0.0398529	2.55504	-3.79795	2.5229	FSIP1	fibrous sheath interacting protein 1	161835	NM_152597
204036_at	0.3064	0.0121045	3.42888	-2.62364	2.52266	LPAR1	lysophosphatidic acid receptor 1	1902	AW269335
1554175_at	0.3121	0.0131895	3.36332	-2.70856	2.52186	CD300LB	CD300 molecule like family member b	124599	AF427618
240559_at	0.4049	0.0371488	2.60479	-3.72931	2.52169	IZUMO2	IZUMO family member 2	126123	AI217154
202973_x_at	0.3553	0.0229987	2.94941	-3.25814	2.52162	FAM13A	family with sequence similarity 13 member A	10144	NM_014883
1553232_at	0.2348	0.00545292	4.06332	-1.83699	2.52097	RMDN2	regulator of microtubule dynamics 2	151393	NM_144713
1561881_at	0.2547	0.00686566	3.87496	-2.0636	2.52001	LINC01592	long intergenic non-protein coding RNA 1592	100505718	AK055514
1560282_at	0.246	0.00610537	3.97036	-1.94807	2.52	LOC101928590	uncharacterized LOC101928590	101928590	BC038536
234855_at	0.3878	0.0314687	2.72299	-3.56673	2.51931	ORF1	uncharacterized protein, clone pT-Adv JuaX22	55354	AJ276510
242963_at	0.3206	0.0144584	3.2937	-2.79943	2.51869	SGMS2	sphingomyelin synthase 2	166929	AI160370
222171_s_at	0.35	0.0212703	3.00654	-3.18104	2.51857	PKNOX2	PBX/knotted 1 homeobox 2	63876	AK023792
229584_at	0.2284	0.00496754	4.14081	-1.74552	2.51837	LRRK2	leucine rich repeat kinase 2	120892	AK026776
229769_at	0.4131	0.0399895	2.55262	-3.80129	2.51752	TMEM242	transmembrane protein 242	729515	AW295559
1561687_a_at	0.1411	0.00096219	5.6479	-0.16999	2.51722	ZNF382	zinc finger protein 382	84911	BC038358
230501_at	0.3925	0.0329286	2.69059	-3.61122	2.51557	NDUFA10	NADH:ubiquinone oxidoreductase subunit A10	4705	BE045384
1562823_at	0.3321	0.017053	3.16989	-2.96269	2.51447	ROR1-AS1	ROR1 antisense RNA 1	101927034	BC040909
242852_at	0.3113	0.0129828	3.37535	-2.69293	2.51412	LOC285147	uncharacterized LOC285147	285147	H23213
206389_s_at	0.2464	0.00614675	3.96484	-1.95471	2.51395	PDE3A	phosphodiesterase 3A	5139	NM_000921
236909_at	0.4322	0.0486504	2.4146	-3.99204	2.5139	CCDC173	coiled-coil domain containing 173	129881	AW339899
207465_at	0.4063	0.0375052	2.59802	-3.73864	2.51332	LOC100127886	uncharacterized LOC100127886	100127886
216865_at	0.299	0.0113103	3.48105	-2.55651	2.51218	COL14A1	collagen type XIV alpha 1 chain	7373	M64108
236914_at	0.3679	0.0255947	2.87169	-3.36356	2.51133	LOC100506790	uncharacterized LOC100506790	100506790	AW080028
238091_at	0.3798	0.0283774	2.79718	-3.46514	2.51111	LOC100506388	uncharacterized LOC100506388	100506388
1563157_at	0.423	0.0441266	2.48318	-3.89722	2.50941	FOXP1-AS1	FOXP1 antisense RNA 1	104502416	BC040624
1558394_s_at	0.4206	0.042932	2.50251	-3.87051	2.50927	KRT7	keratin 7	3855	BC042076
1555229_a_at	0.402	0.0361572	2.624	-3.70284	2.50864	C1S	complement component 1, s subcomponent	716	BC007010
214385_s_at	0.4262	0.046442	2.44721	-3.94695	2.5072	MUC5AC	mucin 5AC, oligomeric mucus/gel-forming	4586
206120_at	0.4262	0.0464382	2.44727	-3.94687	2.50298	CD33	CD33 molecule	945	NM_001772
205592_at	0.3808	0.0291371	2.77818	-3.49112	2.50292	SLC4A1	solute carrier family 4 member 1 (Diego blood group)	6521	X77737
1556904_at	0.2457	0.00607099	3.97498	-1.94251	2.50183	GABRB1	gamma-aminobutyric acid type A receptor beta1 subunit	2560	BC036436
1558702_at	0.2344	0.00542033	4.06828	-1.83111	2.50141	TEX10	testis expressed 10	54881	BG622833
227645_at	0.3206	0.0142767	3.30325	-2.78693	2.5014	PIK3R5	phosphoinositide-3-kinase regulatory subunit 5	23533	BG236366
1553428_at	0.1647	0.00192959	4.97338	-0.82818	2.50087	LY86-AS1	LY86 antisense RNA 1	285780
219085_s_at	0.3202	0.0141032	3.3125	-2.77483	2.49973	GEMIN7	gem nuclear organelle associated protein 7	79760	NM_024707
207294_at	0.3313	0.0165951	3.19019	-2.93577	2.49861	AGTR2	angiotensin II receptor type 2	186	NM_000686
226982_at	0.1411	0.00101176	5.59724	-0.21691	2.49827	ELL2	elongation factor for RNA polymerase II 2	22936
214652_at	0.3306	0.0162699	3.20499	-2.9162	2.49817	DRD1	dopamine receptor D1	1812	X58987
231548_at	0.2976	0.0109951	3.50288	-2.52856	2.49814	FOXO3	forkhead box O3	2309
224399_at	0.1404	0.00083679	5.79041	-0.0401	2.49641	PDCD1LG2	programmed cell death 1 ligand 2	80380	AF329193
205286_at	0.3581	0.0235416	2.93241	-3.28115	2.49636	TFAP2C	transcription factor AP-2 gamma	7022	U85658
1555336_a_at	0.4219	0.0436061	2.49153	-3.88568	2.49548	ITGA9	integrin subunit alpha 9	3680	BC030198
216881_x_at	0.3364	0.0178907	3.13421	-3.0101	2.49547	PRB4	proline rich protein BstNI subfamily 4	5545	X07882
208196_x_at	0.2134	0.00394153	4.33648	-1.51919	2.49532	NFATC1	nuclear factor of activated T-cells 1	4772	NM_006162
228469_at	0.1647	0.00190997	4.98288	-0.81839	2.49419	PPID	peptidylprolyl isomerase D	5481	BF431902
1561054_a_at	0.3407	0.018969	3.09085	-3.06795	2.49416	CCDC14	coiled-coil domain containing 14	64770	AF086562
206856_at	0.4202	0.0428322	2.50415	-3.86824	2.49254	LILRB5	leukocyte immunoglobulin like receptor B5	10990	NM_006840
207958_at	0.3945	0.0339167	2.6695	-3.6402	2.49252	UGT2A2///UGT2A1	UDP glucuronosyltransferase family 2 member A2///UDP glucuronosyltransferase family 2 member A1 complex locus	574537///10941	NM_006798
232317_at	0.3475	0.0204969	3.03374	-3.14447	2.49182	PLXNA4	plexin A4	91584	AB046770
205374_at	0.3306	0.016382	3.19985	-2.92299	2.49177	SLN	sarcolipin	6588	NM_003063
218935_at	0.2654	0.00772636	3.78006	-2.18003	2.49117	EHD3	EH domain containing 3	30845	NM_014600
204989_s_at	0.4161	0.0415066	2.52632	-3.83761	2.49109	ITGB4	integrin subunit beta 4	3691	BF305661
213247_at	0.3306	0.0162245	3.20708	-2.91343	2.49044	SVEP1	sushi, von Willebrand factor type A, EGF and pentraxin domain containing 1	79987
209570_s_at	0.2111	0.00380346	4.36708	-1.4844	2.4899	NSG1	neuron specific gene family member 1	27065	BC001745
207421_at	0.4311	0.0479057	2.42542	-3.97708	2.48965	CA5A	carbonic anhydrase 5A	763	NM_001739
235267_at	0.3375	0.0182607	3.11902	-3.03033	2.48823	MAGI2-AS3	MAGI2 antisense RNA 3	100505881	AV732165
203665_at	0.2228	0.0045027	4.22331	-1.64929	2.48645	HMOX1	heme oxygenase 1	3162	NM_002133
208594_x_at	0.3328	0.0172178	3.16272	-2.9722	2.48539	LILRA6	leukocyte immunoglobulin like receptor A6	79168	NM_024318
220427_at	0.37	0.0259382	2.86204	-3.37669	2.48386	OBSCN	obscurin, cytoskeletal calmodulin and titin-interacting RhoGEF	84033	NM_052843
202283_at	0.4039	0.0368991	2.60958	-3.72271	2.48341	SERPINF1	serpin family F member 1	5176	NM_002615
209821_at	0.1795	0.0024318	4.76137	-1.0505	2.48101	IL33	interleukin 33	90865	AB024518
230425_at	0.3211	0.0147916	3.27651	-2.82198	2.48085	EPHB1	EPH receptor B1	2047	AI674183
233084_s_at	0.3143	0.013466	3.34755	-2.72909	2.48022	SYCE1	synaptonemal complex central element protein 1	93426	AY027808
232884_s_at	0.3893	0.0317595	2.71641	-3.57576	2.47968	ZNF853	zinc finger protein 853	54753	AL133055
1555738_at	0.1534	0.00142829	5.25796	-0.54154	2.4792	CMTM1	CKLF like MARVEL transmembrane domain containing 1	113540	AY174127
1570306_at	0.3389	0.0186692	3.10263	-3.0522	2.47866	ST18	ST18, C2H2C-type zinc finger	9705	BC025662
227955_s_at	0.4295	0.0472393	2.43525	-3.96348	2.47852	EFNA5	ephrin A5	1946	BE670307
1560830_a_at	0.1411	0.00088422	5.73384	-0.09129	2.47818	C19orf84	chromosome 19 open reading frame 84	147646	BC043532
214392_at	0.3389	0.018564	3.10682	-3.04661	2.47803	IRGC	immunity related GTPase cinema	56269
217184_s_at	0.3925	0.033312	2.68233	-3.62257	2.47662	LTK	leukocyte receptor tyrosine kinase	4058	X52213
1559638_at	0.3461	0.0202435	3.04289	-3.13218	2.47645	PIK3CD-AS1	PIK3CD antisense RNA 1	644997	AA827203
212504_at	0.3758	0.0273794	2.82297	-3.42992	2.47635	DIP2C	disco interacting protein 2 homolog C	22982	N31807
1560686_at	0.4222	0.0438274	2.48796	-3.8906	2.47419	ITGAD	integrin subunit alpha D	3681	U37028
205304_s_at	0.3757	0.0273428	2.82394	-3.42861	2.47363	KCNJ8	potassium voltage-gated channel subfamily J member 8	3764	NM_004982
229465_s_at	0.1907	0.00281096	4.63145	-1.19052	2.47334	PTPRS	protein tyrosine phosphatase, receptor type S	5802	BF433071
209436_at	0.3934	0.0335865	2.67647	-3.63061	2.47266	SPON1	spondin 1	10418	AB018305
214300_s_at	0.3989	0.035434	2.63835	-3.68307	2.47207	TOP3A	topoisomerase (DNA) III alpha	7156	AI676092
214593_at	0.3037	0.0117889	3.44916	-2.5975	2.47045	PIAS2	protein inhibitor of activated STAT 2	9063	AV703470
201626_at	0.3535	0.022218	2.97463	-3.22407	2.4689	INSIG1	insulin induced gene 1	3638	BG292233
227736_at	0.2984	0.0112438	3.4856	-2.55068	2.46792	C10orf99	chromosome 10 open reading frame 99	387695	AA553959
213820_s_at	0.3113	0.0129879	3.37505	-2.69332	2.46743	STARD5	StAR related lipid transfer domain containing 5	80765	T54159
218424_s_at	0.1537	0.00144238	5.24851	-0.55084	2.46692	STEAP3	STEAP3 metalloreductase	55240	NM_018234
1555221_at	0.3599	0.0237931	2.92467	-3.29163	2.4661	LOC101927122	uncharacterized LOC101927122	101927122	BC031827
1553296_at	0.1451	0.00118093	5.44331	-0.36193	2.4659	ADGRG7	adhesion G protein-coupled receptor G7	84873	NM_032787
215427_s_at	0.3306	0.0164154	3.19833	-2.92501	2.46543	ZCCHC14	zinc finger CCHC-type containing 14	23174	AL117532
1562319_at	0.3516	0.0216047	2.99511	-3.19644	2.46463	FAM169B	family with sequence similarity 169 member B	283777	AK097062
208016_s_at	0.2122	0.00386502	4.35329	-1.50006	2.46426	AGTR1	angiotensin II receptor type 1	185	NM_004835
224022_x_at	0.4213	0.0433616	2.49549	-3.8802	2.46234	WNT16	Wnt family member 16	51384	AF169963
205253_at	0.2042	0.00331657	4.48573	-1.35101	2.46193	PBX1	PBX homeobox 1	5087	NM_002585
215602_at	0.3645	0.0247459	2.89614	-3.33033	2.46182	FGD2	FYVE, RhoGEF and PH domain containing 2	221472	AK024456
1553514_a_at	0.2328	0.00526196	4.09286	-1.802	2.46161	VNN3	vanin 3	55350
1560743_a_at	0.3919	0.0327219	2.69508	-3.60505	2.46139	ALS2	ALS2, alsin Rho guanine nucleotide exchange factor	57679	AI985407
211601_at	0.3841	0.0307428	2.73969	-3.54382	2.46136	CATR1	CATR tumorigenicity conversion 1	856	U25433
219471_at	0.3903	0.0320255	2.71045	-3.58394	2.46127	KIAA0226L	KIAA0226 like	80183	NM_025113
218921_at	0.1616	0.00176879	5.05464	-0.74497	2.46086	SIGIRR	single Ig and TIR domain containing	59307	NM_021805
217381_s_at	0.2179	0.00422669	4.27689	-1.58741	2.46022	TARP	TCR gamma alternate reading frame protein	445347	X69383
1555407_s_at	0.192	0.00286894	4.61332	-1.21029	2.45997	FGD3	FYVE, RhoGEF and PH domain containing 3	89846	BC032232
237753_at	0.4249	0.0458833	2.45571	-3.93519	2.45816	IL21R	interleukin 21 receptor	50615	AW504569
207600_at	0.3968	0.034715	2.65293	-3.66299	2.45816	KCNC3	potassium voltage-gated channel subfamily C member 3	3748	NM_004977
1553386_at	0.3359	0.0177744	3.13906	-3.00365	2.45695	MFSD2A	major facilitator superfamily domain containing 2A	84879	NM_032793
207795_s_at	0.3451	0.0199752	3.05271	-3.11901	2.45593	KLRD1	killer cell lectin like receptor D1	3824	AB009597
217218_at	0.2842	0.00940948	3.62411	-2.37461	2.45301	WAPL	WAPL cohesin release factor	23063	AK027005
234313_at	0.2744	0.00867225	3.68832	-2.29401	2.4525	NCOR1	nuclear receptor corepressor 1	9611	AB028451
203574_at	0.1938	0.00292025	4.5976	-1.22747	2.45244	NFIL3	nuclear factor, interleukin 3 regulated	4783	NM_005384
1553435_at	0.3761	0.0274462	2.82121	-3.43232	2.45215	C18orf15	chromosome 18 open reading frame 15	147276
221541_at	0.1871	0.00273803	4.65486	-1.16507	2.45045	CRISPLD2	cysteine rich secretory protein LCCL domain containing 2	83716	AL136861
208437_at	0.3108	0.012892	3.3807	-2.68599	2.44962	CLCN1	chloride voltage-gated channel 1	1180	NM_000083
207841_at	0.3304	0.0160932	3.21316	-2.9054	2.44767	SPIN2A	spindlin family member 2A	54466	NM_019003
1555629_at	0.4178	0.0419829	2.51827	-3.84873	2.4458	HAVCR2	hepatitis A virus cellular receptor 2	84868	BC020843
231885_at	0.2925	0.0101999	3.5611	-2.45433	2.44504	ZNF451	zinc finger protein 451	26036	AB051489
211709_s_at	0.434	0.0496051	2.40097	-4.01089	2.44499	CLEC11A	C-type lectin domain family 11 member A	6320	BC005810
211790_s_at	0.3175	0.0137717	3.33051	-2.75129	2.44264	KMT2D	lysine methyltransferase 2D	8085	AF010404
203851_at	0.2247	0.00475131	4.17808	-1.70191	2.44223	IGFBP6	insulin like growth factor binding protein 6	3489	NM_002178
215257_at	0.4247	0.045607	2.45996	-3.92932	2.44197	ERGIC3	ERGIC and golgi 3	51614	AF308298
219516_at	0.2662	0.00784917	3.76748	-2.19558	2.44161	TRPV4	transient receptor potential cation channel subfamily V member 4	59341	NM_021625
229331_at	0.2539	0.00674644	3.88913	-2.04634	2.44095	SPATA18	spermatogenesis associated 18	132671	AI559300
207378_at	0.3968	0.0345186	2.65697	-3.65744	2.44015	TREH	trehalase	11181	NM_007180
218044_x_at	0.3477	0.0205163	3.03304	-3.14541	2.4391	PTMS	parathymosin	5763	M24398
210298_x_at	0.2088	0.00367781	4.39601	-1.45165	2.43808	FHL1	four and a half LIM domains 1	2273	AF098518
214142_at	0.3037	0.0117637	3.45079	-2.59539	2.4379	ZG16	zymogen granule protein 16	653808
213502_x_at	0.3106	0.0127977	3.3863	-2.67873	2.43787	GUSBP11	glucuronidase, beta pseudogene 11	91316
1553027_a_at	0.3941	0.0337366	2.6733	-3.63498	2.43481	KLHL4	kelch like family member 4	56062	NM_057162
1553834_at	0.3909	0.0324174	2.70176	-3.59587	2.43439	COL6A5	collagen type VI alpha 5 chain	256076	NM_153264
205109_s_at	0.2501	0.00647986	3.92183	-2.00664	2.43415	LOC101930241///ARHGEF4	rho guanine nucleotide exchange factor 4-like///Rho guanine nucleotide exchange factor 4	101930241///50649	NM_015320
215188_at	0.4161	0.0414836	2.52671	-3.83707	2.43071	STK24	serine/threonine kinase 24	8428	AF339785
1563042_at	0.38	0.0285195	2.79358	-3.47005	2.43004	LOC338694	uncharacterized LOC338694	338694	BC043531
211621_at	0.4212	0.0432015	2.4981	-3.8766	2.43003	AR	androgen receptor	367	M73069
217738_at	0.2739	0.00856214	3.69842	-2.2814	2.42827	NAMPT	nicotinamide phosphoribosyltransferase	10135	BF575514
244313_at	0.206	0.00350422	4.43784	-1.40455	2.42793	CR1	complement component 3b/4b receptor 1 (Knops blood group)	1378	AI052659
235773_at	0.3835	0.0305105	2.74513	-3.53637	2.42792	ZIK1	zinc finger protein interacting with K protein 1	284307
211102_s_at	0.2973	0.0109423	3.50659	-2.5238	2.42778	LILRA2	leukocyte immunoglobulin like receptor A2	11027	U82277
1556886_a_at	0.3984	0.0350618	2.64586	-3.67273	2.42693	LAYN	layilin	143903	BQ022804
239252_at	0.2379	0.00561955	4.03845	-1.86656	2.4263	COX7B	cytochrome c oxidase subunit 7B	1349	AA911561
230743_at	0.416	0.0414051	2.52805	-3.83522	2.42489	HOXB-AS3	HOXB cluster antisense RNA 3	404266	AI743312
226926_at	0.367	0.0252859	2.88048	-3.35161	2.42479	DMKN	dermokine	93099	AA706316
223062_s_at	0.1661	0.00195596	4.96078	-0.84118	2.42453	PSAT1	phosphoserine aminotransferase 1	29968	BC004863
214415_at	0.1692	0.00208977	4.89964	-0.90464	2.42447	PLGLB1///PLGLB2	plasminogen-like B1///plasminogen-like B2	5343///5342	N58120
202081_at	0.1744	0.00226462	4.82604	-0.98188	2.42418	IER2	immediate early response 2	9592	NM_004907
1555572_at	0.4161	0.0414494	2.52729	-3.83626	2.42269	CA6	carbonic anhydrase 6	765	BC034350
216700_at	0.3783	0.027798	2.81203	-3.44485	2.42255	TRIO	trio Rho guanine nucleotide exchange factor	7204	AL161955
1553586_at	0.3165	0.0136485	3.33733	-2.7424	2.42213	FBXL19-AS1	FBXL19 antisense RNA 1 (head to head)	283932
205119_s_at	0.206	0.00356578	4.42275	-1.42151	2.42202	FPR1	formyl peptide receptor 1	2357	NM_002029
1568978_s_at	0.2744	0.00865091	3.69027	-2.29158	2.42171	C11orf21	chromosome 11 open reading frame 21	29125	BM547346
217047_s_at	0.3674	0.0253696	2.87809	-3.35486	2.42141	FAM13A	family with sequence similarity 13 member A	10144	AK027138
231145_at	0.4213	0.0432278	2.49767	-3.87719	2.42118	PAX9	paired box 9	5083	AI810632
237785_at	0.206	0.00342866	4.45677	-1.38334	2.42109	ASB14	ankyrin repeat and SOCS box containing 14	142686
232433_at	0.2424	0.00591731	3.99599	-1.9173	2.41971	KIAA1683	KIAA1683	80726	AB051470
233555_s_at	0.1546	0.00151032	5.20435	-0.59452	2.41738	SULF2	sulfatase 2	55959
239040_at	0.286	0.00951255	3.61557	-2.38537	2.41727	HNRNPD	heterogeneous nuclear ribonucleoprotein D	3184	AW967813
230109_at	0.3517	0.0216902	2.99222	-3.20034	2.41723	PDE7B	phosphodiesterase 7B	27115	AI638433
215253_s_at	0.1817	0.00248856	4.74054	-1.07276	2.41691	RCAN1	regulator of calcineurin 1	1827	AL049369
204622_x_at	0.4337	0.0494596	2.40303	-4.00804	2.41635	NR4A2	nuclear receptor subfamily 4 group A member 2	4929	NM_006186
221188_s_at	0.2449	0.00602242	3.98156	-1.93461	2.41613	CIDEB	cell death-inducing DFFA-like effector b	27141	NM_014430
1567358_at	0.3606	0.0239674	2.91936	-3.29882	2.414	NAV2	neuron navigator 2	89797	AJ488204
1564250_at	0.4236	0.0445793	2.47599	-3.90716	2.41399	LINC00693	long intergenic non-protein coding RNA 693	645206	AK090970
217818_s_at	0.4213	0.043383	2.49514	-3.88068	2.41388	ARPC4	actin related protein 2/3 complex subunit 4	10093	NM_005718
220573_at	0.2539	0.00673769	3.89018	-2.04507	2.41275	KLK14	kallikrein related peptidase 14	43847	NM_022046
215152_at	0.2984	0.0111756	3.49029	-2.54466	2.41245	MYB	MYB proto-oncogene, transcription factor	4602	AI357042
221147_x_at	0.416	0.0412649	2.53044	-3.83191	2.41235	WWOX	WW domain containing oxidoreductase	51741
1561519_at	0.3925	0.0333205	2.68214	-3.62282	2.41205	LOC101927346	uncharacterized LOC101927346	101927346	BC040672
1554409_at	0.3738	0.0268919	2.83594	-3.41224	2.41081	RCC1L	RCC1 like	81554	BC040695
206070_s_at	0.1832	0.0025562	4.71639	-1.09865	2.41057	EPHA3	EPH receptor A3	2042	AF213459
215721_at	0.3672	0.0253181	2.87956	-3.35286	2.41019	LOC100293211///IGHG1	uncharacterized LOC100293211///immunoglobulin heavy constant gamma 1 (G1m marker)	100293211///3500	X58397
211447_s_at	0.344	0.01969	3.06331	-3.1048	2.4101	PDE4A	phosphodiesterase 4A	5141	U18088
210680_s_at	0.3559	0.0230789	2.94687	-3.26157	2.41006	MASP1	mannan binding lectin serine peptidase 1	5648	D17525
238850_at	0.3553	0.0229774	2.95009	-3.25723	2.40826	LINC00461///MIR9-2	long intergenic non-protein coding RNA 461///microRNA 9-2	645323///407047	AW015083
1562923_at	0.3206	0.0143049	3.30176	-2.78887	2.40625	LOC101928449	uncharacterized LOC101928449	101928449	BC031963
1552669_at	0.2286	0.00499287	4.13657	-1.75051	2.40623	PPP1R3B	protein phosphatase 1 regulatory subunit 3B	79660	NM_024607
207884_at	0.4151	0.0408463	2.53764	-3.82197	2.40545	GUCY2D	guanylate cyclase 2D, retinal	3000	NM_000180
1562847_at	0.2739	0.00861568	3.69349	-2.28755	2.40516	LOC101929297	uncharacterized LOC101929297	101929297	BC040873
56748_at	0.2109	0.003774	4.37377	-1.47682	2.4051	TRIM10	tripartite motif containing 10	10107	X90539
210377_at	0.3752	0.0271795	2.82826	-3.42271	2.40465	ACSM3	acyl-CoA synthetase medium-chain family member 3	6296	D16350
235979_at	0.2529	0.00665176	3.90057	-2.03242	2.40445	C7	complement component 7	730
201211_s_at	0.4195	0.0425832	2.50826	-3.86256	2.40414	DDX3X	DEAD-box helicase 3, X-linked	1654	AF061337
220115_s_at	0.3536	0.0222431	2.9738	-3.22518	2.40406	CDH10	cadherin 10	1008	NM_006727
1561198_at	0.4097	0.0389984	2.57037	-3.77679	2.40389	LOC100506127	putative uncharacterized protein FLJ37770-like	100506127	BC040665
229084_at	0.4097	0.0389137	2.57191	-3.77467	2.40385	CNTN4	contactin 4	152330	R42166
1569058_at	0.4219	0.0436429	2.49094	-3.8865	2.40292	GTF3C3	general transcription factor IIIC subunit 3	9330	BC026889
205872_x_at	0.2202	0.00440132	4.24256	-1.627	2.40266	PDE4DIP	phosphodiesterase 4D interacting protein	9659	NM_022359
1555091_at	0.3945	0.0339422	2.66897	-3.64094	2.40191	PPM1F	protein phosphatase, Mg2+/Mn2+ dependent 1F	9647	BC013798
1558034_s_at	0.3822	0.029807	2.76186	-3.51346	2.40089	CP	ceruloplasmin (ferroxidase)	1356	AL556703
228233_at	0.1667	0.0019663	4.95589	-0.84623	2.40022	FREM1	FRAS1 related extracellular matrix 1	158326	AI824037
210181_s_at	0.4276	0.0468432	2.44117	-3.9553	2.39999	CABP1	calcium binding protein 1	9478	AF169148
215035_at	0.2189	0.00434945	4.2526	-1.61541	2.39995	IGLV6-57	immunoglobulin lambda variable 6-57	28778
242814_at	0.3662	0.0250965	2.88593	-3.3442	2.39959	SERPINB9	serpin family B member 9	5272
1560240_at	0.3482	0.0208162	3.02238	-3.15974	2.39949	LINC01293	long intergenic non-protein coding RNA 1293	101927861	BE622247
226522_at	0.134	0.00068047	6.00615	0.15073	2.39801	PODN	podocan	127435	AW015571
1552532_a_at	0.4331	0.0491139	2.40795	-4.00124	2.39799	ATP6V1C2	ATPase H+ transporting V1 subunit C2	245973	NM_144583
234237_s_at	0.3106	0.01279	3.38676	-2.67813	2.39786	AMBRA1	autophagy and beclin 1 regulator 1	55626	AL137611
203499_at	0.3222	0.0149624	3.26786	-2.83333	2.39743	EPHA2	EPH receptor A2	1969	NM_004431
210363_s_at	0.4236	0.0447271	2.47366	-3.91038	2.39607	SCN2B	sodium voltage-gated channel beta subunit 2	6327	AF107028
217388_s_at	0.2516	0.00658608	3.90862	-2.02265	2.39461	KYNU	kynureninase	8942	D55639
1562645_at	0.395	0.034225	2.66306	-3.64907	2.39075	LOC401176	uncharacterized LOC401176	401176	BC043001
1567519_at	0.4131	0.0399703	2.55296	-3.80082	2.39072	PLXNA3	plexin A3	55558	X74609
1555600_s_at	0.4219	0.0437367	2.48942	-3.88859	2.39032	APOL4	apolipoprotein L4	80832	AF305226
216696_s_at	0.3251	0.0153633	3.24797	-2.85949	2.38792	PRODH2	proline dehydrogenase 2	58510
1569926_s_at	0.344	0.0196091	3.06634	-3.10074	2.3879	SLC34A3	solute carrier family 34 member 3	142680	BC029942
236290_at	0.1821	0.00249789	4.73716	-1.07637	2.38731	DOK6	docking protein 6	220164
220070_at	0.1841	0.00265441	4.68257	-1.13508	2.38683	KDM8	lysine demethylase 8	79831	NM_024773
205998_x_at	0.3407	0.0189627	3.0911	-3.06761	2.38577	CYP3A4	cytochrome P450 family 3 subfamily A member 4	1576	NM_017460
204359_at	0.4151	0.0408638	2.53734	-3.82239	2.38471	LOC100506718///FLRT2	uncharacterized LOC100506718///fibronectin leucine rich transmembrane protein 2	100506718///23768	NM_013231
219775_s_at	0.3376	0.0183072	3.11714	-3.03285	2.38411	CPLX3	complexin 3	594855	NM_021819
1559614_at	0.4239	0.0449984	2.46941	-3.91626	2.38397	FLJ38773	uncharacterized protein FLJ38773	284808	AK096092
214890_s_at	0.263	0.00747946	3.80605	-2.148	2.38247	FAM149A	family with sequence similarity 149 member A	25854	AL080065
237765_at	0.3317	0.0169654	3.17373	-2.95759	2.38192	SLC25A47	solute carrier family 25 member 47	283600	AA677293
1554703_at	0.3909	0.0324344	2.70138	-3.59639	2.38152	ARHGEF10	Rho guanine nucleotide exchange factor 10	9639	BC040474
238478_at	0.2424	0.00591689	3.99604	-1.91723	2.3812	BNC2	basonuclin 2	54796	H97386
206982_at	0.2545	0.00681387	3.88108	-2.05614	2.38078	CRYBA1	crystallin beta A1	1411	NM_005208
224198_at	0.206	0.00352351	4.43308	-1.4099	2.37859	CELA1	chymotrypsin like elastase family member 1	1990	AF120493
215564_at	0.3808	0.0291244	2.77849	-3.49069	2.37673	AREG	amphiregulin	374	AV652031
223926_at	0.4322	0.0487118	2.41371	-3.99327	2.37646	KIF2B	kinesin family member 2B	84643	AF333335
230076_at	0.3907	0.032172	2.70718	-3.58842	2.37638	PITPNM3	PITPNM family member 3	83394	BF063164
220141_at	0.4253	0.0462	2.45088	-3.94187	2.375	C11orf63	chromosome 11 open reading frame 63	79864	NM_024806
221341_s_at	0.2189	0.00435008	4.25248	-1.61555	2.3749	OR1D5	olfactory receptor family 1 subfamily D member 5	8386
232720_at	0.3372	0.0181148	3.12497	-3.02241	2.37251	LINGO2	leucine rich repeat and Ig domain containing 2	158038
210056_at	0.3987	0.0352881	2.64129	-3.67903	2.37097	RND1	Rho family GTPase 1	27289	U69563
216964_at	0.3306	0.0165001	3.19448	-2.93009	2.37082	USP22	ubiquitin specific peptidase 22	23326	AL162082
229552_at	0.1854	0.00270538	4.66557	-1.15347	2.36996	LOC283454///HRK	uncharacterized LOC283454///harakiri, BCL2 interacting protein	283454///8739	AI698128
216033_s_at	0.3835	0.0304678	2.74613	-3.53499	2.36918	FYN	FYN proto-oncogene, Src family tyrosine kinase	2534	S74774
212775_at	0.2921	0.0101196	3.56725	-2.44652	2.36849	OBSL1	obscurin like 1	23363
1568817_at	0.3496	0.02121	3.00862	-3.17824	2.36794	LOC105372840	uncharacterized LOC105372840	105372840	BC020585
214945_at	0.206	0.00355176	4.42616	-1.41767	2.3678	LOC101930363///LOC101928349///LOC100507387///FAM153C///FAM153A///FAM153B	uncharacterized LOC101930363///uncharacterized LOC101928349///uncharacterized LOC100507387///family with sequence similarity 153, member C///family with sequence similarity 153 member A///family with sequence similarity 153 member B	101930363///101928349///100507387///653316///285596///202134	AW514267
211648_at	0.3662	0.0250608	2.88697	-3.34279	2.36719	IGHM///IGHG1	immunoglobulin heavy constant mu///immunoglobulin heavy constant gamma 1 (G1m marker)	3507///3500	L14455
227099_s_at	0.1769	0.00234299	4.79508	-1.01464	2.36667	C11orf96	chromosome 11 open reading frame 96	387763	AW276078
1558795_at	0.3688	0.0257524	2.86724	-3.36961	2.36602	LOC101928307	uncharacterized LOC101928307	101928307	AL833240
38037_at	0.3626	0.0243755	2.90709	-3.31547	2.36539	HBEGF	heparin binding EGF like growth factor	1839	M60278
1560108_at	0.3028	0.0116704	3.45692	-2.58751	2.36536	LOC401433///NUB1	uncharacterized LOC401433///negative regulator of ubiquitin like proteins 1	401433///51667	AA193477
207977_s_at	0.1758	0.00229582	4.81357	-0.99505	2.36393	DPT	dermatopontin	1805	NM_001937
205213_at	0.3909	0.0323285	2.70372	-3.59318	2.36334	ACAP1	ArfGAP with coiled-coil, ankyrin repeat and PH domains 1	9744	NM_014716
221404_at	0.4004	0.0358169	2.63071	-3.69359	2.36236	IL36A	interleukin 36, alpha	27179	NM_014440
227216_at	0.1628	0.00181129	5.03238	-0.76765	2.36187	CARMIL2	capping protein regulator and myosin 1 linker 2	146206	AI560765
210660_at	0.3617	0.0242275	2.91152	-3.30946	2.36104	LILRA1	leukocyte immunoglobulin like receptor A1	11024	AF025529
39763_at	0.3407	0.0189202	3.09275	-3.0654	2.36101	HPX	hemopexin	3263	AH002827
1568971_at	0.3361	0.017835	3.13653	-3.00702	2.36039	PCNX4	pecanex homolog 4 (Drosophila)	64430	BE564868
207723_s_at	0.3802	0.0287323	2.78824	-3.47736	2.3601	KLRC3	killer cell lectin like receptor C3	3823	NM_002261
243136_at	0.3708	0.0260545	2.8588	-3.3811	2.36003	GINS2	GINS complex subunit 2	51659	AI420074
213516_at	0.3443	0.0198553	3.05714	-3.11306	2.35909	AKAP13	A-kinase anchoring protein 13	11214	AF126008
232910_at	0.3901	0.0319324	2.71253	-3.58109	2.35673	BBIP1	BBSome interacting protein 1	92482	AK021501
237122_at	0.4322	0.0487039	2.41383	-3.99311	2.3556	WDR7	WD repeat domain 7	23335	BF508925
222162_s_at	0.2154	0.00404236	4.31488	-1.54385	2.35468	ADAMTS1	ADAM metallopeptidase with thrombospondin type 1 motif 1	9510
240938_at	0.4252	0.0461121	2.45222	-3.94002	2.35465	LINC01227	long intergenic non-protein coding RNA 1227	101928276	AW469515
205863_at	0.358	0.023479	2.93435	-3.27852	2.35289	S100A12	S100 calcium binding protein A12	6283	NM_005621
239608_at	0.3932	0.0335267	2.67774	-3.62887	2.35273	LPCAT4	lysophosphatidylcholine acyltransferase 4	254531	AA702500
1556344_at	0.2056	0.00336556	4.47294	-1.36527	2.35268	LOC150051	uncharacterized LOC150051	150051	BU621258
220735_s_at	0.4298	0.0472865	2.43455	-3.96445	2.35259	SENP7	SUMO1/sentrin specific peptidase 7	57337	NM_020654
241383_at	0.2739	0.00854476	3.70003	-2.27939	2.35258	ZNF385C	zinc finger protein 385C	201181	H05959
239640_at	0.3635	0.0245389	2.90224	-3.32206	2.35222	LOC101928623///LOC401320	uncharacterized LOC101928623///uncharacterized LOC401320	101928623///401320
223961_s_at	0.1834	0.0025949	4.70289	-1.11316	2.35075	CISH	cytokine inducible SH2 containing protein	1154	D83532
206068_s_at	0.3849	0.0309331	2.73528	-3.54988	2.3502	ACADL	acyl-CoA dehydrogenase, long chain	33
233843_at	0.2179	0.00424354	4.27351	-1.5913	2.34992	ZBTB12	zinc finger and BTB domain containing 12	221527
230068_s_at	0.3925	0.033053	2.68789	-3.61492	2.34989	PEG3-AS1	PEG3 antisense RNA 1	100169890	W93046
237015_at	0.4337	0.0494583	2.40305	-4.00801	2.34965	LOC105371352	uncharacterized LOC105371352	105371352	AI097501
205392_s_at	0.2001	0.00316805	4.52582	-1.30649	2.34827	CCL15-CCL14///CCL14	CCL15-CCL14 readthrough (NMD candidate)///C-C motif chemokine ligand 14	348249///6358
205826_at	0.2271	0.00485889	4.15931	-1.72384	2.34774	MYOM2	myomesin 2	9172	NM_003970
204454_at	0.2943	0.0105526	3.53468	-2.48794	2.34626	LDOC1	leucine zipper down-regulated in cancer 1	23641	NM_012317
205943_at	0.1451	0.00117976	5.44429	-0.361	2.34594	TDO2	tryptophan 2,3-dioxygenase	6999	NM_005651
1559277_at	0.1788	0.00241013	4.76947	-1.04187	2.34577	FLJ35700	uncharacterized protein FLJ35700	285736	AK093019
201300_s_at	0.1546	0.00149129	5.21649	-0.58248	2.34492	PRNP	prion protein	5621	NM_000311
216579_at	0.3525	0.0218472	2.98694	-3.20746	2.34315	GJB4	gap junction protein beta 4	127534
203547_at	0.1453	0.00119723	5.4298	-0.37484	2.34251	CD4	CD4 molecule	920
224256_at	0.206	0.00352019	4.4339	-1.40898	2.34182	LOC100129449	PRO2055	100129449	AF130063
214190_x_at	0.3036	0.0117452	3.452	-2.59383	2.34052	GGA2	golgi associated, gamma adaptin ear containing, ARF binding protein 2	23062
1554830_a_at	0.1595	0.00170871	5.08715	-0.71198	2.34013	STEAP3	STEAP3 metalloreductase	55240	AF262322
227358_at	0.1907	0.00281141	4.63131	-1.19067	2.33837	ZBTB46	zinc finger and BTB domain containing 46	140685	Z39566
208891_at	0.2934	0.0104112	3.54516	-2.4746	2.338	DUSP6	dual specificity phosphatase 6	1848	BC003143
241133_at	0.424	0.0452017	2.46624	-3.92064	2.33704	TRBV27	T cell receptor beta variable 27	28560	AI016855
207111_at	0.3375	0.0182603	3.11904	-3.03031	2.33661	ADGRE1	adhesion G protein-coupled receptor E1	2015	NM_001974
206762_at	0.4242	0.0454072	2.46305	-3.92505	2.33647	KCNA5	potassium voltage-gated channel subfamily A member 5	3741	NM_002234
222915_s_at	0.2207	0.00443296	4.2365	-1.63401	2.33607	BANK1	B-cell scaffold protein with ankyrin repeats 1	55024	AA811540
204472_at	0.2189	0.00429549	4.26318	-1.6032	2.33563	GEM	GTP binding protein overexpressed in skeletal muscle	2669	NM_005261
205409_at	0.3547	0.0224502	2.96703	-3.23433	2.333	FOSL2	FOS like 2, AP-1 transcription factor subunit	2355	NM_005253
223733_s_at	0.3835	0.0305333	2.74459	-3.53711	2.33163	PPP4R1L	protein phosphatase 4 regulatory subunit 1 like (pseudogene)	55370	AF119843
237614_at	0.3306	0.0161723	3.20949	-2.91025	2.33111	PHACTR2-AS1	PHACTR2 antisense RNA 1	285740	AW263561
1554504_at	0.3356	0.0177496	3.14009	-3.00227	2.33073	NAALAD2	N-acetylated alpha-linked acidic dipeptidase 2	10003	BC038840
203562_at	0.1934	0.00290128	4.60338	-1.22115	2.32993	FEZ1	fasciculation and elongation protein zeta 1	9638	NM_005103
210992_x_at	0.206	0.00348543	4.44251	-1.39932	2.32972	FCGR2C	Fc fragment of IgG receptor IIc (gene/pseudogene)	9103	U90939
208338_at	0.3637	0.0245701	2.90131	-3.32331	2.32894	P2RX3	purinergic receptor P2X 3	5024	NM_002559
1559031_at	0.3533	0.0221873	2.97564	-3.2227	2.32578	EXOSC10	exosome component 10	5394	BM726977
214465_at	0.3905	0.0320654	2.70956	-3.58516	2.32531	ORM2///ORM1	orosomucoid 2///orosomucoid 1	5005///5004	NM_000608
230128_at	0.402	0.0361978	2.6232	-3.70394	2.32521	CKAP2	cytoskeleton associated protein 2	26586	AK025231
229598_at	0.4314	0.0480505	2.4233	-3.98001	2.32494	COBLL1	cordon-bleu WH2 repeat protein like 1	22837	AA150107
201540_at	0.2228	0.00450175	4.22349	-1.64908	2.32482	FHL1	four and a half LIM domains 1	2273	NM_001449
244376_at	0.3563	0.0231216	2.94553	-3.2634	2.32473	METTL7A	methyltransferase like 7A	25840	AW328038
241495_at	0.4133	0.0401372	2.55001	-3.80488	2.32381	CCNL1	cyclin L1	57018	AI675298
207708_at	0.3427	0.019332	3.07684	-3.08667	2.32185	ALOXE3	arachidonate lipoxygenase 3	59344	NM_021628
216017_s_at	0.4145	0.0404231	2.545	-3.81181	2.32168	NAB2	NGFI-A binding protein 2	4665	AJ011081
205200_at	0.3304	0.0161213	3.21185	-2.90712	2.32049	EXOSC7///CLEC3B	exosome component 7///C-type lectin domain family 3 member B	23016///7123	NM_003278
239270_at	0.4327	0.0489463	2.41034	-3.99792	2.32017	PLCXD3	phosphatidylinositol specific phospholipase C X domain containing 3	345557	AL133721
206840_at	0.3912	0.0325891	2.69798	-3.60106	2.31984	AFM	afamin	173	NM_001133
210831_s_at	0.3427	0.0193213	3.07725	-3.08613	2.3194	PTGER3	prostaglandin E receptor 3	5733	L27489
[truncated: 3,766 more rows]

## Sheet: GSE41804
ID	Adjusted p-value	p-value	Test statistic	Base Mean	log2 fold change	Gene Symbol	Description	Entrez Gene ID	GenBank Accession
[truncated: 3,252 more rows]

[truncated: 1 more sheets: GSE81550]
