# Supplementary material for: Comprehensive transcriptomic analysis of hepatocellular Carcinoma: Uncovering shared and unique molecular signatures across diverse etiologies
Source: Biochem Biophys Rep. 2025 Jun 30;43:102123. doi: 10.1016/j.bbrep.2025.102123 (PMC12269975; doi:10.1016/j.bbrep.2025.102123)
Supplement: Multimedia component 6 [file mmc6.xlsx]

## Sheet: GSE20140
Supplementary File 5. Differentially Expressed Genes (DEGs) Distinguishing HCC from Cirrhosis
ID	Adjusted p-value	p-value	t-statistic	B-statistic	log2 Fold Change	Gene symbol	Entrez Gene ID	GenInfo ID	GenBank accession
ILMN_1672148	1.76e-09	1.93e-11	8.01115	15.8057	3.57	AKR1B10	57016	24497578	NM_020299.3
ILMN_1787266	1.47e-07	3.74e-09	6.75332	10.6635	3.33	SPINK1	6690	45505131	NM_003122.2
ILMN_1702503	9.94e-09	1.53e-10	7.51895	13.7838	2.92	ALDH3A1	218	22907048	NM_000691.3
ILMN_2382679	1.26e-06	4.57e-08	6.14462	8.228	2.78	REG3A	5068	21070992	NM_138937.1
ILMN_2233576	0.000173	1.33e-05	4.69223	2.74179	2.71	GAGE12I	26748	4503888	NM_001477.1
ILMN_1801216	8.75e-05	6.04e-06	4.90299	3.49861	2.68	S100P	6286	45827727	NM_005980.2
ILMN_1738450	0.000171	1.31e-05	4.69603	2.75531	2.67	GAGE5	2577	4503884	NM_001475.1
ILMN_1664660	0.000172	1.32e-05	4.69301	2.74459	2.67	GAGE12G	645073	148491063	NM_001098409.1
ILMN_1674097	0.000218	1.75e-05	4.61823	2.48008	2.63	LOC645037	645037	148529017	NM_001098411.1
ILMN_2374449	1.23e-06	4.44e-08	6.15137	8.25471	2.58	SPP1	6696	91206461	NM_001040058.1
ILMN_1782705	0.000244	2e-05	4.58081	2.34853	2.57	GAGE5	2577	4503884	NM_001475.1
ILMN_1651354	1.58e-06	5.93e-08	6.08008	7.97321	2.56	SPP1	6696	38146097	NM_000582.2
ILMN_2195385	0.000199	1.57e-05	4.64709	2.58187	2.51	GAGE4	2576	4503882	NM_001474.1
ILMN_2343774	1.63e-05	8.87e-07	5.4021	5.35039	2.49	XAGE1	9503	19747280	NM_133431.1
ILMN_1715638	0.000263	2.19e-05	4.55675	2.26424	2.47	GAGE4	2576	4503882	NM_001474.1
ILMN_1692223	4.07e-08	8.26e-10	7.1165	12.138	2.43	LCN2	3934	108936956	NM_005564.3
ILMN_1720282	4.97e-06	2.26e-07	5.74819	6.67604	2.32	NQO1	1728	70995356	NM_000903.2
ILMN_1691494	1.94e-05	1.09e-06	5.35047	5.15535	2.24	XAGE1B	653220	148225603	NM_001097595.1
ILMN_1802441	3.5e-06	1.49e-07	5.8515	7.07735	2.15	REG1A	5967	30181229	NM_002909.3
ILMN_1783832	0.00042	3.73e-05	4.40924	1.75278	2.05	GAGE6	2578	4503886	NM_001476.1
ILMN_1674386	2.57e-09	3.08e-11	7.90017	15.3494	1.96	PITX1	5307	24234701	NM_002653.3
ILMN_1712082	1.86e-07	4.9e-09	6.68816	10.4004	1.9	GCNT3	9245	4758421	NM_004751.1
ILMN_2347949	1.78e-06	6.81e-08	6.04592	7.83869	1.84	G6PD	2539	108773794	NM_000402.3
ILMN_1651568	0.000125	9.11e-06	4.79365	3.10396	1.82	MUC13	56667	51593089	NM_033049.2
ILMN_1686097	7.62e-11	4.23e-13	8.92066	19.5411	1.78	TOP2A	7153	19913405	NM_001067.2
ILMN_2412336	5.06e-11	2.54e-13	9.04267	20.0402	1.76	AKR1C2	1646	45446741	NM_001354.4
ILMN_1804822	1.36e-11	5.53e-14	9.40794	21.5295	1.75	SRXN1	140809	22129777	NM_080725.1
ILMN_1717056	1.04e-14	1.13e-17	11.4947	29.8205	1.74	TXNRD1	7296	148277070	NM_001093771.1
ILMN_1786847	1.32e-09	1.38e-11	8.09165	16.1368	1.74	TGM3	7053	39777600	NM_003245.2
ILMN_1736597	1.24e-13	2.07e-16	10.7691	26.9878	1.72	TKT	7086	4507520	NM_001064.1
ILMN_2278335	4.26e-10	3.59e-12	8.41117	17.4507	1.72	LOC441282	441282	122937515	NM_001080538.1
ILMN_1663390	2.01e-10	1.41e-12	8.63415	18.3666	1.67	CDC20	991	118402581	NM_001255.2
ILMN_2324421	3.95e-14	5.27e-17	11.1081	28.3189	1.66	TXNRD1	7296	33519429	NM_182743.1
ILMN_2301083	2.32e-10	1.71e-12	8.5872	18.1738	1.64	UBE2C	11065	32967284	NM_181800.1
ILMN_1706390	2.73e-08	5.12e-10	7.23059	12.6036	1.59	UGT1A6	54578	132626744	NM_001072.3
ILMN_1751161	3.96e-07	1.19e-08	6.47306	9.5355	1.53	COL7A1	1294	17738300	NM_000094.2
ILMN_1691237	3.57e-10	2.87e-12	8.46487	17.6713	1.51	CAP2	10486	41327719	NM_006366.2
ILMN_2041293	6.78e-09	9.79e-11	7.62519	14.2197	1.51	SQLE	6713	62865634	NM_003129.3
ILMN_1758907	3.56e-08	7.07e-10	7.15349	12.2889	1.5	UGT1A6	54578	132626744	NM_001072.3
ILMN_1756573	5.47e-08	1.18e-09	7.03003	11.7858	1.5	NDUFA4L2	56901	34147589	NM_020142.3
ILMN_1697559	2.75e-06	1.13e-07	5.92014	7.34526	1.49	G6PD	2539	108773794	NM_000402.3
ILMN_1773417	1.34e-12	3.5e-15	10.0755	24.2273	1.47	AKR1C2	1646	89031710	XM_943415.1
ILMN_1660436	1.27e-11	5.09e-14	9.42819	21.6119	1.47	HSPA1B	3304	26787974	NM_005346.3
ILMN_1719154	1.17e-07	2.89e-09	6.81573	10.916	1.47	AKR1C2	1646	89031708	XM_943412.1
ILMN_1728934	5.27e-10	4.7e-12	8.34705	17.1871	1.46	PRC1	9055	40807442	NM_199413.1
ILMN_2285996	1.12e-08	1.75e-10	7.48667	13.6515	1.45	KIAA0101	9768	71773764	NM_014736.4
ILMN_1711899	4e-10	3.32e-12	8.43003	17.5282	1.44	ANXA2	302	50845385	NM_001002857.1
ILMN_1713124	6.15e-14	9.45e-17	10.9629	27.7503	1.43	AKR1C3	8644	24497582	NM_003739.4
ILMN_2042771	5.86e-11	3.04e-13	8.99984	19.8651	1.41	PTTG1	9232	11038651	NM_004219.2
ILMN_1795484	0.00139	0.000149	4.01461	0.432107	1.4	PGC	5225	141803236	NM_002630.2
ILMN_1801939	1e-09	9.76e-12	8.17336	16.4729	1.39	CCNB2	9133	10938017	NM_004701.2
ILMN_1720998	0.0052	0.000693	3.55281	-1.01401	1.38	CA12	771	45935381	NM_001218.3
ILMN_2212878	4.32e-13	8.95e-16	10.4082	25.5572	1.37	ESM1	11082	88758588	NM_007036.3
ILMN_2212909	2.92e-10	2.29e-12	8.51842	17.8913	1.37	MELK	9833	41281490	NM_014791.2
ILMN_1772241	3.02e-09	3.69e-11	7.85738	15.1735	1.37	SQLE	6713	62865634	NM_003129.3
ILMN_1683450	1.37e-08	2.24e-10	7.42757	13.4093	1.37	CDCA5	113130	34147481	NM_080668.2
ILMN_1769299	6.28e-08	1.38e-09	6.99315	11.6359	1.37	MTMR11	10903	89111940	NM_181873.2
ILMN_1696339	1.65e-10	1.09e-12	8.69569	18.6191	1.35	ZIC2	7546	22547196	NM_007129.2
ILMN_1674658	1.9e-05	1.05e-06	5.35798	5.18369	1.34	COX7B2	170712	115527067	NM_130902.2
ILMN_1663575	1.77e-08	3.01e-10	7.35741	13.1221	1.31	MGC87042	256227	113418406	XM_001128032.1
ILMN_1687757	8.82e-10	8.42e-12	8.20849	16.6173	1.3	AKR1C4	1109	24497584	NM_001818.2
ILMN_1782501	0.000126	9.23e-06	4.79029	3.09189	1.3	LOC653219	653219	89059694	XM_927237.1
ILMN_1699772	1.31e-14	1.48e-17	11.4272	29.5594	1.29	RRAGD	58528	142369198	NM_021244.3
ILMN_1753196	1.52e-10	9.81e-13	8.71998	18.7187	1.27	PTTG1	9232	11038651	NM_004219.2
ILMN_1680955	1.58e-10	1.03e-12	8.70782	18.6688	1.27	AURKA	6790	38327569	NM_198436.1
ILMN_2347622	7.28e-05	4.9e-06	4.95863	3.70106	1.27	TRIM55	84675	34878843	NM_184086.1
ILMN_1808591	1.51e-10	9.68e-13	8.72339	18.7327	1.26	LOC731049	731049	113430895	XM_001129232.1
ILMN_2349393	7.09e-05	4.76e-06	4.9663	3.72904	1.25	MDK	4192	59894791	NM_001012334.1
ILMN_2357438	2.49e-10	1.86e-12	8.56801	18.095	1.24	AURKA	6790	38327565	NM_198434.1
ILMN_1688335	0.000399	3.52e-05	4.42566	1.80927	1.24	MAGEB2	4113	34335239	NM_002364.3
ILMN_2051972	0.00223	0.000258	3.85376	-0.0845489	1.24	GPC3	2719	5360213	NM_004484.2
ILMN_1733094	1.51e-08	2.52e-10	7.39962	13.2949	1.23	STEAP1	26872	22027487	NM_012449.2
ILMN_1807423	6.56e-07	2.17e-08	6.32717	8.95261	1.23	IGF2BP3	10643	30795211	NM_006547.2
ILMN_2222008	3.19e-12	9.61e-15	9.83017	23.24	1.22	KIFC1	3833	68299768	NM_002263.2
ILMN_1695658	2.78e-10	2.14e-12	8.53486	17.9589	1.22	KIF20A	10112	5032012	NM_005733.1
ILMN_1671337	0.000212	1.7e-05	4.62604	2.5076	1.21	SLC2A5	6518	4507012	NM_003039.1
ILMN_1785252	2.7e-12	7.97e-15	9.8756	23.4232	1.2	SLC26A6	65010	94721256	NM_134426.2
ILMN_2334989	1.42e-15	9.93e-19	12.113	32.1846	1.19	CCT3	7203	63162571	NM_005998.3
ILMN_1803559	1.19e-10	7.27e-13	8.79148	19.0119	1.19	FLJ39632	642477	113424512	XR_015133.1
ILMN_1715583	1.64e-10	1.07e-12	8.69876	18.6317	1.19	BOP1	23246	40353770	NM_015201.3
ILMN_1731184	1.65e-10	1.08e-12	8.69615	18.621	1.19	MELK	9833	41281490	NM_014791.2
ILMN_1767658	4.42e-10	3.77e-12	8.39987	17.4042	1.19	RRS1	23212	46094056	NM_015169.3
ILMN_1746888	1.06e-05	5.43e-07	5.52701	5.82534	1.19	PCOLCE2	26577	16904386	NM_013363.2
ILMN_1782754	0.00517	0.000689	3.55492	-1.00768	1.19	PAGE4	9506	19747284	NM_007003.2
ILMN_1691290	6.57e-11	3.5e-13	8.96591	19.7263	1.18	CELSR3	1951	145309303	NM_001407.2
ILMN_1729115	2.48e-10	1.84e-12	8.57005	18.1034	1.18	LOC651816	651816	89062188	XM_941060.1
ILMN_1781943	8.04e-13	1.91e-15	10.2226	24.8167	1.17	FAM83D	81610	116235447	NM_030919.2
ILMN_1703955	8.39e-11	4.74e-13	8.89337	19.4294	1.17	FBXO32	114907	22547143	NM_148177.1
ILMN_2160929	2.51e-08	4.65e-10	7.25398	12.6991	1.17	FEN1	2237	19718776	NM_004111.4
ILMN_1737205	2.29e-09	2.65e-11	7.93569	15.4954	1.15	MCM4	4173	33469918	NM_005914.2
ILMN_1776516	0.000181	1.4e-05	4.67804	2.69146	1.15	ITPKA	3706	4504788	NM_002220.1
ILMN_1657495	2.11e-13	3.94e-16	10.6095	26.3569	1.11	KIAA0152	9761	44662824	NM_014730.2
ILMN_1768662	1.81e-15	1.44e-18	12.0171	31.8211	1.09	UCK2	7371	20357519	NM_012474.3
ILMN_1741133	2.28e-13	4.35e-16	10.5857	26.2625	1.08	NME1	4830	38045911	NM_000269.2
ILMN_1714730	1.26e-08	2.02e-10	7.45271	13.5123	1.08	UBE2C	11065	32967290	NM_181803.1
ILMN_1695110	5.08e-08	1.08e-09	7.05128	11.8723	1.08	BCAT2	587	50658083	NM_001190.2
ILMN_1653496	0.00204	0.000233	3.88422	0.0122667	1.08	GLUL	2752	74271825	NM_001033056.1
ILMN_2098325	2.01e-11	8.6e-14	9.30203	21.0985	1.07	C8orf33	65265	12751496	NM_023080.1
ILMN_1815184	2.91e-09	3.54e-11	7.86706	15.2133	1.07	ASPM	259266	126116595	NM_018136.3
ILMN_1769702	7.02e-09	1.02e-10	7.61454	14.176	1.07	GPAA1	8733	83367079	NM_003801.3
ILMN_1804491	0.000885	8.83e-05	4.16671	0.932498	1.07	LOC647315	647315	88966050	XM_930384.1
ILMN_1722648	4.69e-09	6.35e-11	7.72831	14.6431	1.06	SF3B4	10262	23111059	NM_005850.3
ILMN_2247572	2.97e-05	1.77e-06	5.22494	4.68426	1.06	SSX1	6756	28559010	NM_005635.2
ILMN_1752813	6.23e-07	2.03e-08	6.34307	9.01597	1.05	UGT1A6	54578	45827766	NM_205862.1
ILMN_1744656	0.0033	0.00041	3.71423	-0.521698	1.05	PAGE5	90737	61743934	NM_130467.3
ILMN_1742069	1.5e-11	6.27e-14	9.37791	21.4074	1.04	ZSWIM5	57643	149944450	NM_020883.1
ILMN_1729563	5.66e-07	1.82e-08	6.37028	9.12453	1.04	UGDH	7358	63053519	NM_003359.2
ILMN_1673711	9.07e-12	3.27e-14	9.53436	22.0431	1.03	HSP90AB1	3326	20149593	NM_007355.2
ILMN_1708151	4.55e-10	3.91e-12	8.39121	17.3686	1.03	LAGE3	8270	110349722	NM_006014.3
ILMN_1796589	4.92e-09	6.7e-11	7.71542	14.5902	1.03	TRIP13	9319	20149561	NM_004237.2
ILMN_2183510	6.93e-08	1.55e-09	6.96563	11.524	1.03	ARMET	7873	54873599	NM_006010.2
ILMN_1681503	6.81e-10	6.3e-12	8.27754	16.9013	1.02	MCM2	4171	33356546	NM_004526.2
ILMN_2291619	2.49e-08	4.58e-10	7.25722	12.7124	1.02	RAB3IP	117177	90855777	NM_001024647.2
ILMN_1726720	1.58e-07	4.06e-09	6.73372	10.5843	1.02	NUSAP1	51203	59710090	NM_018454.5
ILMN_1659027	1.82e-05	1e-06	5.37063	5.23143	1.02	SLC2A1	6513	5730050	NM_006516.1
ILMN_1719256	8.1e-12	2.89e-14	9.56422	22.1642	1.01	CKS1B	1163	4502856	NM_001826.1
ILMN_2331636	2.32e-11	1.02e-13	9.26176	20.9345	1.01	ACACA	31	38679966	NM_198836.1
ILMN_1706275	2.79e-10	2.14e-12	8.53422	17.9563	1.01	C8orf33	65265	12751496	NM_023080.1
ILMN_1693192	0.00222	0.000257	3.85538	-0.0794158	1.01	PI3	5266	31657130	NM_002638.2
ILMN_1747303	2.28e-08	4.1e-10	7.28386	12.8212	1	DDX39	10212	21040370	NM_005804.2
ILMN_2336585	0.000722	6.98e-05	4.23352	1.15579	1	CTAG2	30848	50428919	NM_020994.2
ILMN_1724480	0.00748	0.00105	3.42123	-1.40417	1	AXIN2	8313	61676920	NM_004655.2
ILMN_1756992	0.00763	0.00108	3.41362	-1.42642	1	MUC1	4582	113206025	NM_001044391.1
ILMN_2234697	2.64e-09	3.18e-11	-7.89307	15.3202	-1	BEX1	55859	68533248	NM_018476.3
ILMN_2149164	1.54e-07	3.96e-09	-6.73987	10.6092	-1	SFRP1	6422	56117837	NM_003012.3
ILMN_1686623	7.6e-07	2.55e-08	-6.28752	8.79475	-1	CSF1R	1436	27262658	NM_005211.2
ILMN_1677198	1.95e-10	1.34e-12	-8.64549	18.4131	-1.01	C1R	715	66347874	NM_001733.4
ILMN_2086095	4.42e-10	3.78e-12	-8.39902	17.4007	-1.01	ID2	3398	33946335	NM_002166.4
ILMN_1758034	3.29e-09	4.11e-11	-7.83186	15.0686	-1.01	ETFDH	2110	4758311	NM_004453.1
ILMN_1654065	9.37e-09	1.42e-10	-7.53646	13.8556	-1.01	ATOH8	84913	142371092	NM_032827.4
ILMN_1660114	9.08e-08	2.13e-09	-6.88891	11.2125	-1.01	MMRN1	22915	45269140	NM_007351.2
ILMN_1804735	4.91e-05	3.12e-06	-5.0768	4.13451	-1.01	CBS	875	4557414	NM_000071.1
ILMN_1687978	5e-05	3.19e-06	-5.07159	4.11531	-1.01	PHLDA1	22822	83977458	NM_007350.3
ILMN_1686291	0.000702	6.75e-05	-4.2429	1.18733	-1.01	DIO1	1733	89357937	NM_001039716.1
ILMN_1795104	1.94e-08	3.38e-10	-7.33027	13.011	-1.02	ACADS	35	4557232	NM_000017.1
ILMN_1684585	1.09e-06	3.85e-08	-6.18665	8.39432	-1.02	ACSL1	2180	40807490	NM_001995.2
ILMN_1757747	3.02e-06	1.26e-07	-5.89411	7.24353	-1.02	LOC554235	554235	66912208	NM_001024656.1
ILMN_1659688	2.02e-05	1.14e-06	-5.33802	5.10842	-1.02	LGALS3BP	3959	6006016	NM_005567.2
ILMN_1779524	0.000122	8.89e-06	-4.80035	3.12802	-1.02	CREB3L3	84699	14211948	NM_032607.1
ILMN_1806733	0.000177	1.37e-05	-4.68348	2.71074	-1.02	COL18A1	80781	110611232	NM_130445.2
ILMN_2312817	6.26e-12	2.11e-14	-9.6406	22.4737	-1.03	LPAL2	80350	22035662	NM_145727.1
ILMN_1682176	1.36e-11	5.59e-14	-9.40533	21.519	-1.03	CLEC3B	7123	4507556	NM_003278.1
ILMN_1807016	4.06e-10	3.4e-12	-8.42429	17.5046	-1.03	LHX2	9355	30795195	NM_004789.3
ILMN_1784364	2.42e-09	2.84e-11	-7.91949	15.4288	-1.03	STARD5	80765	38569455	NM_181900.2
ILMN_1693932	3.25e-06	1.37e-07	-5.87292	7.16085	-1.03	LOC285733	285733	113418207	XM_944838.2
ILMN_1677885	6.25e-05	4.1e-06	-5.00516	3.87119	-1.03	FMO4	2329	4503758	NM_002022.1
ILMN_1797154	0.00125	0.000132	-4.05073	0.549902	-1.03	AZGP1	563	38372939	NM_001185.2
ILMN_1663802	1.39e-10	8.68e-13	-8.74921	18.8386	-1.04	PLGLA	285189	140972276	NR_003506.1
ILMN_1793241	5.67e-09	7.96e-11	-7.67464	14.4227	-1.04	SRD5A1	6715	87044897	NM_001047.2
ILMN_1781285	1.98e-05	1.11e-06	-5.34532	5.13592	-1.04	DUSP1	1843	7108342	NM_004417.2
ILMN_2357334	0.00197	0.000224	-3.89592	0.0495954	-1.04	CPN2	1370	122937469	NM_001080513.1
ILMN_1656837	0.00746	0.00105	-3.42194	-1.40211	-1.04	RBP1	5947	8400726	NM_002899.2
ILMN_1662962	1.47e-19	6.03e-24	-15.3681	43.7929	-1.05	COLEC10	10584	18105033	NM_006438.2
ILMN_1687848	1.09e-11	4.06e-14	-9.48219	21.8313	-1.05	C7	730	45580687	NM_000587.2
ILMN_2225144	1.14e-11	4.29e-14	-9.46893	21.7774	-1.05	EIF4E3	317649	60685217	NM_173359.3
ILMN_1714592	1.05e-09	1.06e-11	-8.15397	16.3931	-1.05	CDA	978	80861461	NM_001785.2
ILMN_1671969	3.25e-09	4.05e-11	-7.835	15.0815	-1.05	UGP2	7360	48255965	NM_006759.3
ILMN_2047511	5.19e-09	7.19e-11	-7.69887	14.5222	-1.05	CENTA1	11033	6806912	NM_006869.1
ILMN_2342579	3.25e-08	6.31e-10	-7.18061	12.3995	-1.05	IL7R	3575	28610150	NM_002185.2
ILMN_1678535	4.54e-08	9.4e-10	-7.08531	12.0109	-1.05	ESR1	2099	62821793	NM_000125.2
ILMN_1779071	1.29e-07	3.25e-09	-6.78771	10.8026	-1.05	FEZ1	9638	17105402	NM_005103.3
ILMN_1809099	3.6e-06	1.54e-07	-5.84305	7.04444	-1.05	IL33	90865	51702224	NM_033439.2
ILMN_1807633	2.44e-05	1.41e-06	-5.28252	4.89978	-1.05	HRSP12	10247	56676328	NM_005836.2
ILMN_1773352	0.000129	9.48e-06	-4.78291	3.06543	-1.05	CCL5	6352	22538813	NM_002985.2
ILMN_2105441	0.000226	1.82e-05	-4.60647	2.43868	-1.05	IGJ	3512	32189367	NM_144646.2
ILMN_1678690	0.000888	8.86e-05	-4.16554	0.928622	-1.05	UPB1	51733	56550123	NM_016327.2
ILMN_1699665	0.000992	0.000101	-4.12794	0.803906	-1.05	CLIC6	54102	27894377	NM_053277.1
ILMN_1718173	7.79e-09	1.16e-10	-7.58541	14.0564	-1.06	PCDH24	54825	73486659	NM_017675.3
ILMN_1798181	9.49e-09	1.44e-10	-7.5328	13.8406	-1.06	IRF7	3665	98985817	NM_004029.2
ILMN_1743784	1.78e-08	3.03e-10	-7.35609	13.1167	-1.06	SHMT1	6470	22547185	NM_004169.3
ILMN_2138765	3.64e-06	1.56e-07	-5.83971	7.03143	-1.06	ADFP	123	34577058	NM_001122.2
ILMN_1708833	0.000451	4.06e-05	-4.38549	1.67132	-1.06	APCS	325	18375514	NM_001639.2
ILMN_1794595	0.000509	4.68e-05	-4.34584	1.53581	-1.06	GAMT	2593	20336210	NM_000156.4
ILMN_2350634	0.0123	0.0019	-3.22934	-1.95433	-1.06	EFEMP1	2202	86788014	NM_001039348.1
ILMN_1675640	1.71e-09	1.87e-11	-8.01861	15.8364	-1.07	OAS1	4938	74229014	NM_001032409.1
ILMN_1724300	1.95e-09	2.19e-11	-7.98178	15.6849	-1.07	MASP1	5648	73623023	NM_001879.4
ILMN_1811345	9.11e-09	1.38e-10	-7.54418	13.8873	-1.07	GLYAT	10249	111038136	NM_201648.2
ILMN_1666594	2.31e-08	4.17e-10	-7.2798	12.8047	-1.07	IRF8	3394	55953136	NM_002163.2
ILMN_1667670	8.65e-06	4.27e-07	-5.58792	6.05841	-1.07	SLC25A15	10166	7657584	NM_014252.1
ILMN_2120247	2.72e-05	1.61e-06	-5.24965	4.77665	-1.07	SLC2A10	81031	39777591	NM_030777.3
ILMN_1809212	0.045	0.00887	-2.69373	-3.36181	-1.07	HPR	3250	45580722	NM_020995.3
ILMN_1679754	1.81e-12	4.93e-15	-9.99224	23.8928	-1.08	ADRA1B	147	73747802	NM_000679.3
ILMN_1764629	1.27e-09	1.31e-11	-8.10367	16.1862	-1.08	SLC39A14	23516	142373806	NM_015359.2
ILMN_2079655	3.56e-09	4.54e-11	-7.80813	14.9711	-1.08	KLRB1	3820	58761538	NM_002258.2
ILMN_1657838	4.18e-09	5.47e-11	-7.76367	14.7884	-1.08	JMJD5	79831	13376122	NM_024773.1
ILMN_2089752	7.86e-08	1.8e-09	-6.9301	11.3797	-1.08	LOC285016	285016	50897285	NM_001002919.1
ILMN_2060115	1.37e-07	3.47e-09	-6.77129	10.7362	-1.08	SORL1	6653	18379347	NM_003105.3
ILMN_2345292	4.57e-07	1.41e-08	-6.43125	9.36812	-1.08	FXYD1	5348	27754764	NM_005031.3
ILMN_2307903	1.74e-06	6.65e-08	-6.05197	7.86249	-1.08	VCAM1	7412	18201907	NM_001078.2
ILMN_1659947	2.45e-06	9.89e-08	-5.95376	7.47683	-1.08	FGA	2243	70906432	NM_000508.3
ILMN_1773395	2.93e-06	1.21e-07	-5.90302	7.27836	-1.08	RDH5	5959	50726951	NM_002905.2
ILMN_1707727	3.47e-05	2.11e-06	-5.1791	4.51342	-1.08	ANGPTL4	51129	21536397	NM_139314.1
ILMN_1754864	8.11e-05	5.53e-06	-4.92645	3.58382	-1.08	SLC25A18	83733	13899341	NM_031481.1
ILMN_1788131	0.000767	7.49e-05	-4.2135	1.08867	-1.08	CYP26A1	1592	16933527	NM_057157.1
ILMN_1695891	0.014	0.0022	-3.18162	-2.08755	-1.08	LOC652775	652775	89077419	XM_942419.1
ILMN_1670028	6.18e-13	1.39e-15	-10.2999	25.1255	-1.09	LPIN2	9663	22027649	NM_014646.2
ILMN_1657373	4.61e-12	1.46e-14	-9.72979	22.8346	-1.09	LEPREL1	55214	27764881	NM_018192.2
ILMN_1759818	4.94e-09	6.76e-11	-7.71356	14.5825	-1.09	SORL1	6653	18379347	NM_003105.3
ILMN_1749081	5.19e-09	7.2e-11	-7.6983	14.5198	-1.09	AUTS2	26053	17864089	NM_015570.1
ILMN_2388547	3.15e-08	6.08e-10	-7.18956	12.436	-1.09	EPSTI1	94240	50428918	NM_033255.2
ILMN_1662944	1.55e-05	8.36e-07	-5.41709	5.40719	-1.09	PON1	5444	31880793	NM_000446.3
ILMN_1685703	0.0001	7.08e-06	-4.86093	3.34626	-1.09	ACOX2	8309	51558754	NM_003500.2
ILMN_1699829	0.000334	2.87e-05	-4.48202	2.00401	-1.09	CTGF	1490	4503122	NM_001901.1
ILMN_2404795	1.05e-12	2.69e-15	-10.1395	24.4839	-1.1	SULT1A1	6817	29540536	NM_177530.1
ILMN_1720158	6.91e-12	2.4e-14	-9.60949	22.3477	-1.1	ETS2	2114	56119171	NM_005239.4
ILMN_1751576	7.45e-12	2.61e-14	-9.58862	22.2631	-1.1	TEK	7010	4557868	NM_000459.1
ILMN_1733288	5.6e-11	2.89e-13	-9.0117	19.9136	-1.1	C1RL	51279	7706082	NM_016546.1
ILMN_1716733	1.09e-09	1.11e-11	-8.14284	16.3473	-1.1	MYOM2	9172	4505314	NM_003970.1
ILMN_1682636	2e-07	5.37e-09	-6.66607	10.3113	-1.1	CXCL2	2920	148298657	NM_002089.3
ILMN_1714397	2.15e-06	8.46e-08	-5.99248	7.62864	-1.1	CRYL1	51084	115430218	NM_015974.2
ILMN_1811767	0.000195	1.53e-05	-4.65375	2.60542	-1.1	INHBE	83729	37622353	NM_031479.3
ILMN_1703123	6.9e-11	3.73e-13	-8.95054	19.6634	-1.11	AXUD1	64651	17136074	NM_033027.2
ILMN_2342638	7.99e-11	4.49e-13	-8.90668	19.4839	-1.11	ASGR2	433	18426876	NM_080914.1
ILMN_1689037	2.73e-09	3.3e-11	-7.88426	15.284	-1.11	LIPG	9388	62422575	NM_006033.2
ILMN_1737683	1.19e-07	2.93e-09	-6.81222	10.9018	-1.11	FGG	2266	70906438	NM_021870.2
ILMN_1717853	0.000283	2.38e-05	-4.53378	2.18403	-1.11	DMGDH	29958	24797150	NM_013391.2
ILMN_2115125	0.000447	4.02e-05	-4.38857	1.68187	-1.11	CTGF	1490	98986335	NM_001901.2
ILMN_1755251	0.000457	4.12e-05	-4.38147	1.65754	-1.11	ITIH1	3697	4504780	NM_002215.1
ILMN_1691175	0.000986	0.0001	-4.13039	0.812017	-1.11	ADH6	130	11024646	NM_000672.2
ILMN_1792748	0.00476	0.000624	-3.58538	-0.91587	-1.11	CPS1	1373	21361330	NM_001875.2
ILMN_2201580	0.0695	0.0151	-2.49277	-3.83723	-1.11	GSTM2	2946	23065549	NM_000848.2
ILMN_1673591	0.000331	2.84e-05	-4.48466	2.01317	-1.12	CYP3A43	64816	16933531	NM_022820.3
ILMN_1670453	5.14e-13	1.11e-15	-10.355	25.3453	-1.13	FAM99A	387742	62122874	NM_001014374.1
ILMN_2199439	1.14e-10	6.91e-13	-8.80373	19.0621	-1.13	CA2	760	4557394	NM_000067.1
ILMN_1727532	3.56e-10	2.85e-12	-8.46585	17.6754	-1.13	OLFML3	56944	50593011	NM_020190.2
ILMN_2223941	9.18e-10	8.79e-12	-8.19836	16.5757	-1.13	FBLN5	10516	19743802	NM_006329.2
ILMN_1801348	1.71e-09	1.88e-11	-8.01762	15.8323	-1.13	GOT2	2806	73486657	NM_002080.2
ILMN_1738921	7.69e-08	1.75e-09	-6.93611	11.4041	-1.13	ACAA1	30	6598316	NM_001607.2
ILMN_1664861	2.15e-06	8.41e-08	-5.99386	7.63408	-1.13	ID1	3397	31317296	NM_181353.1
ILMN_1664265	3.95e-06	1.72e-07	-5.81661	6.94156	-1.13	EPHA1	2041	56119206	NM_005232.3
ILMN_1701007	1.44e-05	7.68e-07	-5.43873	5.48923	-1.13	PON3	5446	29788995	NM_000940.1
ILMN_1812700	0.00017	1.3e-05	-4.69792	2.76203	-1.13	LIPC	3990	4557722	NM_000236.1
ILMN_1660086	0.00181	0.000203	-3.92508	0.142884	-1.13	MYH11	4629	92091587	NM_002474.2
ILMN_1664464	0.0115	0.00175	-3.25623	-1.87863	-1.13	PTGDS	5730	38505192	NM_000954.5
ILMN_1769032	3.11e-10	2.46e-12	-8.50146	17.8217	-1.14	GLYATL1	92292	31543156	NM_080661.2
ILMN_1666967	8.61e-10	8.21e-12	-8.21468	16.6428	-1.14	BRP44L	51660	7706368	NM_016098.1
ILMN_1677038	1.07e-09	1.09e-11	-8.14801	16.3686	-1.14	FLJ21986	79974	31542726	NM_024913.3
ILMN_1772557	4.71e-09	6.38e-11	-7.72708	14.638	-1.14	SLC22A10	387775	148664183	NM_001039752.3
ILMN_1670305	9.16e-09	1.39e-10	-7.54256	13.8806	-1.14	SERPING1	710	73858569	NM_001032295.1
ILMN_1718132	1.73e-08	2.92e-10	-7.36471	13.1519	-1.14	ECHS1	1892	12707569	NM_004092.2
ILMN_2061435	7.91e-06	3.85e-07	-5.6139	6.15811	-1.14	MEG3	55384	84872046	NR_002766.1
ILMN_1785284	3.44e-05	2.09e-06	-5.18143	4.52208	-1.14	ALDH6A1	4329	25777737	NM_005589.2
ILMN_1727723	0.000961	9.72e-05	-4.13906	0.8407	-1.14	MASP2	10747	21264360	NM_139208.1
ILMN_1781013	0.00249	0.000293	-3.81631	-0.20289	-1.14	CPN2	1370	113415388	XM_942072.2
ILMN_1740015	5.78e-09	8.15e-11	-7.66896	14.3993	-1.15	CD14	929	91105163	NM_000591.2
ILMN_1807206	3.36e-07	9.79e-09	-6.52081	9.72699	-1.15	DHRS1	115817	19923982	NM_138452.1
ILMN_1665526	1.26e-06	4.57e-08	-6.1442	8.22634	-1.15	TCEA2	6919	38505155	NM_198723.1
ILMN_2220978	1.68e-06	6.36e-08	-6.06284	7.90528	-1.15	NR0B2	8431	13259502	NM_021969.1
ILMN_1793628	2.49e-06	1.01e-07	-5.94968	7.46086	-1.15	SERPINA10	51156	154759289	NM_016186.2
ILMN_1767068	3.97e-15	3.5e-18	-11.7911	30.9598	-1.16	SMAD6	4091	92859870	NM_005585.3
ILMN_1808078	5.53e-12	1.79e-14	-9.6797	22.632	-1.16	GPR128	84873	14249453	NM_032787.1
ILMN_2331082	3.89e-11	1.88e-13	-9.11447	20.3336	-1.16	MS4A7	58475	46249346	NM_206938.1
ILMN_2304404	5.1e-09	7.03e-11	-7.70391	14.5429	-1.16	PBLD	64081	74316008	NM_001033083.1
ILMN_1786353	1.92e-08	3.33e-10	-7.33356	13.0245	-1.16	CNGA1	1259	71143140	NM_000087.2
ILMN_1716359	1.26e-07	3.14e-09	-6.79563	10.8346	-1.16	SLC19A3	80704	93352566	NM_025243.3
ILMN_1658639	5.02e-06	2.29e-07	-5.74462	6.66225	-1.16	SLC46A3	283537	142350769	NM_181785.2
ILMN_1756469	5.38e-05	3.47e-06	-5.04892	4.03184	-1.16	GAMT	2593	20336210	NM_000156.4
ILMN_2098126	7.4e-05	4.99e-06	-4.9535	3.68236	-1.16	CCL5	6352	22538813	NM_002985.2
ILMN_1805773	5.54e-14	8.28e-17	-10.9956	27.8786	-1.17	ART4	420	61835133	NM_021071.2
ILMN_2389151	1.47e-12	3.92e-15	-10.0478	24.1158	-1.17	UGP2	7360	48255965	NM_006759.3
ILMN_1777591	4.13e-08	8.39e-10	-7.11258	12.1221	-1.17	C10orf65	112817	31543059	NM_138413.2
ILMN_1754894	8.3e-08	1.91e-09	-6.91467	11.317	-1.17	C1orf162	128346	31341350	NM_174896.2
ILMN_1678619	9.91e-08	2.37e-09	-6.86295	11.1073	-1.17	DAK	26007	92091576	NM_015533.3
ILMN_1804935	8.74e-07	3.01e-08	-6.24706	8.63392	-1.17	VNN3	55350	66932889	NM_001024460.1
ILMN_2226519	3.98e-06	1.74e-07	-5.81389	6.93097	-1.17	CYP2D7P1	1564	95102479	NR_002570.2
ILMN_2045453	0.00707	0.000987	-3.44168	-1.34423	-1.17	CFHR2	3080	49574530	NM_005666.2
ILMN_1763852	6.61e-10	6.06e-12	-8.28684	16.9395	-1.18	ACACB	32	134142061	NM_001093.3
ILMN_1669409	5.17e-09	7.14e-11	-7.70024	14.5278	-1.18	VSIG4	11326	154426251	NM_007268.2
ILMN_2381296	2.46e-08	4.52e-10	-7.26078	12.7269	-1.18	GSTZ1	2954	22202625	NM_145871.1
ILMN_2395451	7.24e-08	1.63e-09	-6.9528	11.4719	-1.18	ASS1	445	113204624	NM_054012.3
ILMN_2357062	9.77e-07	3.41e-08	-6.21618	8.51139	-1.18	IL1RAP	3556	24430221	NM_134470.2
ILMN_1736178	0.000536	4.96e-05	-4.32961	1.48056	-1.18	AEBP1	165	53692188	NM_001129.3
ILMN_2066151	6.36e-12	2.16e-14	-9.63398	22.4469	-1.19	TEK	7010	88758595	NM_000459.2
ILMN_1707070	2.96e-07	8.41e-09	-6.55751	9.87435	-1.19	PCOLCE	5118	7262388	NM_002593.2
ILMN_1737152	2.85e-06	1.18e-07	-5.91025	7.30661	-1.19	DAO	1610	148539836	NM_001917.4
ILMN_1724738	7e-06	3.37e-07	-5.64748	6.28721	-1.19	TFR2	7036	110227854	NM_003227.3
ILMN_2056606	0.00112	0.000116	-4.08778	0.671426	-1.19	PPP1R1A	5502	21314649	NM_006741.2
ILMN_1809537	2.93e-14	3.67e-17	-11.1987	28.6721	-1.2	MASP1	5648	73623024	NM_139125.2
ILMN_1760778	2.37e-12	6.93e-15	-9.90926	23.5588	-1.2	ENG	2022	4557554	NM_000118.1
ILMN_1736729	7.28e-11	3.97e-13	-8.93607	19.6042	-1.2	OAS2	4939	74229016	NM_002535.2
ILMN_2410826	7.05e-10	6.57e-12	-8.2677	16.8608	-1.2	OAS1	4938	74229014	NM_001032409.1
ILMN_1718968	1.6e-07	4.1e-09	-6.73106	10.5735	-1.2	MT1E	4493	31581520	NM_175617.2
ILMN_1771084	4.44e-06	1.97e-07	-5.78207	6.8074	-1.2	ACSM3	6296	47458816	NM_005622.3
ILMN_1757807	1.49e-05	8.03e-07	-5.42742	5.44634	-1.2	AGXT2L1	64850	37574041	NM_031279.2
ILMN_1778668	9.92e-05	6.98e-06	-4.86469	3.35986	-1.2	TAGLN	6876	48255904	NM_003186.3
ILMN_2364521	2.35e-11	1.03e-13	-9.25794	20.9189	-1.21	AXL	558	21536465	NM_021913.2
ILMN_1773017	8.2e-11	4.62e-13	-8.89953	19.4546	-1.21	C14orf73	91828	117938265	NM_001077594.1
ILMN_1703648	2.17e-10	1.54e-12	-8.61302	18.2798	-1.21	TMEM82	388595	61966730	NM_001013641.1
ILMN_2239754	6.61e-10	6.07e-12	-8.28628	16.9372	-1.21	IFIT3	3437	31542979	NM_001549.2
ILMN_1708778	1.79e-07	4.68e-09	-6.69931	10.4454	-1.21	ASS1	445	113204625	NM_000050.4
ILMN_1671295	6.15e-07	2e-08	-6.34664	9.03019	-1.21	CCDC3	83643	31982914	NM_031455.2
ILMN_1749324	0.00223	0.000258	-3.85343	-0.0855753	-1.21	DPYS	1807	4503374	NM_001385.1
ILMN_1664094	5.14e-13	1.1e-15	-10.3584	25.3589	-1.22	P2RY13	53829	29171720	NM_023914.2
ILMN_1801077	4.28e-07	1.31e-08	-6.44998	9.44308	-1.22	ADFP	123	34577058	NM_001122.2
ILMN_1794643	7.18e-07	2.39e-08	-6.30302	8.85643	-1.22	ZGPAT	84619	133925792	NM_032527.3
ILMN_1681721	7.73e-10	7.27e-12	-8.24342	16.761	-1.23	OASL	8638	38016933	NM_003733.2
ILMN_1783497	2.91e-08	5.54e-10	-7.21209	12.528	-1.23	PANK1	53354	23510401	NM_148978.1
ILMN_1813766	1.25e-07	3.11e-09	-6.7982	10.845	-1.23	RCL1	10171	21361284	NM_005772.2
ILMN_2114972	1.27e-06	4.65e-08	-6.14037	8.2112	-1.23	FGB	2244	70906434	NM_005141.2
ILMN_1808487	1.27e-05	6.64e-07	-5.47578	5.63005	-1.23	PLA2G12B	84647	45505134	NM_032562.2
ILMN_1682828	1.98e-05	1.11e-06	-5.34437	5.13233	-1.23	FGL1	2267	42544188	NM_004467.3
ILMN_1752574	1.07e-09	1.08e-11	-8.14964	16.3753	-1.24	LEAP-2	116842	16418464	NM_052971.1
ILMN_1662795	2.02e-08	3.52e-10	-7.31997	12.9689	-1.24	CA2	760	4557394	NM_000067.1
ILMN_1656369	7.98e-06	3.89e-07	-5.61144	6.14867	-1.24	C8orf4	56892	117938275	NM_020130.3
ILMN_1809623	9.42e-05	6.58e-06	-4.88032	3.41642	-1.24	ACSM2A	123876	154689753	NM_001010845.2
ILMN_1680110	0.000108	7.7e-06	-4.83868	3.26594	-1.24	C10orf116	10974	47078273	NM_006829.2
ILMN_1762605	0.000282	2.36e-05	-4.53541	2.18969	-1.24	SERPINC1	462	50541941	NM_000488.2
ILMN_1801307	3.01e-11	1.39e-13	-9.18655	20.6278	-1.25	TNFSF10	8743	23510439	NM_003810.2
ILMN_1798926	4.68e-11	2.34e-13	-9.0622	20.12	-1.25	SOCS2	8835	21536304	NM_003877.3
ILMN_1654639	3.14e-10	2.49e-12	-8.49867	17.8102	-1.25	HERC6	55008	61563741	NM_017912.3
ILMN_2228180	1.21e-08	1.93e-10	-7.46416	13.5593	-1.25	MSRA	4482	13259538	NM_012331.2
ILMN_1768278	1.21e-08	1.93e-10	-7.46393	13.5583	-1.25	SLC22A10	387775	148664183	NM_001039752.3
ILMN_2408683	3.51e-13	7.2e-16	-10.4616	25.7699	-1.26	PPAP2B	8613	29171741	NM_177414.1
ILMN_1892403	2.15e-09	2.47e-11	-7.95252	15.5646	-1.26	SNORD13	692084	94721317	NR_003041.1
ILMN_1793990	9.46e-13	2.33e-15	-10.1743	24.6232	-1.27	ID2	3398	33946335	NM_002166.4
ILMN_1784630	6.4e-12	2.2e-14	-9.62966	22.4294	-1.27	KBTBD11	9920	7662259	NM_014867.1
ILMN_1694966	4.92e-10	4.29e-12	-8.36894	17.2771	-1.27	ASGR2	433	18426876	NM_080914.1
ILMN_1670572	1.3e-08	2.12e-10	-7.44083	13.4637	-1.27	INDOL1	169355	148539553	NM_194294.2
ILMN_2316918	1.8e-08	3.08e-10	-7.35176	13.0989	-1.27	PANK1	53354	23510397	NM_138316.2
ILMN_2168747	0.00871	0.00126	-3.36424	-1.56994	-1.27	GSTA2	2939	22202620	NM_000846.3
ILMN_1662358	2.63e-06	1.07e-07	-5.93331	7.39677	-1.28	MX1	4599	18490989	NM_002462.2
ILMN_1669113	3.13e-05	1.88e-06	-5.20938	4.62622	-1.28	ATF5	22809	142361424	NM_012068.3
ILMN_1658333	3.15e-16	2e-19	-12.5273	33.7413	-1.29	ECM1	1893	12707564	NM_004425.2
ILMN_1684497	1.43e-10	9.08e-13	-8.73859	18.7951	-1.29	C10orf33	84795	14249307	NM_032709.1
ILMN_2226324	2.15e-09	2.48e-11	-7.95201	15.5625	-1.29	BRP44L	51660	7706368	NM_016098.1
ILMN_1759910	3.95e-07	1.18e-08	-6.47484	9.54266	-1.29	SERPINA5	5104	34147643	NM_000624.3
ILMN_1672382	8.33e-05	5.71e-06	-4.91804	3.55325	-1.29	SLC38A3	10991	40795668	NM_006841.3
ILMN_1693939	1.34e-16	6.86e-20	-12.8066	34.7783	-1.3	OIT3	170392	22749296	NM_152635.1
ILMN_2331087	2.84e-13	5.71e-16	-10.5185	25.9959	-1.3	MS4A7	58475	46249346	NM_206938.1
ILMN_1696391	1.41e-11	5.86e-14	-9.39424	21.4739	-1.3	LEPR	3953	51093382	NM_002303.3
ILMN_1730084	5.18e-11	2.62e-13	-9.03483	20.0081	-1.3	COMT	1312	6466449	NM_007310.1
ILMN_1789653	3.06e-09	3.75e-11	-7.8533	15.1567	-1.3	PBLD	64081	74316008	NM_001033083.1
ILMN_1726986	3.07e-09	3.78e-11	-7.85159	15.1497	-1.3	AADAT	51166	33469969	NM_182662.1
ILMN_1760062	5.32e-09	7.42e-11	-7.69131	14.4911	-1.3	IFI44	10561	141802167	NM_006417.3
ILMN_1709237	1.04e-07	2.52e-09	-6.8483	11.0479	-1.3	EPHX2	2053	56682950	NM_001979.4
ILMN_2215418	3.94e-06	1.71e-07	-5.81781	6.94621	-1.3	SERPINA6	866	73858563	NM_001756.3
ILMN_2372698	5.01e-06	2.28e-07	-5.74552	6.66573	-1.3	RGN	9104	68216211	NM_152869.2
ILMN_1676265	1.48e-07	3.78e-09	-6.75111	10.6546	-1.31	LEPR	3953	51093378	NM_001003679.1
ILMN_1801246	1.25e-06	4.52e-08	-6.14689	8.23696	-1.31	IFITM1	8519	150010588	NM_003641.3
ILMN_1814719	2.49e-05	1.44e-06	-5.27704	4.87923	-1.31	RBP4	5950	55743121	NM_006744.3
ILMN_1772206	0.00823	0.00118	-3.38568	-1.50781	-1.31	CYP3A4	1576	13904851	NM_017460.3
ILMN_2361603	1.95e-10	1.34e-12	-8.6455	18.4131	-1.32	NDRG2	57447	42544219	NM_201539.1
ILMN_1710734	1.14e-09	1.16e-11	-8.13213	16.3033	-1.32	GZMK	3003	73747815	NM_002104.2
ILMN_1774375	1.07e-07	2.6e-09	-6.84072	11.0172	-1.32	LOC284422	284422	113428047	XM_209196.5
ILMN_1684982	5.8e-07	1.87e-08	-6.3638	9.09866	-1.32	PDK4	5166	94421466	NM_002612.3
ILMN_1740559	6.51e-07	2.15e-08	-6.32922	8.96078	-1.32	F7	2155	116805320	NM_000131.3
ILMN_1707464	1.47e-06	5.47e-08	-6.10023	8.05268	-1.32	MST1	4485	31543211	NM_020998.2
ILMN_1744191	0.000333	2.86e-05	-4.48321	2.00813	-1.32	SLC6A1	6529	40254466	NM_003042.2
ILMN_1707975	0.000641	6.09e-05	-4.27214	1.28584	-1.32	SERPIND1	3053	73858565	NM_000185.3
ILMN_1701877	5.42e-13	1.19e-15	-10.3387	25.2803	-1.33	AXL	558	21536465	NM_021913.2
ILMN_1750062	4.73e-08	9.87e-10	-7.07382	11.9641	-1.33	PPARGC1A	10891	116284374	NM_013261.3
ILMN_2326197	1.89e-05	1.05e-06	-5.35844	5.18541	-1.33	FGL1	2267	42544199	NM_201552.1
ILMN_2388800	1.91e-13	3.44e-16	-10.643	26.4896	-1.34	PPAP2B	8613	29171739	NM_003713.3
ILMN_1725518	5.14e-13	1.08e-15	-10.3624	25.3748	-1.34	ANGPTL6	83854	29893554	NM_031917.2
ILMN_1686664	1.93e-07	5.15e-09	-6.67608	10.3517	-1.34	MT2A	4502	31543214	NM_005953.2
ILMN_1800739	2.58e-05	1.51e-06	-5.26524	4.835	-1.34	SPINT2	10653	57242801	NM_021102.2
ILMN_1767657	4.8e-05	3.05e-06	-5.08336	4.15872	-1.34	MAT1A	4143	67906818	NM_000429.2
ILMN_1725366	0.000268	2.23e-05	-4.55158	2.24616	-1.34	SLC27A5	10998	13325056	NM_012254.1
ILMN_1730917	1.82e-13	3.24e-16	-10.6582	26.5496	-1.35	KMO	8564	52851407	NM_003679.2
ILMN_2380938	4.94e-09	6.76e-11	-7.71331	14.5815	-1.35	SYT7	9066	38570145	NM_004200.2
ILMN_2054607	8.88e-08	2.07e-09	-6.89544	11.239	-1.35	CYP4V2	285440	61743921	NM_207352.2
ILMN_2367239	7.48e-12	2.65e-14	-9.5848	22.2476	-1.36	RCAN1	1827	44680107	NM_203417.1
ILMN_2379599	1.98e-11	8.46e-14	-9.306	21.1147	-1.36	CD163	9332	44889962	NM_203416.1
ILMN_1668312	2.72e-11	1.21e-13	-9.21935	20.7616	-1.36	SLC2A9	56606	47933388	NM_001001290.1
ILMN_1777190	1.81e-08	3.09e-10	-7.35103	13.096	-1.36	CFD	1675	42544238	NM_001928.2
ILMN_1686116	5.1e-06	2.33e-07	-5.74052	6.64638	-1.36	THBS1	7057	40317625	NM_003246.2
ILMN_1767349	6.48e-06	3.09e-07	-5.6691	6.37049	-1.36	ABCB4	5244	112380624	NM_018850.2
ILMN_1764309	6.58e-05	4.35e-06	-4.98989	3.81527	-1.36	ADH1A	124	11496886	NM_000667.2
ILMN_2344283	0.000146	1.09e-05	-4.74485	2.92921	-1.36	FMO3	2328	50541960	NM_001002294.1
ILMN_1791123	2.31e-10	1.69e-12	-8.59073	18.1883	-1.37	TMPRSS2	7113	14602458	NM_005656.2
ILMN_1772910	1.7e-09	1.86e-11	-8.02038	15.8437	-1.37	GAS1	2619	4503918	NM_002048.1
ILMN_1783963	5.05e-08	1.07e-09	-7.0537	11.8822	-1.37	AGXT2	64902	13994254	NM_031900.1
ILMN_1790689	1.12e-05	5.75e-07	-5.51226	5.76902	-1.37	CRISPLD2	83716	142374443	NM_031476.2
ILMN_1808657	0.000519	4.79e-05	-4.33956	1.51442	-1.37	FMO3	2328	50541964	NM_006894.4
ILMN_2189027	2.82e-08	5.32e-10	-7.2214	12.566	-1.38	LIPG	9388	62422575	NM_006033.2
ILMN_1728742	7.94e-08	1.82e-09	-6.9274	11.3687	-1.38	C5orf4	10826	146198574	NM_032385.3
ILMN_1781400	1.93e-07	5.16e-09	-6.67597	10.3512	-1.38	SLC7A2	6542	134304857	NM_001008539.2
ILMN_1720048	5.8e-06	2.71e-07	-5.702	6.49743	-1.38	CCL2	6347	56119169	NM_002982.3
ILMN_1717888	3.6e-09	4.61e-11	-7.80447	14.956	-1.39	KHK	3795	5670341	NM_006488.1
ILMN_1715508	7.65e-08	1.74e-09	-6.93789	11.4113	-1.39	NNMT	4837	62953139	NM_006169.2
ILMN_1730625	9.33e-05	6.51e-06	-4.88326	3.42708	-1.39	AHSG	197	4502004	NM_001622.1
ILMN_2414786	0.000124	9.02e-06	-4.79649	3.11415	-1.39	DIO1	1733	89357936	NM_213593.3
ILMN_1753729	0.000362	3.15e-05	-4.45667	1.91624	-1.39	KNG1	3827	38455404	NM_000893.2
ILMN_2339294	2.19e-17	9.86e-21	-13.3204	36.6582	-1.4	LILRB5	10990	125987589	NM_006840.3
ILMN_1756862	1.84e-10	1.24e-12	-8.66453	18.4912	-1.4	APOL3	80833	22035647	NM_145641.1
ILMN_1686259	1.76e-08	2.99e-10	-7.35943	13.1303	-1.4	PRODH2	58510	10864042	NM_021232.1
ILMN_2396875	4.98e-08	1.06e-09	-7.05726	11.8967	-1.4	IGFBP3	3486	62243247	NM_001013398.1
ILMN_1668510	1.41e-07	3.59e-09	-6.76345	10.7044	-1.4	GLYAT	10249	111038142	NM_005838.3
ILMN_2100437	1.61e-06	6.07e-08	-6.07442	7.95093	-1.4	HBB	3043	28302128	NM_000518.4
ILMN_1695193	1.16e-05	5.98e-07	-5.50242	5.73152	-1.4	ANGPTL3	27329	41327750	NM_014495.2
ILMN_1731941	0.000118	8.57e-06	-4.81016	3.16325	-1.4	APOM	55937	22091451	NM_019101.2
ILMN_1769547	0.000122	8.85e-06	-4.80159	3.13246	-1.4	DIO1	1733	89357937	NM_001039716.1
ILMN_1699214	0.0258	0.00457	-2.93219	-2.75951	-1.4	LOC647450	647450	88956417	XM_936518.1
ILMN_2346987	1.06e-09	1.07e-11	-8.15225	16.386	-1.41	LPA	4018	116292749	NM_005577.2
ILMN_1746085	3.14e-08	6.06e-10	-7.19028	12.439	-1.41	IGFBP3	3486	62243067	NM_000598.4
ILMN_1779051	1.94e-05	1.09e-06	-5.35048	5.15538	-1.41	CYP2A7	1549	15147327	NM_030589.2
ILMN_1736238	3.74e-05	2.29e-06	-5.15715	4.43183	-1.41	GNMT	27232	54792737	NM_018960.4
ILMN_1746128	0.000222	1.78e-05	-4.61226	2.45903	-1.41	ACSM2B	348158	52138579	NM_182617.2
ILMN_1748323	5.69e-18	1.52e-21	-13.8246	38.4685	-1.42	CXCL14	9547	23199988	NM_004887.3
ILMN_1721580	5.04e-10	4.41e-12	-8.36237	17.2501	-1.42	TBX15	6913	55770859	NM_152380.2
ILMN_1688642	7.75e-09	1.15e-10	-7.58755	14.0652	-1.42	LAMC3	10319	110611155	NM_006059.3
ILMN_1658356	2.56e-08	4.74e-10	-7.24919	12.6795	-1.42	DKFZP586H2123	25891	50659097	NM_015430.2
ILMN_2145396	1.75e-06	6.68e-08	-6.05084	7.85803	-1.42	AKR7A3	22977	41152113	NM_012067.2
ILMN_1657592	0.000131	9.63e-06	-4.77885	3.05087	-1.42	ACSM2B	348158	52138579	NM_182617.2
ILMN_2344079	1.92e-07	5.11e-09	-6.67825	10.3604	-1.43	ZGPAT	84619	31563371	NM_181485.1
ILMN_1788239	2.07e-06	8.09e-08	-6.00343	7.67166	-1.43	AMDHD1	144193	22748912	NM_152435.1
ILMN_1731292	2.96e-05	1.76e-06	-5.22588	4.6878	-1.43	CA5A	763	4502520	NM_001739.1
ILMN_2079890	0.000197	1.55e-05	-4.65045	2.59376	-1.43	G6PC	2538	119393889	NM_000151.2
ILMN_1811933	3.48e-08	6.86e-10	-7.16073	12.3184	-1.44	SHMT1	6470	22547185	NM_004169.3
ILMN_1773586	8.92e-06	4.43e-07	-5.57874	6.02323	-1.44	SLC17A2	10246	5031954	NM_005835.1
ILMN_1779252	8.4e-15	8.44e-18	-11.5681	30.1037	-1.45	TRIM22	10346	117938315	NM_006074.3
ILMN_2376194	3.95e-14	5.35e-17	-11.1045	28.3047	-1.45	CAMK2B	816	26051209	NM_172080.1
ILMN_1794951	1.4e-10	8.84e-13	-8.74501	18.8214	-1.45	SLC39A5	283375	27734776	NM_173596.1
ILMN_1667796	2.3e-06	9.17e-08	-5.97262	7.55076	-1.45	HBA2	3040	14043068	NM_000517.3
ILMN_1765605	0.00972	0.00143	-3.32233	-1.69058	-1.45	APOC4	346	4502160	NM_001646.1
ILMN_1681938	3.61e-15	3.06e-18	-11.8252	31.0902	-1.46	ALDH8A1	64577	25952149	NM_022568.2
ILMN_1755954	9.15e-15	9.57e-18	-11.5364	29.9812	-1.46	CPEB3	22849	50345880	NM_014912.3
ILMN_1677402	3.47e-07	1.02e-08	-6.51155	9.68984	-1.46	LOC387763	387763	113422827	XM_941665.2
ILMN_1753931	0.00116	0.000122	-4.07411	0.6265	-1.46	CDO1	1036	56786146	NM_001801.2
ILMN_1742618	2.97e-12	8.89e-15	-9.849	23.3159	-1.47	XAF1	54739	40288192	NM_199139.1
ILMN_2414268	2.26e-10	1.64e-12	-8.59756	18.2163	-1.47	COLEC11	78989	40548419	NM_199235.1
ILMN_1721035	1e-09	9.79e-12	-8.17263	16.4699	-1.47	MS4A6A	64231	23238235	NM_152851.1
ILMN_2127842	7.91e-07	2.68e-08	-6.27562	8.74742	-1.47	HBA2	3040	14043068	NM_000517.3
ILMN_1770800	1.15e-06	4.1e-08	-6.17111	8.33279	-1.47	PODN	127435	45505136	NM_153703.3
ILMN_2136089	3.33e-06	1.41e-07	-5.86591	7.13351	-1.47	MTE	644314	116325990	NM_175621.2
ILMN_1735192	2.92e-10	2.28e-12	-8.5188	17.8929	-1.48	COLEC11	78989	40548418	NM_024027.3
ILMN_1755720	4.94e-05	3.14e-06	-5.07518	4.12855	-1.48	SLC2A2	6514	4557850	NM_000340.1
ILMN_1796461	2.42e-13	4.67e-16	-10.5679	26.192	-1.49	PRSS8	5652	126513135	NM_002773.3
ILMN_1729749	8.72e-12	3.13e-14	-9.54529	22.0874	-1.49	HERC5	51191	110825981	NM_016323.2
ILMN_2359800	1.2e-11	4.69e-14	-9.44796	21.6923	-1.49	MS4A6A	64231	23238235	NM_152851.1
ILMN_1664350	1.33e-09	1.39e-11	-8.08997	16.1299	-1.49	GBA3	57733	17933755	NM_020973.2
ILMN_1815480	2.22e-09	2.56e-11	-7.94406	15.5298	-1.49	NAT8	9027	13929473	NM_003960.2
ILMN_1806754	1.41e-08	2.32e-10	-7.42012	13.3788	-1.49	GLDC	2731	108773800	NM_000170.2
ILMN_1742444	3.36e-05	2.03e-06	-5.1891	4.55065	-1.49	UGT2B10	7365	142361212	NM_001075.3
ILMN_1761084	0.000162	1.23e-05	-4.71298	2.81559	-1.49	FNDC5	252995	24371259	NM_153756.1
ILMN_2383124	0.000255	2.11e-05	-4.56692	2.29986	-1.49	CYP2D6	1565	68509919	NM_000106.4
ILMN_1811598	0.000471	4.27e-05	-4.3717	1.6241	-1.49	ADH1B	125	34577060	NM_000668.3
ILMN_1722622	2.03e-11	8.8e-14	-9.29657	21.0763	-1.5	CD163	9332	134244288	NM_203416.2
ILMN_1709408	4.35e-09	5.8e-11	-7.7499	14.7318	-1.5	MASP2	10747	21264362	NM_006610.2
ILMN_1701603	4.43e-09	5.94e-11	-7.7443	14.7088	-1.5	ALPL	249	116734716	NM_000478.3
ILMN_1725014	1.23e-07	3.06e-09	-6.80182	10.8597	-1.5	TMPRSS6	164656	56682967	NM_153609.2
ILMN_1760727	4.33e-07	1.32e-08	-6.44723	9.43207	-1.5	ANG	283	148277045	NM_001097577.1
ILMN_1702973	1.16e-06	4.15e-08	-6.16794	8.32024	-1.5	TMEM166	84141	14149864	NM_032181.1
ILMN_2057409	5.76e-06	2.69e-07	-5.70402	6.50524	-1.5	LOC388503	388503	61966736	NM_001013640.1
ILMN_1738414	0.000173	1.33e-05	-4.69196	2.74084	-1.5	G6PC	2538	4557598	NM_000151.1
ILMN_1759513	9.67e-13	2.44e-15	-10.1632	24.579	-1.51	RND3	390	56676394	NM_005168.3
ILMN_2109416	5.3e-11	2.71e-13	-9.02739	19.9778	-1.51	NAPSB	256236	84872083	NR_002798.1
ILMN_2380237	2.65e-08	4.94e-10	-7.23916	12.6386	-1.51	C1QTNF1	114897	38372912	NM_198594.1
ILMN_1746652	2.57e-10	1.94e-12	-8.55816	18.0546	-1.52	UNC93A	54346	29336076	NM_018974.2
ILMN_1707592	1.07e-05	5.48e-07	-5.5246	5.81614	-1.52	RGN	9104	68216211	NM_152869.2
ILMN_1722070	6.59e-05	4.36e-06	-4.98936	3.81334	-1.52	APOC3	345	4557322	NM_000040.1
ILMN_1706070	3.62e-14	4.75e-17	-11.1341	28.4201	-1.53	GLS2	27165	20336213	NM_013267.2
ILMN_1808650	4.04e-11	1.96e-13	-9.10438	20.2924	-1.53	CYP39A1	51302	32313586	NM_016593.3
ILMN_1797731	5.16e-10	4.58e-12	-8.35331	17.2128	-1.53	MS4A6A	64231	23238233	NM_022349.2
ILMN_2387385	0.000126	9.2e-06	-4.79112	3.09488	-1.53	IGFBP1	3484	61744448	NM_001013029.1
ILMN_1751400	8.12e-18	2.33e-21	-13.7081	38.0531	-1.54	SKAP1	8631	115527073	NM_003726.3
ILMN_1701789	1.29e-10	8.07e-13	-8.76676	18.9106	-1.54	IFIT3	3437	72534657	NM_001031683.1
ILMN_1739508	0.0145	0.0023	-3.16666	-2.12901	-1.55	LOC652493	652493	89062898	XM_941953.1
ILMN_1674063	1.91e-10	1.29e-12	-8.65414	18.4486	-1.56	OAS2	4939	74229018	NM_016817.2
ILMN_1808674	1.89e-07	5.01e-09	-6.6831	10.38	-1.56	CPN1	1369	126507088	NM_001308.2
ILMN_1660199	1.97e-12	5.5e-15	-9.9655	23.7852	-1.57	ACAA2	10449	5174428	NM_006111.1
ILMN_2057408	5.23e-06	2.4e-07	-5.7328	6.61648	-1.58	LOC388503	388503	61966736	NM_001013640.1
ILMN_2389506	0.00125	0.000132	-4.04985	0.547027	-1.58	HSD11B1	3290	32455238	NM_181755.1
ILMN_1739428	3.24e-12	9.82e-15	-9.82481	23.2183	-1.59	IFIT2	3433	153082754	NM_001547.4
ILMN_2074748	1.28e-10	7.94e-13	-8.77045	18.9257	-1.59	HAL	3034	4809282	NM_002108.2
ILMN_1709747	9.57e-09	1.46e-10	-7.52985	13.8285	-1.59	ENDOGL1	9941	142381704	NM_005107.2
ILMN_1681949	3.56e-08	7.04e-10	-7.15452	12.2931	-1.59	PDGFRA	5156	61699224	NM_006206.3
ILMN_1735260	0.000456	4.11e-05	-4.38254	1.6612	-1.59	MASP2	10747	21264362	NM_006610.2
ILMN_1697460	1.41e-09	1.49e-11	-8.07322	16.061	-1.6	REEP6	92840	19923918	NM_138393.1
ILMN_1758731	2.46e-08	4.5e-10	-7.26152	12.7299	-1.6	CYP2J2	1573	18491007	NM_000775.2
ILMN_1712632	2.19e-16	1.18e-19	-12.6637	34.2489	-1.61	XDH	7498	91823270	NM_000379.3
ILMN_1767474	1.76e-13	3.1e-16	-10.6687	26.5911	-1.61	HAO2	51179	54234004	NM_016527.2
ILMN_1745607	6.82e-10	6.32e-12	-8.27686	16.8985	-1.61	A2M	2	66932946	NM_000014.4
ILMN_2206746	5.95e-06	2.8e-07	-5.69419	6.46728	-1.61	BGN	633	34304351	NM_001711.3
ILMN_1775170	9.05e-06	4.5e-07	-5.57462	6.00744	-1.61	MT1X	4501	31543213	NM_005952.2
ILMN_1728445	7.9e-05	5.37e-06	-4.9344	3.61277	-1.61	IGFBP1	3484	61744447	NM_000596.2
ILMN_1754055	8.91e-05	6.16e-06	-4.89789	3.4801	-1.61	APOA5	116519	63079708	NM_052968.3
ILMN_1723912	1.53e-08	2.55e-10	-7.39744	13.2859	-1.62	IFI44L	10964	5803026	NM_006820.1
ILMN_1812433	1.89e-05	1.05e-06	-5.35988	5.19082	-1.62	HP	3240	51093872	NM_005143.2
ILMN_2393765	0.00137	0.000147	-4.01859	0.445042	-1.62	IGLL1	3543	23110977	NM_020070.2
ILMN_1780349	1.03e-06	3.64e-08	-6.20025	8.44824	-1.63	TPR	7175	114155141	NM_003292.2
ILMN_1811370	0.00159	0.000175	-3.96907	0.284479	-1.63	HSD11B1	3290	32455237	NM_005525.2
ILMN_2160210	3.23e-05	1.94e-06	-5.20066	4.59368	-1.64	TACSTD1	4072	4505058	NM_002354.1
ILMN_2383349	1.38e-14	1.58e-17	-11.4093	29.4902	-1.65	STEAP3	55240	59853424	NM_018234.2
ILMN_1706523	2.23e-12	6.43e-15	-9.92737	23.6317	-1.65	FCGR2A	2212	50511935	NM_021642.2
ILMN_1699421	3.3e-09	4.14e-11	-7.82988	15.0604	-1.65	ANXA10	11199	48762936	NM_007193.3
ILMN_1749114	5.25e-05	3.37e-06	-5.05676	4.06069	-1.65	OTC	5009	38788444	NM_000531.3
ILMN_1711015	8.39e-05	5.76e-06	-4.91589	3.54545	-1.65	CRYAA	1409	14043059	NM_000394.2
ILMN_1685483	3.93e-05	2.43e-06	-5.14218	4.37629	-1.66	FETUB	26998	58331239	NM_014375.2
ILMN_1681882	3.22e-14	4.16e-17	-11.1675	28.5507	-1.67	CETP	1071	4557442	NM_000078.1
ILMN_1764022	2.61e-11	1.16e-13	-9.23078	20.8082	-1.67	FXYD1	5348	27754764	NM_005031.3
ILMN_1770940	3.07e-10	2.41e-12	-8.50561	17.8387	-1.67	CDH1	999	14589887	NM_004360.2
ILMN_1781149	6.6e-13	1.52e-15	-10.2794	25.0438	-1.68	INMT	11185	66933017	NM_006774.4
ILMN_1700831	4.03e-08	8.15e-10	-7.11969	12.151	-1.68	SLC27A2	11001	23111065	NM_003645.2
ILMN_2070792	1.36e-07	3.43e-09	-6.7744	10.7487	-1.68	ACSM5	54988	38505219	NM_017888.2
ILMN_1683121	2.42e-09	2.83e-11	-7.92059	15.4333	-1.69	CYP2C18	1562	13699815	NM_000772.1
ILMN_1691156	4.55e-08	9.43e-10	-7.08451	12.0077	-1.69	MT1A	4489	71274112	NM_005946.2
ILMN_1779855	3.53e-06	1.51e-07	-5.84916	7.06825	-1.69	HSD17B6	8630	19743807	NM_003725.2
ILMN_1745806	6.12e-11	3.2e-13	-8.98738	19.8141	-1.7	PEMT	10400	22538477	NM_148172.1
ILMN_1669523	5.25e-08	1.13e-09	-7.04141	11.8322	-1.7	FOS	2353	6552332	NM_005252.2
ILMN_1751811	2.39e-16	1.37e-19	-12.625	34.1052	-1.71	PLGLB1	5343	123702142	NM_001032392.2
ILMN_1668910	6.66e-11	3.56e-13	-8.96182	19.7095	-1.71	CIDEB	27141	93102357	NM_014430.2
ILMN_1691341	1.98e-10	1.37e-12	-8.64105	18.3949	-1.71	IL7R	3575	88987627	XM_937367.1
ILMN_1795166	2.57e-21	5.27e-26	-16.7639	48.3287	-1.72	PTHR1	5745	39995096	NM_000316.2
ILMN_1808114	1.62e-15	1.2e-18	-12.0651	32.0032	-1.72	LYVE1	10894	151301201	NM_006691.3
ILMN_1789638	5.53e-12	1.78e-14	-9.68093	22.6369	-1.72	MFSD2	84879	42713695	NM_032793.2
ILMN_1785474	1.53e-08	2.55e-10	-7.39731	13.2854	-1.72	ACOT12	134526	18640735	NM_130767.1
ILMN_1679646	2.3e-07	6.31e-09	-6.62726	10.1549	-1.72	FTCD	10841	46255033	NM_006657.2
ILMN_1772894	2.55e-13	5.01e-16	-10.5507	26.1238	-1.74	TMEM27	57393	141803502	NM_020665.3
ILMN_1800468	2.23e-12	6.46e-15	-9.92643	23.6279	-1.74	KLKB1	3818	78191797	NM_000892.3
ILMN_1815203	4.59e-07	1.42e-08	-6.4297	9.36193	-1.74	HMGCS2	3158	50726975	NM_005518.2
ILMN_2054019	1.79e-09	1.98e-11	-8.00572	15.7834	-1.75	ISG15	9636	4826773	NM_005101.1
ILMN_2166457	3.92e-08	7.89e-10	-7.12718	12.1816	-1.75	HPGD	3248	52851450	NM_000860.3
ILMN_1762464	6.59e-07	2.18e-08	-6.32578	8.94707	-1.75	MBL2	4153	4557738	NM_000242.1
ILMN_1652199	0.00226	0.000262	-3.84926	-0.098801	-1.75	LOC642113	642113	89028797	XM_936253.1
ILMN_1696974	4.77e-08	9.99e-10	-7.07082	11.9519	-1.76	ANG	283	148277045	NM_001097577.1
ILMN_2365176	9.6e-15	1.02e-17	-11.5194	29.9157	-1.77	ALDH8A1	64577	25952149	NM_022568.2
ILMN_1762899	1.01e-09	9.91e-12	-8.1699	16.4586	-1.77	EGR1	1958	31317226	NM_001964.2
ILMN_1731670	7.85e-07	2.65e-08	-6.27793	8.7566	-1.77	LPA	4018	116292749	NM_005577.2
ILMN_1656638	8.93e-05	6.18e-06	-4.89711	3.47728	-1.77	BHMT	635	4502406	NM_001713.1
ILMN_2294978	7.72e-08	1.76e-09	-6.93466	11.3982	-1.78	RNASE4	6038	37577169	NM_194430.1
ILMN_2188264	4.22e-08	8.64e-10	-7.10559	12.0936	-1.79	CYR61	3491	34222286	NM_001554.3
ILMN_2389501	0.000471	4.27e-05	-4.37178	1.62438	-1.79	HSD11B1	3290	32455238	NM_181755.1
ILMN_1768227	4.19e-11	2.07e-13	-9.09158	20.2401	-1.8	DCN	1634	47419926	NM_133503.2
ILMN_1766966	1.31e-07	3.28e-09	-6.78488	10.7911	-1.8	ACSM5	54988	38505219	NM_017888.2
ILMN_1696590	2.25e-10	1.63e-12	-8.59931	18.2236	-1.81	CHST4	10164	5031734	NM_005769.1
ILMN_1731293	3.65e-08	7.29e-10	-7.14639	12.2599	-1.81	C8B	732	72377258	NM_000066.2
ILMN_1740005	9.98e-07	3.5e-08	-6.21014	8.48744	-1.81	SERPINF2	5345	124053441	NM_000934.3
ILMN_1737041	3.85e-10	3.16e-12	-8.44165	17.5759	-1.82	HABP2	3026	20302151	NM_004132.2
ILMN_1671766	3.63e-06	1.56e-07	-5.8409	7.03608	-1.83	F12	2161	145275212	NM_000505.3
ILMN_2198912	5.34e-06	2.46e-07	-5.72681	6.5933	-1.83	TTR	7276	4507724	NM_000371.1
ILMN_2294976	2.32e-08	4.21e-10	-7.27755	12.7955	-1.84	RNASE4	6038	37577169	NM_194430.1
ILMN_1796801	2.58e-08	4.79e-10	-7.24683	12.6699	-1.84	ABCA8	10351	41327761	NM_007168.2
ILMN_1674811	1.69e-09	1.85e-11	-8.02195	15.8501	-1.87	OASL	8638	38016929	NM_198213.1
ILMN_1664565	2.53e-08	4.68e-10	-7.25239	12.6926	-1.87	PROZ	8858	4506120	NM_003891.1
ILMN_1699258	5.19e-14	7.55e-17	-11.0187	27.969	-1.89	ALDH8A1	64577	25952149	NM_022568.2
ILMN_2289593	1.1e-07	2.69e-09	-6.83332	10.9872	-1.89	FXYD2	486	27754767	NM_001680.3
ILMN_2131861	2.11e-13	3.93e-16	-10.6106	26.3614	-1.9	SOCS2	8835	21536304	NM_003877.3
ILMN_1740402	3.98e-14	5.47e-17	-11.0991	28.2834	-1.91	HAO2	51179	54234013	NM_001005783.1
ILMN_2112638	1.05e-08	1.64e-10	-7.50312	13.7189	-1.91	SVEP1	79987	116256360	NM_153366.2
ILMN_1745688	0.00089	8.88e-05	-4.16477	0.926062	-1.91	HPD	3242	38016938	NM_002150.2
ILMN_2188966	5.99e-10	5.41e-12	-8.31365	17.0498	-1.92	IGFALS	3483	4826771	NM_004970.1
ILMN_1714577	2.14e-09	2.45e-11	-7.95505	15.575	-1.92	OGDHL	55753	8922715	NM_018245.1
ILMN_2165993	2.76e-18	5.1e-22	-14.1226	39.5218	-1.93	ITLN1	55600	31542985	NM_017625.2
ILMN_1710606	1.41e-09	1.49e-11	-8.07255	16.0583	-1.93	C8A	731	4557388	NM_000562.1
ILMN_1808713	1.6e-10	1.05e-12	-8.70404	18.6534	-1.94	HSD17B2	3294	4504502	NM_002153.1
ILMN_2347798	4.91e-08	1.03e-09	-7.0625	11.918	-1.94	IFI6	2537	94538329	NM_022872.2
ILMN_1709486	4.56e-12	1.42e-14	-9.73568	22.8584	-1.96	SRPX	8406	142375835	NM_006307.3
ILMN_1790529	1.28e-05	6.74e-07	-5.47226	5.61664	-1.96	LUM	4060	61742794	NM_002345.3
ILMN_2181064	6.7e-10	6.18e-12	-8.28204	16.9198	-1.97	GBA3	57733	17933755	NM_020973.2
ILMN_1709796	1.76e-05	9.68e-07	-5.37967	5.26557	-1.97	AGXT	189	4557288	NM_000030.1
ILMN_1757477	2.05e-05	1.16e-06	-5.33422	5.09412	-1.98	GLYAT	10249	111038142	NM_005838.3
ILMN_1686573	5.84e-05	3.81e-06	-5.02488	3.94349	-1.99	DEFB1	1672	50659096	NM_005218.3
ILMN_1807339	0.000524	4.84e-05	-4.33667	1.50458	-1.99	HRG	3273	13518024	NM_000412.2
ILMN_1812281	9.73e-07	3.39e-08	-6.21737	8.51612	-2	ARG1	383	10947138	NM_000045.2
ILMN_2322131	5.51e-15	5.19e-18	-11.691	30.5761	-2.01	CLEC4M	10332	47607502	NM_214679.1
ILMN_1708107	6.21e-13	1.41e-15	-10.2965	25.1121	-2.05	DPT	1805	32307171	NM_001937.3
ILMN_1810651	7.45e-12	2.63e-14	-9.58718	22.2573	-2.05	F9	2158	10518507	NM_000133.2
ILMN_1789096	2.86e-07	8.09e-09	-6.56692	9.91216	-2.05	OSTalpha	200931	142367397	NM_152672.4
ILMN_2199389	1.56e-17	5.74e-21	-13.4651	37.1812	-2.06	VIPR1	7433	15619005	NM_004624.2
ILMN_1676192	2.46e-06	9.93e-08	-5.95271	7.47271	-2.06	SLC13A5	284111	31343532	NM_177550.2
ILMN_1747716	2.8e-06	1.16e-07	-5.915	7.32518	-2.06	ALDOB	229	40354204	NM_000035.2
ILMN_1815102	1.71e-17	6.91e-21	-13.4155	37.0023	-2.08	LCAT	3931	4557891	NM_000229.1
ILMN_2173611	7.06e-08	1.58e-09	-6.96091	11.5048	-2.08	MT1E	4493	83367074	NM_175617.3
ILMN_1750678	3.63e-19	2.64e-23	-14.9478	42.3754	-2.09	TIMD4	91937	19923904	NM_138379.1
ILMN_1740609	2.16e-13	4.07e-16	-10.6019	26.3268	-2.09	CCL15	6359	34335178	NM_032964.2
ILMN_1688242	1.65e-10	1.09e-12	-8.6951	18.6167	-2.09	C6	729	4559405	NM_000065.1
ILMN_1689111	7.21e-16	4.73e-19	-12.3042	32.9056	-2.1	CXCL12	6387	76563934	NM_000609.4
ILMN_1714446	1.45e-05	7.78e-07	-5.43554	5.47712	-2.13	PLG	5340	4505880	NM_000301.1
ILMN_1707695	1.02e-09	1e-11	-8.16668	16.4454	-2.14	IFIT1	3434	116534936	NM_001548.3
ILMN_1668593	2.33e-06	9.29e-08	-5.96932	7.5378	-2.14	HPX	3263	11321560	NM_000613.1
ILMN_1797391	1.86e-12	5.11e-15	-9.98315	23.8562	-2.15	SLC22A7	10864	90669131	NM_006672.3
ILMN_2124361	1.84e-10	1.23e-12	-8.66525	18.4942	-2.15	LEAP2	116842	98162728	NM_052971.2
ILMN_1701468	3.73e-07	1.1e-08	-6.49244	9.61317	-2.16	HGFAC	3083	32455241	NM_001528.2
ILMN_2124802	1.92e-05	1.07e-06	-5.35462	5.17098	-2.16	MT1H	4496	124244058	NM_005951.2
ILMN_2408764	4.87e-08	1.02e-09	-7.06513	11.9287	-2.17	CYP2A7	1549	15147327	NM_030589.2
ILMN_1717557	4.32e-06	1.91e-07	-5.79053	6.84023	-2.17	LECT2	3950	59806344	NM_002302.2
ILMN_1775814	1.63e-14	1.91e-17	-11.3624	29.3086	-2.18	GHR	2690	58530854	NM_000163.2
ILMN_1692661	2.08e-08	3.65e-10	-7.31131	12.9335	-2.18	AKR1D1	6718	66348134	NM_005989.2
ILMN_1663569	8.84e-07	3.05e-08	-6.24353	8.6199	-2.18	FTCD	10841	46255034	NM_206965.1
ILMN_2365383	4.29e-10	3.63e-12	-8.40884	17.4411	-2.2	ENO3	2027	16554590	NM_001976.2
ILMN_1657435	3.06e-07	8.77e-09	-6.54751	9.83416	-2.2	MT1M	4499	121582464	NM_176870.2
ILMN_1665437	0.000404	3.57e-05	-4.42153	1.79505	-2.2	CYP2E1	1571	75709190	NM_000773.3
ILMN_1653026	6.03e-19	6.18e-23	-14.7079	41.5556	-2.22	PLAC8	51316	7706157	NM_016619.1
ILMN_1690884	1.55e-07	3.97e-09	-6.73928	10.6068	-2.22	APOA1	335	4557320	NM_000039.1
ILMN_1677439	4.18e-14	5.91e-17	-11.0798	28.2082	-2.24	GLS2	27165	20336213	NM_013267.2
ILMN_1678904	3.4e-10	2.72e-12	-8.4772	17.722	-2.25	ENO3	2027	153267426	NM_001976.3
ILMN_1695404	1.15e-11	4.42e-14	-9.46209	21.7496	-2.28	LY6E	4061	4505048	NM_002346.1
ILMN_2094416	9.15e-15	9.45e-18	-11.5395	29.9934	-2.33	PLGLB1	5343	123702142	NM_001032392.2
ILMN_1728799	5.14e-13	1.12e-15	-10.3539	25.341	-2.33	FBP1	2203	16579887	NM_000507.2
ILMN_1705243	3.59e-08	7.15e-10	-7.15073	12.2776	-2.33	SERPINA7	6906	67010034	NM_000354.3
ILMN_1715742	2.42e-09	2.83e-11	-7.92007	15.4312	-2.34	SLC22A1	6580	23510409	NM_153187.1
ILMN_1677505	5.74e-13	1.27e-15	-10.3223	25.215	-2.35	CCL21	6366	22165425	NM_002989.2
ILMN_1683194	3.04e-11	1.41e-13	-9.18312	20.6138	-2.35	DCN	1634	47419925	NM_001920.3
ILMN_1791678	6.2e-07	2.02e-08	-6.34448	9.02162	-2.36	TAT	6898	4507368	NM_000353.1
ILMN_2093343	9.37e-19	1.15e-22	-14.5336	40.9549	-2.37	PLAC8	51316	7706157	NM_016619.1
ILMN_2091632	2.2e-08	3.94e-10	-7.29342	12.8603	-2.39	CYP2A6	1548	20522239	NM_000762.4
ILMN_2136010	1.29e-06	4.72e-08	-6.13638	8.19543	-2.42	ADH4	127	71565151	NM_000670.3
ILMN_1811114	2.25e-10	1.62e-12	-8.59996	18.2262	-2.45	SDS	10993	33469957	NM_006843.2
ILMN_1670652	3.48e-08	6.87e-10	-7.16055	12.3177	-2.45	CYP2C9	1559	13699817	NM_000771.2
ILMN_1718766	1.01e-08	1.55e-10	-7.51588	13.7712	-2.46	MT1F	4494	141803125	NM_005949.2
ILMN_1692983	1.15e-06	4.1e-08	-6.17083	8.3317	-2.47	SULT2A1	6822	29540544	NM_003167.2
ILMN_2239408	1.3e-08	2.12e-10	-7.44157	13.4667	-2.5	RNASE4	6038	37577171	NM_194431.1
ILMN_1794844	3.56e-08	7.04e-10	-7.15471	12.2938	-2.51	THRSP	7069	42764629	NM_003251.2
ILMN_2316955	2.11e-17	9.09e-21	-13.3422	36.7373	-2.52	SERPINA11	256394	122937296	NM_001080451.1
ILMN_2148527	4.01e-07	1.21e-08	-6.46943	9.52097	-2.52	H19	283120	57862814	NR_002196.1
ILMN_1669802	6.26e-06	2.97e-07	-5.67907	6.40894	-2.52	CYP8B1	1582	13929428	NM_004391.1
ILMN_1677497	1.04e-18	1.5e-22	-14.4605	40.7017	-2.53	STAB2	55576	61743979	NM_017564.9
ILMN_1731948	1.26e-08	2.03e-10	-7.4517	13.5082	-2.53	PCK1	5105	32483400	NM_002591.2
ILMN_1715401	1.66e-07	4.3e-09	-6.71997	10.5288	-2.54	MT1G	4495	10835229	NM_005950.1
ILMN_2098013	8.07e-16	5.46e-19	-12.2671	32.7663	-2.55	CETP	1071	4557442	NM_000078.1
ILMN_1766914	6.26e-12	2.09e-14	-9.64241	22.481	-2.56	MFAP4	4239	23111004	NM_002404.1
ILMN_1716859	6.36e-12	2.16e-14	-9.63489	22.4506	-2.56	TDO2	6999	5032164	NM_005651.1
ILMN_1751607	1.36e-11	5.61e-14	-9.40476	21.5166	-2.56	FOSB	2354	5803016	NM_006732.1
ILMN_1797912	3.92e-06	1.7e-07	-5.81913	6.95137	-2.56	ADH4	127	71565151	NM_000670.3
ILMN_1721495	1.3e-13	2.18e-16	-10.756	26.9362	-2.58	ADAMTSL2	9719	41281449	NM_014694.2
ILMN_1746220	2.93e-14	3.72e-17	-11.1951	28.6582	-2.6	DBH	1621	116534899	NM_000787.3
ILMN_1803825	1.09e-17	3.36e-21	-13.6094	37.7002	-2.61	CXCL12	6387	76563934	NM_000609.4
ILMN_1668055	9.3e-10	8.92e-12	-8.19486	16.5613	-2.62	SAA4	6291	10835094	NM_006512.1
ILMN_2353117	2.06e-10	1.45e-12	-8.6267	18.336	-2.63	SLC22A7	10864	90669190	NM_153320.2
ILMN_1706579	5.64e-14	8.56e-17	-10.9875	27.8467	-2.65	SHBG	6462	7382459	NM_001040.2
ILMN_1683607	1.4e-07	3.55e-09	-6.76604	10.7149	-2.69	CYP1A2	1544	73915099	NM_000761.3
ILMN_1803300	4.85e-18	1.19e-21	-13.8901	38.7012	-2.7	C14orf68	283600	46397376	NM_207117.2
ILMN_1803402	1.97e-12	5.45e-15	-9.96783	23.7946	-2.74	PEMT	10400	22538481	NM_007169.2
ILMN_1810000	1.01e-10	5.96e-13	-8.83912	19.2071	-2.74	RDH16	8608	150247225	NM_003708.3
ILMN_1777797	2.19e-12	6.19e-15	-9.93677	23.6696	-2.76	AFM	173	27754774	NM_001133.2
ILMN_1776112	5.44e-09	7.61e-11	-7.68534	14.4666	-2.76	SLC10A1	6554	142374844	NM_003049.2
ILMN_1769129	2.87e-16	1.77e-19	-12.5595	33.8613	-2.77	CCL19	6363	22165424	NM_006274.2
ILMN_1793504	1.71e-17	7.01e-21	-13.4117	36.9886	-2.82	FCN2	2220	61744446	NM_015837.2
ILMN_1791447	2.46e-15	2.02e-18	-11.9314	31.495	-2.89	CXCL12	6387	76563931	NM_199168.2
ILMN_2349771	4.85e-18	1.18e-21	-13.8922	38.7084	-2.93	FCN3	8547	27754777	NM_173452.1
ILMN_1769155	4.18e-10	3.5e-12	-8.417	17.4746	-2.93	CYP2C8	1558	98991772	NM_000770.3
ILMN_1809311	7.6e-14	1.18e-16	-10.9068	27.5298	-2.95	APOF	319	50659075	NM_001638.2
ILMN_1731503	1.05e-16	5.15e-20	-12.8821	35.0568	-2.96	MARCO	8685	56237031	NM_006770.3
ILMN_1675597	5.1e-10	4.48e-12	-8.35883	17.2355	-2.96	SLC22A1	6580	23510408	NM_003057.2
ILMN_1761312	1.71e-18	2.81e-22	-14.287	40.0977	-3.04	CRHBP	1393	47080098	NM_001882.3
ILMN_2049184	1.56e-17	5.47e-21	-13.4783	37.229	-3.07	DNASE1L3	1776	58331226	NM_004944.2
ILMN_1685043	4.78e-12	1.52e-14	-9.71929	22.7921	-3.08	CYP3A7	1551	13386504	NM_000765.2
ILMN_2193817	1.56e-17	5.21e-21	-13.4911	37.2751	-3.1	CLEC4G	339390	38348295	NM_198492.1
ILMN_1791095	1.73e-14	2.05e-17	-11.3443	29.2383	-3.23	SERPINA11	256394	122937296	NM_001080451.1
ILMN_1735816	2.24e-10	1.61e-12	-8.60256	18.2369	-3.24	CYP4A11	1579	13435387	NM_000778.2
ILMN_2347145	2.63e-10	1.99e-12	-8.55104	18.0253	-3.24	DCN	1634	47419923	NM_133505.2
ILMN_1683844	1.45e-13	2.46e-16	-10.7259	26.8171	-3.31	HSD17B13	345275	31342377	NM_178135.2
ILMN_1745103	3.63e-19	2.97e-23	-14.9137	42.2594	-3.55	CLEC1B	51266	153252028	NM_016509.3
ILMN_1659072	2.19e-16	1.21e-19	-12.6573	34.2252	-3.57	SPP2	6694	54262133	NM_006944.2
ILMN_1725311	8.98e-14	1.44e-16	-10.859	27.3422	-3.59	GCGR	2642	142350078	NM_000160.2
ILMN_1729188	4.56e-12	1.43e-14	-9.73394	22.8513	-3.93	HAMP	57817	50541944	NM_021175.2
ILMN_1780060	3.28e-18	6.72e-22	-14.0467	39.2546	-4.51	FCN3	8547	27754775	NM_003665.2

## Sheet: GSE114564
Entrez Gene ID	Adjusted p-value	p-value	log2 fold change	t-statistic	log2 fold change	Base Mean	Gene symbol	Description	Ensembl Gene ID
4102	9.43e-50	4.2e-54	1.6283	15.4877	25.2189	101.71	MAGEA3	MAGE family member A3	ENSG00000221867
389421	1.8e-35	3.2e-39	1.888	13.1022	24.7372	66.64	LIN28B	lin-28 homolog B	ENSG00000187772
51438	1.65e-42	1.47e-46	1.7096	14.3278	24.4953	56.02	MAGEC2	MAGE family member C2	ENSG00000046774
139420	7.33e-36	9.8e-40	1.7957	13.1917	23.6887	54.57	PPP4R3C	protein phosphatase 4 regulatory subunit 3C	ENSG00000224960
400655	7.34e-32	2.29e-35	1.8663	12.4106	23.1623	21.44	LINC02864	long intergenic non-protein coding RNA 2864	ENSG00000263711
112268449	9.02e-33	2.01e-36	1.837	12.6039	23.1539	20.85	LOC112268449	uncharacterized LOC112268449
9947	9.22e-33	2.46e-36	1.837	12.5878	23.124	36.17	MAGEC1	MAGE family member C1	ENSG00000155495
101927439	2.29e-22	8.17e-26	1.9529	10.5052	20.5155	22.6	LOC101927439	uncharacterized LOC101927439
138009	9.89e-10	5.46e-12	1.7282	6.89298	11.9127	233.09	DCAF4L2	DDB1 and CUL4 associated factor 4 like 2	ENSG00000176566
4105	7.48e-08	1.11e-09	1.7459	6.09282	10.6375	98.46	MAGEA6	MAGE family member A6	ENSG00000197172
103724390	7.19e-07	1.93e-08	1.8709	5.61784	10.5103	89.6	LINC01287	long intergenic non-protein coding RNA 1287	ENSG00000234722
102723847	3.27e-08	3.98e-10	1.5528	6.25495	9.71239	51.34	LOC102723847	uncharacterized LOC102723847
107986840	9.92e-10	5.54e-12	1.3225	6.89096	9.11314	102.85	LOC107986840	uncharacterized LOC107986840
105375475	1.13e-09	6.5e-12	1.316	6.86825	9.03887	119.32	LINC02476	long intergenic non-protein coding RNA 2476	ENSG00000225546
4100	2.28e-08	2.54e-10	1.4249	6.32475	9.01231	117.13	MAGEA1	MAGE family member A1	ENSG00000198681
441234	1.05e-06	3.1e-08	1.6204	5.53594	8.97025	37.41	ZNF716	zinc finger protein 716	ENSG00000182111
105377261	1.78e-16	1.42e-19	0.9439	9.05041	8.54303	69.3	LOC105377261	uncharacterized LOC105377261
440905	1.1e-06	3.3e-08	1.5296	5.52467	8.45034	62.53	FAR2P1	fatty acyl-CoA reductase 2 pseudogene 1	ENSG00000286058
6756	6.04e-06	2.72e-07	1.6194	5.14185	8.32665	59.77	SSX1	SSX family member 1	ENSG00000126752
105379110	3.71e-09	2.58e-11	1.2357	6.669	8.24078	37.65	LOC105379110	uncharacterized LOC105379110
102724542	3.67e-12	6.55e-15	1.0569	7.79295	8.23624	84.08	LOC102724542	uncharacterized LOC102724542
112268071	3.25e-06	1.28e-07	1.5585	5.28165	8.23121	61.27	LOC112268071	uncharacterized LOC112268071
26080	0.000126	1.25e-05	1.8705	4.36899	8.17226	17.29	FAM230C	family with sequence similarity 230 member C	ENSG00000279516
85416	2.53e-12	4.09e-15	1.0178	7.85221	7.99228	38.71	ZIC5	Zic family member 5	ENSG00000139800
100507377	8.59e-07	2.44e-08	1.4054	5.57742	7.83878	42.53	LINC02882	long intergenic non-protein coding RNA 2882	ENSG00000251138
103352670	2.16e-06	7.78e-08	1.4588	5.37219	7.83668	51.87	LINC01419	long intergenic non-protein coding RNA 1419	ENSG00000253898
84700	4.02e-10	1.52e-12	1.1022	7.07259	7.79554	269.77	MYO18B	myosin XVIIIB	ENSG00000133454
157855	5.94e-05	4.77e-06	1.6939	4.57479	7.74941	78.89	KCNU1	potassium calcium-activated channel subfamily U member 1	ENSG00000215262
728378	1.79e-06	6.18e-08	1.4314	5.41341	7.74856	69.86	POTEF	POTE ankyrin domain family member F	ENSG00000196604
284930	2.25e-07	4.32e-09	1.3172	5.87161	7.73416	32.38	EPIC1	epigenetically induced MYC interacting lncRNA 1	ENSG00000224271
23532	0.000104	9.75e-06	1.7432	4.42263	7.70937	38.42	PRAME	PRAME nuclear receptor transcriptional regulator	ENSG00000185686
5967	9.55e-05	8.8e-06	1.7299	4.44461	7.68867	82.54	REG1A	regenerating family member 1 alpha	ENSG00000115386
5225	5.73e-06	2.54e-07	1.4899	5.15442	7.6794	77.06	PGC	progastricsin	ENSG00000096088
105379109	3.64e-08	4.49e-10	1.2303	6.23602	7.67219	25.39	LOC105379109	uncharacterized LOC105379109	ENSG00000251574
347442	1.72e-05	9.97e-07	1.5641	4.89216	7.65159	25.02	DCAF8L2	DDB1 and CUL4 associated factor 8 like 2	ENSG00000189186
105370419	2.19e-06	7.9e-08	1.4237	5.36929	7.64444	45.42	LOC105370419	uncharacterized LOC105370419
105369468	1.11e-06	3.32e-08	1.3752	5.5237	7.596	24.08	LOC105369468	uncharacterized LOC105369468
105377256	1.18e-07	1.91e-09	1.2584	6.00534	7.55691	23.44	LINC02835	long intergenic non-protein coding RNA 2835	ENSG00000285711
105374655	0.000254	3.03e-05	1.7925	4.17115	7.47659	22.16	LOC105374655	uncharacterized LOC105374655
105375161	1.47e-06	4.72e-08	1.3657	5.46146	7.45864	58.73	LOC105375161	uncharacterized LOC105375161
101927797	7.11e-05	6.01e-06	1.6431	4.52598	7.43674	21.56	MIR548XHG	MIR548X host gene	ENSG00000224141
104644205	1.19e-05	6.35e-07	1.4859	4.98031	7.40004	47.24	ENPP7P13	ectonucleotide pyrophosphatase/phosphodiesterase 7 pseudogene 13
338005	0.000283	3.48e-05	1.7823	4.13955	7.37781	20.7	LINC00221	long intergenic non-protein coding RNA 221	ENSG00000270816
101927459	6.14e-05	4.97e-06	1.6143	4.56587	7.37065	20.61	LINC01608	long intergenic non-protein coding RNA 1608	ENSG00000253877
105376981	1.78e-05	1.04e-06	1.5017	4.88454	7.33519	24.57	LOC105376981	uncharacterized LOC105376981
105374974	1.74e-08	1.84e-10	1.1495	6.37419	7.32708	19.98	LOC105374974	uncharacterized LOC105374974
105376235	3.6e-07	7.91e-09	1.2698	5.77046	7.32706	24.42	LOC105376235	uncharacterized LOC105376235
105374673	6.04e-06	2.73e-07	1.4219	5.14144	7.31055	19.76	LOC105374673	uncharacterized LOC105374673
112267868	7.98e-06	3.82e-07	1.4386	5.07765	7.30477	19.69	LOC112267868	uncharacterized LOC112267868
7546	2e-13	2.5e-16	0.8883	8.19549	7.27988	28.87	ZIC2	Zic family member 2	ENSG00000043355
105370421	1.53e-06	4.98e-08	1.3208	5.45214	7.2014	40.39	LOC105370421	uncharacterized LOC105370421
144766	8.66e-08	1.33e-09	1.1755	6.06418	7.12823	58.46	LINC00355	long intergenic non-protein coding RNA 355	ENSG00000227674
105374699	0.000444	6.09e-05	1.7685	4.00918	7.09007	16.96	LOC105374699	uncharacterized LOC105374699
105379111	6.78e-09	5.98e-11	1.0806	6.54419	7.0717	30.55	LOC105379111
101928775	7.28e-07	1.96e-08	1.2572	5.61511	7.05916	16.59	LOC101928775	uncharacterized LOC101928775
101929645	0.000136	1.37e-05	1.623	4.3479	7.05685	46.38	LOC101929645	uncharacterized LOC101929645
105370420	0.000253	3.01e-05	1.6911	4.17247	7.05591	16.56	LOC105370420	uncharacterized LOC105370420
105377007	2.74e-06	1.04e-07	1.3144	5.31939	6.99173	19.36	LINC01980	long intergenic non-protein coding RNA 1980	ENSG00000225548
101927081	1.85e-06	6.43e-08	1.2859	5.40636	6.95189	34.1	MIR4307HG	MIR4307 host gene	ENSG00000257612
1280	1.7e-06	5.75e-08	1.2806	5.42635	6.94892	283.49	COL2A1	collagen type II alpha 1 chain	ENSG00000139219
107986410	0.000255	3.05e-05	1.656	4.16992	6.9052	42.44	LOC107986410
101929660	0.000152	1.58e-05	1.5925	4.31772	6.8761	26.69	LINC02109	long intergenic non-protein coding RNA 2109
105373663	4.79e-08	6.42e-10	1.1098	6.1797	6.85838	21.58	LOC105373663	uncharacterized LOC105373663
5651	0.000182	1.96e-05	1.6032	4.26925	6.84459	14.29	TMPRSS15	transmembrane serine protease 15	ENSG00000154646
105371609	1.85e-05	1.09e-06	1.4018	4.87438	6.83299	14.19	LINC01681	long intergenic non-protein coding RNA 1681	ENSG00000233985
3352	8.15e-06	3.93e-07	1.3457	5.07215	6.82563	31.59	HTR1D	5-hydroxytryptamine receptor 1D	ENSG00000179546
105369618	0.000364	4.73e-05	1.6678	4.06854	6.78532	13.73	LOC105369618	uncharacterized LOC105369618
653067	0.000165	1.73e-05	1.5789	4.29664	6.78389	49.5	XAGE1B	X antigen family member 1B	ENSG00000204382
653220	0.000167	1.76e-05	1.578	4.29341	6.77514	49.2	XAGE1A	X antigen family member 1A	ENSG00000204379
286499	4.53e-07	1.05e-08	1.1661	5.72233	6.67268	95.75	FAM133A	family with sequence similarity 133 member A	ENSG00000179083
105374676	4.15e-07	9.42e-09	1.1525	5.74083	6.61603	27.16	LINC02241	long intergenic non-protein coding RNA 2241	ENSG00000251629
105372963	0.000374	4.89e-05	1.6242	4.06086	6.59567	12.04	MYO18B-AS1	MYO18B antisense RNA 1
284688	3.26e-05	2.25e-06	1.3932	4.72993	6.5895	11.98	LINC01142	long intergenic non-protein coding RNA 1142	ENSG00000224286
100505967	9.13e-08	1.41e-09	1.0875	6.0542	6.58369	84.63	LINC00645	long intergenic non-protein coding RNA 645	ENSG00000258548
100508631	2.11e-05	1.3e-06	1.3602	4.83958	6.58302	11.94	LINC02616	long intergenic non-protein coding RNA 2616	ENSG00000261761
105369840	3.38e-05	2.36e-06	1.3922	4.71988	6.57093	11.83	LINC02445	long intergenic non-protein coding RNA 2445
105370307	3.44e-05	2.41e-06	1.3929	4.71561	6.56853	11.82	LOC105370307	uncharacterized LOC105370307
9366	4.79e-06	2.03e-07	1.255	5.19621	6.52134	11.44	RAB9BP1	RAB9B, member RAS oncogene family pseudogene 1	ENSG00000232159
107986066	0.000168	1.77e-05	1.5102	4.29227	6.48238	11.13	LOC107986066	uncharacterized LOC107986066
105369617	2.39e-05	1.53e-06	1.3482	4.80677	6.48059	13.59	LOC105369617	uncharacterized LOC105369617
170712	0.000151	1.56e-05	1.4981	4.32008	6.47208	48.71	COX7B2	cytochrome c oxidase subunit 7B2	ENSG00000170516
105376232	1.83e-05	1.08e-06	1.3265	4.87713	6.46944	11.03	LOC105376232	uncharacterized LOC105376232
103689913	0.00014	1.42e-05	1.4897	4.34005	6.46517	11	LINC00383	long intergenic non-protein coding RNA 383	ENSG00000235221
101929694	1.72e-05	9.93e-07	1.3187	4.89295	6.45243	16.28	LINC02042	long intergenic non-protein coding RNA 2042	ENSG00000240893
101805492	1.85e-07	3.34e-09	1.0902	5.91398	6.44761	74.57	CASC9	cancer susceptibility 9	ENSG00000249395
27283	5.43e-06	2.38e-07	1.245	5.16701	6.43271	40.18	TINAG	tubulointerstitial nephritis antigen	ENSG00000137251
105373662	5.41e-08	7.54e-10	1.0401	6.15439	6.40095	23.53	LINC01966	long intergenic non-protein coding RNA 1966
445582	5.22e-07	1.28e-08	1.1169	5.68934	6.35453	47.02	POTEE	POTE ankyrin domain family member E	ENSG00000188219
441058	7.72e-05	6.67e-06	1.4088	4.50388	6.34507	12.36	LINC01667	long intergenic non-protein coding RNA 1667
729862	0.0016	0.000297	1.7459	3.61761	6.31583	9.91	LSP1P3	LSP1 pseudogene 3
105376978	0.000193	2.12e-05	1.4803	4.25157	6.29366	11.95	LOC105376978	uncharacterized LOC105376978
390081	0.00264	0.000562	1.8231	3.44944	6.28871	9.73	OR52E4	olfactory receptor family 52 subfamily E member 4	ENSG00000180974
101927948	8.11e-05	7.14e-06	1.3904	4.48959	6.24227	9.42	LOC101927948	uncharacterized LOC101927948	ENSG00000229494
105377021	2.1e-06	7.48e-08	1.1534	5.37915	6.20409	9.18	LOC105377021
2555	0.000191	2.09e-05	1.4569	4.25549	6.19983	40.54	GABRA2	gamma-aminobutyric acid type A receptor subunit alpha2	ENSG00000151834
105372130	0.00262	0.000555	1.7946	3.45255	6.19585	23.45	LOC105372130	uncharacterized LOC105372130
7503	8.81e-06	4.37e-07	1.2219	5.05202	6.17295	270.05	XIST	X inactive specific transcript	ENSG00000229807
390082	0.00178	0.000342	1.7231	3.5809	6.17026	10.97	OR52E5	olfactory receptor family 52 subfamily E member 5	ENSG00000277932
105379061	0.000522	7.46e-05	1.5498	3.96114	6.13887	23.25	LOC105379061	uncharacterized LOC105379061
133482	5.14e-05	3.99e-06	1.3265	4.61211	6.11809	8.63	SLCO6A1	solute carrier organic anion transporter family member 6A1	ENSG00000205359
54143	3.37e-05	2.35e-06	1.2885	4.72074	6.08257	12.6	LINC00308	long intergenic non-protein coding RNA 308	ENSG00000184856
107985879	9.19e-05	8.38e-06	1.3647	4.45516	6.07997	10.29	LINC01833	long intergenic non-protein coding RNA 1833	ENSG00000259439
54959	0.000167	1.76e-05	1.4119	4.29305	6.0612	69.7	ODAM	odontogenic, ameloblast associated	ENSG00000109205
101929244	3.3e-05	2.29e-06	1.2784	4.72599	6.04152	10.02	CASC20	cancer susceptibility 20	ENSG00000229876
110806308	4.08e-09	3.07e-11	0.9093	6.64318	6.04061	29.39	GPC3-AS1	GPC3 antisense RNA 1	ENSG00000286096
54474	1.63e-05	9.26e-07	1.2304	4.90675	6.03741	26.41	KRT20	keratin 20	ENSG00000171431
102725045	1.03e-05	5.35e-07	1.2012	5.01345	6.02207	9.89	NOVA1-DT	NOVA1 divergent transcript	ENSG00000257842
6495	3.44e-06	1.37e-07	1.1409	5.26911	6.01177	9.81	SIX1	SIX homeobox 1	ENSG00000126778
107986264	1.99e-05	1.19e-06	1.2348	4.85665	5.99718	7.95	LINC02438	long intergenic non-protein coding RNA 2438
100996624	1.64e-05	9.39e-07	1.2215	4.90402	5.99032	14.45	LINC01981	long intergenic non-protein coding RNA 1981	ENSG00000229243
105374986	0.000447	6.17e-05	1.4914	4.00627	5.97499	9.58	LOC105374986	uncharacterized LOC105374986
8091	1.42e-05	7.89e-07	1.2099	4.93811	5.97452	55.51	HMGA2	high mobility group AT-hook 2	ENSG00000149948
101927967	0.000117	1.13e-05	1.3563	4.39037	5.9547	7.72	LOC101927967	uncharacterized LOC101927967
100506465	5.78e-05	4.61e-06	1.2989	4.58193	5.95149	17.14	LINC01234	long intergenic non-protein coding RNA 1234	ENSG00000249550
107985648	1.4e-05	7.72e-07	1.201	4.94233	5.93583	7.62	LOC107985648	uncharacterized LOC107985648
105374511	8.26e-06	4.02e-07	1.1699	5.0682	5.92954	7.58	LOC105374511	uncharacterized LOC105374511
107984193	0.00123	0.000216	1.6002	3.6999	5.92054	7.53	LOC107984193	uncharacterized LOC107984193
107986439	6.7e-06	3.09e-07	1.1557	5.11783	5.91489	7.5	LOC107986439
107986449	1.44e-07	2.46e-09	0.9895	5.96418	5.90131	7.44	LOC107986449	uncharacterized LOC107986449
131405	9.55e-08	1.49e-09	0.9735	6.04545	5.88513	239.74	TRIM71	tripartite motif containing 71	ENSG00000206557
1469	0.00319	0.000709	1.7307	3.38607	5.86043	19.08	CST1	cystatin SN	ENSG00000170373
105379062	0.000246	2.92e-05	1.3989	4.17937	5.84658	7.16	LOC105379062	uncharacterized LOC105379062
105377379	6.19e-05	5.04e-06	1.281	4.56315	5.84528	7.16	LOC105377379	uncharacterized LOC105377379
107984117	4.91e-06	2.1e-07	1.1258	5.19	5.843	31.75	LINC02058	long intergenic non-protein coding RNA 2058
64478	1.25e-06	3.84e-08	1.0608	5.49801	5.83213	86	CSMD1	CUB and Sushi multiple domains 1	ENSG00000183117
105377175	0.00321	0.000714	1.7217	3.3843	5.82679	10.57	LINC02050	long intergenic non-protein coding RNA 2050	ENSG00000242781
105375577	0.0081	0.00224	1.9022	3.05687	5.81491	12.81	LOC105375577	uncharacterized LOC105375577
105377380	7.84e-05	6.82e-06	1.2902	4.49935	5.80518	6.96	LOC105377380	uncharacterized LOC105377380
102724917	8.6e-05	7.69e-06	1.2934	4.47376	5.78654	21.15	LINC02327	long intergenic non-protein coding RNA 2327	ENSG00000258038
105374828	5.27e-06	2.3e-07	1.1153	5.17357	5.77004	6.79	LOC105374828	uncharacterized LOC105374828
154860	5.27e-06	2.3e-07	1.1128	5.17311	5.75639	10.08	FEZF1-AS1	FEZF1 antisense RNA 1	ENSG00000230316
105376944	0.000239	2.82e-05	1.3718	4.18741	5.74423	8.17	LOC105376944	uncharacterized LOC105376944
10814	4.15e-07	9.4e-09	0.9979	5.74114	5.72934	126.14	CPLX2	complexin 2	ENSG00000145920
7179	5.82e-05	4.64e-06	1.2507	4.58023	5.72834	21.94	TPTE	transmembrane phosphatase with tensin homology	ENSG00000274391
102724890	9.81e-05	9.11e-06	1.2886	4.43736	5.71818	6.54	LINC02293	long intergenic non-protein coding RNA 2293	ENSG00000257185
105373150	2.84e-08	3.42e-10	0.9059	6.27841	5.68775	42.61	LOC105373150	uncharacterized LOC105373150
204962	2.66e-12	4.62e-15	0.7256	7.83687	5.68637	220.41	SLC44A5	solute carrier family 44 member 5	ENSG00000137968
285708	0.00153	0.000282	1.5591	3.63138	5.66163	6.29	LINC00491	long intergenic non-protein coding RNA 491	ENSG00000250682
105379365	0.00485	0.00119	1.7466	3.24031	5.65961	6.29	LOC105379365	uncharacterized LOC105379365
117154	2.72e-06	1.02e-07	1.0608	5.32259	5.64611	11.4	DACH2	dachshund family transcription factor 2	ENSG00000126733
653269	2.44e-05	1.57e-06	1.1744	4.80174	5.63902	21.74	POTEI	POTE ankyrin domain family member I	ENSG00000196834
105372072	2.78e-05	1.84e-06	1.1794	4.7698	5.62573	11.24	LOC105372072
101927273	0.000135	1.35e-05	1.2866	4.35184	5.59905	9.03	LINC01416	long intergenic non-protein coding RNA 1416	ENSG00000260930
6530	0.00155	0.000288	1.5336	3.62612	5.56092	70.76	SLC6A2	solute carrier family 6 member 2	ENSG00000103546
105370063	3.06e-05	2.09e-06	1.1706	4.745	5.55446	8.75	LOC105370063	uncharacterized LOC105370063
442247	0.000358	4.65e-05	1.3624	4.07273	5.54878	13.13	RFPL4B	ret finger protein like 4B	ENSG00000251258
105369469	0.0016	0.000298	1.5321	3.61678	5.54118	10.61	LOC105369469	uncharacterized LOC105369469
285987	0.0181	0.006	2.0095	2.74763	5.52142	6.99	DLX6-AS1	DLX6 antisense RNA 1
401022	1.32e-09	7.85e-12	0.8049	6.84119	5.50668	92.66	HAGLR	HOXD antisense growth-associated long non-coding RNA	ENSG00000224189
404744	3.31e-08	4.04e-10	0.8783	6.2523	5.49139	48.86	NPSR1-AS1	NPSR1 antisense RNA 1	ENSG00000197085
728755	1.86e-05	1.1e-06	1.1256	4.87288	5.48493	14.58	MIR3171HG	MIR3171 host gene	ENSG00000258932
105369841	0.000281	3.46e-05	1.3241	4.14119	5.4835	5.57	LINC02394	long intergenic non-protein coding RNA 2394
107986235	0.000178	1.9e-05	1.2796	4.27645	5.47221	10.11	LOC107986235	uncharacterized LOC107986235
1834	7.19e-07	1.93e-08	0.9495	5.61831	5.33459	23.39	DSPP	dentin sialophosphoprotein	ENSG00000152591
105374657	0.000616	9.13e-05	1.3611	3.91251	5.32544	21.97	LOC105374657	uncharacterized LOC105374657
107986268	0.00345	0.000784	1.5831	3.35839	5.31661	4.96	LOC107986268	uncharacterized LOC107986268
30848	0.0221	0.00769	1.9932	2.66529	5.3124	7.41	CTAG2	cancer/testis antigen 2	ENSG00000126890
28366	0.00601	0.00155	1.6747	3.16461	5.29992	4.9	IGHVII-44-2	immunoglobulin heavy variable (II)-44-2 (pseudogene)	ENSG00000253895
105372210	5.08e-06	2.2e-07	1.0185	5.182	5.27769	19.77	LOC105372210	uncharacterized LOC105372210
5068	0.000815	0.000129	1.3754	3.82785	5.26467	66.52	REG3A	regenerating family member 3 alpha	ENSG00000172016
105377586	9.55e-08	1.5e-09	0.8695	6.04483	5.25569	40.75	LINC02365	long intergenic non-protein coding RNA 2365	ENSG00000254233
10642	5.54e-07	1.37e-08	0.9239	5.67691	5.24489	366.53	IGF2BP1	insulin like growth factor 2 mRNA binding protein 1	ENSG00000159217
125931	2.64e-09	1.74e-11	0.7796	6.72631	5.24405	39.39	CEACAM20	CEA cell adhesion molecule 20	ENSG00000273777
9699	4.41e-06	1.84e-07	1.0052	5.21519	5.24249	34.64	RIMS2	regulating synaptic membrane exocytosis 2	ENSG00000176406
85445	0.000113	1.08e-05	1.1901	4.40015	5.23652	98.51	CNTNAP4	contactin associated protein family member 4	ENSG00000152910
107985961	9.97e-06	5.11e-07	1.0417	5.02221	5.23162	8.56	LOC107985961
1755	0.000111	1.05e-05	1.1866	4.40591	5.22786	51.22	DMBT1	deleted in malignant brain tumors 1	ENSG00000187908
105373220	0.000221	2.53e-05	1.2344	4.21191	5.19907	8.39	LOC105373220	uncharacterized LOC105373220
107986041	0.000877	0.000142	1.3618	3.80468	5.18132	5.53	LINC01967	long intergenic non-protein coding RNA 1967
102723780	6.04e-06	2.72e-07	1.0045	5.14162	5.16456	23.08	FRG1FP	FSHD region gene 1 family member F, pseudogene
221833	0.00309	0.000681	1.5135	3.39726	5.14176	6.58	SP8	Sp8 transcription factor	ENSG00000164651
4224	1.55e-06	5.1e-08	0.9432	5.44796	5.13855	101.45	MEP1A	meprin A subunit alpha	ENSG00000112818
105378030	6.4e-06	2.93e-07	1.0016	5.12796	5.13613	21.94	LOC105378030	uncharacterized LOC105378030
23089	2.94e-07	6.03e-09	0.8681	5.81595	5.04896	6114.19	PEG10	paternally expressed 10	ENSG00000242265
7015	1.84e-06	6.39e-08	0.9334	5.40743	5.04731	45.11	TERT	telomerase reverse transcriptase	ENSG00000164362
404663	0.00143	0.00026	1.3722	3.65253	5.01186	7.35	LINC01194	long intergenic non-protein coding RNA 1194
105377880	0.000219	2.5e-05	1.1823	4.21479	4.98298	12.1	LINC01611	long intergenic non-protein coding RNA 1611	ENSG00000231776
107985427	0.000178	1.9e-05	1.1639	4.27678	4.97786	7.2	LOC107985427	uncharacterized LOC107985427
107984685	0.00155	0.000287	1.3706	3.62668	4.97082	11.61	LOC107984685	uncharacterized LOC107984685	ENSG00000258028
1758	5.74e-07	1.44e-08	0.8754	5.66798	4.96198	30.46	DMP1	dentin matrix acidic phosphoprotein 1	ENSG00000152592
100129138	0.000158	1.65e-05	1.1445	4.30819	4.93057	11.25	LOC100129138	THAP domain containing 3 pseudogene	ENSG00000215869
107986621	6.9e-05	5.79e-06	1.0844	4.53402	4.91648	4.6	LOC107986621	uncharacterized LOC107986621
105378763	4.22e-05	3.1e-06	1.0508	4.66419	4.90125	30.3	LINC01748	long intergenic non-protein coding RNA 1748	ENSG00000226476
102724908	2.29e-05	1.44e-06	1.0131	4.8188	4.88214	100.48	LOC102724908	uncharacterized LOC102724908	ENSG00000266976
2786	8.21e-05	7.26e-06	1.0875	4.48577	4.87845	62.89	GNG4	G protein subunit gamma 4	ENSG00000168243
3231	0.000454	6.28e-05	1.2188	4.00211	4.87794	8.12	HOXD1	homeobox D1	ENSG00000128645
100316868	1.77e-06	6.09e-08	0.8998	5.41623	4.87369	26.15	HOTTIP	HOXA distal transcript antisense RNA
2893	6.46e-06	2.96e-07	0.9495	5.12608	4.86696	39.83	GRIA4	glutamate ionotropic receptor AMPA type subunit 4	ENSG00000152578
105376358	0.000312	3.93e-05	1.1797	4.11135	4.85014	15.49	LOC105376358	uncharacterized LOC105376358
3206	8.22e-07	2.31e-08	0.8668	5.58726	4.84286	23.92	HOXA10	homeobox A10	ENSG00000253293
105376233	0.000127	1.26e-05	1.1076	4.36723	4.83719	5.34	LOC105376233	uncharacterized LOC105376233
26609	0.000722	0.000111	1.2493	3.86501	4.82854	4.33	VCX	variable charge X-linked	ENSG00000182583
387129	0.000492	6.94e-05	1.2136	3.97822	4.82795	5.29	NPSR1	neuropeptide S receptor 1	ENSG00000187258
114004396	1.66e-07	2.91e-09	0.8132	5.93659	4.82782	20.63	LNCRNA-ATB	lncRNA activated by TGF-beta
105376236	0.000132	1.32e-05	1.1056	4.35698	4.81726	7.82	LOC105376236	uncharacterized LOC105376236
107984192	4.84e-05	3.68e-06	1.0363	4.62864	4.79678	55.17	LOC107984192	uncharacterized LOC107984192
100128098	2.56e-08	2.97e-10	0.7609	6.30047	4.79431	40.97	ST8SIA6-AS1	ST8SIA6 antisense RNA 1	ENSG00000204832
105379772	1e-06	2.94e-08	0.8618	5.54522	4.7788	90.37	LOC105379772	uncharacterized LOC105379772
284561	3.04e-06	1.18e-07	0.8999	5.29701	4.76665	24.22	LINC02806	long intergenic non-protein coding RNA 2806
85319	1.29e-07	2.14e-09	0.789	5.9869	4.72394	51.66	BAGE2	BAGE family member 2, pseudogene
22943	2e-05	1.21e-06	0.9702	4.85379	4.70925	55.8	DKK1	dickkopf WNT signaling pathway inhibitor 1	ENSG00000107984
105375886	2.34e-06	8.57e-08	0.876	5.35471	4.69077	21.03	LOC105375886	uncharacterized LOC105375886
107986620	5.15e-05	4e-06	1.0161	4.61158	4.68576	22.25	LOC107986620	uncharacterized LOC107986620
7652	5.87e-08	8.28e-10	0.7627	6.13939	4.68262	71.35	ZNF99	zinc finger protein 99	ENSG00000213973
105378798	0.00251	0.000528	1.3484	3.46628	4.67382	12.58	LOC105378798	uncharacterized LOC105378798	ENSG00000225087
105370470	0.00661	0.00175	1.4859	3.12922	4.64969	9.55	LOC105370470	uncharacterized LOC105370470
105375915	0.00348	0.000792	1.3837	3.35548	4.64309	3.8	LOC105375915	uncharacterized LOC105375915
112268214	8.47e-06	4.16e-07	0.913	5.06153	4.62138	11.09	LOC112268214
107986389	1.67e-05	9.6e-07	0.9419	4.89969	4.61504	31.63	NIHCOLE	ncRNA involved in NHEJ oncogenic ligation efficiency
390077	4.33e-05	3.19e-06	0.9889	4.65797	4.60613	36.47	OR52N2	olfactory receptor family 52 subfamily N member 2	ENSG00000180988
105371070	0.000188	2.05e-05	1.0778	4.25933	4.59057	12.23	LOC105371070	uncharacterized LOC105371070
285622	3.42e-05	2.4e-06	0.9692	4.71656	4.57145	146.61	NBPF22P	NBPF member 22, pseudogene
6695	1.33e-07	2.21e-09	0.7567	5.98182	4.52616	77.4	SPOCK1	SPARC (osteonectin), cwcv and kazal like domains proteoglycan 1	ENSG00000152377
105374264	0.000446	6.13e-05	1.1273	4.00764	4.51772	9.37	LOC105374264	uncharacterized LOC105374264
124872	7.73e-07	2.14e-08	0.8065	5.60044	4.517	88.38	B4GALNT2	beta-1,4-N-acetyl-galactosaminyltransferase 2	ENSG00000167080
101927857	6.9e-08	9.93e-10	0.7333	6.11056	4.48105	43.99	LOC101927857	uncharacterized LOC101927857	ENSG00000286559
102724813	6.7e-08	9.58e-10	0.7322	6.11617	4.47844	35.61	LOC102724813	protein FRG1B
441355	1.62e-06	5.42e-08	0.8216	5.43691	4.46715	15.44	MIR2052HG	MIR2052 host gene	ENSG00000254349
105378260	2.03e-07	3.74e-09	0.7541	5.89515	4.44524	43.66	LOC105378260	replaced by ID 85319
80341	0.000461	6.42e-05	1.1118	3.99674	4.44349	21.79	BPIFB2	BPI fold containing family B member 2	ENSG00000078898
3381	4.19e-05	3.07e-06	0.9511	4.66605	4.43791	7.4	IBSP	integrin binding sialoprotein	ENSG00000029559
51050	1.08e-08	1.04e-10	0.6831	6.46164	4.41393	92.51	PI15	peptidase inhibitor 15	ENSG00000137558
100885781	0.000364	4.73e-05	1.0769	4.06879	4.38157	8.41	LINC00348	long intergenic non-protein coding RNA 348	ENSG00000226846
107986619	0.000442	6.06e-05	1.0905	4.01034	4.37325	9.45	LOC107986619	uncharacterized LOC107986619
107985962	9.84e-05	9.15e-06	0.9844	4.43637	4.36716	124.91	LOC107985962	uncharacterized LOC107985962
50506	4.69e-05	3.55e-06	0.9416	4.63613	4.36528	145.33	DUOX2	dual oxidase 2	ENSG00000140279
105372209	4.08e-05	2.97e-06	0.9338	4.67322	4.3638	17.11	LOC105372209	uncharacterized LOC105372209
404203	9.81e-05	9.11e-06	0.9832	4.43735	4.36288	5.75	SPINK6	serine peptidase inhibitor Kazal type 6	ENSG00000178172
102723347	9.83e-06	5.02e-07	0.8678	5.02537	4.36093	13.2	LOC102723347	uncharacterized LOC102723347
105377323	0.000393	5.22e-05	1.0717	4.04549	4.33572	7.93	LOC105377323	uncharacterized LOC105377323
1852	7.52e-07	2.06e-08	0.7731	5.60706	4.33484	87.6	DUSP9	dual specificity phosphatase 9	ENSG00000130829
647946	3.1e-06	1.21e-07	0.8132	5.29148	4.30281	16.38	MIR924HG	MIR924 host gene	ENSG00000267374
4322	2.65e-05	1.74e-06	0.8979	4.78131	4.29303	22.07	MMP13	matrix metallopeptidase 13	ENSG00000137745
2719	4.44e-10	1.77e-12	0.6083	7.0513	4.28901	7340.55	GPC3	glypican 3	ENSG00000147257
107986639	0.000694	0.000106	1.1032	3.87695	4.27719	15.62	LOC107986639	uncharacterized LOC107986639
105377378	0.00137	0.000245	1.1633	3.66785	4.2667	7.89	LOC105377378	uncharacterized LOC105377378	ENSG00000288781
344887	2.32e-08	2.61e-10	0.6731	6.32029	4.25412	81.14	NMRAL2P	NmrA like redox sensor 2, pseudogene	ENSG00000290862
9383	0.000816	0.00013	1.1082	3.82736	4.24143	43.51	TSIX	TSIX transcript, XIST antisense RNA	ENSG00000270641
401337	0.00635	0.00166	1.3452	3.1446	4.23011	57.82	LINC01446	long intergenic non-protein coding RNA 1446	ENSG00000205628
105379080	2.3e-11	5.63e-14	0.5623	7.51642	4.22625	79.4	LOC105379080	uncharacterized LOC105379080
102724417	0.00205	0.000408	1.1907	3.53459	4.20847	8.1	LOC102724417	uncharacterized LOC102724417
100038246	1.01e-05	5.19e-07	0.8373	5.01915	4.20265	6.22	TLX1NB	TLX1 neighbor	ENSG00000236311
2891	0.000144	1.48e-05	0.9697	4.33222	4.201	13.16	GRIA2	glutamate ionotropic receptor AMPA type subunit 2	ENSG00000120251
50514	0.000162	1.69e-05	0.9758	4.30253	4.19826	8.3	DELEC1	deleted in esophageal cancer 1	ENSG00000173077
105377885	0.00938	0.00267	1.3971	3.00347	4.19628	16.02	LOC105377885	uncharacterized LOC105377885
654463	2.49e-05	1.62e-06	0.8735	4.79645	4.18966	91.47	FER1L6	fer-1 like family member 6	ENSG00000214814
105369833	0.00175	0.000334	1.1643	3.58718	4.17665	9.61	LOC105369833	uncharacterized LOC105369833
105378625	5.58e-07	1.39e-08	0.7349	5.67484	4.17058	92.25	LOC105378625	uncharacterized LOC105378625
165545	3.32e-05	2.31e-06	0.8813	4.72444	4.16352	21.91	DQX1	DEAQ-box RNA dependent ATPase 1	ENSG00000144045
105377177	0.00109	0.000186	1.1115	3.73792	4.15481	42.11	LOC105377177	uncharacterized LOC105377177
101928219	0.000183	1.97e-05	0.9717	4.26818	4.14736	9.29	LOC101928219	uncharacterized LOC101928219
102724527	6.17e-05	5.02e-06	0.9077	4.56399	4.1428	8.34	LOC102724527	uncharacterized LOC102724527
107986544	0.000299	3.73e-05	1.002	4.12338	4.13153	12.94	LOC107986544
105369876	0.00174	0.000332	1.1504	3.58868	4.12831	18.57	LINC02820	long intergenic non-protein coding RNA 2820
653781	0.00172	0.000325	1.146	3.59444	4.11914	6.89	POTEJ	POTE ankyrin domain family member J	ENSG00000222038
105378920	0.000253	3.02e-05	0.9862	4.17205	4.1143	21.78	LOC105378920	uncharacterized LOC105378920
100505989	0.002	0.000396	1.1595	3.54258	4.10757	15.9	SMIM31	small integral membrane protein 31	ENSG00000248771
101927152	0.0153	0.00489	1.4482	2.81395	4.07508	4.76	SAMMSON	survival associated mitochondrial melanoma specific oncogenic non-coding RNA	ENSG00000240405
2813	0.00566	0.00145	1.2794	3.18503	4.07502	17.65	GP2	glycoprotein 2	ENSG00000169347
100506827	1.08e-05	5.61e-07	0.8129	5.00434	4.06802	14.06	LINC02475	long intergenic non-protein coding RNA 2475	ENSG00000251350
105373369	7.95e-05	6.95e-06	0.9015	4.49523	4.05267	11.82	LOC105373369	uncharacterized LOC105373369
101930749	0.00113	0.000194	1.0843	3.72729	4.04165	15.21	LINC00397	long intergenic non-protein coding RNA 397	ENSG00000223404
105379064	0.000124	1.22e-05	0.9219	4.37381	4.03221	251.62	LOC105379064	uncharacterized LOC105379064
105375771	1.63e-05	9.23e-07	0.8163	4.90739	4.006	16.05	LOC105375771	uncharacterized LOC105375771
107985508	0.000442	6.06e-05	0.995	4.01029	3.99019	8.96	LOC107985508	uncharacterized LOC107985508
101927880	2.6e-05	1.7e-06	0.8337	4.78585	3.99005	27.5	LINC02669	long intergenic non-protein coding RNA 2669	ENSG00000233321
1950	0.000244	2.89e-05	0.9475	4.18222	3.96277	14.68	EGF	epidermal growth factor	ENSG00000138798
107987160	0.000825	0.000131	1.031	3.82412	3.94254	38.21	LOC107987160	uncharacterized LOC107987160
2925	7.51e-05	6.45e-06	0.8724	4.51121	3.93573	50.75	GRPR	gastrin releasing peptide receptor	ENSG00000126010
10643	1.55e-08	1.58e-10	0.6136	6.39726	3.92559	293.84	IGF2BP3	insulin like growth factor 2 mRNA binding protein 3	ENSG00000136231
11105	2.37e-05	1.52e-06	0.8161	4.80901	3.92453	9.88	PRDM7	PR/SET domain 7	ENSG00000126856
105379171	2.12e-05	1.31e-06	0.8101	4.83816	3.91918	7.39	LOC105379171	uncharacterized LOC105379171
101927209	4.12e-05	3.01e-06	0.8368	4.67036	3.90823	9.48	LOC101927209	uncharacterized LOC101927209
646486	0.000204	2.29e-05	0.9224	4.23473	3.90623	6.44	FABP12	fatty acid binding protein 12	ENSG00000197416
389903	0.0175	0.0058	1.4113	2.75894	3.89364	16.72	CSAG3	CSAG family member 3	ENSG00000268916
100874323	0.000181	1.94e-05	0.9089	4.27194	3.88285	7.77	HOXA10-AS	HOXA10 antisense RNA	ENSG00000253187
9515	4.04e-05	2.93e-06	0.8298	4.67587	3.87993	14.97	STXBP5L	syntaxin binding protein 5L	ENSG00000145087
414763	4.82e-10	2.06e-12	0.5509	7.03028	3.87286	41.66	BMS1P18	BMS1 pseudogene 18
1588	0.000805	0.000127	1.0106	3.83144	3.87187	20.81	CYP19A1	cytochrome P450 family 19 subfamily A member 1	ENSG00000137869
102724363	0.00176	0.000335	1.0792	3.5865	3.87052	6.54	LOC102724363	uncharacterized LOC102724363
4321	2.24e-05	1.41e-06	0.8006	4.8239	3.8619	92.04	MMP12	matrix metallopeptidase 12	ENSG00000262406
101101776	7.34e-10	3.66e-12	0.5547	6.94969	3.85529	40.79	BMS1P17	BMS1 pseudogene 17	ENSG00000291205
55879	0.000258	3.1e-05	0.9252	4.16585	3.85427	12.84	GABRQ	gamma-aminobutyric acid type A receptor subunit theta	ENSG00000268089
344875	8.06e-05	7.08e-06	0.8571	4.49139	3.84946	7.48	COL6A4P1	collagen type VI alpha 4 pseudogene 1	ENSG00000291281
100506433	0.0055	0.0014	1.199	3.19521	3.83093	12.48	LINC00648	long intergenic non-protein coding RNA 648	ENSG00000259129
100288077	2.65e-05	1.74e-06	0.7977	4.78141	3.81397	38.97	WTAPP1	Wilms tumor 1 associated protein pseudogene 1	ENSG00000255282
7380	0.000782	0.000123	0.9929	3.84029	3.81287	33.04	UPK3A	uroplakin 3A	ENSG00000100373
102723753	5.53e-05	4.37e-06	0.8272	4.593	3.79954	25.86	LOC102723753	HECT and RLD domain containing E3 ubiquitin protein ligase 2 pseudogene
105377283	0.0111	0.00329	1.2916	2.93931	3.79643	3.94	LINC02562	long intergenic non-protein coding RNA 2562
3232	5.4e-05	4.24e-06	0.8231	4.59919	3.78554	7.06	HOXD3	homeobox D3	ENSG00000128652
23657	2.94e-07	6e-09	0.6486	5.81674	3.77254	350.92	SLC7A11	solute carrier family 7 member 11	ENSG00000151012
105372613	0.000446	6.15e-05	0.939	4.00716	3.76284	30.87	LOC105372613	uncharacterized LOC105372613
574029	4.38e-05	3.25e-06	0.8053	4.65464	3.74829	12.03	DUSP5P1	dual specificity phosphatase 5 pseudogene 1
106480334	3.38e-07	7.23e-09	0.6431	5.78548	3.7209	13.02	BMS1P22	BMS1 pseudogene 22	ENSG00000290415
105377950	0.000121	1.18e-05	0.8489	4.38083	3.71877	11.56	LOC105377950	uncharacterized LOC105377950
353299	0.000146	1.49e-05	0.8584	4.32987	3.71687	54.65	RGSL1	regulator of G protein signaling like 1	ENSG00000121446
148545	0.00023	2.67e-05	0.8832	4.19992	3.70953	7.76	NBPF4	NBPF member 4	ENSG00000196427
112268471	0.000555	8.07e-05	0.9387	3.94235	3.70065	8.58	LOC112268471
105370887	7.64e-07	2.11e-08	0.6599	5.60305	3.69747	22.83	LOC105370887	uncharacterized LOC105370887
107985164	0.00101	0.000168	0.9771	3.76265	3.67644	29.26	LOC107985164	uncharacterized LOC107985164
105378486	2.4e-06	8.84e-08	0.6844	5.34909	3.6607	68.36	LOC105378486
105370213	0.00539	0.00136	1.1419	3.20308	3.65775	7.14	LOC105370213	uncharacterized LOC105370213
645864	0.00179	0.000343	1.0203	3.58021	3.65298	12.95	MAGEB17	MAGE family member B17	ENSG00000182798
105373643	0.007	0.00188	1.1741	3.10851	3.64962	7.17	LOC105373643	uncharacterized LOC105373643
112268106	0.000194	2.14e-05	0.8584	4.25025	3.64851	51.7	LOC112268106	uncharacterized LOC112268106
104472717	0.000818	0.00013	0.9533	3.82638	3.64753	8.63	LINC01224	long intergenic non-protein coding RNA 1224	ENSG00000269416
101928277	7.77e-05	6.73e-06	0.8089	4.50221	3.64188	26.93	LOC101928277	uncharacterized LOC101928277
105375166	1.03e-05	5.33e-07	0.7192	5.01397	3.60607	17.53	LOC105375166	uncharacterized LOC105375166	ENSG00000237070
5307	0.00298	0.000651	1.0576	3.40963	3.60604	6.35	PITX1	paired like homeodomain 1	ENSG00000069011
57127	0.0019	0.00037	1.0122	3.56043	3.60399	388.43	RHBG	Rh family B glycoprotein	ENSG00000132677
174	0.000459	6.37e-05	0.9009	3.99863	3.60221	799.75	AFP	alpha fetoprotein	ENSG00000081051
100505566	0.000695	0.000106	0.9269	3.87629	3.59311	5.74	LINC00578	long intergenic non-protein coding RNA 578	ENSG00000228221
105379417	0.000152	1.57e-05	0.8317	4.31893	3.59213	6.41	LOC105379417	putative ankyrin repeat domain-containing protein 20A2
56169	4.32e-06	1.79e-07	0.687	5.21967	3.58586	12.25	GSDMC	gasdermin C	ENSG00000147697
79853	0.00166	0.000313	0.9933	3.60444	3.58037	138.94	TM4SF20	transmembrane 4 L six family member 20	ENSG00000168955
9506	0.0324	0.0123	1.423	2.50334	3.56234	22.28	PAGE4	PAGE family member 4	ENSG00000101951
105376183	7.28e-08	1.06e-09	0.5833	6.09961	3.55805	303.94	LOC105376183	uncharacterized LOC105376183
105375904	0.000261	3.14e-05	0.8528	4.16283	3.54988	9.04	LOC105375904	uncharacterized LOC105375904
100505851	0.00038	4.99e-05	0.8715	4.05601	3.53487	7.33	LOC100505851	uncharacterized LOC100505851	ENSG00000269289
375323	6.81e-05	5.7e-06	0.7788	4.53736	3.53373	15.97	LHFPL4	LHFPL tetraspan subfamily member 4	ENSG00000156959
100129940	0.00028	3.43e-05	0.8515	4.14269	3.52757	28.8	HMGA2-AS1	HMGA2 antisense RNA 1	ENSG00000197301
344807	0.000312	3.93e-05	0.8576	4.11139	3.5261	15.06	CD200R1L	CD200 receptor 1 like	ENSG00000206531
3233	9.55e-08	1.5e-09	0.5831	6.04467	3.52456	46.36	HOXD4	homeobox D4	ENSG00000170166
145581	0.0042	0.000997	1.0707	3.29151	3.52409	12.04	LRFN5	leucine rich repeat and fibronectin type III domain containing 5	ENSG00000165379
4314	0.000549	7.95e-05	0.8909	3.94596	3.51537	24.74	MMP3	matrix metallopeptidase 3	ENSG00000149968
163589	0.00154	0.000283	0.9677	3.63002	3.51291	10.74	TDRD5	tudor domain containing 5	ENSG00000162782
27121	0.000269	3.26e-05	0.8449	4.15419	3.50996	35.57	DKK4	dickkopf WNT signaling pathway inhibitor 4	ENSG00000104371
1301	0.000599	8.82e-05	0.892	3.92099	3.49767	114.35	COL11A1	collagen type XI alpha 1 chain	ENSG00000060718
408187	0.000106	9.93e-06	0.7906	4.4186	3.49323	7.73	SPINK14	serine peptidase inhibitor Kazal type 14 (putative)	ENSG00000196800
102724858	0.000142	1.44e-05	0.8035	4.33765	3.48535	81.14	LOC102724858	uncharacterized LOC102724858
431704	0.00171	0.000323	0.9673	3.59609	3.47847	7.74	RGS21	regulator of G protein signaling 21	ENSG00000253148
80078	0.000311	3.91e-05	0.8445	4.11282	3.47333	55.24	LCAL1	lung cancer associated lncRNA 1	ENSG00000286042
4148	1.99e-05	1.2e-06	0.712	4.85578	3.45733	25.74	MATN3	matrilin 3	ENSG00000132031
55635	5.7e-09	4.75e-11	0.5238	6.57871	3.44616	224.76	DEPDC1	DEP domain containing 1	ENSG00000024526
84779	0.000844	0.000135	0.9023	3.81656	3.44362	20.97	NAA11	N-alpha-acetyltransferase 11, NatA catalytic subunit	ENSG00000156269
105376011	2.23e-06	8.11e-08	0.6415	5.36456	3.44155	165.18	LOC105376011	uncharacterized LOC105376011
503639	9.02e-10	4.86e-12	0.498	6.90957	3.44093	145.41	DUXAP10	double homeobox A pseudogene 10
503637	6.26e-09	5.33e-11	0.5241	6.5615	3.43912	119.24	DUXAP8	double homeobox A pseudogene 8	ENSG00000206195
51804	3.21e-07	6.74e-09	0.5919	5.79738	3.43173	28.83	SIX4	SIX homeobox 4	ENSG00000100625
100289574	0.000212	2.41e-05	0.8105	4.22338	3.42288	21.81	HERC2P4	HERC2 pseudogene 4
100133920	6.62e-06	3.05e-07	0.6674	5.12033	3.41707	7.39	LOC100133920	methylenetetrahydrofolate dehydrogenase (NADP+ dependent) 1 like pseudogene	ENSG00000290941
107986956	6.11e-05	4.95e-06	0.7447	4.56686	3.40116	14.28	LOC107986956	uncharacterized LOC107986956
102723547	0.0264	0.00958	1.3124	2.59047	3.39965	10.48	CSAG2	CSAG family member 2	ENSG00000268902
105372666	0.000321	4.06e-05	0.828	4.10389	3.39804	10.19	LOC105372666	uncharacterized LOC105372666
105373225	0.000191	2.09e-05	0.7977	4.25491	3.39427	7.46	LOC105373225	uncharacterized LOC105373225
9890	2.38e-05	1.52e-06	0.7045	4.80809	3.38736	17.7	PLPPR4	phospholipid phosphatase related 4	ENSG00000117600
126353	0.0144	0.00452	1.1885	2.8392	3.37427	29.78	MISP	mitotic spindle positioning	ENSG00000099812
3195	1.48e-05	8.28e-07	0.6833	4.92869	3.36793	19.86	TLX1	T cell leukemia homeobox 1	ENSG00000107807
642484	0.000826	0.000132	0.8805	3.82363	3.36686	15.9	LOC642484	uncharacterized LOC642484	ENSG00000206129
107984264	0.00113	0.000194	0.9015	3.72682	3.35965	75.95	LOC107984264
107985698	1.8e-06	6.22e-08	0.62	5.41229	3.35582	8.19	LOC107985698	uncharacterized LOC107985698
105379272	1.35e-06	4.2e-08	0.608	5.48209	3.33333	26.99	LOC105379272	uncharacterized LOC105379272
7368	3.91e-05	2.82e-06	0.7112	4.68373	3.33087	13.64	UGT8	UDP glycosyltransferase 8	ENSG00000174607
503638	4.08e-09	3.09e-11	0.5011	6.64214	3.32848	235.09	DUXAP9	double homeobox A pseudogene 9
105371959	0.000203	2.25e-05	0.7853	4.23816	3.3283	25.64	LOC105371959	uncharacterized LOC105371959
730338	0.000232	2.71e-05	0.7865	4.19634	3.30035	11.51	LOC730338	uncharacterized LOC730338	ENSG00000233539
102723316	4.49e-05	3.35e-06	0.7095	4.64793	3.29784	25.87	FRG1DP	FSHD region gene 1 family member D, pseudogene
107986833	4.4e-06	1.83e-07	0.6316	5.21564	3.29428	6.97	LOC107986833	uncharacterized LOC107986833
105373703	0.000111	1.06e-05	0.7451	4.40474	3.282	24.58	LOC105373703	uncharacterized LOC105373703
105376182	4.22e-07	9.59e-09	0.5713	5.73774	3.27785	551	LOC105376182	uncharacterized LOC105376182
107984268	1.44e-05	8.02e-07	0.6617	4.935	3.26571	121.2	LOC107984268	uncharacterized LOC107984268
100129543	2.5e-06	9.34e-08	0.6103	5.33905	3.25835	54.33	ZNF730	zinc finger protein 730	ENSG00000183850
1063	2.55e-10	8.87e-13	0.4539	7.14702	3.24431	1491.96	CENPF	centromere protein F	ENSG00000117724
80133	8.91e-05	8.07e-06	0.7267	4.46342	3.24355	92.1	MROH9	maestro heat like repeat family member 9	ENSG00000117501
3547	0.000715	0.00011	0.8359	3.86799	3.23328	46.32	IGSF1	immunoglobulin superfamily member 1	ENSG00000147255
102723356	1.34e-05	7.31e-07	0.6518	4.95302	3.22847	131.11	ZFPM2-AS1	ZFPM2 antisense RNA 1
105375641	0.000707	0.000108	0.8315	3.87124	3.21875	11.24	LOC105375641	uncharacterized LOC105375641
101928819	3.28e-05	2.27e-06	0.6801	4.72819	3.21545	20.36	LOC101928819	uncharacterized LOC101928819
84176	7.02e-07	1.87e-08	0.569	5.62373	3.19987	9.11	MYH16	myosin heavy chain 16 pseudogene	ENSG00000002079
406969	2.09e-07	3.88e-09	0.543	5.88912	3.19802	5.7	MIR194-1	microRNA 194-1	ENSG00000207624
100130256	0.000204	2.29e-05	0.755	4.23504	3.19741	15.51	LOC100130256	uncharacterized LOC100130256
104355290	0.00518	0.0013	0.9928	3.2163	3.1933	5.93	MIR217HG	MIR217 host gene
9245	9.91e-05	9.23e-06	0.7184	4.43438	3.18552	83.31	GCNT3	glucosaminyl (N-acetyl) transferase 3, mucin type	ENSG00000140297
101927592	0.00583	0.0015	1.0011	3.17504	3.17866	11.51	LINC02405	long intergenic non-protein coding RNA 2405	ENSG00000249345
55872	7.1e-08	1.03e-09	0.5197	6.10453	3.17272	130.92	PBK	PDZ binding kinase	ENSG00000168078
144455	3.91e-09	2.81e-11	0.4759	6.65644	3.16797	88.57	E2F7	E2F transcription factor 7	ENSG00000165891
64641	2.3e-07	4.48e-09	0.5392	5.86557	3.16254	24.87	EBF2	EBF transcription factor 2	ENSG00000221818
11082	4.71e-07	1.11e-08	0.5533	5.71322	3.16131	126.57	ESM1	endothelial cell specific molecule 1	ENSG00000164283
115749	0.000131	1.3e-05	0.7244	4.3598	3.15807	14.31	C12orf56	chromosome 12 open reading frame 56	ENSG00000185306
7681	0.000216	2.46e-05	0.7484	4.21837	3.15691	30.68	MKRN3	makorin ring finger protein 3	ENSG00000179455
4897	0.00021	2.38e-05	0.7437	4.22619	3.14308	356.51	NRCAM	neuronal cell adhesion molecule	ENSG00000091129
101929028	2.09e-06	7.47e-08	0.5824	5.37956	3.13314	19.97	LOC101929028	uncharacterized LOC101929028
26059	0.00116	0.000202	0.8422	3.71688	3.13026	11.21	ERC2	ELKS/RAB6-interacting/CAST family member 2	ENSG00000187672
81849	0.00422	0.001	0.9511	3.28957	3.12873	15.21	ST6GALNAC5	ST6 N-acetylgalactosaminide alpha-2,6-sialyltransferase 5	ENSG00000117069
23105	4.43e-05	3.3e-06	0.6665	4.65134	3.10019	13.73	FSTL4	follistatin like 4	ENSG00000053108
401014	8.29e-06	4.04e-07	0.6099	5.06695	3.09012	78.86	TEX41	testis expressed 41	ENSG00000226674
2571	5.53e-05	4.37e-06	0.671	4.59304	3.08204	15.61	GAD1	glutamate decarboxylase 1	ENSG00000128683
1690	9.55e-08	1.49e-09	0.5088	6.04551	3.07573	105.37	COCH	cochlin	ENSG00000100473
107986222	0.0394	0.0157	1.2727	2.41649	3.07537	4.91	LOC107986222	uncharacterized LOC107986222
259266	3.42e-10	1.23e-12	0.4327	7.1017	3.07256	1560.02	ASPM	assembly factor for spindle microtubules	ENSG00000066279
133396	0.00103	0.000172	0.8166	3.75669	3.06788	22.65	IL31RA	interleukin 31 receptor A	ENSG00000164509
148198	0.000684	0.000104	0.7902	3.88185	3.06758	14.35	ZNF98	zinc finger protein 98	ENSG00000197360
3552	4.03e-06	1.64e-07	0.5857	5.23623	3.06669	16.17	IL1A	interleukin 1 alpha	ENSG00000115008
10382	0.00205	0.000408	0.8672	3.53455	3.06527	24.05	TUBB4A	tubulin beta 4A class IVa	ENSG00000104833
3161	7.34e-10	3.66e-12	0.4407	6.9496	3.06252	226.52	HMMR	hyaluronan mediated motility receptor	ENSG00000072571
440585	0.000808	0.000128	0.7989	3.83039	3.06001	8.79	FAM183A	family with sequence similarity 183 member A	ENSG00000186973
221662	4.13e-06	1.69e-07	0.5843	5.231	3.05634	100.73	RBM24	RNA binding motif protein 24	ENSG00000112183
646600	2.93e-06	1.13e-07	0.5742	5.30446	3.04587	27.12	IGF2BP2-AS1	IGF2BP2 antisense RNA 1	ENSG00000163915
105369677	0.000931	0.000153	0.8037	3.7866	3.0433	10.41	LOC105369677	uncharacterized LOC105369677
107987187	0.00418	0.000991	0.9205	3.29299	3.03109	7.83	LOC107987187	uncharacterized LOC107987187
169044	0.0011	0.000186	0.8106	3.7367	3.02893	67.47	COL22A1	collagen type XXII alpha 1 chain	ENSG00000169436
25859	7.29e-05	6.2e-06	0.6694	4.51961	3.02538	17	PART1	prostate androgen-regulated transcript 1	ENSG00000152931
7060	1.24e-08	1.23e-10	0.4687	6.43566	3.01642	175.63	THBS4	thrombospondin 4	ENSG00000113296
100130418	0.00177	0.000339	0.8412	3.58381	3.01481	20.21	CECR7	cat eye syndrome chromosome region, candidate 7
1586	0.0004	5.35e-05	0.7463	4.03971	3.01481	193.56	CYP17A1	cytochrome P450 family 17 subfamily A member 1	ENSG00000148795
1010	0.00583	0.0015	0.9491	3.17497	3.01346	14.26	CDH12	cadherin 12	ENSG00000154162
898	8.34e-06	4.07e-07	0.5903	5.06543	2.99029	61.92	CCNE1	cyclin E1	ENSG00000105173
114043	0.000258	3.11e-05	0.7178	4.16519	2.98994	25.4	TSPEAR-AS2	TSPEAR antisense RNA 2
2125	0.00465	0.00113	0.9182	3.25595	2.98974	19.58	EVPL	envoplakin	ENSG00000167880
139065	0.000482	6.76e-05	0.7457	3.98455	2.97121	16.54	SLITRK4	SLIT and NTRK like family member 4	ENSG00000179542
105375334	0.00426	0.00101	0.9025	3.28635	2.966	23.96	LOC105375334	uncharacterized LOC105375334
650747	1.22e-05	6.52e-07	0.5952	4.97519	2.96127	36.24	IMPA1P1	inositol monophosphatase 1 pseudogene 1
107985364	0.000635	9.48e-05	0.7582	3.90361	2.95985	9	LOC107985364	uncharacterized LOC107985364
105373600	0.0555	0.0239	1.3105	2.25826	2.95946	7.59	LINC01941	long intergenic non-protein coding RNA 1941	ENSG00000226813
81796	5.59e-10	2.55e-12	0.4225	7.00059	2.95773	258.78	SLCO5A1	solute carrier organic anion transporter family member 5A1	ENSG00000137571
641364	2.56e-06	9.56e-08	0.5523	5.3349	2.94653	24.05	SLC7A11-AS1	SLC7A11 antisense RNA 1	ENSG00000250033
105370878	0.000173	1.84e-05	0.6878	4.28379	2.94634	32.6	LOC105370878	uncharacterized LOC105370878
100129297	0.0028	0.000603	0.8577	3.43017	2.94191	8.03	CD200R1L-AS1	CD200R1L antisense RNA 1
107161151	8.91e-05	8.06e-06	0.6557	4.46349	2.92674	30.4	AOX3P-AOX2P	AOX3P-AOX2P readthrough, transcribed pseudogene
105376010	0.00199	0.000392	0.8223	3.54511	2.91511	21.58	LOC105376010	uncharacterized LOC105376010
101927813	7.58e-08	1.13e-09	0.4783	6.08982	2.91271	26.55	HMMR-AS1	HMMR antisense RNA 1
107985726	7.49e-06	3.52e-07	0.5717	5.09344	2.91199	5.53	LOC107985726	replaced by ID 64754
105371957	0.033	0.0126	1.1619	2.49518	2.8991	9.25	LOC105371957	uncharacterized LOC105371957
400682	0.0073	0.00197	0.9332	3.09407	2.88734	12.88	LOC400682	zinc finger protein 100-like
55283	0.000721	0.000111	0.7458	3.86572	2.8831	108.29	MCOLN3	mucolipin TRP cation channel 3	ENSG00000055732
221416	0.00405	0.000955	0.8717	3.30338	2.87952	75.98	LINC03040	long intergenic non-protein coding RNA 3040	ENSG00000181577
134829	0.0473	0.0196	1.2328	2.33337	2.87649	85.29	CLVS2	clavesin 2	ENSG00000146352
23542	1.32e-05	7.18e-07	0.5802	4.95645	2.87556	41.22	MAPK8IP2	mitogen-activated protein kinase 8 interacting protein 2	ENSG00000008735
6286	0.0013	0.000231	0.7807	3.6826	2.87517	112.33	S100P	S100 calcium binding protein P	ENSG00000163993
101929048	0.000722	0.000111	0.7431	3.86511	2.87207	5.65	LOC101929048	uncharacterized LOC101929048
107984889	2.3e-05	1.45e-06	0.5953	4.81735	2.86779	37.33	LOC107984889	uncharacterized LOC107984889
85407	0.00234	0.000482	0.8191	3.49048	2.85914	876.5	NKD1	NKD inhibitor of WNT signaling pathway 1	ENSG00000140807
105379271	1.4e-07	2.36e-09	0.4784	5.97111	2.85631	128.56	LOC105379271	uncharacterized LOC105379271
107984198	4.37e-05	3.23e-06	0.6134	4.65572	2.85592	47.07	LOC107984198	uncharacterized LOC107984198
100653233	0.00438	0.00105	0.8712	3.27639	2.85437	18.9	MIR3147HG	MIR3147 host gene	ENSG00000260653
54084	0.000105	9.83e-06	0.6454	4.42091	2.85318	28.18	TSPEAR	thrombospondin type laminin G domain and EAR repeats	ENSG00000175894
105371664	0.000273	3.33e-05	0.6842	4.14988	2.83924	32.98	LOC105371664	uncharacterized LOC105371664
10551	0.014	0.00439	0.9959	2.84859	2.8368	53.85	AGR2	anterior gradient 2, protein disulphide isomerase family member	ENSG00000106541
105375158	0.00102	0.000171	0.7542	3.75889	2.83484	9.04	LOC105375158	uncharacterized LOC105375158
105372614	0.00878	0.00246	0.9352	3.02797	2.83162	41.72	LOC105372614	uncharacterized LOC105372614
339535	0.00199	0.000392	0.7978	3.5457	2.8287	20.18	LINC01139	long intergenic non-protein coding RNA 1139	ENSG00000215808
286464	0.000871	0.00014	0.7417	3.80733	2.82387	28.11	CFAP47	cilia and flagella associated protein 47	ENSG00000165164
1734	0.000204	2.29e-05	0.6667	4.23438	2.82311	31.93	DIO2	iodothyronine deiodinase 2	ENSG00000211448
100506071	2.21e-07	4.21e-09	0.4797	5.87579	2.81867	58.78	LOC100506071	uncharacterized LOC100506071	ENSG00000258525
101928203	0.0373	0.0146	1.1533	2.44129	2.81559	13.2	LINC02125	long intergenic non-protein coding RNA 2125	ENSG00000250514
107986011	4.04e-05	2.93e-06	0.602	4.67579	2.81489	21.32	LOC107986011	uncharacterized LOC107986011
6424	0.00242	0.000504	0.8063	3.47877	2.80484	144.45	SFRP4	secreted frizzled related protein 4	ENSG00000106483
105376013	0.00115	0.0002	0.7534	3.71938	2.80225	36.36	LOC105376013	uncharacterized LOC105376013
10941	0.00276	0.000593	0.8151	3.43492	2.79972	24.91	UGT2A1	UDP glucuronosyltransferase family 2 member A1 complex locus	ENSG00000173610
101929705	0.000532	7.65e-05	0.7073	3.95502	2.79744	21.05	SCIRT	stem cell inhibitory RNA transcript	ENSG00000237686
102723382	5.48e-07	1.35e-08	0.4921	5.67931	2.79467	22.83	LOC102723382	ankyrin repeat domain-containing protein 20B-like
105375520	0.00272	0.000582	0.8121	3.43987	2.79351	162.92	LOC105375520	uncharacterized LOC105375520
103689915	0.000195	2.14e-05	0.6573	4.24972	2.79341	26.29	DLEU1-AS1	DLEU1 antisense RNA 1	ENSG00000186047
1515	0.000123	1.21e-05	0.6383	4.37602	2.79338	21.87	CTSV	cathepsin V	ENSG00000136943
574537	0.00322	0.000717	0.8254	3.38303	2.79243	24.78	UGT2A2	UDP glucuronosyltransferase family 2 member A2	ENSG00000271271
105373709	0.00033	4.21e-05	0.6812	4.09551	2.79004	18.86	LOC105373709	uncharacterized LOC105373709
56884	0.0786	0.0369	1.3349	2.08696	2.78594	32.26	FSTL5	follistatin like 5	ENSG00000168843
7053	9.33e-05	8.56e-06	0.6256	4.45055	2.78423	88.1	TGM3	transglutaminase 3	ENSG00000125780
1180	0.0118	0.00357	0.955	2.91356	2.78257	20.87	CLCN1	chloride voltage-gated channel 1	ENSG00000188037
101928687	0.0109	0.0032	0.9422	2.94788	2.77758	9.13	LNCAROD	lncRNA activating regulator of DKK1	ENSG00000231131
11065	1.97e-08	2.13e-10	0.4371	6.3514	2.77645	70.13	UBE2C	ubiquitin conjugating enzyme E2 C	ENSG00000175063
9496	0.0103	0.00299	0.9351	2.96884	2.77622	7.92	TBX4	T-box transcription factor 4	ENSG00000121075
10024	1.14e-08	1.13e-10	0.43	6.449	2.77283	61.86	TROAP	trophinin associated protein	ENSG00000135451
115111	4.85e-05	3.71e-06	0.5987	4.62723	2.77051	42.21	SLC26A7	solute carrier family 26 member 7	ENSG00000147606
105374667	1.72e-06	5.84e-08	0.5097	5.42351	2.76445	34.24	EML6-AS1	EML6 antisense RNA 1
10631	0.00031	3.89e-05	0.67	4.11378	2.7563	649.41	POSTN	periostin	ENSG00000133110
3209	0.00174	0.000331	0.7676	3.58999	2.75581	178.49	HOXA13	homeobox A13	ENSG00000106031
100422933	0.000364	4.72e-05	0.677	4.06897	2.75455	7.28	MIR378B	microRNA 378b	ENSG00000264534
388714	0.000354	4.59e-05	0.6746	4.07576	2.74936	51.66	FMO6P	flavin containing dimethylaniline monoxygenase 6, pseudogene	ENSG00000117507
342035	0.000206	2.31e-05	0.6476	4.23217	2.74077	120.65	GLDN	gliomedin	ENSG00000186417
105369813	0.000241	2.84e-05	0.6547	4.18588	2.74069	6.29	LOC105369813	uncharacterized LOC105369813
105373873	0.0111	0.0033	0.9319	2.93812	2.73795	12.04	LOC105373873	uncharacterized LOC105373873
100505994	8.3e-05	7.35e-06	0.61	4.48316	2.73486	71.07	LUCAT1	lung cancer associated transcript 1	ENSG00000248323
64220	0.00344	0.000781	0.8133	3.35959	2.73224	12.68	STRA6	signaling receptor and transporter of retinol STRA6	ENSG00000137868
105377882	0.000741	0.000115	0.704	3.85642	2.71497	32.59	LOC105377882	uncharacterized LOC105377882
105375642	0.000522	7.47e-05	0.6854	3.96087	2.71485	33.46	LOC105375642	uncharacterized LOC105375642
105374995	3.3e-05	2.29e-06	0.5738	4.72642	2.7119	10.98	LOC105374995
107985769	6.8e-07	1.81e-08	0.48	5.62968	2.70209	41.83	LOC107985769	uncharacterized LOC107985769
27092	0.00196	0.000384	0.7607	3.55094	2.70125	13.42	CACNG4	calcium voltage-gated channel auxiliary subunit gamma 4	ENSG00000075461
5349	0.0162	0.00524	0.9651	2.79186	2.69441	24.78	FXYD3	FXYD domain containing ion transport regulator 3	ENSG00000089356
340017	0.00215	0.000433	0.7649	3.51918	2.69178	16.36	LINC02433	long intergenic non-protein coding RNA 2433	ENSG00000234111
283432	0.0008	0.000126	0.702	3.83377	2.69145	9.17	LINC00485	long intergenic non-protein coding RNA 485	ENSG00000258169
127841	6.62e-06	3.05e-07	0.5253	5.12059	2.68995	5.61	LINC00628	long intergenic non-protein coding RNA 628	ENSG00000280924
107986819	0.000117	1.13e-05	0.6122	4.39051	2.68778	7.78	LOC107986819	uncharacterized LOC107986819
105374438	0.000619	9.2e-05	0.6872	3.91075	2.68744	4.78	LOC105374438	uncharacterized LOC105374438	ENSG00000250863
26740	0.00195	0.000383	0.7554	3.5517	2.68312	8.49	OR1J2	olfactory receptor family 1 subfamily J member 2	ENSG00000197233
10752	0.0174	0.00573	0.9703	2.76281	2.68062	70.48	CHL1	cell adhesion molecule L1 like	ENSG00000134121
6374	0.0167	0.00548	0.965	2.77747	2.68018	80.34	CXCL5	C-X-C motif chemokine ligand 5	ENSG00000163735
105373113	0.000905	0.000148	0.705	3.7949	2.67553	5.6	LINC01703	long intergenic non-protein coding RNA 1703
105375716	0.00241	0.000501	0.7664	3.47998	2.66719	6.62	LOC105375716	uncharacterized LOC105375716
57464	2.92e-06	1.12e-07	0.5026	5.30537	2.66625	115.25	STRIP2	striatin interacting protein 2	ENSG00000128578
121643	0.000726	0.000112	0.69	3.86319	2.66541	26.86	FOXN4	forkhead box N4	ENSG00000139445
2984	0.000949	0.000156	0.7047	3.78077	2.66438	98.85	GUCY2C	guanylate cyclase 2C	ENSG00000070019
100302155	6.25e-05	5.11e-06	0.5824	4.56007	2.65562	5.13	MIR1256	microRNA 1256	ENSG00000221808
107985936	0.000117	1.14e-05	0.6031	4.38904	2.64704	14.73	LOC107985936	uncharacterized LOC107985936	ENSG00000289035
107984537	0.0137	0.00428	0.9263	2.85689	2.64641	29.08	LOC107984537	uncharacterized LOC107984537
105374848	0.000265	3.2e-05	0.6352	4.15848	2.64141	15.65	LOC105374848	uncharacterized LOC105374848
169834	8.03e-05	7.04e-06	0.5874	4.49241	2.63887	38.71	ZNF883	zinc finger protein 883	ENSG00000291094
107984763	3.51e-06	1.4e-07	0.4995	5.26492	2.62959	14.03	LOC107984763	uncharacterized LOC107984763
101927667	0.00053	7.61e-05	0.6642	3.95621	2.62777	12.47	LINC01535	long intergenic non-protein coding RNA 1535	ENSG00000226686
107985782	0.000253	3.02e-05	0.6296	4.17232	2.62686	19.52	LOC107985782
102724245	0.0019	0.000371	0.7373	3.55958	2.6244	9.19	LOC102724245	uncharacterized LOC102724245
105369863	0.000993	0.000166	0.6961	3.76653	2.62188	11.33	LOC105369863	uncharacterized LOC105369863
83879	0.000417	5.64e-05	0.6498	4.02752	2.61712	82.97	CDCA7	cell division cycle associated 7	ENSG00000144354
102724749	0.00395	0.000926	0.7882	3.31198	2.61044	114.75	LOC102724749	uncharacterized LOC102724749
729739	0.00137	0.000246	0.7115	3.66659	2.60891	6.12	PPIAP46	peptidylprolyl isomerase A pseudogene 46	ENSG00000260266
1311	0.0275	0.0101	1.0136	2.57383	2.60874	22.83	COMP	cartilage oligomeric matrix protein	ENSG00000105664
107986973	0.00114	0.000196	0.7	3.72439	2.60716	8.49	LOC107986973
6518	0.000524	7.5e-05	0.658	3.95975	2.6055	86.22	SLC2A5	solute carrier family 2 member 5	ENSG00000142583
374286	8.07e-06	3.88e-07	0.513	5.07458	2.60341	32.05	FBXW10B	F-box and WD repeat domain containing 10B	ENSG00000241322
114784	0.000108	1.03e-05	0.5893	4.41147	2.59988	37.76	CSMD2	CUB and Sushi multiple domains 2	ENSG00000121904
11005	0.000127	1.25e-05	0.5946	4.36801	2.59721	58.42	SPINK5	serine peptidase inhibitor Kazal type 5	ENSG00000133710
176	0.00112	0.000191	0.692	3.73012	2.58112	31.55	ACAN	aggrecan	ENSG00000157766
105375906	0.00541	0.00137	0.8062	3.2015	2.58091	10.56	LOC105375906	uncharacterized LOC105375906
105375674	0.000522	7.47e-05	0.6514	3.96076	2.57986	15.97	LINC03044	long intergenic non-protein coding RNA 3044
105374506	0.000439	6.01e-05	0.6428	4.01242	2.57907	19.34	LOC105374506	uncharacterized LOC105374506
112268318	4.79e-06	2.04e-07	0.4943	5.19598	2.56833	16.46	LOC112268318
105370588	0.000509	7.25e-05	0.644	3.96788	2.55521	9.78	LOC105370588	uncharacterized LOC105370588
105375434	4.38e-08	5.71e-10	0.4121	6.19811	2.55444	182.53	LOC105375434	uncharacterized LOC105375434
255631	0.000585	8.59e-05	0.6504	3.92745	2.55433	86.61	COL24A1	collagen type XXIV alpha 1 chain	ENSG00000171502
387748	0.0125	0.00381	0.8825	2.89367	2.55372	11.8	OR56B1	olfactory receptor family 56 subfamily B member 1	ENSG00000181023
3360	0.00326	0.000729	0.7538	3.3784	2.54668	13.13	HTR4	5-hydroxytryptamine receptor 4	ENSG00000164270
26050	0.0114	0.00339	0.8683	2.92976	2.54385	22.31	SLITRK5	SLIT and NTRK like family member 5	ENSG00000165300
121601	0.000509	7.24e-05	0.641	3.96835	2.54378	10.96	ANO4	anoctamin 4	ENSG00000151572
105374975	0.00335	0.000756	0.7545	3.36828	2.54135	49.66	LOC105374975	uncharacterized LOC105374975
107986313	0.0242	0.0086	0.9672	2.62752	2.54123	12.95	LINC02465	long intergenic non-protein coding RNA 2465	ENSG00000249618
105373116	0.0015	0.000275	0.6976	3.63759	2.53776	157.36	LOC105373116	uncharacterized LOC105373116
107986558	4.65e-05	3.51e-06	0.5466	4.63857	2.53533	69.81	LOC107986558	uncharacterized LOC107986558
11141	0.00156	0.000289	0.6988	3.6247	2.53307	19.9	IL1RAPL1	interleukin 1 receptor accessory protein like 1	ENSG00000169306
100616409	0.00139	0.00025	0.6915	3.66182	2.53212	5.62	MIR4711	microRNA 4711	ENSG00000266150
2974	0.000739	0.000115	0.656	3.85735	2.53052	17.23	GUCY1B2	guanylate cyclase 1 soluble subunit beta 2 (pseudogene)	ENSG00000123201
388550	0.000712	0.000109	0.6539	3.86912	2.5302	15.55	CEACAM22P	CEA cell adhesion molecule 22, pseudogene	ENSG00000290603
9232	5.66e-08	7.97e-10	0.4115	6.14556	2.52914	126.68	PTTG1	PTTG1 regulator of sister chromatid separation, securin	ENSG00000164611
107986445	9.04e-05	8.21e-06	0.567	4.45956	2.52846	10.7	ZNF474-AS1	ZNF474 antisense RNA 1
110806285	0.000129	1.28e-05	0.5786	4.36359	2.52492	19.3	LINC02561	long intergenic non-protein coding RNA 2561	ENSG00000224034
66037	1.64e-05	9.35e-07	0.5147	4.90495	2.52443	12.57	BOLL	boule homolog, RNA binding protein	ENSG00000152430
401585	0.00108	0.000184	0.6741	3.74042	2.52151	14.58	LINC02595	long intergenic non-protein coding RNA 2595
105376360	0.00466	0.00113	0.7744	3.25513	2.52081	11.93	LOC105376360	uncharacterized LOC105376360
613266	0.00213	0.000429	0.7136	3.52135	2.51266	41.34	LOC613266	uncharacterized LOC613266	ENSG00000286546
101928491	2.89e-07	5.87e-09	0.4311	5.82037	2.5092	41.94	LOC101928491	uncharacterized LOC101928491
107984245	0.000232	2.7e-05	0.5977	4.19754	2.50902	32.77	LOC107984245	uncharacterized LOC107984245
284076	0.00143	0.00026	0.6868	3.65178	2.50789	12.81	TTLL6	tubulin tyrosine ligase like 6	ENSG00000170703
116039	0.0229	0.00804	0.9457	2.65059	2.50663	4.89	OSR2	odd-skipped related transciption factor 2	ENSG00000164920
785	0.000141	1.43e-05	0.5775	4.33943	2.50622	83.82	CACNB4	calcium voltage-gated channel auxiliary subunit beta 4	ENSG00000182389
55891	0.000388	5.12e-05	0.6188	4.04996	2.50616	6.88	LENEP	lens epithelial protein	ENSG00000163352
5972	0.00111	0.00019	0.6711	3.73155	2.50421	39.47	REN	renin	ENSG00000143839
105377622	0.000337	4.32e-05	0.6122	4.08956	2.50371	8.62	LOC105377622	uncharacterized LOC105377622	ENSG00000145391
41	0.000897	0.000146	0.6588	3.79792	2.50208	23.2	ASIC1	acid sensing ion channel subunit 1	ENSG00000110881
100422951	0.00346	0.000785	0.7448	3.35796	2.50108	4.87	MIR3144	microRNA 3144	ENSG00000265725
163223	0.00368	0.000847	0.7489	3.33712	2.49922	82.32	ZNF676	zinc finger protein 676	ENSG00000196109
220115	0.00181	0.00035	0.6983	3.5754	2.49664	10.9	TPTE2P3	TPTE2 pseudogene 3
105374235	0.00217	0.000439	0.7091	3.51533	2.49287	10.44	LOC105374235	uncharacterized LOC105374235
1268	0.00566	0.00145	0.7822	3.18498	2.49117	35.41	CNR1	cannabinoid receptor 1	ENSG00000118432
54360	0.00417	0.000989	0.7557	3.29361	2.48898	7.77	CYTL1	cytokine like 1	ENSG00000170891
105375310	0.0054	0.00136	0.7764	3.20198	2.486	8.96	LOC105375310	uncharacterized LOC105375310
105375772	0.00195	0.000382	0.6991	3.55246	2.4834	20.66	LOC105375772	uncharacterized LOC105375772
102724416	1.66e-09	1.01e-11	0.3649	6.80471	2.48323	84.01	LOC102724416	uncharacterized LOC102724416
101928443	0.000883	0.000143	0.6528	3.80271	2.48253	19.28	LINC02753	long intergenic non-protein coding RNA 2753	ENSG00000248844
112268268	7.19e-05	6.09e-06	0.5484	4.52312	2.48068	63.69	LOC112268268
105375825	0.00243	0.000507	0.7131	3.47684	2.47939	202.24	LOC105375825	uncharacterized LOC105375825
221613	0.000609	9e-05	0.6325	3.91618	2.47716	10.97	H2AC1	H2A clustered histone 1	ENSG00000164508
102724307	0.00148	0.000271	0.6803	3.64117	2.47693	25.52	CYP17A1-AS1	CYP17A1 antisense RNA 1	ENSG00000166272
56667	0.00502	0.00125	0.7665	3.22748	2.4738	926.76	MUC13	mucin 13, cell surface associated	ENSG00000173702
9133	3.91e-09	2.79e-11	0.3713	6.65717	2.4715	111.05	CCNB2	cyclin B2	ENSG00000157456
79949	0.00989	0.00285	0.8278	2.98355	2.46986	17.23	PLEKHS1	pleckstrin homology domain containing S1	ENSG00000148735
101927334	0.000459	6.37e-05	0.6171	3.99879	2.46766	20.57	LINC02127	long intergenic non-protein coding RNA 2127
1951	4.5e-05	3.36e-06	0.5299	4.64773	2.46295	144.33	CELSR3	cadherin EGF LAG seven-pass G-type receptor 3	ENSG00000008300
107984118	0.000238	2.79e-05	0.5876	4.18992	2.46214	36.3	LOC107984118	uncharacterized LOC107984118
59351	0.00713	0.00192	0.7935	3.10276	2.46196	8.11	PBOV1	prostate and breast cancer overexpressed 1	ENSG00000254440
100505498	0.000224	2.59e-05	0.5849	4.20676	2.46036	67.94	LOC100505498	uncharacterized LOC100505498
63967	4.15e-06	1.7e-07	0.4698	5.22972	2.45682	177.65	CLSPN	claspin	ENSG00000092853
107985201	0.00114	0.000197	0.6588	3.72343	2.45283	8.31	LOC107985201	uncharacterized LOC107985201
102723390	3.3e-06	1.3e-07	0.4646	5.27827	2.45254	60.27	FRG1EP	FSHD region gene 1 family member E, pseudogene
339761	0.000222	2.55e-05	0.5821	4.21054	2.45115	21.11	CYP27C1	cytochrome P450 family 27 subfamily C member 1	ENSG00000186684
105374524	0.00353	0.000805	0.7309	3.35097	2.4491	36.51	LOC105374524	uncharacterized LOC105374524	ENSG00000248837
107985684	1.14e-08	1.11e-10	0.3793	6.45071	2.44672	257.62	LOC107985684	uncharacterized LOC107985684
100126270	0.000224	2.58e-05	0.5802	4.20793	2.44158	11.23	FMR1-AS1	FMR1 antisense RNA 1	ENSG00000268066
83598	0.0005	7.08e-05	0.6121	3.9736	2.43227	4.89	LRRC2-AS1	LRRC2 antisense RNA 1	ENSG00000268324
4703	4.8e-06	2.05e-07	0.4677	5.19471	2.42981	1491.83	NEB	nebulin	ENSG00000183091
112267870	1.94e-08	2.07e-10	0.3816	6.35573	2.42533	75.21	LOC112267870	replaced by ID 9480
375686	4.71e-05	3.56e-06	0.5226	4.63537	2.4223	67.52	SPATC1	spermatogenesis and centriole associated 1	ENSG00000186583
4312	0.00524	0.00132	0.7537	3.21205	2.42083	17.35	MMP1	matrix metallopeptidase 1	ENSG00000196611
57167	2.54e-05	1.65e-06	0.504	4.79158	2.41492	96.93	SALL4	spalt like transcription factor 4	ENSG00000101115
51087	0.00104	0.000174	0.6431	3.75433	2.41448	23.43	YBX2	Y-box binding protein 2	ENSG00000006047
107986350	0.00038	4.99e-05	0.595	4.05596	2.41325	26.1	LOC107986350	uncharacterized LOC107986350
127665	0.00147	0.000269	0.6619	3.64313	2.41144	137.05	ZNF648	zinc finger protein 648	ENSG00000179930
57722	0.00239	0.000497	0.6919	3.48254	2.40963	18.14	IGDCC4	immunoglobulin superfamily DCC subclass member 4	ENSG00000103742
1728	0.00411	0.00097	0.7276	3.29907	2.40041	830.39	NQO1	NAD(P)H quinone dehydrogenase 1	ENSG00000181019
102725051	0.00023	2.68e-05	0.5714	4.19921	2.39924	17.9	LOC102725051	uncharacterized LOC102725051
105369819	0.00315	0.000697	0.7075	3.39073	2.39892	23.05	LOC105369819	uncharacterized LOC105369819
101927282	0.0688	0.0312	1.1128	2.15405	2.39699	20.1	LINC02466	long intergenic non-protein coding RNA 2466	ENSG00000246876
107986541	0.00622	0.00162	0.7584	3.15209	2.39049	10.67	LOC107986541	uncharacterized LOC107986541
127003	8.91e-05	8.07e-06	0.5345	4.46336	2.38545	8.62	CFAP276	cilia and flagella associated protein 276	ENSG00000179902
1006	0.00435	0.00104	0.7271	3.27925	2.38439	7.29	CDH8	cadherin 8	ENSG00000150394
147841	1.85e-07	3.35e-09	0.4032	5.91361	2.38425	103.37	SPC24	SPC24 component of NDC80 kinetochore complex	ENSG00000161888
5948	4.04e-05	2.92e-06	0.5099	4.67617	2.38425	29.53	RBP2	retinol binding protein 2	ENSG00000114113
647215	0.0043	0.00103	0.7239	3.28308	2.37654	5.7	MROH3P	maestro heat like repeat family member 3, pseudogene	ENSG00000233217
105375544	0.00046	6.38e-05	0.5939	3.99811	2.37458	5.47	LOC105375544	uncharacterized LOC105375544
79838	0.0173	0.00571	0.859	2.76385	2.37427	149.91	TMC5	transmembrane channel like 5	ENSG00000103534
4440	0.00112	0.000191	0.6361	3.73079	2.3732	40.4	MSI1	musashi RNA binding protein 1	ENSG00000135097
2491	4.38e-06	1.82e-07	0.4548	5.21686	2.37254	186.61	CENPI	centromere protein I	ENSG00000102384
107987362	0.0011	0.000188	0.6339	3.73518	2.3677	11.46	LOC107987362
255626	0.0011	0.000187	0.6332	3.73636	2.36597	9.71	H2BC1	H2B clustered histone 1	ENSG00000146047
54112	0.0217	0.00748	0.8844	2.67459	2.36553	679.75	GPR88	G protein-coupled receptor 88	ENSG00000181656
284099	8.86e-07	2.55e-08	0.4246	5.5699	2.36495	20.39	C17orf78	chromosome 17 open reading frame 78	ENSG00000278505
100507661	0.0649	0.0291	1.0826	2.18266	2.36299	11.14	LINC02082	long intergenic non-protein coding RNA 2082	ENSG00000242268
93556	0.0183	0.00612	0.8605	2.74105	2.35879	89.43	EGFEM1P	EGF like and EMI domain containing 1, pseudogene
162494	0.0112	0.00332	0.8029	2.9364	2.35773	10.56	RHBDL3	rhomboid like 3	ENSG00000141314
105375405	0.019	0.00638	0.8638	2.72756	2.35596	8.26	PPP1R9A-AS1	PPP1R9A antisense RNA 1
107986839	0.0015	0.000274	0.6455	3.63857	2.34865	16.84	LOC107986839
101927789	0.000357	4.63e-05	0.5757	4.0738	2.34536	19.53	FAUP4	FAU pseudogene 4
105373349	0.00372	0.000858	0.7027	3.33328	2.34225	210.69	LOC105373349	uncharacterized LOC105373349
72	0.00153	0.000281	0.6449	3.63199	2.34218	43.95	ACTG2	actin gamma 2, smooth muscle	ENSG00000163017
387646	1.79e-05	1.05e-06	0.4794	4.88171	2.34045	55.53	LRRC37A6P	leucine rich repeat containing 37 member A6, pseudogene	ENSG00000230445
105379102	0.0349	0.0135	0.9466	2.47059	2.33855	15.35	LOC105379102	uncharacterized LOC105379102
101926913	0.00104	0.000175	0.6227	3.75231	2.3367	7.73	ERICH2-DT	ERICH2 divergent transcript	ENSG00000234350
90381	4.36e-06	1.81e-07	0.4477	5.21794	2.33623	97.23	TICRR	TOPBP1 interacting checkpoint and replication regulator	ENSG00000140534
643911	1.53e-06	4.98e-08	0.4284	5.45219	2.33575	53.43	CRNDE	colorectal neoplasia differentially expressed	ENSG00000245694
349152	5.83e-06	2.6e-07	0.4524	5.15044	2.32997	81.79	DPY19L2P2	DPY19L2 pseudogene 2	ENSG00000291139
107984568	0.00167	0.000314	0.6458	3.60318	2.32678	27.5	LOC107984568	uncharacterized LOC107984568
10753	0.000575	8.4e-05	0.5916	3.93266	2.32662	12.93	CAPN9	calpain 9	ENSG00000135773
4604	0.00196	0.000386	0.6547	3.54945	2.3237	7.55	MYBPC1	myosin binding protein C1	ENSG00000196091
105375172	0.00041	5.51e-05	0.5758	4.03269	2.32213	189.44	LOC105375172	uncharacterized LOC105375172
442893	0.000232	2.7e-05	0.5532	4.19705	2.32189	6.42	MIR151A	microRNA 151a	ENSG00000254324
109623452	0.000191	2.09e-05	0.5452	4.25532	2.32019	14.31	SNORD159	small nucleolar RNA, C/D box 159
105369812	0.00226	0.000461	0.6619	3.50237	2.3183	17.12	LOC105369812	uncharacterized LOC105369812
105379566	1.97e-08	2.13e-10	0.3649	6.35167	2.31759	47.43	LOC105379566	endogenous retrovirus group K member 18 Pol protein-like
127385	0.00438	0.00105	0.7067	3.27669	2.31573	14.58	OR10J5	olfactory receptor family 10 subfamily J member 5	ENSG00000184155
105374200	0.0221	0.00768	0.8686	2.66582	2.31545	35.89	LOC105374200	uncharacterized LOC105374200
107987172	1.83e-05	1.08e-06	0.4737	4.87648	2.30989	10.36	LOC107987172
101060171	0.00281	0.000606	0.6737	3.4287	2.30987	17.69	ODAD2P1	outer dynein arm docking complex subunit 2 pseudogene 1
105376166	0.00219	0.000445	0.6566	3.51193	2.30586	7.76	LOC105376166	uncharacterized LOC105376166
105375919	9.78e-06	4.99e-07	0.4586	5.02679	2.3052	13.76	LOC105375919	uncharacterized LOC105375919
101928469	0.00663	0.00176	0.7362	3.12808	2.30298	24.33	MIR325HG	MIR325 host gene	ENSG00000280870
26577	0.000938	0.000154	0.6084	3.7843	2.30236	246.08	PCOLCE2	procollagen C-endopeptidase enhancer 2	ENSG00000163710
101927345	2.96e-07	6.12e-09	0.3958	5.81338	2.30069	74.36	LOC101927345	putative ankyrin repeat domain-containing protein 20A12
100996732	0.000365	4.75e-05	0.5655	4.06777	2.3005	20.68	LINC02802	long intergenic non-protein coding RNA 2802	ENSG00000232527
107984903	0.000298	3.7e-05	0.5574	4.12559	2.2997	53.22	LOC107984903	uncharacterized LOC107984903
100422971	6.37e-07	1.65e-08	0.4073	5.64516	2.29946	8.69	MIR4312	microRNA 4312	ENSG00000265195
105376361	0.01	0.00289	0.7716	2.97958	2.29892	10.12	LOC105376361	uncharacterized LOC105376361
107987108	1.05e-05	5.42e-07	0.4587	5.01074	2.29834	12.24	LOC107987108	uncharacterized LOC107987108	ENSG00000234323
105377374	8.85e-05	7.97e-06	0.5146	4.46586	2.29816	69.2	LOC105377374	uncharacterized LOC105377374
643201	0.000908	0.000148	0.6052	3.79395	2.29613	141.26	LOC643201	centrosomal protein 192kDa pseudogene	ENSG00000248596
54443	7.5e-05	6.44e-06	0.5088	4.51136	2.2954	495.44	ANLN	anillin, actin binding protein	ENSG00000011426
101060632	0.000233	2.73e-05	0.547	4.19506	2.29463	14.49	LOC101060632	uncharacterized LOC101060632
220134	0.000114	1.09e-05	0.5204	4.39771	2.28839	97.99	SKA1	spindle and kinetochore associated complex subunit 1	ENSG00000154839
105379426	6.25e-09	5.29e-11	0.3486	6.56245	2.28767	102.28	LOC105379426	putative ankyrin repeat domain-containing protein 20A2
105374261	0.0388	0.0154	0.9428	2.42378	2.28523	7.26	LINC02041	long intergenic non-protein coding RNA 2041
771	0.00426	0.00102	0.6952	3.28614	2.28447	120.69	CA12	carbonic anhydrase 12	ENSG00000074410
107985435	0.00438	0.00105	0.697	3.27638	2.28376	21.99	LOC107985435	uncharacterized LOC107985435
105375829	0.038	0.015	0.9381	2.43248	2.28181	18.44	LOC105375829	uncharacterized LOC105375829
4605	0.000184	1.99e-05	0.5348	4.26597	2.28128	138.92	MYBL2	MYB proto-oncogene like 2	ENSG00000101057
100874195	2.28e-05	1.44e-06	0.473	4.81957	2.27953	7.72	DIAPH3-AS1	DIAPH3 antisense RNA 1	ENSG00000227528
109729173	0.00225	0.000458	0.649	3.50399	2.27413	7.11	TFAP2A-AS2	TFAP2A antisense RNA 2	ENSG00000285278
343	0.0311	0.0117	0.9004	2.52118	2.27012	9.17	AQP8	aquaporin 8	ENSG00000103375
105371953	0.0103	0.00298	0.7638	2.97007	2.26845	37.77	LOC105371953	uncharacterized LOC105371953
51151	0.00213	0.000428	0.6438	3.52192	2.26726	24.61	SLC45A2	solute carrier family 45 member 2	ENSG00000164175
4288	6.97e-06	3.24e-07	0.4433	5.10874	2.26471	1297.89	MKI67	marker of proliferation Ki-67	ENSG00000148773
56992	6.62e-06	3.05e-07	0.4421	5.1206	2.26396	158.28	KIF15	kinesin family member 15	ENSG00000163808
650226	0.0329	0.0126	0.9041	2.49591	2.25652	8.15	LOC650226	ankyrin repeat domain containing 26 pseudogene
105369944	0.000639	9.54e-05	0.5778	3.90203	2.25461	20.34	LOC105369944	replaced by ID 105369942
105373636	1.42e-05	7.91e-07	0.4564	4.93767	2.25354	9.2	LOC105373636	uncharacterized LOC105373636
7020	0.0136	0.0042	0.7867	2.86243	2.25199	12.95	TFAP2A	transcription factor AP-2 alpha	ENSG00000137203
84978	2.5e-06	9.29e-08	0.421	5.34002	2.24834	30.66	FRMD5	FERM domain containing 5	ENSG00000171877
57529	0.00756	0.00206	0.7292	3.0819	2.2472	33.61	RTL9	retrotransposon Gag like 9	ENSG00000243978
339416	0.000322	4.09e-05	0.5475	4.10229	2.24612	24	ANKRD45	ankyrin repeat domain 45	ENSG00000183831
55964	0.00261	0.000552	0.6501	3.4541	2.24556	13	SEPTIN3	septin 3	ENSG00000100167
219736	0.000855	0.000138	0.5889	3.81243	2.24532	48.94	STOX1	storkhead box 1	ENSG00000165730
55567	0.000282	3.46e-05	0.5417	4.1408	2.24305	11.34	DNAH3	dynein axonemal heavy chain 3	ENSG00000158486
105378085	6.1e-05	4.93e-06	0.4903	4.56756	2.23969	68.49	LOC105378085	uncharacterized LOC105378085
105377265	0.000973	0.000162	0.5935	3.77264	2.23918	84.07	LOC105377265	uncharacterized LOC105377265
286151	7.81e-05	6.77e-06	0.4969	4.50075	2.2364	53.79	FBXO43	F-box protein 43	ENSG00000156509
107985233	0.00162	0.000304	0.6191	3.61183	2.23596	54.04	LOC107985233
107987401	4.78e-08	6.38e-10	0.3616	6.1807	2.23518	144.7	LOC107987401	uncharacterized LOC107987401
441666	0.00127	0.000224	0.6054	3.69066	2.23434	145.15	LOC441666	zinc finger protein 91 pseudogene	ENSG00000291065
56159	0.039	0.0155	0.9216	2.4214	2.23155	23.6	TEX11	testis expressed 11	ENSG00000120498
4640	0.000395	5.25e-05	0.5515	4.04412	2.23039	37.44	MYO1A	myosin IA	ENSG00000166866
105379854	0.00239	0.000495	0.6402	3.48361	2.2303	25.69	LOC105379854	uncharacterized LOC105379854
26223	0.00491	0.00122	0.6892	3.23532	2.22972	39.77	FBXL21P	F-box and leucine rich repeat protein 21, pseudogene
102724859	0.00393	0.000922	0.6727	3.31324	2.22881	22.73	LOC102724859	uncharacterized LOC102724859
401561	0.00226	0.000461	0.6359	3.50263	2.22732	28.53	LINC01451	long intergenic non-protein coding RNA 1451	ENSG00000279141
107986362	3.04e-05	2.06e-06	0.4685	4.7478	2.22438	32.27	LOC107986362
54082	0.00269	0.000574	0.6459	3.44344	2.22399	42.18	TSPEAR-AS1	TSPEAR antisense RNA 1	ENSG00000235890
101927521	6.7e-07	1.77e-08	0.3948	5.6329	2.22389	23.74	LOC101927521	uncharacterized LOC101927521
730087	0.000174	1.85e-05	0.519	4.28189	2.22243	186.07	ZNF726	zinc finger protein 726	ENSG00000213967
730159	0.00373	0.000862	0.6665	3.33218	2.22092	7.63	TEX50	testis expressed 50	ENSG00000232113
57512	0.008	0.0022	0.7245	3.06122	2.21782	119.65	GPR158	G protein-coupled receptor 158	ENSG00000151025
154215	0.000973	0.000161	0.5876	3.77284	2.21684	26.52	NKAIN2	sodium/potassium transporting ATPase interacting 2	ENSG00000188580
105371018	4.86e-05	3.72e-06	0.4791	4.62643	2.2166	20.19	LINC02244	long intergenic non-protein coding RNA 2244
10517	0.000686	0.000104	0.5712	3.88013	2.21618	29.3	FBXW10	F-box and WD repeat domain containing 10	ENSG00000171931
100500863	1.78e-05	1.04e-06	0.4536	4.88425	2.21547	7.14	MIR548AA1	microRNA 548aa-1	ENSG00000207704
693130	1.78e-05	1.04e-06	0.4536	4.88425	2.21547	7.14	MIR548D1	microRNA 548d-1	ENSG00000283172
23732	0.0228	0.00798	0.8339	2.65296	2.21233	40.56	FRRS1L	ferric chelate reductase 1 like	ENSG00000260230
100499467	0.0107	0.00313	0.7486	2.95454	2.2117	27.73	LINC00673	long intergenic non-protein coding RNA 673	ENSG00000227036
55165	1.98e-05	1.19e-06	0.4552	4.85784	2.2114	85.65	CEP55	centrosomal protein 55	ENSG00000138180
347273	5.18e-07	1.26e-08	0.3885	5.69091	2.21102	13.28	CAVIN4	caveolae associated protein 4	ENSG00000170681
9833	8.11e-05	7.14e-06	0.4918	4.48943	2.20801	190.44	MELK	maternal embryonic leucine zipper kinase	ENSG00000165304
105374151	0.00116	0.0002	0.5937	3.7189	2.20783	32.14	LOC105374151	uncharacterized LOC105374151
105369844	0.00104	0.000174	0.5878	3.75429	2.2069	16.97	LOC105369844	uncharacterized LOC105369844
10644	3.3e-05	2.28e-06	0.4667	4.72703	2.20592	443.65	IGF2BP2	insulin like growth factor 2 mRNA binding protein 2	ENSG00000073792
222256	6.91e-08	9.97e-10	0.3609	6.10985	2.20511	150.06	CDHR3	cadherin related family member 3	ENSG00000128536
100134040	5.14e-06	2.23e-07	0.4252	5.17865	2.20185	26.52	LOC100134040	uncharacterized LOC100134040
143662	0.0332	0.0127	0.8827	2.49307	2.20061	37.19	MUC15	mucin 15, cell surface associated	ENSG00000169550
646405	0.00234	0.000483	0.63	3.49026	2.19877	18.21	TPTE2P1	TPTE2 pseudogene 1
107985362	0.00215	0.000435	0.6248	3.51795	2.19815	8	LOC107985362	uncharacterized LOC107985362
92291	0.0364	0.0142	0.8964	2.45191	2.19801	28.56	CAPN13	calpain 13	ENSG00000162949
136306	0.000398	5.31e-05	0.5428	4.0415	2.19352	8.2	SVOPL	SVOP like	ENSG00000157703
112268302	0.000372	4.86e-05	0.5399	4.06208	2.19304	45.37	LOC112268302
101059949	1.08e-06	3.2e-08	0.3961	5.52997	2.19041	17.7	LOC101059949	replaced by ID 105379426
9928	3.45e-05	2.42e-06	0.464	4.71472	2.1876	338.85	KIF14	kinesin family member 14	ENSG00000118193
107984262	0.00127	0.000224	0.5922	3.69061	2.18548	4.93	LOC107984262	uncharacterized LOC107984262
107987361	1.42e-07	2.39e-09	0.3658	5.96867	2.1834	38.64	LOC107987361	replaced by ID 105379426
284551	0.0017	0.000322	0.6062	3.59698	2.18058	13	LINC01226	long intergenic non-protein coding RNA 1226
112268227	9.21e-07	2.66e-08	0.3918	5.56265	2.17963	34.7	LOC112268227	uncharacterized LOC112268227
107986423	0.000173	1.83e-05	0.5086	4.28494	2.17931	14.82	LOC107986423	uncharacterized LOC107986423
80274	0.0157	0.00504	0.777	2.80455	2.17911	131.13	SCUBE1	signal peptide, CUB domain and EGF like domain containing 1	ENSG00000159307
158381	8.26e-06	4.02e-07	0.4294	5.06801	2.17641	13.14	ATP8B5P	ATPase phospholipid transporting 8B5, pseudogene	ENSG00000290567
442721	0.0006	8.85e-05	0.5551	3.92012	2.17591	8.94	LMOD2	leiomodin 2	ENSG00000170807
439936	0.0631	0.028	0.9896	2.19717	2.17438	20.89	LINC02899	long intergenic non-protein coding RNA 2899	ENSG00000248874
79574	0.00806	0.00223	0.7098	3.0584	2.171	103.52	EPS8L3	EPS8 like 3	ENSG00000198758
101928103	2.13e-05	1.33e-06	0.4476	4.83576	2.16439	14.22	SNHG31	small nucleolar RNA host gene 31	ENSG00000229267
26255	9.51e-06	4.83e-07	0.4299	5.03306	2.16347	10.51	PTTG3P	pituitary tumor-transforming 3, pseudogene	ENSG00000213005
107986452	7.4e-05	6.3e-06	0.4783	4.51593	2.16003	11.48	LOC107986452
90161	0.0686	0.0311	1.0004	2.15571	2.1566	19.13	HS6ST2	heparan sulfate 6-O-sulfotransferase 2	ENSG00000171004
101928269	0.0174	0.00574	0.7795	2.76213	2.15296	32.44	LOC101928269	uncharacterized LOC101928269
641516	0.0688	0.0312	0.9992	2.15439	2.15262	15.07	KC6	keratoconus gene 6	ENSG00000267313
10721	2.31e-05	1.46e-06	0.4461	4.81667	2.14887	235.09	POLQ	DNA polymerase theta	ENSG00000051341
105374158	0.000934	0.000153	0.5675	3.78567	2.14822	13.6	LINC02066	long intergenic non-protein coding RNA 2066
644919	0.035	0.0136	0.8698	2.46864	2.14724	14.62	LINC02315	long intergenic non-protein coding RNA 2315
102659288	0.00285	0.000615	0.6269	3.42483	2.14714	19.19	LINC02888	long intergenic non-protein coding RNA 2888
100506660	4.64e-05	3.5e-06	0.4627	4.63927	2.14651	10.21	DDX11-AS1	DDX11 antisense RNA 1	ENSG00000245614
554279	4.15e-07	9.42e-09	0.3737	5.74089	2.14546	49.03	LINC00862	long intergenic non-protein coding RNA 862	ENSG00000203721
283665	0.00142	0.000258	0.587	3.65414	2.14516	18.8	ALDH1A2-AS1	ALDH1A2 antisense RNA 1
81557	0.00843	0.00234	0.7047	3.04287	2.14437	41.72	MAGED4B	MAGE family member D4B	ENSG00000187243
101928722	0.0705	0.0322	1.0012	2.14168	2.1443	14.49	LOC101928722	replaced by ID 399693
29944	0.0108	0.00316	0.726	2.95152	2.14271	62.82	PNMA3	PNMA family member 3	ENSG00000183837
107984482	0.000298	3.71e-05	0.5189	4.125	2.14057	28.64	LOC107984482	uncharacterized LOC107984482
25787	0.0019	0.000369	0.6011	3.56134	2.14057	14.44	DGCR9	replaced by ID 26220
107985192	1.24e-05	6.68e-07	0.4306	4.97031	2.13999	28.24	LOC107985192	uncharacterized LOC107985192
105377558	0.00132	0.000235	0.5817	3.67765	2.13947	7.07	LOC105377558	uncharacterized LOC105377558
101928563	0.0465	0.0192	0.9139	2.34077	2.13916	16.02	LOC101928563	uncharacterized LOC101928563
105377046	5.41e-06	2.37e-07	0.4138	5.16787	2.13865	74.11	LOC105377046	uncharacterized LOC105377046
105378924	0.000241	2.85e-05	0.5109	4.18516	2.13823	13.98	LOC105378924	uncharacterized LOC105378924
105370062	0.00277	0.000595	0.6225	3.43382	2.13745	58.1	LOC105370062	uncharacterized LOC105370062
728239	0.00877	0.00246	0.7057	3.02823	2.13694	42.68	MAGED4	MAGE family member D4	ENSG00000154545
107984817	1.71e-06	5.79e-08	0.3939	5.42522	2.13673	19.15	LOC107984817
100874090	0.000204	2.29e-05	0.5044	4.23495	2.13613	88.78	SLC6A1-AS1	SLC6A1 antisense RNA 1	ENSG00000232287
100505633	0.0248	0.00884	0.8157	2.61808	2.13546	16.06	LINC01133	long intergenic non-protein coding RNA 1133	ENSG00000224259
105374976	0.0168	0.00552	0.7694	2.77502	2.13523	16.27	LOC105374976	uncharacterized LOC105374976
101929517	7.86e-06	3.74e-07	0.4201	5.08149	2.13461	8.39	ETS1-AS1	ETS1 antisense RNA 1	ENSG00000254588
218	0.0311	0.0117	0.8455	2.52158	2.13205	67.81	ALDH3A1	aldehyde dehydrogenase 3 family member A1	ENSG00000108602
1297	0.00292	0.000633	0.6238	3.41687	2.13132	5.92	COL9A1	collagen type IX alpha 1 chain	ENSG00000112280
105375457	3.87e-08	4.83e-10	0.3422	6.22446	2.13021	22.21	LOC105375457	uncharacterized LOC105375457
107986365	4.72e-05	3.58e-06	0.4592	4.63423	2.12821	26.63	LOC107986365	uncharacterized LOC107986365
402569	7.49e-05	6.42e-06	0.4713	4.51207	2.12668	33.76	KPNA7	karyopherin subunit alpha 7	ENSG00000185467
105371453	0.000866	0.00014	0.5579	3.80879	2.12485	164.89	BCAN-AS1	BCAN antisense RNA 1
105372853	0.000873	0.000141	0.5581	3.80649	2.1244	6.4	LOC105372853	uncharacterized LOC105372853
81610	5.3e-05	4.14e-06	0.4611	4.60406	2.12284	166.54	FAM83D	family with sequence similarity 83 member D	ENSG00000101447
128102	7.02e-05	5.91e-06	0.4686	4.5295	2.12241	59.52	HSD3BP4	hydroxy-delta-5-steroid dehydrogenase, 3 beta, pseudogene 4
107985373	4.2e-10	1.64e-12	0.3003	7.06243	2.12116	45.4	LOC107985373
148709	0.00227	0.000465	0.6049	3.50019	2.11743	30.05	ACTG1P25	actin gamma 1 pseudogene 25	ENSG00000234996
107985215	0.00927	0.00263	0.7035	3.00751	2.11581	37.08	LOC107985215
105373424	0.00078	0.000122	0.5501	3.84159	2.11313	15.9	LOC105373424	uncharacterized LOC105373424
101928911	0.00717	0.00193	0.6809	3.10043	2.11121	23.37	LOC101928911	uncharacterized LOC101928911
2596	0.00273	0.000583	0.6136	3.43927	2.11022	10.51	GAP43	growth associated protein 43	ENSG00000172020
100506403	0.0273	0.00998	0.8184	2.57646	2.10863	14.83	LOC100506403	uncharacterized LOC100506403	ENSG00000159216
93432	0.0132	0.00405	0.7324	2.87391	2.10492	63.88	MGAM2	maltase-glucoamylase 2 (putative)	ENSG00000257743
286234	0.0431	0.0175	0.8858	2.3759	2.10459	5.54	SPATA31E1	SPATA31 subfamily E member 1	ENSG00000177992
101927196	0.00297	0.000647	0.6155	3.41106	2.09963	8.84	FSIP2-AS2	FSIP2 antisense RNA 2	ENSG00000226747
1118	0.0155	0.00499	0.7473	2.80777	2.0983	12.82	CHIT1	chitinase 1	ENSG00000133063
105370820	1.68e-05	9.7e-07	0.428	4.8976	2.09632	9.6	LOC105370820	uncharacterized LOC105370820
105372310	0.00033	4.21e-05	0.5117	4.09565	2.09586	54.56	LOC105372310	uncharacterized LOC105372310
105375650	2.68e-06	1.01e-07	0.3935	5.32555	2.09552	20.55	MIR3150BHG	MIR3150B host gene	ENSG00000245080
3070	1.41e-08	1.42e-10	0.3267	6.41404	2.09533	793.74	HELLS	helicase, lymphoid specific	ENSG00000119969
107986485	0.00078	0.000122	0.5451	3.84148	2.09408	35.22	LOC107986485
105378338	0.00108	0.000183	0.5597	3.74084	2.0939	8.54	LOC105378338	replaced by ID 105378339
105369706	4.26e-06	1.76e-07	0.4003	5.22284	2.09057	150.51	LOC105369706
109623466	0.00711	0.00191	0.6736	3.10353	2.09042	29.63	SNORD148	small nucleolar RNA, C/D box 148
84332	0.0105	0.00306	0.7049	2.96148	2.08768	21.48	DYDC2	DPY30 domain containing 2	ENSG00000133665
81035	0.000161	1.68e-05	0.4849	4.3033	2.08681	75.54	COLEC12	collectin subfamily member 12	ENSG00000158270
102724579	2.67e-05	1.76e-06	0.4366	4.77948	2.08675	10.66	LOC102724579	uncharacterized LOC102724579
23627	0.0362	0.0141	0.8491	2.45476	2.0843	15.79	PRND	prion like protein doppel	ENSG00000171864
26762	0.00155	0.000286	0.5745	3.62793	2.08426	31.68	HAVCR1	hepatitis A virus cellular receptor 1	ENSG00000113249
135250	6.51e-07	1.7e-08	0.3695	5.64019	2.08406	16	RAET1E	retinoic acid early transcript 1E	ENSG00000164520
105376201	0.000417	5.64e-05	0.5175	4.02733	2.08397	7.85	LOC105376201
319085	1.64e-05	9.37e-07	0.4248	4.90449	2.08324	46.04	ITPK1-AS1	ITPK1 antisense RNA 1	ENSG00000258730
105378235	4.26e-07	9.73e-09	0.3631	5.7353	2.08248	60.16	ATOX1-AS1	ATOX1 antisense RNA 1
101928669	7.55e-10	3.81e-12	0.2999	6.94399	2.08221	136.18	LOC101928669	uncharacterized LOC101928669
283131	8.16e-06	3.94e-07	0.4105	5.07162	2.08213	91380.7	NEAT1	nuclear paraspeckle assembly transcript 1	ENSG00000245532
105374083	0.00501	0.00124	0.6444	3.22839	2.08051	166.18	LOC105374083	uncharacterized LOC105374083
2187	9.42e-06	4.75e-07	0.4129	5.03603	2.07916	89.29	FANCB	FA complementation group B	ENSG00000181544
390072	0.0101	0.00294	0.6975	2.97443	2.07457	18.36	OR52N4	olfactory receptor family 52 subfamily N member 4	ENSG00000181074
100335030	1.82e-09	1.14e-11	0.3056	6.78701	2.07437	37.01	LOC100335030	FGFR1 oncogene partner 2 pseudogene
7153	0.000166	1.74e-05	0.4823	4.296	2.07208	1640.16	TOP2A	DNA topoisomerase II alpha	ENSG00000131747
7516	2.37e-05	1.51e-06	0.4304	4.8097	2.07004	115.41	XRCC2	X-ray repair cross complementing 2	ENSG00000196584
101930100	7.11e-07	1.9e-08	0.3678	5.62087	2.06761	52.85	LOC101930100	uncharacterized LOC101930100
392307	0.000344	4.43e-05	0.5063	4.08365	2.06755	37.21	FAM221B	family with sequence similarity 221 member B	ENSG00000204930
101929011	0.0205	0.00702	0.7661	2.69607	2.06538	9.21	LINC02702	long intergenic non-protein coding RNA 2702	ENSG00000237937
10389	1.27e-06	3.93e-08	0.3757	5.49415	2.06407	114.63	SCML2	Scm polycomb group protein like 2	ENSG00000102098
646168	0.00496	0.00123	0.6378	3.23187	2.06134	15.53	LRRC77P	leucine rich repeat containing 77, pseudogene	ENSG00000244227
8740	0.000279	3.42e-05	0.4974	4.14383	2.06134	760.26	TNFSF14	TNF superfamily member 14	ENSG00000125735
399693	0.0328	0.0125	0.8249	2.49757	2.06031	32.34	CCDC187	coiled-coil domain containing 187	ENSG00000260220
8549	0.0528	0.0225	0.9026	2.2819	2.05959	197.76	LGR5	leucine rich repeat containing G protein-coupled receptor 5	ENSG00000139292
10675	0.00313	0.000692	0.6069	3.39268	2.05914	13.31	CSPG5	chondroitin sulfate proteoglycan 5	ENSG00000114646
83540	0.000287	3.54e-05	0.4979	4.13545	2.05914	140.56	NUF2	NUF2 component of NDC80 kinetochore complex	ENSG00000143228
2781	0.000178	1.9e-05	0.4811	4.27676	2.05734	211.06	GNAZ	G protein subunit alpha z	ENSG00000128266
109623462	9.01e-06	4.49e-07	0.4077	5.04676	2.05733	7.34	SNORA116	small nucleolar RNA, H/ACA box 116
101927630	0.00277	0.000595	0.5989	3.43373	2.05661	35.24	LINC02889	long intergenic non-protein coding RNA 2889	ENSG00000236039
22866	0.00156	0.000288	0.5672	3.62563	2.0566	118.05	CNKSR2	connector enhancer of kinase suppressor of Ras 2	ENSG00000149970
727940	0.000654	9.83e-05	0.5279	3.89477	2.05601	9.16	RHOXF2B	Rhox homeobox family member 2B	ENSG00000203989
107985708	9.55e-05	8.82e-06	0.4622	4.44433	2.05412	22.5	LOC107985708	uncharacterized LOC107985708
107985594	0.0011	0.000188	0.5497	3.73441	2.05285	32.07	LOC107985594
101929378	7.43e-05	6.34e-06	0.4546	4.51481	2.05258	100.58	LINC01876	long intergenic non-protein coding RNA 1876	ENSG00000226383
107986061	4.33e-05	3.19e-06	0.4402	4.65793	2.0502	16.25	LOC107986061	uncharacterized LOC107986061
91464	0.027	0.00984	0.7939	2.58152	2.04955	81.62	ISX	intestine specific homeobox	ENSG00000175329
105370114	0.0365	0.0143	0.8351	2.45029	2.04636	28.05	LOC105370114
100129316	0.000301	3.77e-05	0.4964	4.12133	2.04585	21.21	LOC100129316	uncharacterized LOC100129316
201299	0.00019	2.08e-05	0.4806	4.25663	2.0457	15.6	RDM1	RAD52 motif containing 1	ENSG00000278023
107985228	2.88e-06	1.1e-07	0.385	5.30875	2.04401	20.2	LINC02803	long intergenic non-protein coding RNA 2803	ENSG00000227740
107984450	0.00613	0.00159	0.6467	3.15746	2.04185	14.7	LOC107984450	uncharacterized LOC107984450	ENSG00000256001
8497	0.00556	0.00142	0.6396	3.1909	2.04096	26.55	PPFIA4	PTPRF interacting protein alpha 4	ENSG00000143847
105379493	4.26e-06	1.76e-07	0.3906	5.22339	2.04031	45.04	CH507-145C22.1	uncharacterized CH507-145C22.1
388523	0.0226	0.00788	0.767	2.65719	2.03816	35.14	ZNF728	zinc finger protein 728	ENSG00000269067
105375737	0.00015	1.54e-05	0.4713	4.32218	2.03689	14.99	LOC105375737	replaced by ID 29028
107985297	0.000118	1.15e-05	0.4642	4.38779	2.03665	7.92	LOC107985297	replaced by ID 10036
10626	2.89e-06	1.11e-07	0.3831	5.30804	2.03353	285.7	TRIM16	tripartite motif containing 16	ENSG00000221926
107984449	0.0136	0.00421	0.7097	2.86171	2.03091	41.15	LOC107984449	uncharacterized LOC107984449
107986755	7.51e-06	3.53e-07	0.3987	5.09258	2.03047	19.65	LOC107986755	replaced by ID 105375120
28387	0.00441	0.00106	0.6201	3.27357	2.02994	6.21	IGHV5-78	immunoglobulin heavy variable 5-78 (pseudogene)	ENSG00000211978
84528	1.26e-05	6.81e-07	0.4081	4.96664	2.0267	21.06	RHOXF2	Rhox homeobox family member 2	ENSG00000131721
149086	0.00623	0.00162	0.6418	3.15165	2.02271	7.82	LDC1P	leucine decarboxylase 1, pseudogene	ENSG00000260386
105682749	0.00145	0.000264	0.5544	3.64783	2.02229	34.04	CCEPR	cervical carcinoma expressed PCNA regulatory lncRNA
116211	0.000178	1.91e-05	0.4725	4.27505	2.01976	8.45	TM4SF19	transmembrane 4 L six family member 19	ENSG00000145107
29953	0.0331	0.0126	0.8072	2.49362	2.01284	63.51	TRHDE	thyrotropin releasing hormone degrading enzyme	ENSG00000072657
101929215	1.1e-05	5.74e-07	0.4025	4.99973	2.01217	46.39	THBS4-AS1	THBS4 antisense RNA 1	ENSG00000249825
51458	0.0138	0.00432	0.7047	2.85409	2.01135	19.5	RHCG	Rh family C glycoprotein	ENSG00000140519
2567	0.0623	0.0276	0.9126	2.20355	2.01095	11.98	GABRG3	gamma-aminobutyric acid type A receptor subunit gamma3	ENSG00000182256
25928	0.0106	0.0031	0.6793	2.95735	2.00902	8.06	SOSTDC1	sclerostin domain containing 1	ENSG00000171243
105371094	3.64e-07	8.05e-09	0.3482	5.76743	2.00828	21.8	LOC105371094	uncharacterized LOC105371094
5744	0.0201	0.00684	0.7423	2.70463	2.00767	13.15	PTHLH	parathyroid hormone like hormone	ENSG00000087494
105378678	0.0408	0.0163	0.8359	2.40118	2.00721	6.73	LOC105378678	uncharacterized LOC105378678
24137	0.000527	7.57e-05	0.5068	3.95765	2.0056	249.67	KIF4A	kinesin family member 4A	ENSG00000090889
112609	9.47e-06	4.81e-07	0.3981	5.03392	2.00411	40.58	MRAP2	melanocortin 2 receptor accessory protein 2	ENSG00000135324
101927543	1.66e-07	2.93e-09	0.3376	5.93562	2.00392	149.19	LOC101927543	uncharacterized LOC101927543	ENSG00000248318
105369719	1.72e-05	9.96e-07	0.4092	4.89238	2.00196	27.08	LOC105369719	uncharacterized LOC105369719
440173	0.0543	0.0233	0.8819	2.26879	2.00082	7.41	LINC02893	long intergenic non-protein coding RNA 2893	ENSG00000269994
100048912	0.000133	1.33e-05	0.4592	4.35539	1.99993	96.4	CDKN2B-AS1	CDKN2B antisense RNA 1	ENSG00000240498
101930452	2.12e-05	1.31e-06	0.4133	4.83799	1.99961	31.14	LINC02367	long intergenic non-protein coding RNA 2367	ENSG00000260423
56132	0.0114	0.00339	0.6826	2.92952	1.9996	38.86	PCDHB3	protocadherin beta 3	ENSG00000113205
27004	0.0221	0.00767	0.7497	2.66646	1.99906	7.79	TCL6	T cell leukemia/lymphoma 6
54212	0.0434	0.0177	0.8423	2.37194	1.99777	51.51	SNTG1	syntrophin gamma 1	ENSG00000147481
78997	0.000191	2.08e-05	0.4693	4.25571	1.99724	17.9	GDAP1L1	ganglioside induced differentiation associated protein 1 like 1	ENSG00000124194
7201	0.00202	0.000402	0.5642	3.53847	1.99642	7.01	TRHR	thyrotropin releasing hormone receptor	ENSG00000174417
27127	0.00172	0.000326	0.5554	3.59356	1.99592	44.95	SMC1B	structural maintenance of chromosomes 1B	ENSG00000077935
112267916	0.00317	0.000704	0.5885	3.38817	1.99394	114.92	LOC112267916
10917	0.0138	0.00429	0.6981	2.85606	1.99393	8.56	BTNL3	butyrophilin like 3	ENSG00000168903
107984220	6e-08	8.56e-10	0.325	6.13427	1.99369	17.18	LOC107984220	uncharacterized LOC107984220
100505918	0.00316	0.000699	0.588	3.38985	1.99307	40.74	LOC100505918	uncharacterized LOC100505918
101927034	0.0013	0.000231	0.5408	3.68288	1.99165	10.83	ROR1-AS1	ROR1 antisense RNA 1	ENSG00000223949
104533120	0.000722	0.000111	0.5152	3.86488	1.99126	21.48	TRIM31-AS1	TRIM31 antisense RNA 1	ENSG00000231226
105373649	0.0603	0.0265	0.8955	2.21918	1.98727	8.77	LOC105373649	uncharacterized LOC105373649
107986811	1.55e-05	8.75e-07	0.4035	4.9178	1.9844	9.13	LOC107986811
81624	5.14e-06	2.24e-07	0.3832	5.17842	1.98413	132.31	DIAPH3	diaphanous related formin 3	ENSG00000139734
283460	5.12e-08	6.93e-10	0.3215	6.16758	1.98317	188.81	HNF1A-AS1	HNF1A antisense RNA 1	ENSG00000241388
107984112	7.97e-07	2.21e-08	0.3543	5.59462	1.98206	28	LOC107984112	uncharacterized LOC107984112
105372521	2.29e-08	2.57e-10	0.3131	6.32269	1.97991	67.84	LOC105372521	uncharacterized LOC105372521
102466081	2.59e-05	1.69e-06	0.4133	4.78749	1.97884	10.04	MIR5739	microRNA 5739	ENSG00000276162
284757	0.0139	0.00433	0.693	2.85304	1.97713	17.54	MIR646HG	MIR646 host gene	ENSG00000228340
151760	0.000364	4.74e-05	0.4853	4.06828	1.97425	14.73	LOC151760	putative uncharacterized protein LOC151760
64151	7.84e-05	6.82e-06	0.4385	4.4991	1.97271	358.79	NCAPG	non-SMC condensin I complex subunit G	ENSG00000109805
115908	0.000498	7.04e-05	0.4959	3.97495	1.97127	126.18	CTHRC1	collagen triple helix repeat containing 1	ENSG00000164932
286467	0.000201	2.23e-05	0.4645	4.24049	1.96972	27.36	FIRRE	firre intergenic repeating RNA element	ENSG00000213468
641384	0.000803	0.000127	0.5138	3.83251	1.96924	35.86	LINC02912	long intergenic non-protein coding RNA 2912	ENSG00000280055
723809	0.0622	0.0275	0.8921	2.20461	1.96678	16.31	LHFPL3-AS2	LHFPL3 antisense RNA 2	ENSG00000225329
107984901	0.0262	0.00948	0.7579	2.59434	1.96616	19.52	LOC107984901	uncharacterized LOC107984901	ENSG00000289907
157313	0.000658	9.9e-05	0.5048	3.89291	1.96499	157.43	CDCA2	cell division cycle associated 2	ENSG00000184661
54886	0.000486	6.84e-05	0.4934	3.98183	1.9646	494.52	PLPPR1	phospholipid phosphatase related 1	ENSG00000148123
105375463	0.00163	0.000306	0.5439	3.61	1.96356	51.69	LOC105375463	uncharacterized LOC105375463
57615	0.00807	0.00223	0.6418	3.05792	1.96264	17.97	ZNF492	zinc finger protein 492	ENSG00000229676
55789	7.75e-05	6.7e-06	0.4358	4.50311	1.9623	173.9	DEPDC1B	DEP domain containing 1B	ENSG00000035499
401546	0.0119	0.00359	0.6736	2.91242	1.96194	21.73	C9orf152	chromosome 9 open reading frame 152	ENSG00000188959
729597	4.08e-09	3.07e-11	0.2952	6.64307	1.96113	124.91	SPDYE6	speedy/RINGO cell cycle regulator family member E6	ENSG00000260097
6241	0.000179	1.92e-05	0.4586	4.27404	1.96	551.53	RRM2	ribonucleotide reductase regulatory subunit M2	ENSG00000171848
10882	0.0389	0.0154	0.8088	2.42299	1.95981	8.46	C1QL1	complement C1q like 1	ENSG00000131094
4038	0.00266	0.000566	0.568	3.44737	1.95823	120.38	LRP4	LDL receptor related protein 4	ENSG00000134569
26256	9.01e-05	8.18e-06	0.4383	4.46054	1.95515	63.5	CABYR	calcium binding tyrosine phosphorylation regulated	ENSG00000154040
107984027	0.0974	0.0482	0.9888	1.97521	1.95304	7.98	LINC02277	long intergenic non-protein coding RNA 2277
9627	0.000121	1.19e-05	0.4458	4.37977	1.95252	309.2	SNCAIP	synuclein alpha interacting protein	ENSG00000064692
10699	0.00104	0.000174	0.5201	3.75342	1.9523	29.13	CORIN	corin, serine peptidase	ENSG00000145244
701	0.000182	1.95e-05	0.4572	4.27007	1.95216	197.9	BUB1B	BUB1 mitotic checkpoint serine/threonine kinase B	ENSG00000156970
102724434	0.0058	0.00149	0.6144	3.17686	1.95181	9.3	LOC102724434	uncharacterized LOC102724434	ENSG00000237870
105372316	0.0541	0.0232	0.8598	2.27007	1.95171	16.22	LOC105372316	uncharacterized LOC105372316	ENSG00000269043
105378480	0.000516	7.37e-05	0.4922	3.9641	1.95093	11.47	LOC105378480	uncharacterized LOC105378480
83449	0.000416	5.63e-05	0.4841	4.028	1.9501	57.29	PMFBP1	polyamine modulated factor 1 binding protein 1	ENSG00000118557
100507195	0.0171	0.00562	0.7041	2.76941	1.95006	47.25	LINC02384	long intergenic non-protein coding RNA 2384
101927957	5e-06	2.16e-07	0.3757	5.18536	1.94806	48.93	LINC01572	long intergenic non-protein coding RNA 1572	ENSG00000261008
100500813	1.1e-05	5.79e-07	0.3895	4.9982	1.94703	24.09	MIR3646	microRNA 3646	ENSG00000266151
645166	0.00211	0.000424	0.5519	3.52494	1.94545	10.65	LSP1P5	LSP1 pseudogene 5	ENSG00000288905
79915	6.55e-12	1.31e-14	0.2523	7.70453	1.94368	339.48	ATAD5	ATPase family AAA domain containing 5	ENSG00000176208
101928001	2.65e-08	3.09e-10	0.3084	6.29422	1.94138	48.58	PRKCA-AS1	PRKCA antisense RNA 1
107986293	0.0209	0.00717	0.7216	2.68901	1.94043	52.7	LOC107986293	uncharacterized LOC107986293
10486	2.48e-06	9.22e-08	0.3632	5.34149	1.93994	493.99	CAP2	cyclase associated actin cytoskeleton regulatory protein 2	ENSG00000112186
140766	0.000855	0.000138	0.5086	3.81245	1.93894	22.02	ADAMTS14	ADAM metallopeptidase with thrombospondin type 1 motif 14	ENSG00000138316
101928622	0.0497	0.0209	0.8394	2.30987	1.93892	11.91	LOC101928622	uncharacterized LOC101928622	ENSG00000250954
221262	0.00499	0.00124	0.6	3.22977	1.93794	162.54	CCDC162P	coiled-coil domain containing 162, pseudogene	ENSG00000203799
149134	0.000206	2.31e-05	0.4577	4.2327	1.93722	13.57	LINC01341	long intergenic non-protein coding RNA 1341
100310812	3.91e-09	2.81e-11	0.2909	6.65603	1.93591	368.36	SPDYE2B	speedy/RINGO cell cycle regulator family member E2B	ENSG00000173678
147658	0.0371	0.0145	0.7915	2.44384	1.93427	9	ZNF534	zinc finger protein 534	ENSG00000198633
22996	0.00182	0.000353	0.541	3.57327	1.93314	95.61	TTC39A	tetratricopeptide repeat domain 39A	ENSG00000085831
196472	0.0357	0.0139	0.7856	2.46022	1.93267	9.78	GARIN6	golgi associated RAB2 interactor family member 6	ENSG00000180219
2138	0.03	0.0112	0.7615	2.53704	1.93198	7.53	EYA1	EYA transcriptional coactivator and phosphatase 1	ENSG00000104313
142685	0.00608	0.00157	0.6112	3.1607	1.93178	11.27	ASB15	ankyrin repeat and SOCS box containing 15	ENSG00000146809
6713	6.88e-05	5.77e-06	0.4259	4.53476	1.93123	1293.47	SQLE	squalene epoxidase	ENSG00000104549
653712	8.43e-06	4.13e-07	0.3811	5.06267	1.92959	14.83	IFT122P3	IFT122 pseudogene 3
104797538	0.000647	9.68e-05	0.495	3.89843	1.92958	35.11	KCNMB2-AS1	KCNMB2 antisense RNA 1
107985307	0.00301	0.000657	0.5661	3.40673	1.92846	10.48	LINC01705	long intergenic non-protein coding RNA 1705
101927465	7.5e-05	6.44e-06	0.4274	4.51143	1.92806	13.76	CLYBL-AS1	CLYBL antisense RNA 1	ENSG00000234303
105372160	1.17e-09	6.87e-12	0.2809	6.86034	1.92717	99.23	LOC105372160	uncharacterized LOC105372160
1187	0.0386	0.0152	0.794	2.42648	1.92656	9.24	CLCNKA	chloride voltage-gated channel Ka	ENSG00000186510
2305	7.57e-06	3.57e-07	0.3784	5.09067	1.92622	192.26	FOXM1	forkhead box M1	ENSG00000111206
105371657	0.0757	0.0352	0.9144	2.10618	1.9258	20.15	LOC105371657	uncharacterized LOC105371657
163720	0.00493	0.00122	0.5954	3.23346	1.92536	8.28	CYP4Z2P	cytochrome P450 family 4 subfamily Z member 2, pseudogene	ENSG00000290456
54821	1.15e-06	3.49e-08	0.3491	5.51494	1.92529	90.64	ERCC6L	ERCC excision repair 6 like, spindle assembly checkpoint helicase	ENSG00000186871
9493	9.2e-05	8.4e-06	0.4319	4.45466	1.92401	196.44	KIF23	kinesin family member 23	ENSG00000137807
105376025	9.04e-05	8.2e-06	0.4297	4.45982	1.9164	21.58	LOC105376025	uncharacterized LOC105376025
107986160	0.00327	0.000734	0.567	3.37667	1.91469	61.67	LOC107986160	uncharacterized LOC107986160
55507	2.65e-07	5.33e-09	0.3279	5.83645	1.91377	39.67	GPRC5D	G protein-coupled receptor class C group 5 member D	ENSG00000111291
105373270	3.1e-06	1.21e-07	0.361	5.2914	1.91036	16.26	LOC105373270
105371462	0.0107	0.00314	0.6461	2.95399	1.90868	35.43	LINC02819	long intergenic non-protein coding RNA 2819
105374493	2.29e-05	1.44e-06	0.3957	4.81871	1.9066	50.5	LOC105374493	uncharacterized LOC105374493
105378925	3.2e-05	2.2e-06	0.4022	4.73447	1.90413	17.67	LOC105378925	uncharacterized LOC105378925
222699	0.00011	1.04e-05	0.4319	4.40816	1.90398	30.18	TOB2P1	transducer of ERBB2, 2 pseudogene 1
1237	0.000215	2.44e-05	0.451	4.21998	1.90332	9.31	CCR8	C-C motif chemokine receptor 8	ENSG00000179934
105374444	0.00883	0.00248	0.6289	3.02603	1.90307	6.13	LOC105374444	uncharacterized LOC105374444
127294	0.00164	0.000308	0.5274	3.6083	1.90302	6.26	MYOM3	myomesin 3	ENSG00000142661
644242	7.83e-05	6.8e-06	0.4221	4.49984	1.89939	23.9	LINC00622	long intergenic non-protein coding RNA 622	ENSG00000260941
9687	0.000509	7.25e-05	0.4783	3.96791	1.89794	351.18	GREB1	growth regulating estrogen receptor binding 1	ENSG00000196208
105373269	2.08e-08	2.26e-10	0.299	6.34225	1.89637	83.68	LOC105373269
107984781	0.00344	0.000782	0.5645	3.35904	1.89625	6.33	LOC107984781	uncharacterized LOC107984781
375612	0.0727	0.0335	0.8913	2.12661	1.89535	10.61	LHFPL3	LHFPL tetraspan subfamily member 3	ENSG00000187416
107986458	0.000196	2.16e-05	0.4458	4.24754	1.89354	23.79	LOC107986458	uncharacterized LOC107986458
107987267	0.00371	0.000856	0.5679	3.33408	1.89348	8.57	LOC107987267
56133	0.0177	0.00587	0.687	2.75487	1.89269	28.64	PCDHB2	protocadherin beta 2	ENSG00000112852
109623480	0.00315	0.000697	0.5581	3.3909	1.89245	6.06	SNORD173	small nucleolar RNA, C/D box 173
7401	0.0327	0.0125	0.7571	2.49882	1.89185	8.73	CLRN1	clarin 1	ENSG00000163646
728715	7.6e-07	2.09e-08	0.3373	5.60466	1.89071	23.36	LOC728715	ovostatin homolog 2
112268317	0.00366	0.000843	0.5661	3.33836	1.89001	86.33	LOC112268317	extensin-like
84740	0.00386	0.0009	0.5692	3.32016	1.8897	99.54	AFAP1-AS1	AFAP1 antisense RNA 1	ENSG00000272620
100379345	3.96e-09	2.87e-11	0.284	6.65296	1.88947	25.81	MIR181A2HG	MIR181A2 host gene	ENSG00000224020
9837	6.24e-05	5.1e-06	0.4142	4.56078	1.88921	176.03	GINS1	GINS complex subunit 1	ENSG00000101003
100500807	1.47e-06	4.72e-08	0.3459	5.46163	1.88899	13.69	MIR374C	microRNA 374c	ENSG00000283534
145873	0.0474	0.0197	0.8098	2.33252	1.8889	7.9	MESP2	mesoderm posterior bHLH transcription factor 2	ENSG00000188095
109864273	0.000192	2.1e-05	0.4437	4.25385	1.88743	11436.4	RNA18SN4	RNA, 18S pre-ribosomal N4
102724861	0.0015	0.000274	0.5184	3.63859	1.88638	32.67	LOC102724861	uncharacterized LOC102724861
8313	0.0139	0.00433	0.661	2.85308	1.88582	272.88	AXIN2	axin 2	ENSG00000168646
101929023	0.0138	0.00431	0.6605	2.8549	1.88569	5.91	LINC01762	long intergenic non-protein coding RNA 1762	ENSG00000233154
101928089	4.02e-09	2.99e-11	0.2836	6.64706	1.88509	104.6	SMYD3-AS1	SMYD3 antisense RNA 1
105373648	0.0495	0.0208	0.8149	2.31184	1.884	19.08	LOC105373648	uncharacterized LOC105373648
84249	0.000226	2.62e-05	0.448	4.20454	1.88347	15.53	PSD2	pleckstrin and Sec7 domain containing 2	ENSG00000146005
285768	0.0598	0.0262	0.8472	2.22281	1.88311	17.86	LINC01622	long intergenic non-protein coding RNA 1622	ENSG00000286785
105379003	0.000263	3.18e-05	0.4525	4.16038	1.88244	6.02	LOC105379003	uncharacterized LOC105379003
105379521	0.0236	0.00835	0.7136	2.63755	1.88227	19.97	LOC105379521	replaced by ID 105379854
728622	0.000328	4.18e-05	0.4586	4.09736	1.87891	8.72	SKP1P2	S-phase kinase associated protein 1 pseudogene 2
441273	4.01e-09	2.93e-11	0.2824	6.65022	1.87811	323.44	SPDYE2	speedy/RINGO cell cycle regulator family member E2	ENSG00000205238
84900	0.000389	5.14e-05	0.4636	4.04899	1.87714	29.15	RNFT2	ring finger protein, transmembrane 2	ENSG00000135119
100130742	1.12e-06	3.37e-08	0.3398	5.5212	1.87629	68.44	LRRC69	leucine rich repeat containing 69	ENSG00000214954
651302	1.29e-05	6.98e-07	0.3778	4.96184	1.87458	21.82	ZKSCAN8P1	ZKSCAN8 pseudogene 1	ENSG00000226314
100616274	4.23e-06	1.74e-07	0.3584	5.22557	1.87259	15.85	MIR4802	microRNA 4802	ENSG00000263642
105369371	0.00682	0.00182	0.6003	3.11803	1.87171	22.02	LOC105369371	uncharacterized LOC105369371
107986972	0.0101	0.00293	0.6291	2.97461	1.87123	9.84	LOC107986972	uncharacterized LOC107986972
145773	0.00101	0.000168	0.4971	3.76303	1.87058	17.67	FAM81A	family with sequence similarity 81 member A	ENSG00000157470
53342	0.00155	0.000288	0.5149	3.6262	1.86716	29.05	IL17D	interleukin 17D	ENSG00000172458
693176	4.45e-07	1.03e-08	0.3258	5.72591	1.86548	17.42	MIR591	microRNA 591	ENSG00000208025
102723758	4.85e-05	3.7e-06	0.403	4.62748	1.86497	12.73	LOC102723758	uncharacterized LOC102723758
9134	3.22e-06	1.27e-07	0.3527	5.28379	1.86351	153.81	CCNE2	cyclin E2	ENSG00000175305
105375734	0.00701	0.00188	0.599	3.10816	1.86181	12.98	SMILR	smooth muscle induced lncRNA, enhancer of proliferation
105375781	1.94e-05	1.16e-06	0.3827	4.86231	1.86077	15.18	LOC105375781	uncharacterized LOC105375781	ENSG00000253574
101927136	0.0146	0.00462	0.6564	2.83252	1.85914	494.13	LOC101927136	uncharacterized LOC101927136	ENSG00000231683
26154	9.51e-05	8.76e-06	0.4175	4.44566	1.85592	22.46	ABCA12	ATP binding cassette subfamily A member 12	ENSG00000144452
107987366	0.00215	0.000434	0.5274	3.51828	1.85541	10.4	LOC107987366	uncharacterized LOC107987366
107985423	0.000411	5.53e-05	0.4601	4.03198	1.85526	17.26	LOC107985423	uncharacterized LOC107985423
105371089	9.32e-05	8.55e-06	0.4167	4.4509	1.85482	11.54	LOC105371089	replaced by ID 105371090
79075	9.79e-09	9.25e-11	0.2861	6.47876	1.85388	70.88	DSCC1	DNA replication and sister chromatid cohesion 1	ENSG00000136982
107985779	0.0415	0.0167	0.7743	2.39263	1.85264	52.3	LOC107985779	uncharacterized LOC107985779
100499227	0.00239	0.000496	0.5319	3.4831	1.8526	14.53	USP2-AS1	USP2 antisense RNA 1
101929591	9.53e-07	2.77e-08	0.333	5.55523	1.84969	29.91	KIZ-AS1	KIZ antisense RNA 1	ENSG00000232712
672	4.26e-07	9.7e-09	0.3223	5.73582	1.84849	393.92	BRCA1	BRCA1 DNA repair associated	ENSG00000012048
100128054	4.91e-05	3.77e-06	0.3996	4.62391	1.84761	12.52	PLCE1-AS1	PLCE1 antisense RNA 1	ENSG00000268894
127670	0.00251	0.000529	0.5324	3.46561	1.84509	9.61	TEDDM1	transmembrane epididymal protein 1	ENSG00000203730
57643	0.000159	1.65e-05	0.428	4.30762	1.84372	157.49	ZSWIM5	zinc finger SWIM-type containing 5	ENSG00000162415
493861	4.32e-05	3.19e-06	0.3957	4.6585	1.84352	113.89	EID3	EP300 interacting inhibitor of differentiation 3	ENSG00000255150
401021	0.00719	0.00194	0.5945	3.09896	1.84221	6.24	LOC401021	uncharacterized LOC401021
101928404	0.000271	3.29e-05	0.4433	4.15237	1.84056	7.09	RGS5-AS1	RGS5 antisense RNA 1	ENSG00000232892
157753	0.0029	0.000629	0.5381	3.41886	1.83971	51.22	TMEM74	transmembrane protein 74	ENSG00000164841
105371642	0.0217	0.0075	0.6879	2.67389	1.83947	24.12	LOC105371642	uncharacterized LOC105371642
105369949	0.00268	0.000571	0.5335	3.4449	1.83788	8.99	LOC105369949	uncharacterized LOC105369949
692085	2.01e-09	1.28e-11	0.271	6.77055	1.83483	38.41	SNORD45C	small nucleolar RNA, C/D box 45C	ENSG00000206620
146909	0.000664	0.0001	0.4714	3.89053	1.8339	69.84	KIF18B	kinesin family member 18B	ENSG00000186185
10202	0.0402	0.016	0.7613	2.40784	1.83318	461.9	DHRS2	dehydrogenase/reductase 2	ENSG00000100867
890	1.97e-07	3.61e-09	0.3106	5.9011	1.83308	171.39	CCNA2	cyclin A2	ENSG00000145386
4320	0.00539	0.00136	0.5719	3.20289	1.83183	132.8	MMP11	matrix metallopeptidase 11	ENSG00000099953
400952	0.0406	0.0163	0.7623	2.40287	1.83181	4.26	LINC01121	long intergenic non-protein coding RNA 1121	ENSG00000205054
285429	0.000257	3.08e-05	0.4392	4.16774	1.83037	21.64	DCAF4L1	DDB1 and CUL4 associated factor 4 like 1	ENSG00000182308
4045	0.0106	0.00312	0.619	2.9561	1.82977	88.75	LSAMP	limbic system associated membrane protein	ENSG00000185565
2262	0.0233	0.00822	0.6923	2.64298	1.82974	118.92	GPC5	glypican 5	ENSG00000179399
55885	1.07e-05	5.53e-07	0.3652	5.00698	1.82876	94.58	LMO3	LIM domain only 3	ENSG00000048540
1131	0.00216	0.000436	0.5194	3.51725	1.82696	91.24	CHRM3	cholinergic receptor muscarinic 3	ENSG00000133019
107985229	0.000374	4.88e-05	0.4495	4.06112	1.8254	8.5	LINC02818	long intergenic non-protein coding RNA 2818
105373794	0.000848	0.000136	0.4782	3.81533	1.82454	25.36	LOC105373794
990	0.000617	9.16e-05	0.4664	3.91194	1.82447	212.3	CDC6	cell division cycle 6	ENSG00000094804
1038	0.0343	0.0132	0.7358	2.47794	1.8232	119.7	CDR1	cerebellar degeneration related 1
100505676	0.000306	3.83e-05	0.4427	4.11741	1.82264	105.38	RRS1-DT	RRS1 divergent transcript	ENSG00000246145
131578	0.0168	0.00549	0.6563	2.77656	1.82217	16.17	LRRC15	leucine rich repeat containing 15	ENSG00000172061
147166	0.000285	3.51e-05	0.4404	4.13755	1.82209	291.72	TRIM16L	tripartite motif containing 16 like	ENSG00000291110
105372669	4.85e-05	3.7e-06	0.3935	4.62754	1.82114	41.38	LOC105372669	uncharacterized LOC105372669
105378694	1.1e-09	6.26e-12	0.2649	6.87365	1.82112	54.44	LOC105378694	uncharacterized LOC105378694
50507	0.000188	2.05e-05	0.4274	4.25977	1.82076	57.8	NOX4	NADPH oxidase 4	ENSG00000086991
107986980	0.0778	0.0364	0.87	2.09224	1.82023	15.61	LINC02055	long intergenic non-protein coding RNA 2055	ENSG00000254101
7272	0.000964	0.00016	0.4819	3.7755	1.81937	175.53	TTK	TTK protein kinase	ENSG00000112742
9829	1.76e-05	1.03e-06	0.3723	4.88633	1.81897	167.6	DNAJC6	DnaJ heat shock protein family (Hsp40) member C6	ENSG00000116675
100129347	0.000277	3.39e-05	0.4386	4.14576	1.81843	9.13	LINC00484	long intergenic non-protein coding RNA 484	ENSG00000229694
107985000	2.67e-08	3.14e-10	0.289	6.29152	1.81827	46.86	LOC107985000	uncharacterized LOC107985000
27085	4.92e-09	3.9e-11	0.2751	6.60771	1.81762	169.75	MTBP	MDM2 binding protein	ENSG00000172167
102724382	0.00021	2.37e-05	0.4299	4.22685	1.81727	5.89	LOC102724382	uncharacterized LOC102724382
107985285	0.000142	1.44e-05	0.4188	4.33764	1.81656	51.05	LOC107985285	uncharacterized LOC107985285
56144	0.0233	0.00818	0.6869	2.64444	1.81644	18.56	PCDHA4	protocadherin alpha 4	ENSG00000204967
23213	0.0102	0.00296	0.6112	2.97187	1.81629	615.34	SULF1	sulfatase 1	ENSG00000137573
105377110	7.83e-05	6.79e-06	0.4036	4.50016	1.81612	41.88	CFAP20DC-DT	CFAP20DC divergent transcript
3992	0.000146	1.5e-05	0.4194	4.32899	1.81567	1634.73	FADS1	fatty acid desaturase 1	ENSG00000149485
27112	0.05	0.021	0.7852	2.30737	1.81176	8.89	NALF2	NALCN channel auxiliary factor 2	ENSG00000130054
114794	0.0257	0.00927	0.6953	2.60178	1.8091	42.22	ELFN2	extracellular leucine rich repeat and fibronectin type III domain containing 2	ENSG00000166897
107984255	0.0026	0.000551	0.5234	3.45472	1.80827	7.43	LOC107984255	uncharacterized LOC107984255
100302242	0.00581	0.00149	0.5693	3.17599	1.80794	6.02	MIR1236	microRNA 1236	ENSG00000284446
29028	7.44e-07	2.02e-08	0.3223	5.61025	1.80794	1976.85	ATAD2	ATPase family AAA domain containing 2	ENSG00000156802
1894	7.15e-05	6.05e-06	0.3995	4.5246	1.80764	575.57	ECT2	epithelial cell transforming 2	ENSG00000114346
101928051	8.27e-05	7.32e-06	0.403	4.48414	1.80728	141.19	LOC101928051	uncharacterized LOC101928051
105370743	0.00846	0.00235	0.5937	3.04167	1.80587	16.65	LOC105370743	uncharacterized LOC105370743
107985369	0.0437	0.0178	0.7621	2.369	1.80532	174.13	LOC107985369	replaced by ID 64388
112268062	0.000258	3.11e-05	0.4333	4.16555	1.80509	6.84	LOC112268062	uncharacterized LOC112268062
5396	0.00849	0.00236	0.5928	3.04039	1.80236	72.22	PRRX1	paired related homeobox 1	ENSG00000116132
81930	0.000358	4.64e-05	0.4423	4.07315	1.80143	108.19	KIF18A	kinesin family member 18A	ENSG00000121621
107985712	0.000284	3.49e-05	0.435	4.13875	1.80055	10.4	LOC107985712	replaced by ID 54552
57687	0.0217	0.00749	0.6733	2.67404	1.80039	56.86	VAT1L	vesicle amine transport 1 like	ENSG00000171724
112268238	0.000143	1.46e-05	0.4149	4.33521	1.79879	115.05	LOC112268238	replaced by ID 554313
79802	0.000354	4.59e-05	0.4411	4.07566	1.79758	34.22	HHIPL2	HHIP like 2	ENSG00000143512
2900	0.0445	0.0182	0.7614	2.36051	1.79729	12.91	GRIK4	glutamate ionotropic receptor kainate type subunit 4	ENSG00000149403
400799	0.0115	0.00345	0.6143	2.92481	1.79668	28.87	LINC01344	long intergenic non-protein coding RNA 1344
105369820	1.05e-06	3.09e-08	0.3244	5.53613	1.79576	21.63	LOC105369820
3321	0.00155	0.000288	0.4948	3.62609	1.79416	410.69	IGSF3	immunoglobulin superfamily member 3	ENSG00000143061
107986617	0.00203	0.000404	0.5067	3.53745	1.79226	22.25	LOC107986617	uncharacterized LOC107986617
105372698	0.0113	0.00337	0.611	2.93146	1.79117	35.54	LOC105372698	uncharacterized LOC105372698
105378031	0.00899	0.00253	0.5932	3.01918	1.79094	7.11	LOC105378031	uncharacterized LOC105378031
1795	0.000287	3.54e-05	0.4328	4.13553	1.78966	39.64	DOCK3	dedicator of cytokinesis 3	ENSG00000088538
100874214	0.000496	7.02e-05	0.4499	3.9757	1.78873	10.46	TM4SF19-AS1	TM4SF19 antisense RNA 1	ENSG00000235897
3909	0.00139	0.00025	0.4884	3.66254	1.78869	801.59	LAMA3	laminin subunit alpha 3	ENSG00000053747
101928362	0.0113	0.00335	0.6096	2.93377	1.78829	13.66	LOC101928362	uncharacterized LOC101928362
105374298	3.49e-07	7.55e-09	0.3095	5.77825	1.78815	102.44	LOC105374298	keratinocyte proline-rich protein-like
414149	0.0022	0.000447	0.5092	3.51083	1.78772	16.25	ACBD7	acyl-CoA binding domain containing 7	ENSG00000176244
1047	0.00329	0.000737	0.5296	3.37537	1.78772	237.67	CLGN	calmegin	ENSG00000153132
2146	7.38e-08	1.09e-09	0.2931	6.09633	1.78677	428.96	EZH2	enhancer of zeste 2 polycomb repressive complex 2 subunit	ENSG00000106462
107984346	1.99e-05	1.2e-06	0.3679	4.85638	1.78646	19.95	LOC107984346	uncharacterized LOC107984346
5646	0.0297	0.011	0.7028	2.5413	1.78593	90.84	PRSS3	serine protease 3	ENSG00000010438
107986871	3.91e-09	2.82e-11	0.2682	6.6555	1.78517	63.52	LOC107986871
105376253	0.00123	0.000216	0.4824	3.69991	1.78481	11.56	LOC105376253	uncharacterized LOC105376253
107986942	0.0848	0.0406	0.8703	2.04796	1.78236	6.92	LOC107986942	uncharacterized LOC107986942
105375918	0.000152	1.57e-05	0.4125	4.31853	1.78137	23.63	LOC105375918	uncharacterized LOC105375918
105376678	0.000309	3.88e-05	0.4323	4.1147	1.77875	12.32	LOC105376678	replaced by ID 408186
100422841	5.99e-05	4.82e-06	0.3887	4.57267	1.77738	9.56	MIR3174	microRNA 3174	ENSG00000265871
105370103	0.000765	0.00012	0.4615	3.84681	1.77529	8.79	LOC105370103	uncharacterized LOC105370103
105373943	2.21e-07	4.2e-09	0.3021	5.87629	1.77529	47.13	LOC105373943
101928565	0.000252	3.01e-05	0.4247	4.17298	1.77229	66.72	LOC101928565	uncharacterized LOC101928565	ENSG00000228697
107986161	0.00923	0.00262	0.5888	3.00934	1.77176	8.92	LOC107986161
4192	0.00134	0.000238	0.4822	3.67463	1.77176	227.51	MDK	midkine	ENSG00000110492
101928529	0.000632	9.41e-05	0.4532	3.90536	1.76996	10.07	LOC101928529	uncharacterized LOC101928529
6091	0.000446	6.15e-05	0.4416	4.00704	1.76966	1896.77	ROBO1	roundabout guidance receptor 1	ENSG00000169855
201625	0.00487	0.0012	0.5458	3.23882	1.76778	73.2	DNAH12	dynein axonemal heavy chain 12	ENSG00000174844
133022	0.0433	0.0176	0.7446	2.3733	1.7671	18.04	TRAM1L1	translocation associated membrane protein 1 like 1	ENSG00000174599
441178	0.000406	5.46e-05	0.4378	4.03512	1.76639	37.45	LINC02487	long intergenic non-protein coding RNA 2487	ENSG00000203688
105375655	0.00139	0.000251	0.4823	3.66169	1.76615	62.29	LOC105375655	uncharacterized LOC105375655
724102	1.65e-05	9.41e-07	0.3601	4.90358	1.76562	43.09	SNHG4	small nucleolar RNA host gene 4
28982	4.82e-10	2.06e-12	0.2511	7.03059	1.76541	425.8	FLVCR1	FLVCR heme transporter 1	ENSG00000162769
9480	1.67e-06	5.58e-08	0.325	5.43186	1.76508	3940.13	ONECUT2	one cut homeobox 2	ENSG00000119547
554225	0.000706	0.000108	0.4558	3.87183	1.76462	14.59	STRCP1	stereocilin pseudogene 1	ENSG00000290691
341346	0.00167	0.000314	0.4896	3.60319	1.76423	8.4	SMCO2	single-pass membrane protein with coiled-coil domains 2	ENSG00000165935
102724319	1.46e-05	8.16e-07	0.3573	4.9316	1.76202	11.15	LOC102724319	uncharacterized LOC102724319
6696	0.0145	0.00459	0.6215	2.83481	1.76171	4851.21	SPP1	secreted phosphoprotein 1	ENSG00000118785
3763	0.0953	0.0469	0.8865	1.98695	1.76145	9.08	KCNJ6	potassium inwardly rectifying channel subfamily J member 6	ENSG00000157542
79755	2.34e-06	8.56e-08	0.3289	5.35495	1.76128	29.49	ZNF750	zinc finger protein 750	ENSG00000141579
401236	0.0593	0.026	0.7895	2.22662	1.75793	9.99	STMND1	stathmin domain containing 1	ENSG00000230873
105372097	6.14e-05	4.99e-06	0.385	4.56538	1.75778	11.74	ST8SIA5-DT	ST8SIA5 divergent transcript
105372892	0.0473	0.0196	0.753	2.33362	1.75714	16.39	LOC105372892	uncharacterized LOC105372892
105378723	3.34e-07	7.05e-09	0.3031	5.78962	1.75493	30.35	LOC105378723	uncharacterized LOC105378723
105375211	2.38e-08	2.74e-10	0.278	6.3128	1.75489	33.64	LOC105375211	uncharacterized LOC105375211
6894	7.44e-11	2.06e-13	0.2389	7.34514	1.75481	1640.12	TARBP1	TAR (HIV-1) RNA binding protein 1	ENSG00000059588
64105	1.2e-05	6.42e-07	0.3524	4.97826	1.7544	122.36	CENPK	centromere protein K	ENSG00000123219
107987100	0.000238	2.8e-05	0.4187	4.18911	1.75406	104.18	LOC107987100	uncharacterized LOC107987100
107986981	6.43e-07	1.67e-08	0.3107	5.64291	1.75316	90.27	LOC107986981	uncharacterized LOC107986981
105370456	0.000608	8.97e-05	0.4475	3.9168	1.75286	29.32	LOC105370456	uncharacterized LOC105370456
400812	0.00104	0.000175	0.467	3.75221	1.75237	14.03	FLJ39095	uncharacterized LOC400812
107985200	0.0103	0.00299	0.5899	2.9687	1.75122	5.81	LOC107985200	uncharacterized LOC107985200
105373637	4.38e-11	1.19e-13	0.2361	7.41792	1.75101	136.15	SPOPL-DT	SPOPL divergent transcript
6491	4.37e-05	3.23e-06	0.3759	4.65581	1.75031	202.66	STIL	STIL centriolar assembly protein	ENSG00000123473
105377873	0.00231	0.000474	0.5005	3.49531	1.74951	11.39	LOC105377873	uncharacterized LOC105377873
102724968	0.0251	0.009	0.6696	2.61202	1.74913	10.35	LOC102724968	uncharacterized LOC102724968
107984969	4.84e-09	3.79e-11	0.2645	6.612	1.74901	30.36	TMEM11-DT	TMEM11 divergent transcript
100847019	0.000528	7.59e-05	0.442	3.95711	1.74885	19.39	MIR5687	microRNA 5687	ENSG00000265135
105374942	0.00542	0.00137	0.5464	3.20042	1.74859	9	LOC105374942	uncharacterized LOC105374942
10485	0.00574	0.00147	0.5497	3.18027	1.74826	16.01	MIR9-1HG	MIR9-1 host gene	ENSG00000125462
101928331	0.00579	0.00149	0.5501	3.17717	1.74783	9.72	LOC101928331	uncharacterized LOC101928331
153770	7.46e-06	3.49e-07	0.343	5.09467	1.74742	31.76	PLAC8L1	PLAC8 like 1	ENSG00000173261
1294	0.00162	0.000302	0.4835	3.61381	1.74729	107.87	COL7A1	collagen type VII alpha 1 chain	ENSG00000114270
101926964	0.0528	0.0225	0.7655	2.28216	1.74691	15.24	LOC101926964	uncharacterized LOC101926964	ENSG00000231252
84057	8.76e-06	4.34e-07	0.3457	5.05321	1.74678	31.54	MND1	meiotic nuclear divisions 1	ENSG00000121211
55355	0.00104	0.000174	0.465	3.75371	1.74556	128.99	HJURP	Holliday junction recognition protein	ENSG00000123485
105375208	1.8e-05	1.06e-06	0.3577	4.88037	1.74549	36.56	LOC105375208	uncharacterized LOC105375208
101926893	0.00147	0.000268	0.4787	3.64394	1.74444	21	LIX1-AS1	LIX1 and RIOK2 antisense RNA 1
105370576	0.00692	0.00185	0.5603	3.11324	1.7443	9.1	LOC105370576	uncharacterized LOC105370576
107984575	4.92e-06	2.11e-07	0.3357	5.18947	1.74228	35.8	LOC107984575
101929256	0.00102	0.000171	0.4634	3.75909	1.74195	13.04	LOC101929256	uncharacterized LOC101929256
107985781	0.000175	1.86e-05	0.4068	4.28086	1.74166	20.79	FSIP2-AS1	FSIP2 antisense RNA 1	ENSG00000231646
83856	2.97e-06	1.15e-07	0.3285	5.30141	1.74149	241.08	FSD1L	fibronectin type III and SPRY domain containing 1 like	ENSG00000106701
107986874	2.09e-06	7.46e-08	0.3236	5.37981	1.74086	516.28	LOC107986874	replaced by ID 6641
10720	0.00371	0.000857	0.522	3.33366	1.74001	625.82	UGT2B11	UDP glucuronosyltransferase family 2 member B11	ENSG00000213759
57214	0.000506	7.18e-05	0.4379	3.97019	1.73841	307.23	CEMIP	cell migration inducing hyaluronidase 1	ENSG00000103888
64799	7.44e-05	6.35e-06	0.3849	4.51426	1.73737	120.62	IQCH	IQ motif containing H	ENSG00000103599
286430	0.00264	0.000561	0.5036	3.44967	1.73721	7.25	NLRP2B	NLR family pyrin domain containing 2B	ENSG00000215174
100509620	0.00659	0.00174	0.5544	3.13071	1.73567	14.83	AQP7B	aquaporin 7B	ENSG00000259916
407036	0.00333	0.000747	0.5143	3.3716	1.73417	6.78	MIR32	microRNA 32	ENSG00000207698
22798	0.00228	0.000466	0.4954	3.49933	1.73369	7.78	LAMB4	laminin subunit beta 4	ENSG00000091128
105376240	6.04e-05	4.86e-06	0.3791	4.57062	1.73281	8.83	LOC105376240	uncharacterized LOC105376240
105369364	0.00634	0.00166	0.5507	3.14532	1.73206	65.88	LINC02701	long intergenic non-protein coding RNA 2701
728758	0.000316	3.99e-05	0.4215	4.10808	1.73153	9.34	PIN4P1	peptidylprolyl cis/trans isomerase, NIMA-interacting 4 pseudogene 1
341880	0.000373	4.87e-05	0.426	4.0618	1.73031	14.25	SLC35F4	solute carrier family 35 member F4	ENSG00000151812
6003	0.0086	0.0024	0.5696	3.03557	1.72903	23.12	RGS13	regulator of G protein signaling 13	ENSG00000127074
112268458	3.31e-07	6.96e-09	0.2981	5.79178	1.72674	88.8	LOC112268458	keratinocyte proline-rich protein-like
23236	7.19e-07	1.93e-08	0.3072	5.61803	1.72577	713.66	PLCB1	phospholipase C beta 1	ENSG00000182621
112267887	0.00844	0.00235	0.5672	3.04256	1.72568	23.61	SLC41A3-AS1	SLC41A3 antisense RNA 1
113219455	0.000646	9.67e-05	0.4424	3.89868	1.72477	5.76	MIR12122	microRNA 12122
100874334	0.000113	1.09e-05	0.392	4.39822	1.72391	11.86	TCF7L1-IT1	TCF7L1 intronic transcript 1	ENSG00000231134
101929447	0.0153	0.0049	0.6123	2.81355	1.72271	7.8	IATPR	ITGB1 adjacent tumor promoting lncRNA
57221	0.0143	0.00448	0.6057	2.84216	1.72157	402.2	ARFGEF3	ARFGEF family member 3	ENSG00000112379
100874198	0.00122	0.000214	0.465	3.70201	1.72127	37.35	SHANK2-AS1	SHANK2 antisense RNA 1	ENSG00000226627
107985262	3.94e-07	8.82e-09	0.2991	5.75198	1.72045	54.67	LOC107985262
1138	0.00442	0.00106	0.5256	3.27312	1.7204	9	CHRNA5	cholinergic receptor nicotinic alpha 5 subunit	ENSG00000169684
102723769	0.0182	0.00607	0.6269	2.74415	1.72021	13.9	LOC102723769	uncharacterized LOC102723769
107984269	0.0211	0.00727	0.6404	2.68411	1.71899	17.08	LOC107984269
104266958	0.00446	0.00108	0.5256	3.26954	1.71838	47.87	LINC01151	long intergenic non-protein coding RNA 1151
100130148	0.0145	0.00457	0.6056	2.83577	1.71741	12.89	MAPT-IT1	MAPT intronic transcript 1	ENSG00000279685
101928988	0.000324	4.11e-05	0.4187	4.10127	1.71709	18.68	LOC101928988	uncharacterized LOC101928988	ENSG00000259351
107987015	3.52e-05	2.48e-06	0.3646	4.70975	1.71694	32.53	LOC107987015
105379057	0.00314	0.000693	0.5058	3.3924	1.71588	13.53	EDIL3-DT	EDIL3 divergent transcript
4438	0.0028	0.000603	0.4997	3.43034	1.71428	9.87	MSH4	mutS homolog 4	ENSG00000057468
107986367	9.73e-05	9.02e-06	0.3861	4.43935	1.71399	34.61	LOC107986367
105374494	1.21e-05	6.44e-07	0.3437	4.97744	1.71096	36.1	LOC105374494
5475	0.00819	0.00227	0.5603	3.05264	1.71029	5.42	PPEF1	protein phosphatase with EF-hand domain 1	ENSG00000086717
105375733	0.0466	0.0193	0.7307	2.33977	1.70973	6.09	LOC105375733	uncharacterized LOC105375733
646324	0.0149	0.00474	0.6053	2.82434	1.70967	55.97	LINC00607	long intergenic non-protein coding RNA 607	ENSG00000235770
10635	1.2e-05	6.41e-07	0.3432	4.97838	1.70869	119.74	RAD51AP1	RAD51 associated protein 1	ENSG00000111247
105373460	0.0139	0.00435	0.5992	2.85132	1.70849	10.35	LINC01808	long intergenic non-protein coding RNA 1808	ENSG00000237992
100616357	0.00169	0.00032	0.4747	3.5988	1.70836	9.54	MIR3591	microRNA 3591	ENSG00000207778
8435	0.0474	0.0197	0.7324	2.33245	1.70833	27.73	SOAT2	sterol O-acyltransferase 2	ENSG00000167780
105375564	0.000376	4.93e-05	0.4204	4.0589	1.70631	8.17	ZNF775-AS1	ZNF775 antisense RNA 1
105375126	1.43e-06	4.54e-08	0.3119	5.46862	1.70568	25.09	LOC105375126	uncharacterized LOC105375126
112935960	4.24e-08	5.46e-10	0.2748	6.20518	1.70533	18.27	SCAT2	S-phase cancer associated transcript 2	ENSG00000257596
107986825	0.0138	0.00429	0.5969	2.85573	1.70472	5.95	LOC107986825	uncharacterized LOC107986825
729025	0.0186	0.00624	0.6229	2.73496	1.70366	7.62	SLC15A5	solute carrier family 15 member 5	ENSG00000188991
340547	0.0359	0.014	0.6929	2.45846	1.70355	14.01	VSIG1	V-set and immunoglobulin domain containing 1	ENSG00000101842
9156	0.003	0.000656	0.4995	3.40754	1.70202	138.1	EXO1	exonuclease 1	ENSG00000174371
84515	9.15e-07	2.64e-08	0.3058	5.56405	1.70126	469.48	MCM8	minichromosome maintenance 8 homologous recombination repair factor	ENSG00000125885
136242	0.00562	0.00144	0.5337	3.18751	1.70112	30.07	PRSS37	serine protease 37	ENSG00000165076
151246	4.48e-06	1.87e-07	0.3263	5.21133	1.70059	185.76	SGO2	shugoshin 2	ENSG00000163535
112268153	0.0238	0.00843	0.6455	2.63421	1.70049	18.23	LOC112268153	uncharacterized LOC112268153
728619	7.44e-05	6.36e-06	0.3766	4.51404	1.70005	16.15	ASB9P1	ankyrin repeat and SOCS box containing 9 pseudogene 1
23397	8.55e-05	7.62e-06	0.3798	4.4755	1.69983	109.29	NCAPH	non-SMC condensin I complex subunit H	ENSG00000121152
105369760	1.08e-06	3.22e-08	0.3074	5.52903	1.69974	10.14	TUBA1B-AS1	TUBA1B antisense RNA 1
105372484	0.00012	1.18e-05	0.3879	4.38198	1.69973	6.71	LOC105372484	uncharacterized LOC105372484
100287314	0.0404	0.0161	0.7065	2.40565	1.69969	8.05	LINC00941	long intergenic non-protein coding RNA 941
105374943	0.00433	0.00103	0.5179	3.28107	1.69926	9.08	LOC105374943	uncharacterized LOC105374943
100874392	0.00114	0.000197	0.4565	3.72234	1.69926	20.11	ANKRD20A12P	ankyrin repeat domain 20 family member A12, pseudogene
4998	0.00105	0.000177	0.4532	3.74952	1.69914	88.68	ORC1	origin recognition complex subunit 1	ENSG00000085840
79968	0.000127	1.26e-05	0.3891	4.36661	1.69908	199.95	WDR76	WD repeat domain 76	ENSG00000092470
101929828	0.000196	2.17e-05	0.3999	4.24708	1.69853	10.99	LOC101929828	uncharacterized LOC101929828
1501	0.0806	0.0381	0.819	2.07356	1.69833	168.89	CTNND2	catenin delta 2	ENSG00000169862
125336	0.00169	0.000319	0.4717	3.59945	1.69775	9.54	LOXHD1	lipoxygenase homology PLAT domains 1	ENSG00000167210
112268050	0.00437	0.00105	0.5179	3.27756	1.69742	21.44	LOC112268050	uncharacterized LOC112268050
127602	8.07e-09	7.29e-11	0.2602	6.51447	1.69525	1037.32	DNAH14	dynein axonemal heavy chain 14	ENSG00000185842
105379005	0.03	0.0112	0.6677	2.53658	1.6936	88.78	LOC105379005
105379280	9.46e-05	8.71e-06	0.3805	4.44702	1.69191	240.51	LOC105379280	uncharacterized LOC105379280
102724165	0.0396	0.0158	0.7006	2.41415	1.69136	12.88	LINC02703	long intergenic non-protein coding RNA 2703
51555	0.000113	1.09e-05	0.3845	4.39842	1.69122	20.59	PEX5L	peroxisomal biogenesis factor 5 like	ENSG00000114757
105376436	0.00303	0.000662	0.4961	3.40485	1.68916	21.32	LOC105376436	uncharacterized LOC105376436
107985227	1.82e-06	6.31e-08	0.3122	5.40969	1.68867	76.81	LOC107985227
100126317	9.82e-06	5.02e-07	0.3359	5.02557	1.68817	13.97	MIR374B	microRNA 374b	ENSG00000212027
84688	0.000376	4.94e-05	0.4158	4.05867	1.68743	16.05	C9orf24	chromosome 9 open reading frame 24	ENSG00000164972
344752	0.00513	0.00128	0.5238	3.21979	1.68643	19.67	AADACL2	arylacetamide deacetylase like 2	ENSG00000197953
993	0.000901	0.000147	0.4438	3.79677	1.68506	73.98	CDC25A	cell division cycle 25A	ENSG00000164045
5122	0.000428	5.83e-05	0.4191	4.01945	1.68457	140.77	PCSK1	proprotein convertase subtilisin/kexin type 1	ENSG00000175426
105375243	0.00021	2.38e-05	0.3981	4.22592	1.6825	40.21	LOC105375243	uncharacterized LOC105375243
107987014	7.88e-05	6.87e-06	0.3737	4.49754	1.68057	45.98	LOC107987014	uncharacterized LOC107987014	ENSG00000230894
105373218	0.000206	2.31e-05	0.397	4.23234	1.68027	51.2	LOC105373218	uncharacterized LOC105373218
100874372	2.28e-05	1.43e-06	0.3482	4.82036	1.67836	11.66	ARHGAP26-IT1	ARHGAP26 intronic transcript 1	ENSG00000230789
100128505	3.57e-05	2.52e-06	0.3564	4.70651	1.67741	16.65	ASTN2-AS1	ASTN2 antisense RNA 1	ENSG00000229105
83481	0.0109	0.00321	0.5691	2.94683	1.67714	532.71	EPPK1	epiplakin 1	ENSG00000261150
102724484	7.7e-08	1.16e-09	0.2754	6.08618	1.67619	78.71	CHN2-AS1	CHN2 antisense RNA 1
105374297	0.000457	6.34e-05	0.419	3.99978	1.67608	11.16	LOC105374297	uncharacterized LOC105374297
101930129	5.85e-05	4.68e-06	0.366	4.57881	1.67583	28.73	LOC101930129	uncharacterized LOC101930129
6101	0.00597	0.00154	0.5291	3.16704	1.67579	9.31	RP1	RP1 axonemal microtubule associated	ENSG00000104237
112268455	0.000416	5.61e-05	0.4155	4.02848	1.6737	38.99	LOC112268455
408186	0.000494	6.97e-05	0.4207	3.97724	1.67334	55.75	LOC408186	alpha-2-macroglobulin like 1 pseudogene
101928979	0.000598	8.8e-05	0.4266	3.92138	1.67302	35.79	LINC01719	long intergenic non-protein coding RNA 1719
79805	0.000227	2.62e-05	0.3979	4.20419	1.67281	75.61	VASH2	vasohibin 2	ENSG00000143494
102724943	0.00278	0.000597	0.4871	3.43305	1.67235	22.65	LOC102724943	splicing factor 3A subunit 2
102723332	0.00325	0.000726	0.4942	3.37954	1.6703	7.32	LINC00412	long intergenic non-protein coding RNA 412
285955	4.77e-07	1.13e-08	0.2923	5.71054	1.66907	121.66	SPDYE1	speedy/RINGO cell cycle regulator family member E1	ENSG00000136206
135228	0.00128	0.000226	0.4524	3.6885	1.6686	550.57	CD109	CD109 molecule	ENSG00000156535
107984129	0.00293	0.000636	0.4884	3.41567	1.66813	8.8	LOC107984129
57497	0.0428	0.0174	0.7013	2.37844	1.66811	6.21	LRFN2	leucine rich repeat and fibronectin type III domain containing 2	ENSG00000156564
201853	0.004	0.00094	0.5042	3.30789	1.66799	12.87	LINC00504	long intergenic non-protein coding RNA 504	ENSG00000248360
84457	0.00122	0.000213	0.4504	3.70279	1.66785	172.14	PHYHIPL	phytanoyl-CoA 2-hydroxylase interacting protein like	ENSG00000165443
5324	0.00374	0.000866	0.5006	3.33066	1.66725	113.89	PLAG1	PLAG1 zinc finger	ENSG00000181690
105371017	0.0031	0.000681	0.4907	3.39693	1.66688	17.93	LOC105371017	uncharacterized LOC105371017
107987148	0.00782	0.00214	0.5429	3.06972	1.66652	6.99	LOC107987148
101928335	0.000199	2.2e-05	0.3926	4.24393	1.66636	6.61	LOC101928335	uncharacterized LOC101928335	ENSG00000236064
193629	0.0132	0.00406	0.5796	2.87367	1.66555	24.74	LINC00189	long intergenic non-protein coding RNA 189	ENSG00000215533
55504	0.0423	0.0171	0.6985	2.38413	1.66522	244.87	TNFRSF19	TNF receptor superfamily member 19	ENSG00000127863
105378305	0.043	0.0175	0.7004	2.37639	1.66451	44.22	LOC105378305	uncharacterized LOC105378305	ENSG00000231131
132430	4.98e-05	3.83e-06	0.3602	4.6206	1.66422	51.93	PABPC4L	poly(A) binding protein cytoplasmic 4 like	ENSG00000254535
166348	0.00853	0.00238	0.5474	3.03874	1.66353	11.57	KBTBD12	kelch repeat and BTB domain containing 12	ENSG00000187715
105371877	0.0563	0.0244	0.7387	2.25128	1.66306	12.88	LOC105371877
339894	0.00694	0.00186	0.5342	3.11203	1.6624	13.72	LINC00880	long intergenic non-protein coding RNA 880	ENSG00000243629
102723406	0.000384	5.06e-05	0.4101	4.05265	1.66206	117.93	LOC102723406	uncharacterized LOC102723406
150468	0.00304	0.000665	0.488	3.40372	1.66106	155.52	CKAP2L	cytoskeleton associated protein 2 like	ENSG00000169607
105379675	9.22e-05	8.43e-06	0.3729	4.4539	1.661	11.25	LOC105379675	uncharacterized LOC105379675
793	0.000745	0.000116	0.4303	3.85475	1.65853	20.43	CALB1	calbindin 1	ENSG00000104327
5865	0.00988	0.00285	0.5556	2.98379	1.65765	461.29	RAB3B	RAB3B, member RAS oncogene family	ENSG00000169213
55388	0.00477	0.00117	0.5104	3.24613	1.65692	117.34	MCM10	minichromosome maintenance 10 replication initiation factor	ENSG00000065328
88	0.0344	0.0133	0.6688	2.47657	1.65625	27.12	ACTN2	actinin alpha 2	ENSG00000077522
80000	2.53e-07	4.98e-09	0.2832	5.84776	1.65587	590.7	GREB1L	GREB1 like retinoic acid receptor coactivator	ENSG00000141449
100616306	3.71e-05	2.66e-06	0.3525	4.69579	1.6551	10.08	MIR378H	microRNA 378h	ENSG00000263361
2898	0.0232	0.00815	0.6253	2.64594	1.65461	26.12	GRIK2	glutamate ionotropic receptor kainate type subunit 2	ENSG00000164418
101928284	0.00607	0.00157	0.5234	3.16094	1.65448	9.54	PDE9A-AS1	PDE9A antisense RNA 1	ENSG00000225731
105374285	0.061	0.0268	0.7468	2.21399	1.65341	31.9	LINC02038	long intergenic non-protein coding RNA 2038
11004	0.00157	0.000291	0.4559	3.62319	1.65197	142.12	KIF2C	kinesin family member 2C	ENSG00000142945
261729	0.00579	0.00149	0.5194	3.17735	1.65029	538.04	STEAP2	STEAP2 metalloreductase	ENSG00000157214
23025	0.049	0.0205	0.7122	2.317	1.65026	10.82	UNC13A	unc-13 homolog A	ENSG00000130477
100130027	4.1e-05	2.98e-06	0.3532	4.67215	1.65011	73.6	LOC100130027	uncharacterized LOC100130027
105377113	8.74e-05	7.84e-06	0.3692	4.46954	1.64998	108	LOC105377113	uncharacterized LOC105377113
388633	0.0328	0.0125	0.6605	2.49762	1.64974	16.34	LDLRAD1	low density lipoprotein receptor class A domain containing 1	ENSG00000203985
646029	0.00208	0.000417	0.4674	3.52923	1.64947	6.04	LINC03030	long intergenic non-protein coding RNA 3030
100616253	0.00012	1.18e-05	0.3764	4.38193	1.64945	8.52	MIR4762	microRNA 4762	ENSG00000264160
114804	0.0011	0.000187	0.4413	3.73655	1.64898	266.07	RNF157	ring finger protein 157	ENSG00000141576
102724954	0.00112	0.000192	0.4421	3.72952	1.64874	8.87	RGS2-AS1	RSG2 antisense RNA 1
105370777	0.0104	0.00302	0.5557	2.96547	1.64785	13.43	LOC105370777	uncharacterized LOC105370777
53905	9.81e-05	9.1e-06	0.3711	4.43759	1.64685	110.88	DUOX1	dual oxidase 1	ENSG00000137857
105371022	0.0113	0.00336	0.5614	2.93266	1.64628	10.68	LOC105371022	uncharacterized LOC105371022	ENSG00000259219
6557	0.0703	0.0321	0.7682	2.14303	1.6462	34.76	SLC12A1	solute carrier family 12 member 1	ENSG00000074803
102723872	4.39e-05	3.25e-06	0.3535	4.65424	1.64533	54.41	LOC102723872	uncharacterized LOC102723872
107985599	6.45e-10	3.05e-12	0.2359	6.97541	1.64521	112.88	LOC107985599
53616	0.00649	0.00171	0.5245	3.13632	1.64497	115.58	ADAM22	ADAM metallopeptidase domain 22	ENSG00000008277
105372709	0.00124	0.000217	0.4445	3.69871	1.64398	13.77	LOC105372709	uncharacterized LOC105372709
148213	0.00268	0.000572	0.477	3.4444	1.64308	88.57	ZNF681	zinc finger protein 681	ENSG00000196172
9319	0.00247	0.000518	0.4733	3.47149	1.64301	84.56	TRIP13	thyroid hormone receptor interactor 13	ENSG00000071539
644838	0.036	0.014	0.6686	2.45701	1.6427	5.47	LINC01829	long intergenic non-protein coding RNA 1829	ENSG00000236780
2564	0.00178	0.00034	0.4585	3.5825	1.64262	580.37	GABRE	gamma-aminobutyric acid type A receptor subunit epsilon	ENSG00000102287
646951	0.0199	0.00676	0.6062	2.70862	1.64194	25.27	MINDY4B	MINDY family member 4B	ENSG00000214237
105375245	0.000844	0.000135	0.4299	3.81656	1.64079	23.54	LOC105375245	uncharacterized LOC105375245
101927692	0.00389	0.000909	0.4938	3.31734	1.6382	7.58	LOC101927692	uncharacterized LOC101927692	ENSG00000228484
106821730	0.000506	7.17e-05	0.4124	3.97053	1.63763	13.21	BUB1B-PAK6	BUB1B-PAK6 readthrough	ENSG00000137843
10630	0.0874	0.0421	0.8055	2.03252	1.63721	34.19	PDPN	podoplanin	ENSG00000162493
50839	0.000388	5.14e-05	0.404	4.0493	1.63605	9.79	TAS2R10	taste 2 receptor member 10	ENSG00000121318
107986847	6.55e-07	1.72e-08	0.29	5.63831	1.63537	23.72	LOC107986847	uncharacterized LOC107986847
389834	5.57e-07	1.38e-08	0.2881	5.67542	1.63533	323.17	LOC389834	ankyrin repeat domain 57 pseudogene
284403	0.000241	2.84e-05	0.3906	4.18613	1.63525	72.39	WDR62	WD repeat domain 62	ENSG00000075702
101927896	0.00341	0.000771	0.4862	3.36296	1.63522	19.86	LOC101927896	uncharacterized LOC101927896
105378747	0.0211	0.00726	0.6088	2.68464	1.63437	32.83	LOC105378747	uncharacterized LOC105378747
107985851	5.07e-05	3.92e-06	0.354	4.61552	1.6341	19.86	LOC107985851
100874337	0.000187	2.03e-05	0.3834	4.26122	1.63374	30.64	PLCB1-IT1	PLCB1 intronic transcript 1	ENSG00000225479
693155	5.96e-06	2.67e-07	0.317	5.1453	1.63125	56.53	MIR570	microRNA 570	ENSG00000207650
105372891	0.0884	0.0427	0.8048	2.02677	1.63118	18.63	LINC02769	long intergenic non-protein coding RNA 2769
107984494	8.08e-05	7.1e-06	0.363	4.49071	1.63029	468.78	LOC107984494
101927861	0.0568	0.0247	0.7254	2.24667	1.62967	18.46	LINC01293	long intergenic non-protein coding RNA 1293
23594	0.000612	9.06e-05	0.4162	3.91439	1.62914	55.87	ORC6	origin recognition complex subunit 6	ENSG00000091651
161497	0.0011	0.000188	0.4362	3.7345	1.62884	12.39	STRC	stereocilin	ENSG00000242866
100302185	0.0196	0.00664	0.5998	2.71415	1.62806	7.38	MIR1204	microRNA 1204	ENSG00000283710
105378855	2.73e-06	1.03e-07	0.3059	5.32088	1.62777	54.44	LINC02788	long intergenic non-protein coding RNA 2788
3832	5.54e-05	4.38e-06	0.3545	4.59237	1.62777	283.38	KIF11	kinesin family member 11	ENSG00000138160
105373869	0.00306	0.000671	0.4783	3.40122	1.6268	31.34	LINC01614	long intergenic non-protein coding RNA 1614	ENSG00000230838
699	0.00159	0.000295	0.4494	3.6198	1.62656	218	BUB1	BUB1 mitotic checkpoint serine/threonine kinase	ENSG00000169679
11174	0.000105	9.89e-06	0.368	4.41952	1.62637	106.63	ADAMTS6	ADAM metallopeptidase with thrombospondin type 1 motif 6	ENSG00000049192
146802	0.000891	0.000145	0.4279	3.79981	1.62598	32.68	SLC47A2	solute carrier family 47 member 2	ENSG00000180638
102724820	2.21e-07	4.18e-09	0.2765	5.87689	1.62516	41.52	LANCL1-AS1	LANCL1 antisense RNA 1
283554	0.000145	1.48e-05	0.3748	4.33158	1.62367	95.55	GPR137C	G protein-coupled receptor 137C	ENSG00000180998
101929200	4.46e-06	1.86e-07	0.3114	5.21239	1.62323	62.99	LOC101929200	uncharacterized LOC101929200	ENSG00000286753
149095	0.00321	0.000717	0.4792	3.38311	1.62132	13.35	DCST1	DC-STAMP domain containing 1	ENSG00000163357
105373713	3.87e-06	1.57e-07	0.3091	5.24436	1.62117	33.14	LOC105373713
285954	0.00596	0.00154	0.5118	3.16766	1.62112	10.83	INHBA-AS1	INHBA antisense RNA 1	ENSG00000224116
100419868	0.000136	1.37e-05	0.3726	4.34815	1.62012	18.69	ZNF33BP1	zinc finger protein 33B pseudogene 1
107985681	0.00753	0.00205	0.5253	3.0833	1.61977	16.69	LOC107985681	uncharacterized LOC107985681
105375421	0.00147	0.00027	0.4446	3.6428	1.61952	6.99	LOC105375421	uncharacterized LOC105375421	ENSG00000284523
9752	0.0445	0.0182	0.6858	2.36114	1.61923	12.55	PCDHA9	protocadherin alpha 9	ENSG00000204961
100507218	0.000935	0.000153	0.4277	3.78537	1.61893	43.38	RNF157-AS1	RNF157 antisense RNA 1	ENSG00000267128
5367	0.00013	1.3e-05	0.3712	4.36085	1.61892	33.38	PMCH	pro-melanin concentrating hormone	ENSG00000183395
105371919	0.0102	0.00297	0.5448	2.97111	1.61856	6.38	LINC01977	long intergenic non-protein coding RNA 1977
285961	4.94e-07	1.18e-08	0.2838	5.70242	1.61842	14.07	SEPTIN7P9	septin 7 pseudogene 9	ENSG00000291056
10112	0.000236	2.76e-05	0.3859	4.19244	1.61798	175.92	KIF20A	kinesin family member 20A	ENSG00000112984
100506457	0.0862	0.0414	0.7927	2.03982	1.61706	7.53	MIR3681HG	MIR3681 host gene	ENSG00000224184
9212	0.000285	3.51e-05	0.3907	4.13761	1.61667	47.13	AURKB	aurora kinase B	ENSG00000178999
220070	0.00424	0.00101	0.4914	3.28851	1.61591	15.38	SHANK2-AS3	SHANK2 antisense RNA 3	ENSG00000171671
84440	1.82e-05	1.07e-06	0.3309	4.8782	1.61422	545.87	RAB11FIP4	RAB11 family interacting protein 4	ENSG00000131242
101928237	1.13e-06	3.4e-08	0.2924	5.51946	1.61386	17.06	LOC101928237	uncharacterized LOC101928237
65010	1.41e-05	7.79e-07	0.3265	4.94055	1.61314	196.45	SLC26A6	solute carrier family 26 member 6	ENSG00000225697
105376425	0.000336	4.3e-05	0.394	4.09067	1.61183	19.42	LOC105376425	uncharacterized LOC105376425
342908	0.000877	0.000142	0.4234	3.80467	1.61095	45.72	ZNF404	zinc finger protein 404	ENSG00000176222
956	6.97e-06	3.23e-07	0.3153	5.10947	1.61088	51.48	ENTPD3	ectonucleoside triphosphate diphosphohydrolase 3	ENSG00000168032
55215	7.92e-06	3.78e-07	0.3171	5.07953	1.61076	473.34	FANCI	FA complementation group I	ENSG00000140525
9735	6.73e-06	3.11e-07	0.3148	5.11693	1.61068	968.05	KNTC1	kinetochore associated 1	ENSG00000184445
107985002	1.8e-06	6.23e-08	0.2975	5.41208	1.61027	56.99	LOC107985002	uncharacterized LOC107985002
23676	0.0656	0.0294	0.7395	2.17749	1.61024	26.19	SMPX	small muscle protein X-linked	ENSG00000091482
100507103	0.000113	1.08e-05	0.366	4.39981	1.61019	199.51	LINC02937	long intergenic non-protein coding RNA 2937	ENSG00000237422
78998	0.0325	0.0124	0.6436	2.5017	1.61002	5.68	RHPN1-AS1	RHPN1 antisense RNA 1 (head to head)	ENSG00000254389
85477	0.0162	0.00526	0.5769	2.79082	1.60999	20.94	SCIN	scinderin	ENSG00000006747
339789	0.00295	0.00064	0.4716	3.41399	1.60995	59.41	LINC00299	long intergenic non-protein coding RNA 299	ENSG00000236790
3200	0.0085	0.00237	0.5296	3.03968	1.60994	37.08	HOXA3	homeobox A3	ENSG00000105997
105370563	8.9e-06	4.44e-07	0.3186	5.04913	1.60883	24.45	LOC105370563	uncharacterized LOC105370563
105371090	0.000101	9.47e-06	0.3631	4.42896	1.60805	33.13	LOC105371090	uncharacterized LOC105371090	ENSG00000260378
105375199	0.0133	0.00412	0.5604	2.86895	1.60767	5.43	LOC105375199	uncharacterized LOC105375199
105370275	0.011	0.00326	0.5464	2.94163	1.60718	10.89	LOC105370275	uncharacterized LOC105370275
100996251	7.11e-07	1.9e-08	0.2859	5.62086	1.60708	36.52	LRIG2-DT	LRIG2 divergent transcript	ENSG00000238198
102724945	0.0284	0.0104	0.6275	2.56089	1.60699	7.3	LOC102724945	uncharacterized LOC102724945
3235	0.0671	0.0303	0.7417	2.16644	1.60675	6.85	HOXD9	homeobox D9	ENSG00000128709
105372579	0.00178	0.000341	0.4483	3.58183	1.60556	16.01	LOC105372579	uncharacterized LOC105372579
105375242	0.000369	4.81e-05	0.3949	4.06453	1.60516	29.58	LOC105375242	uncharacterized LOC105375242
54429	0.000657	9.87e-05	0.4122	3.89375	1.60504	18.78	TAS2R5	taste 2 receptor member 5	ENSG00000127366
2016	0.00419	0.000995	0.4873	3.2918	1.60418	18.42	EMX1	empty spiracles homeobox 1	ENSG00000135638
57016	0.0181	0.00601	0.5835	2.74736	1.60313	6122.32	AKR1B10	aldo-keto reductase family 1 member B10	ENSG00000198074
55040	0.00401	0.000942	0.4846	3.30722	1.60281	8.72	EPN3	epsin 3	ENSG00000049283
112268256	1.73e-07	3.09e-09	0.2702	5.92678	1.60167	92.36	LOC112268256
101929594	1.35e-07	2.26e-09	0.2678	5.978	1.60096	219.31	LOC101929594	uncharacterized LOC101929594
6790	0.000497	7.03e-05	0.4027	3.97516	1.60084	365.49	AURKA	aurora kinase A	ENSG00000087586
692198	2.37e-05	1.51e-06	0.3328	4.81038	1.60076	16.97	SNORD78	small nucleolar RNA, C/D box 78
63827	0.00439	0.00106	0.4886	3.27535	1.60042	41.01	BCAN	brevican	ENSG00000132692
54894	0.00338	0.000765	0.4755	3.36501	1.60015	514.74	RNF43	ring finger protein 43	ENSG00000108375
112268061	0.000569	8.3e-05	0.4064	3.93563	1.59935	46.38	LOC112268061	uncharacterized LOC112268061
105370821	0.000509	7.23e-05	0.4028	3.96855	1.59846	24.82	LOC105370821	uncharacterized LOC105370821
124923	3.38e-09	2.32e-11	0.2391	6.68405	1.59821	138.37	RSKR	ribosomal protein S6 kinase related	ENSG00000167524
105376000	0.0025	0.000526	0.4609	3.46732	1.59816	8.14	LOC105376000	uncharacterized LOC105376000
387597	0.0576	0.0251	0.7126	2.24044	1.59661	308.67	ILDR2	immunoglobulin like domain containing receptor 2	ENSG00000143195
9787	0.00315	0.000697	0.4708	3.39085	1.59653	159.24	DLGAP5	DLG associated protein 5	ENSG00000126787
4751	0.0116	0.00347	0.5461	2.92261	1.59598	158.91	NEK2	NIMA related kinase 2	ENSG00000117650
105375244	0.000115	1.11e-05	0.3631	4.39499	1.5959	137.71	LOC105375244	uncharacterized LOC105375244
81025	0.000128	1.27e-05	0.3656	4.36547	1.59584	18.55	GJA9	gap junction protein alpha 9	ENSG00000131233
107986029	0.0238	0.00843	0.605	2.63444	1.59396	8.92	LOC107986029
107984757	0.0145	0.00458	0.5621	2.83528	1.59365	8.39	DUT-AS1	DUT antisense RNA 1
102724956	0.000386	5.09e-05	0.3933	4.05128	1.59321	6.3	LOC102724956	uncharacterized LOC102724956
51514	0.00336	0.000757	0.473	3.36816	1.59306	304.57	DTL	denticleless E3 ubiquitin protein ligase homolog	ENSG00000143476
107983949	8.02e-05	7.02e-06	0.3545	4.4931	1.59273	12.91	LOC107983949
107986785	4.85e-05	3.71e-06	0.3442	4.62726	1.5927	24.89	LOC107986785	uncharacterized LOC107986785
107984567	0.00334	0.000752	0.4724	3.36995	1.59198	159.09	LOC107984567	LINE-1 retrotransposable element ORF2 protein-like
105371024	0.0658	0.0295	0.7313	2.17622	1.59138	7.41	LOC105371024	uncharacterized LOC105371024
8747	0.000842	0.000135	0.4167	3.81749	1.59072	23.59	ADAM21	ADAM metallopeptidase domain 21	ENSG00000139985
105374219	0.0103	0.00298	0.5354	2.97015	1.59028	8.38	LINC02068	long intergenic non-protein coding RNA 2068	ENSG00000223387
245972	0.037	0.0145	0.6504	2.44484	1.59024	15.12	ATP6V0D2	ATPase H+ transporting V0 subunit d2	ENSG00000147614
100310846	1.05e-08	1.01e-10	0.2459	6.46551	1.58959	56.75	ANKRD61	ankyrin repeat domain 61	ENSG00000157999
8038	0.0115	0.00345	0.5433	2.92484	1.58914	63.05	ADAM12	ADAM metallopeptidase domain 12	ENSG00000148848
8862	0.00242	0.000505	0.4567	3.47823	1.58862	43.9	APLN	apelin	ENSG00000171388
101929322	0.0527	0.0225	0.6958	2.28245	1.58818	49.35	LOC101929322	integrator complex subunit 4 pseudogene
105371651	3.39e-05	2.37e-06	0.3365	4.71885	1.5881	7.45	LOC105371651	uncharacterized LOC105371651
107985244	1.22e-05	6.51e-07	0.319	4.97555	1.58735	109.15	LOC107985244	uncharacterized LOC107985244
3293	6.84e-05	5.72e-06	0.3499	4.53635	1.58733	177.02	HSD17B3	hydroxysteroid 17-beta dehydrogenase 3	ENSG00000130948
55607	0.0226	0.00787	0.597	2.6578	1.58682	383.66	PPP1R9A	protein phosphatase 1 regulatory subunit 9A	ENSG00000158528
105379282	1.78e-05	1.04e-06	0.3246	4.88465	1.5857	86.96	LOC105379282
100874028	0.00296	0.000644	0.4646	3.41251	1.58536	17.48	SGO1-AS1	SGO1 antisense RNA 1	ENSG00000231304
100874123	0.00261	0.000552	0.4588	3.45432	1.58473	22.59	ZNRF3-AS1	ZNRF3 antisense RNA 1	ENSG00000177993
7804	0.0109	0.00322	0.5378	2.94615	1.58441	66.62	LRP8	LDL receptor related protein 8	ENSG00000157193
891	0.00128	0.000225	0.4292	3.68916	1.58348	287.78	CCNB1	cyclin B1	ENSG00000134057
107984372	0.055	0.0237	0.6993	2.26264	1.58219	29.11	LOC107984372	uncharacterized LOC107984372
8187	0.0164	0.00535	0.5673	2.78538	1.5802	90.06	ZNF239	zinc finger protein 239	ENSG00000196793
100131208	0.0322	0.0122	0.6302	2.50692	1.57975	36.94	SNAP25-AS1	SNAP25 antisense RNA 1	ENSG00000227906
642236	8.32e-05	7.38e-06	0.3524	4.48235	1.57956	53.43	FRG1JP	FSHD region gene 1 family member J, pseudogene
22974	0.000487	6.85e-05	0.3967	3.9814	1.57945	476.87	TPX2	TPX2 microtubule nucleation factor	ENSG00000088325
100132111	3.3e-05	2.29e-06	0.3342	4.72642	1.57942	165.01	C2CD4D-AS1	C2CD4D and THEM5 antisense RNA 1
91057	1.47e-06	4.72e-08	0.2892	5.46169	1.57938	98.1	CCDC34	coiled-coil domain containing 34	ENSG00000109881
10293	0.00045	6.21e-05	0.3944	4.00467	1.57931	45	TRAIP	TRAF interacting protein	ENSG00000183763
107985306	0.0104	0.00305	0.533	2.96307	1.57922	8.67	LOC107985306	uncharacterized LOC107985306
105371341	0.00935	0.00266	0.5255	3.00426	1.57888	7.79	LOC105371341	uncharacterized LOC105371341
105373774	1.09e-05	5.65e-07	0.3155	5.00265	1.57858	67.37	LOC105373774
83990	0.000287	3.55e-05	0.3818	4.1348	1.57849	394.39	BRIP1	BRCA1 interacting helicase 1	ENSG00000136492
107984736	7.79e-05	6.74e-06	0.3502	4.50166	1.57655	13.83	LOC107984736	replaced by ID 101930091
56	0.0226	0.00789	0.5934	2.65654	1.57641	5.05	ACRV1	acrosomal vesicle protein 1	ENSG00000134940
3786	0.00199	0.000392	0.4444	3.54527	1.57558	40.99	KCNQ3	potassium voltage-gated channel subfamily Q member 3	ENSG00000184156
4137	0.000684	0.000104	0.4059	3.88112	1.57521	49.04	MAPT	microtubule associated protein tau	ENSG00000186868
1811	0.0202	0.00689	0.5829	2.70215	1.5752	17.48	SLC26A3	solute carrier family 26 member 3	ENSG00000091138
79682	4.79e-06	2.03e-07	0.3031	5.19631	1.57498	179.5	CENPU	centromere protein U	ENSG00000151725
222171	0.082	0.0389	0.7624	2.06514	1.57453	12.96	PRR15	proline rich 15	ENSG00000176532
728798	0.0481	0.0201	0.677	2.32537	1.57436	26.85	FRMPD2B	FERM and PDZ domain containing 2B, pseudogene	ENSG00000150175
105377310	0.00156	0.00029	0.4339	3.62408	1.5726	11.81	LOC105377310	uncharacterized LOC105377310
400830	0.0987	0.049	0.7987	1.96876	1.57252	29.58	DEFB132	defensin beta 132	ENSG00000186458
642924	0.0103	0.00298	0.5295	2.96951	1.57239	36.53	CIBAR1-DT	CIBAR1 divergent transcript	ENSG00000246662
693229	1.86e-06	6.5e-08	0.2909	5.40459	1.572	13.63	MIR644A	microRNA 644a	ENSG00000207997
107985295	0.000318	4.02e-05	0.3827	4.10638	1.5716	22.75	LOC107985295	uncharacterized LOC107985295
11074	0.00781	0.00214	0.5117	3.07006	1.57105	106.11	TRIM31	tripartite motif containing 31	ENSG00000204616
101928716	0.000148	1.52e-05	0.3631	4.32605	1.57066	95.95	SUGCT-AS1	SUGCT antisense RNA 1	ENSG00000203446
92558	0.000384	5.07e-05	0.3873	4.05244	1.56953	152.77	BICDL1	BICD family like cargo adaptor 1	ENSG00000135127
112268082	0.0941	0.0462	0.7869	1.99344	1.56862	5.12	LOC112268082
100847048	0.0011	0.000187	0.4198	3.73575	1.5683	33.2	MIR5690	microRNA 5690	ENSG00000265527
105371121	0.00167	0.000315	0.4353	3.60257	1.56815	6.78	LOC105371121	uncharacterized LOC105371121
107986489	0.0381	0.015	0.6447	2.43172	1.56784	14.48	LOC107986489	uncharacterized LOC107986489
693166	0.000109	1.04e-05	0.3554	4.40864	1.56669	9.21	MIR581	microRNA 581	ENSG00000207627
55010	0.000136	1.37e-05	0.36	4.34851	1.56554	124.8	PARPBP	PARP1 binding protein	ENSG00000185480
221150	0.000106	9.97e-06	0.3543	4.41777	1.56541	64.48	SKA3	spindle and kinetochore associated complex subunit 3	ENSG00000165480
5563	0.00669	0.00178	0.5008	3.12533	1.56515	876.32	PRKAA2	protein kinase AMP-activated catalytic subunit alpha 2	ENSG00000162409
111216286	0.0119	0.00359	0.5373	2.91191	1.56468	67.18	LINC02575	long intergenic non-protein coding RNA 2575
167410	0.0214	0.00738	0.5837	2.67925	1.56395	6.03	LIX1	limb and CNS expressed 1	ENSG00000145721
107986185	0.00792	0.00218	0.5102	3.06484	1.56363	7.11	LOC107986185	uncharacterized LOC107986185
80035	1.33e-07	2.22e-09	0.2614	5.98113	1.56342	84.66	ANP32A-IT1	ANP32A intronic transcript 1
105378339	0.00714	0.00192	0.5036	3.10197	1.56212	8.66	LOC105378339	uncharacterized LOC105378339
111216275	0.045	0.0185	0.6631	2.35574	1.56207	7.98	KIF26B-AS1	KIF26B antisense RNA 1	ENSG00000232192
206338	0.00749	0.00203	0.506	3.08521	1.56121	8.64	LVRN	laeverin	ENSG00000172901
664701	0.0162	0.00524	0.5589	2.79201	1.56059	20.5	ZNF826P	zinc finger protein 826, pseudogene
105373041	8.88e-05	8.01e-06	0.3494	4.46481	1.56005	36.38	LOC105373041	uncharacterized LOC105373041
107986454	0.00127	0.000223	0.4226	3.69095	1.55983	47.19	LOC107986454	uncharacterized LOC107986454
100874063	0.00274	0.000586	0.4537	3.43791	1.55975	11.07	CLYBL-AS2	CLYBL antisense RNA 2	ENSG00000227659
112543491	8.9e-05	8.04e-06	0.3493	4.46404	1.55929	20.7	LOC112543491	linc-UFC1
105375521	1.64e-05	9.34e-07	0.3175	4.90501	1.55743	37.78	LOC105375521	uncharacterized LOC105375521
137209	1.12e-06	3.34e-08	0.2818	5.52243	1.55625	84.72	ZNF572	zinc finger protein 572	ENSG00000180938
100033438	0.041	0.0165	0.649	2.39804	1.55621	7.35	SNORD116-26	small nucleolar RNA, C/D box 116-26	ENSG00000251815
83697	0.00371	0.000854	0.4666	3.33458	1.55593	7.71	SLC4A9	solute carrier family 4 member 9	ENSG00000113073
4439	8.43e-07	2.39e-08	0.2788	5.5812	1.55593	111.72	MSH5	mutS homolog 5	ENSG00000204410
100101266	0.000877	0.000142	0.409	3.80458	1.5559	11.98	HAVCR1P1	hepatitis A virus cellular receptor 1 pseudogene 1	ENSG00000268442
55247	0.00174	0.000332	0.4333	3.58862	1.55493	46.82	NEIL3	nei like DNA glycosylase 3	ENSG00000109674
100507118	0.000889	0.000144	0.4089	3.80054	1.55395	60.31	PRC1-AS1	PRC1 antisense RNA 1	ENSG00000258725
647033	6.08e-05	4.9e-06	0.3398	4.56899	1.55247	220.4	PA2G4P4	proliferation-associated 2G4 pseudogene 4
100874012	0.0117	0.00351	0.5308	2.91911	1.54958	51.01	NAV2-AS5	NAV2 antisense RNA 5	ENSG00000255043
100192204	0.00113	0.000193	0.4154	3.72775	1.54845	9.92	PPIAP30	peptidylprolyl isomerase A pseudogene 30	ENSG00000206448
105372960	0.000209	2.36e-05	0.366	4.22734	1.54727	17.18	LOC105372960	uncharacterized LOC105372960
10242	0.00141	0.000254	0.4229	3.65826	1.54709	28.73	KCNMB2	potassium calcium-activated channel subfamily M regulatory beta subunit 2	ENSG00000197584
5923	0.0276	0.0101	0.6014	2.57188	1.54668	14	RASGRF1	Ras protein specific guanine nucleotide releasing factor 1	ENSG00000058335
105375839	8.09e-05	7.11e-06	0.3444	4.49033	1.54639	9.88	LOC105375839	uncharacterized LOC105375839
105371965	0.044	0.018	0.6536	2.36572	1.54622	6.72	LOC105371965	uncharacterized LOC105371965
31	8.83e-08	1.36e-09	0.2551	6.06054	1.54621	1902.53	ACACA	acetyl-CoA carboxylase alpha	ENSG00000278540
101928744	0.00383	0.000891	0.4653	3.32276	1.54602	8.81	LINC01450	long intergenic non-protein coding RNA 1450	ENSG00000232458
107984127	2.23e-07	4.27e-09	0.2631	5.87348	1.54559	96.13	LOC107984127	replaced by ID 5090
101927049	0.00888	0.0025	0.5108	3.02384	1.5446	9.63	PLCE1-AS2	PLCE1 antisense RNA 2	ENSG00000232913
283521	0.000818	0.00013	0.4036	3.82662	1.54426	18.63	TMEM272	transmembrane protein 272	ENSG00000281106
101929238	0.0135	0.00418	0.539	2.86392	1.54377	7.49	CFAP20DC-AS1	CFAP20DC antisense RNA 1	ENSG00000242428
126961	0.00489	0.00121	0.4763	3.2369	1.5418	74.92	H3C14	H3 clustered histone 14	ENSG00000203811
80129	0.000677	0.000102	0.3967	3.88471	1.54124	222.04	CCDC170	coiled-coil domain containing 170	ENSG00000120262
107986182	0.023	0.00806	0.5814	2.64968	1.54045	8.25	LOC107986182	uncharacterized LOC107986182
79905	0.00426	0.00101	0.4685	3.2868	1.53974	56.26	TMC7	transmembrane channel like 7	ENSG00000170537
102723165	0.0384	0.0152	0.6338	2.42817	1.53909	10.35	LINC01169	long intergenic non-protein coding RNA 1169	ENSG00000259471
100506127	2.48e-06	9.24e-08	0.2882	5.3411	1.53907	96.48	GVQW3	GVQW motif containing 3	ENSG00000179240
5820	0.00506	0.00126	0.4773	3.22427	1.53887	91.2	PVT1	Pvt1 oncogene	ENSG00000249859
375616	0.0185	0.0062	0.5617	2.73714	1.53735	7.86	KCP	kielin cysteine rich BMP regulator	ENSG00000135253
89884	2.78e-07	5.6e-09	0.2638	5.82841	1.53726	125.16	LHX4	LIM homeobox 4	ENSG00000121454
105370327	8.42e-05	7.49e-06	0.3428	4.4794	1.53563	102.88	LOC105370327	uncharacterized LOC105370327
107985871	0.00145	0.000263	0.4206	3.64918	1.53473	7.25	LOC107985871	uncharacterized LOC107985871
169522	0.00185	0.000358	0.4298	3.56899	1.53405	11.36	KCNV2	potassium voltage-gated channel modifier subfamily V member 2	ENSG00000168263
105372705	0.00248	0.00052	0.4419	3.47032	1.53337	6.59	LOC105372705	uncharacterized LOC105372705
780852	0.000181	1.94e-05	0.3588	4.27158	1.53268	3318.99	SNORD3B-2	small nucleolar RNA, C/D box 3B-2
101928907	0.0111	0.00327	0.5211	2.94117	1.53253	11.79	VPS13C-DT	VPS13C divergent transcript
55740	2.53e-07	4.97e-09	0.2621	5.84815	1.53252	2084.2	ENAH	ENAH actin regulator	ENSG00000154380
105371864	0.00177	0.000338	0.4275	3.58461	1.53246	8	LOC105371864	uncharacterized LOC105371864
107984285	4.33e-05	3.19e-06	0.329	4.65806	1.53244	23.48	LOC107984285	replaced by ID 23185
107985282	0.00265	0.000564	0.4443	3.44854	1.53233	11.93	LOC107985282	uncharacterized LOC107985282
284618	3.04e-05	2.06e-06	0.3224	4.74775	1.53071	851.88	RUSC1-AS1	RUSC1 antisense RNA 1	ENSG00000225855
1879	6.63e-05	5.5e-06	0.3368	4.54476	1.53058	294.94	EBF1	EBF transcription factor 1	ENSG00000164330
283050	6.91e-05	5.81e-06	0.3376	4.53334	1.53049	13.02	ZMIZ1-AS1	ZMIZ1 antisense RNA 1	ENSG00000224596
102724938	0.0573	0.0249	0.6821	2.24276	1.52988	12.06	LOC102724938	uncharacterized LOC102724938
157570	0.00197	0.000388	0.431	3.54784	1.52922	129.04	ESCO2	establishment of sister chromatid cohesion N-acetyltransferase 2	ENSG00000171320
26575	0.000344	4.43e-05	0.3743	4.08399	1.52875	67.14	RGS17	regulator of G protein signaling 17	ENSG00000091844
1759	0.01	0.0029	0.5134	2.97789	1.5287	95.5	DNM1	dynamin 1	ENSG00000106976
222826	5.09e-06	2.21e-07	0.295	5.1811	1.52867	8.52	FAM217A	family with sequence similarity 217 member A	ENSG00000145975
79057	0.0201	0.00685	0.5652	2.70389	1.52826	5.92	PRRG3	proline rich and Gla domain 3	ENSG00000130032
105372503	0.0558	0.0241	0.6768	2.25579	1.52665	7.14	LOC105372503	uncharacterized LOC105372503
105372826	0.00547	0.00139	0.4774	3.19726	1.52649	7.49	LOC105372826	uncharacterized LOC105372826
105377267	0.00273	0.000584	0.4439	3.43899	1.52643	348.09	LOC105377267	uncharacterized LOC105377267	ENSG00000250696
102723166	0.00117	0.000204	0.4109	3.71456	1.52635	6.45	STAM-DT	STAM divergent transcript	ENSG00000260589
693197	0.00316	0.000701	0.4503	3.38928	1.5262	319.89	MIR612	microRNA 612	ENSG00000283791
339788	0.0247	0.00882	0.5827	2.61899	1.52615	6.35	LINC00298	long intergenic non-protein coding RNA 298	ENSG00000235665
100532732	1.31e-06	4.05e-08	0.278	5.4888	1.52606	132.58	MSH5-SAPCD1	MSH5-SAPCD1 readthrough (NMD candidate)	ENSG00000255152
50831	0.000194	2.13e-05	0.3589	4.25065	1.52575	21.95	TAS2R3	taste 2 receptor member 3	ENSG00000127362
105372321	0.00934	0.00266	0.5075	3.00506	1.52503	20.69	LOC105372321	uncharacterized LOC105372321	ENSG00000268119
100507415	0.0164	0.00535	0.5473	2.78532	1.52442	10.58	FAM220CP	family with sequence similarity 220 member C, pseudogene
105371082	0.00419	0.000994	0.4629	3.2921	1.52392	15.1	LOC105371082	uncharacterized LOC105371082
23769	0.000388	5.13e-05	0.3762	4.04964	1.52338	52.19	FLRT1	fibronectin leucine rich transmembrane protein 1	ENSG00000126500
105374136	0.000229	2.65e-05	0.3626	4.20161	1.52333	14.41	LOC105374136	uncharacterized LOC105374136
401024	0.000321	4.07e-05	0.3709	4.10374	1.5219	385.37	FSIP2	fibrous sheath interacting protein 2	ENSG00000188738
374393	0.00214	0.000431	0.4323	3.5202	1.52171	235.07	FAM111B	FAM111 trypsin like peptidase B	ENSG00000189057
10257	0.000657	9.87e-05	0.3907	3.89378	1.52134	676.14	ABCC4	ATP binding cassette subfamily C member 4	ENSG00000125257
105375894	0.0879	0.0424	0.7495	2.02967	1.52133	7.95	LOC105375894	uncharacterized LOC105375894
112267873	0.0085	0.00237	0.5003	3.03964	1.52082	38.59	LINC02814	long intergenic non-protein coding RNA 2814
140848	0.00315	0.000695	0.4483	3.39151	1.52037	6.7	MACROD2-IT1	MACROD2 intronic transcript 1	ENSG00000227927
10537	0.00837	0.00232	0.4992	3.04527	1.52014	5160.25	UBD	ubiquitin D	ENSG00000213886
100505536	0.00835	0.00232	0.4989	3.04615	1.51959	9.14	ISM1-AS1	ISM1 antisense RNA 1
105374968	1.47e-09	8.9e-12	0.2227	6.82319	1.51931	24.84	LOC105374968	uncharacterized LOC105374968
105373459	0.0173	0.0057	0.5494	2.76446	1.51884	11.62	LOC105373459	uncharacterized LOC105373459
102723544	0.0519	0.022	0.6629	2.28998	1.51809	8.23	LOC102723544	uncharacterized LOC102723544	ENSG00000255746
50832	0.00039	5.17e-05	0.3744	4.04786	1.51566	19.55	TAS2R4	taste 2 receptor member 4	ENSG00000127364
107984265	0.00267	0.000569	0.4393	3.44598	1.51365	33.15	LOC107984265	uncharacterized LOC107984265	ENSG00000286575
55093	4.61e-08	6.1e-10	0.2445	6.18786	1.51264	266.74	NTAQ1	N-terminal glutamine amidase 1	ENSG00000156795
121006	0.000231	2.68e-05	0.3602	4.19881	1.51249	18.9	FAM186A	family with sequence similarity 186 member A	ENSG00000185958
51412	0.0311	0.0117	0.6	2.52073	1.51243	7.48	ACTL6B	actin like 6B	ENSG00000077080
105373159	3.47e-07	7.45e-09	0.2616	5.78034	1.51227	161.47	RAB4A-AS1	RAB4A antisense RNA 1	ENSG00000177788
105375798	0.000677	0.000102	0.3893	3.88471	1.51221	8.41	LOC105375798	uncharacterized LOC105375798	ENSG00000254812
112268277	1.14e-08	1.11e-10	0.2344	6.4513	1.51212	244.82	LOC112268277	replaced by ID 64754
112267938	1.01e-05	5.18e-07	0.3012	5.01953	1.51208	51.59	LOC112267938
105377889	9.28e-05	8.49e-06	0.3396	4.4524	1.51188	8.44	LOC105377889	uncharacterized LOC105377889
55329	0.00121	0.000212	0.4081	3.70485	1.51181	80.78	MNS1	meiosis specific nuclear structural 1	ENSG00000138587
105375028	3.06e-05	2.08e-06	0.3186	4.74523	1.51178	9.98	LOC105375028	uncharacterized LOC105375028
107986289	0.0866	0.0416	0.7418	2.03747	1.51134	8.35	LOC107986289	uncharacterized LOC107986289
3673	0.00947	0.0027	0.5037	2.99965	1.51101	638.22	ITGA2	integrin subunit alpha 2	ENSG00000164171
101926933	0.00203	0.000404	0.4271	3.53743	1.51071	7.34	PRMT5-DT	PRMT5 divergent transcript	ENSG00000257285
1062	0.000565	8.24e-05	0.3832	3.93745	1.509	357.93	CENPE	centromere protein E	ENSG00000138778
317760	0.000413	5.57e-05	0.3744	4.03047	1.50899	36.68	ADAM20P1	ADAM metallopeptidase domain 20 pseudogene 1	ENSG00000290783
29967	0.00343	0.000779	0.449	3.36024	1.50888	210.28	LRP12	LDL receptor related protein 12	ENSG00000147650
143162	0.00377	0.000874	0.4533	3.32812	1.50848	12.76	FRMPD2	FERM and PDZ domain containing 2	ENSG00000170324
107986311	0.0049	0.00121	0.466	3.236	1.50789	10.94	LINC02435	long intergenic non-protein coding RNA 2435
105375095	0.000164	1.72e-05	0.3508	4.29826	1.50785	40.25	LOC105375095	uncharacterized LOC105375095
107984749	0.00081	0.000128	0.3937	3.82963	1.50775	46.72	LOC107984749
23314	3.69e-07	8.18e-09	0.2615	5.76476	1.50771	308.66	SATB2	SATB homeobox 2	ENSG00000119042
100302240	6.08e-07	1.57e-08	0.2667	5.65385	1.50761	22.79	MIR1304	microRNA 1304	ENSG00000284458
107985394	0.0142	0.00444	0.5293	2.84538	1.50597	6.66	LOC107985394
7292	2.06e-06	7.3e-08	0.2797	5.38353	1.50568	1016.23	TNFSF4	TNF superfamily member 4	ENSG00000117586
105372550	1.1e-05	5.74e-07	0.301	4.9996	1.50493	23.13	ZNF133-AS1	ZNF133 antisense RNA 1
151648	0.00158	0.000293	0.4155	3.62149	1.50487	81.64	SGO1	shugoshin 1	ENSG00000129810
55353	0.00356	0.000815	0.4494	3.34757	1.50448	1382.18	LAPTM4B	lysosomal protein transmembrane 4 beta	ENSG00000104341
107986119	2.16e-06	7.77e-08	0.2797	5.37237	1.50262	30.76	GSK3B-DT	GSK3B divergent transcript
101929201	0.00988	0.00284	0.5029	2.98409	1.50084	10.81	LOC101929201	uncharacterized LOC101929201
100874074	0.00612	0.00159	0.4752	3.15829	1.50068	20.26	DLEU7-AS1	DLEU7 antisense RNA 1	ENSG00000176124
105376830	3.04e-06	1.18e-07	0.2833	5.29627	1.50053	50.73	LOC105376830	uncharacterized LOC105376830
114787	0.000558	8.12e-05	0.3804	3.94084	1.49916	50.28	GPRIN1	G protein regulated inducer of neurite outgrowth 1	ENSG00000169258
102724030	0.00864	0.00242	0.494	3.03365	1.49855	9.11	LOC102724030	uncharacterized LOC102724030
101929347	0.00247	0.000518	0.4316	3.47148	1.49838	8.8	LOC101929347	uncharacterized LOC101929347
84793	0.000934	0.000153	0.3958	3.78581	1.4983	25.38	FOXD2-AS1	FOXD2 adjacent opposite strand RNA 1	ENSG00000237424
56969	0.000298	3.71e-05	0.3632	4.12506	1.49823	19.91	RPL23AP32	ribosomal protein L23a pseudogene 32
107984018	0.000156	1.62e-05	0.3474	4.31193	1.49799	44.01	LOC107984018	uncharacterized LOC107984018
1780	0.0237	0.00837	0.5675	2.6368	1.49635	46.61	DYNC1I1	dynein cytoplasmic 1 intermediate chain 1	ENSG00000158560
100287497	1.3e-09	7.7e-12	0.2186	6.84408	1.49594	196.37	SEPTIN7P13	septin 7 pseudogene 13
220107	0.00374	0.000866	0.4488	3.33078	1.4948	57.82	DLEU7	deleted in lymphocytic leukemia 7	ENSG00000186047
105371880	0.00391	0.000913	0.4507	3.31603	1.49437	7.8	LOC105371880	uncharacterized LOC105371880
1160	9.41e-06	4.74e-07	0.2967	5.03637	1.49432	308.67	CKMT2	creatine kinase, mitochondrial 2	ENSG00000131730
23630	0.0752	0.0349	0.7083	2.10946	1.49416	7.15	KCNE5	potassium voltage-gated channel subfamily E regulatory subunit 5	ENSG00000176076
105378039	0.00189	0.000367	0.4194	3.56283	1.49416	9.3	LOC105378039	uncharacterized LOC105378039
101928118	0.00179	0.000344	0.4173	3.57982	1.49397	114.5	RWDD3-DT	RWDD3 divergent transcript	ENSG00000226026
105378358	2.25e-05	1.41e-06	0.3097	4.82293	1.49371	12.7	LOC105378358	uncharacterized LOC105378358
112267984	0.000426	5.78e-05	0.3714	4.02144	1.49342	57.42	LOC112267984	uncharacterized LOC112267984
107984570	3.25e-05	2.24e-06	0.3157	4.73044	1.4932	48.43	LINC00444	long intergenic non-protein coding RNA 444
53358	0.00307	0.000675	0.439	3.39965	1.49228	60.74	SHC3	SHC adaptor protein 3	ENSG00000148082
196475	0.0476	0.0198	0.6405	2.32971	1.49224	66.34	RMST	rhabdomyosarcoma 2 associated transcript	ENSG00000255794
105376844	2.72e-06	1.03e-07	0.2804	5.32158	1.49199	33.58	LOC105376844	uncharacterized LOC105376844
728963	5.54e-09	4.54e-11	0.2265	6.58533	1.49145	59.46	RPS15AP10	ribosomal protein S15a pseudogene 10
780853	9.24e-05	8.46e-06	0.3348	4.45329	1.49107	6246.39	SNORD3C	small nucleolar RNA, C/D box 3C
100500917	0.00209	0.000419	0.4221	3.52805	1.48926	8.69	MIR3680-1	microRNA 3680-1	ENSG00000265462
110841583	0.000121	1.18e-05	0.3399	4.38087	1.48906	20.02	LAMC1-AS1	LAMC1 antisense RNA 1	ENSG00000224468
387319	0.0371	0.0146	0.6092	2.44289	1.48827	7.58	H2AC2P	H2A clustered histone 2, pseudogene	ENSG00000291193
107986113	0.000581	8.51e-05	0.3787	3.92955	1.48827	12.93	LOC107986113
107986613	0.00327	0.000732	0.4407	3.37733	1.48825	10.63	LOC107986613	uncharacterized LOC107986613
151234	0.00348	0.000791	0.4433	3.35592	1.48752	7.68	SULT1C5P	sulfotransferase family 1C member 5, pseudogene	ENSG00000290794
140678	0.000117	1.14e-05	0.3387	4.38928	1.48646	7.18	MLLT10P1	MLLT10 pseudogene 1
112268254	2.36e-06	8.68e-08	0.2776	5.35234	1.48587	43.16	LOC112268254
26797	5.08e-06	2.2e-07	0.2866	5.18159	1.485	15.2	SNORD52	small nucleolar RNA, C/D box 52	ENSG00000201754
607	2.94e-06	1.14e-07	0.2798	5.30322	1.48385	298.63	BCL9	BCL9 transcription coactivator	ENSG00000116128
149428	0.000267	3.23e-05	0.3569	4.15646	1.48355	20.12	BNIPL	BCL2 interacting protein like	ENSG00000163141
730101	0.00323	0.00072	0.4386	3.38188	1.48346	376.72	LOC730101	uncharacterized LOC730101	ENSG00000291006
102724727	0.00536	0.00135	0.4628	3.20494	1.48327	6.67	LOC102724727	uncharacterized LOC102724727
107985031	0.000131	1.31e-05	0.3401	4.35856	1.48242	9.83	LOC107985031	uncharacterized LOC107985031
105373950	0.000214	2.44e-05	0.3512	4.22068	1.48221	20.23	LOC105373950	uncharacterized LOC105373950
101928096	2.02e-05	1.23e-06	0.3054	4.85105	1.48138	804.51	LOC101928096	replaced by ID 60487
107985293	0.00196	0.000384	0.4172	3.55109	1.48135	7.86	LOC107985293	uncharacterized LOC107985293
105371087	1.09e-05	5.7e-07	0.2961	5.00108	1.48068	13.97	LOC105371087	uncharacterized LOC105371087
284739	0.000696	0.000106	0.382	3.87582	1.48068	13.78	C20orf204	chromosome 20 open reading frame 204	ENSG00000196421
406956	0.000214	2.44e-05	0.3507	4.22009	1.48006	8.81	MIR181B2	microRNA 181b-2	ENSG00000207737
151230	5.16e-07	1.25e-08	0.26	5.6927	1.48	211.43	KLHL23	kelch like family member 23	ENSG00000213160
107984740	0.0116	0.00349	0.5065	2.92135	1.47954	39.86	LOC107984740
105373942	5.84e-07	1.48e-08	0.2612	5.66342	1.4793	88.27	LOC105373942	uncharacterized LOC105373942
107984393	0.0653	0.0293	0.6788	2.17937	1.47925	27.09	LOC107984393	uncharacterized LOC107984393
2257	0.0135	0.00418	0.5163	2.86407	1.47874	49.11	FGF12	fibroblast growth factor 12	ENSG00000114279
284359	0.00474	0.00116	0.4552	3.24853	1.47871	8.14	IZUMO1	izumo sperm-oocyte fusion 1	ENSG00000182264
5274	0.0098	0.00282	0.495	2.98716	1.4786	110.22	SERPINI1	serpin family I member 1	ENSG00000163536
54830	0.0113	0.00338	0.5045	2.93046	1.47829	31.19	NUP62CL	nucleoporin 62 C-terminal like	ENSG00000198088
107986294	0.00758	0.00206	0.4797	3.08078	1.47772	12.72	LOC107986294	uncharacterized LOC107986294
100527964	2.74e-06	1.04e-07	0.2777	5.31939	1.47699	37.95	LHX4-AS1	LHX4 antisense RNA 1	ENSG00000230124
105369305	1.74e-06	5.96e-08	0.2724	5.41996	1.47645	29.14	LOC105369305	uncharacterized LOC105369305
105374352	0.00243	0.000507	0.4246	3.47709	1.47628	17.39	LOC105374352	uncharacterized LOC105374352
27099	5.41e-07	1.33e-08	0.2596	5.68183	1.47522	100.59	SND1-IT1	SND1 intronic transcript 1	ENSG00000279078
101928142	0.0207	0.0071	0.5475	2.69232	1.47398	8.08	AADACL2-AS1	AADACL2 antisense RNA 1
105373138	0.0152	0.00484	0.5229	2.81756	1.47329	6.61	LOC105373138	replaced by ID 54960
7225	0.000419	5.68e-05	0.3658	4.0259	1.47267	43.46	TRPC6	transient receptor potential cation channel subfamily C member 6	ENSG00000137672
116028	0.00386	0.0009	0.4435	3.32012	1.47236	45.69	RMI2	RecQ mediated genome instability 2	ENSG00000175643
10085	0.0078	0.00214	0.4795	3.07057	1.4722	195.18	EDIL3	EGF like repeats and discoidin domains 3	ENSG00000164176
105370921	0.0434	0.0177	0.6203	2.37195	1.47134	28.99	LOC105370921	uncharacterized LOC105370921
101928896	4.18e-05	3.06e-06	0.3151	4.66695	1.47071	14.31	LOC101928896	uncharacterized LOC101928896	ENSG00000255084
81399	0.00222	0.000452	0.4192	3.50767	1.47055	36.69	OR4F16	olfactory receptor family 4 subfamily F member 16	ENSG00000284662
105371770	0.0061	0.00158	0.4653	3.15939	1.47016	7.75	LOC105371770	uncharacterized LOC105371770
100423001	0.000135	1.36e-05	0.3378	4.35059	1.46962	16.39	MIR3145	microRNA 3145	ENSG00000266555
105370970	0.000152	1.58e-05	0.3403	4.31745	1.46923	9.37	LOC105370970	uncharacterized LOC105370970
145741	0.0535	0.0229	0.6454	2.27571	1.46863	43.55	C2CD4A	C2 calcium dependent domain containing 4A	ENSG00000198535
2692	0.0804	0.038	0.7069	2.07501	1.46683	8.97	GHRHR	growth hormone releasing hormone receptor	ENSG00000106128
105376216	0.00182	0.000351	0.4102	3.57421	1.46617	19.16	LOC105376216	uncharacterized LOC105376216
100131539	0.00335	0.000755	0.435	3.36865	1.46544	21.89	ZNF705EP	zinc finger protein 705E, pseudogene
60677	0.00433	0.00104	0.4467	3.2804	1.4653	85.95	CELF6	CUGBP Elav-like family member 6	ENSG00000140488
55143	0.00354	0.000809	0.4368	3.34959	1.46303	80.41	CDCA8	cell division cycle associated 8	ENSG00000134690
162517	0.034	0.0131	0.5896	2.48128	1.46301	12.49	FBXO39	F-box protein 39	ENSG00000177294
50838	6.94e-08	1e-09	0.2395	6.10864	1.46289	49.42	TAS2R13	taste 2 receptor member 13	ENSG00000212128
105378863	3.39e-05	2.36e-06	0.3099	4.71944	1.46269	19.89	LOC105378863	uncharacterized LOC105378863
100526832	2.41e-07	4.71e-09	0.2497	5.85706	1.46248	227.05	PHOSPHO2-KLHL23	PHOSPHO2-KLHL23 readthrough	ENSG00000213160
107984209	0.0143	0.00449	0.5146	2.84127	1.462	11.12	LOC107984209	uncharacterized LOC107984209
693189	0.00747	0.00203	0.4734	3.08637	1.46119	6.51	MIR604	microRNA 604	ENSG00000207612
56955	0.0774	0.0362	0.6976	2.09459	1.4611	8.41	MEPE	matrix extracellular phosphoglycoprotein	ENSG00000152595
107986940	5.18e-07	1.26e-08	0.2567	5.69169	1.46104	26.44	LOC107986940	uncharacterized LOC107986940
27094	0.00195	0.000381	0.4112	3.55275	1.46096	119.49	KCNMB3	potassium calcium-activated channel subfamily M regulatory beta subunit 3	ENSG00000171121
81615	0.0497	0.0209	0.6324	2.3098	1.46079	13.16	TMEM163	transmembrane protein 163	ENSG00000152128
105378726	0.0416	0.0168	0.6108	2.39166	1.46078	15.12	LOC105378726	uncharacterized LOC105378726
105374287	0.0477	0.0198	0.6266	2.32925	1.45941	5.91	LOC105374287	uncharacterized LOC105374287
114224	7.38e-06	3.45e-07	0.2863	5.09679	1.45938	79.42	LOC114224	uncharacterized LOC114224
100500873	0.00022	2.53e-05	0.3464	4.21249	1.45916	8.15	MIR3934	microRNA 3934	ENSG00000266509
107984214	8.58e-08	1.31e-09	0.2404	6.06608	1.45851	20.42	LOC107984214	uncharacterized LOC107984214
84074	0.000784	0.000123	0.3796	3.83953	1.45743	154.17	QRICH2	glutamine rich 2	ENSG00000129646
100506621	0.0505	0.0213	0.6324	2.30238	1.456	100.16	LINC01279	replaced by ID 151887
101928473	0.0116	0.00348	0.4977	2.92205	1.45441	7.5	LOC101928473	uncharacterized LOC101928473
105376871	0.0461	0.019	0.6201	2.345	1.45424	13.79	GRHL3-AS1	GRHL3 antisense RNA 1
100134869	5.01e-06	2.16e-07	0.2805	5.18461	1.45422	56.89	UBE2Q2P2	UBE2Q2 pseudogene 2
101929225	0.000536	7.71e-05	0.3671	3.95313	1.45129	8.35	MCM8-AS1	MCM8 antisense RNA 1	ENSG00000278719
105377725	0.00206	0.000411	0.4107	3.53316	1.45114	21.07	LOC105377725	uncharacterized LOC105377725
26785	1.52e-05	8.54e-07	0.2947	4.92252	1.45085	15.78	SNORD63	small nucleolar RNA, C/D box 63	ENSG00000206989
105375752	0.0164	0.00534	0.5208	2.7855	1.45067	208.07	LOC105375752
105369315	0.00819	0.00227	0.4751	3.05291	1.45048	32.41	LOC105369315	uncharacterized LOC105369315
728339	0.00294	0.000637	0.4244	3.41546	1.44967	7.35	FRG1-DT	FRG1 divergent transcript	ENSG00000245685
112268035	1.15e-07	1.86e-09	0.2412	6.00969	1.44964	185.99	LOC112268035
107986190	7.6e-05	6.55e-06	0.3215	4.50794	1.44943	18.82	LOC107986190	uncharacterized LOC107986190
112268225	0.000108	1.02e-05	0.3284	4.41248	1.44923	15.04	LOC112268225	uncharacterized LOC112268225
147463	0.0119	0.0036	0.4978	2.91111	1.44917	222.43	ANKRD29	ankyrin repeat domain 29	ENSG00000154065
105378447	0.000238	2.8e-05	0.3458	4.18919	1.44853	7.9	LOC105378447	uncharacterized LOC105378447
105371027	0.00278	0.000597	0.4219	3.43312	1.44849	27.47	PCSK6-AS1	PCSK6 antisense RNA 1	ENSG00000259764
388730	1.26e-07	2.07e-09	0.2417	5.9926	1.44837	38.38	TMEM81	transmembrane protein 81	ENSG00000174529
105371085	0.00043	5.87e-05	0.3604	4.0179	1.44804	114.16	LOC105371085	uncharacterized LOC105371085
54933	0.0047	0.00115	0.445	3.25155	1.44698	19.52	RHBDL2	rhomboid like 2	ENSG00000158315
105375741	0.000125	1.23e-05	0.3309	4.37247	1.44695	16.59	LOC105375741	uncharacterized LOC105375741
105371800	0.0285	0.0105	0.5653	2.55943	1.44675	507.14	LOC105371800	uncharacterized LOC105371800
79750	0.0361	0.0141	0.5891	2.45598	1.44672	43.47	ZNF385D	zinc finger protein 385D	ENSG00000151789
1306	0.00426	0.00101	0.44	3.28663	1.4462	516.2	COL15A1	collagen type XV alpha 1 chain	ENSG00000204291
105375728	0.000758	0.000118	0.3756	3.84969	1.44612	7.95	LOC105375728	uncharacterized LOC105375728
26585	0.0434	0.0177	0.6096	2.37228	1.44612	143.42	GREM1	gremlin 1, DAN family BMP antagonist	ENSG00000166923
105379052	0.0161	0.00521	0.5175	2.7936	1.44572	11.37	LOC105379052	uncharacterized LOC105379052
105369373	1.53e-06	4.96e-08	0.265	5.45279	1.44516	63.54	LOC105369373	uncharacterized LOC105369373	ENSG00000255539
105372143	0.000383	5.05e-05	0.3561	4.05311	1.4432	45.61	LOC105372143	uncharacterized LOC105372143	ENSG00000267743
107986862	1.24e-05	6.65e-07	0.2902	4.97129	1.44291	29.28	LOC107986862
105370431	3.1e-07	6.47e-09	0.2485	5.80411	1.44212	11.87	G2E3-AS1	G2E3 antisense RNA 1	ENSG00000257636
101927934	0.000526	7.55e-05	0.3643	3.95814	1.44206	40.38	LINC01843	long intergenic non-protein coding RNA 1843	ENSG00000251169
79469	5.01e-05	3.86e-06	0.3118	4.61868	1.44015	19.47	DLEU2L	deleted in lymphocytic leukemia 2 like
26804	4.41e-07	1.02e-08	0.2513	5.72805	1.43939	20.42	SNORD45B	small nucleolar RNA, C/D box 45B	ENSG00000201487
105371922	2.33e-05	1.47e-06	0.2988	4.81474	1.4388	26.61	LOC105371922	uncharacterized LOC105371922
79801	0.00717	0.00193	0.464	3.10071	1.43874	97.87	SHCBP1	SHC binding and spindle associated 1	ENSG00000171241
101926962	0.000301	3.76e-05	0.3489	4.1215	1.43808	8.16	ADGRF5-AS1	ADGRF5 antisense RNA 1
723788	0.00143	0.00026	0.3938	3.65181	1.43799	7.3	MIG7	replaced by ID 8412
100128126	0.00624	0.00163	0.4563	3.15115	1.43774	8.3	STAU2-AS1	STAU2 antisense RNA 1	ENSG00000253302
130574	0.0649	0.0291	0.6587	2.18277	1.4377	46.34	LYPD6	LY6/PLAUR domain containing 6	ENSG00000187123
2177	8.02e-05	7.02e-06	0.3199	4.493	1.43749	289.33	FANCD2	FA complementation group D2	ENSG00000144554
100507032	0.000155	1.61e-05	0.3332	4.31326	1.43739	33.38	TMCC1-DT	TMCC1 divergent transcript	ENSG00000271270
374977	0.0365	0.0143	0.5866	2.45035	1.43734	58.81	MROH7	maestro heat like repeat family member 7	ENSG00000184313
107986446	0.0136	0.00421	0.5021	2.86199	1.43709	55.37	LOC107986446	uncharacterized LOC107986446
118932	0.0671	0.0303	0.6633	2.16602	1.43663	42.81	ANKRD22	ankyrin repeat domain 22	ENSG00000152766
4969	0.000255	3.05e-05	0.3445	4.17001	1.43662	154.37	OGN	osteoglycin	ENSG00000106809
102724047	0.000111	1.06e-05	0.3261	4.40528	1.43658	26.84	WWOX-AS1	WWOX antisense RNA 1	ENSG00000260969
120376	0.0106	0.00312	0.4858	2.95606	1.43606	47.82	POU2AF3	POU class 2 homeobox associating factor 3	ENSG00000214290
6819	0.0124	0.00377	0.4958	2.89647	1.43599	276	SULT1C2	sulfotransferase family 1C member 2	ENSG00000198203
105372069	5.52e-06	2.42e-07	0.278	5.16342	1.43528	17.02	LOC105372069	uncharacterized LOC105372069	ENSG00000267039
1056	0.0413	0.0166	0.5993	2.39453	1.43501	8.19	CEL	carboxyl ester lipase	ENSG00000170835
100128276	0.0358	0.0139	0.5831	2.45925	1.43401	14.85	LOC100128276	uncharacterized LOC100128276
107985189	6.71e-05	5.6e-06	0.3157	4.54079	1.43339	43.76	LOC107985189	uncharacterized LOC107985189
107984489	0.00154	0.000284	0.3949	3.62958	1.43319	26.1	LOC107984489
100616363	0.0112	0.00332	0.4879	2.9366	1.4328	10.26	MIR4735	microRNA 4735	ENSG00000265986
65267	0.0116	0.00349	0.4905	2.92124	1.43276	1470.12	WNK3	WNK lysine deficient protein kinase 3	ENSG00000196632
4585	0.0261	0.00942	0.5518	2.59636	1.43258	14.19	MUC4	mucin 4, cell surface associated	ENSG00000145113
105379499	0.000512	7.31e-05	0.3612	3.96599	1.43242	58.66	LOC105379499	uncharacterized LOC105379499
107986432	0.00553	0.00141	0.4486	3.19292	1.43234	18.76	LOC107986432	uncharacterized LOC107986432
9768	0.00209	0.000419	0.4059	3.52804	1.432	104.38	PCLAF	PCNA clamp associated factor	ENSG00000166803
101928673	2.1e-05	1.29e-06	0.2956	4.84119	1.4312	35.16	PRDX6-AS1	PRDX6 antisense RNA 1	ENSG00000203739
731220	0.00276	0.000592	0.4166	3.43529	1.43098	17.73	RFX8	regulatory factor X8	ENSG00000196460
105378558	0.00854	0.00238	0.471	3.03808	1.43089	8.85	EBF3-AS1	EBF3 antisense RNA 1
105375417	0.00452	0.00109	0.4382	3.26491	1.43078	10.69	LOC105375417
10154	1.43e-06	4.53e-08	0.2616	5.46883	1.43072	797.81	PLXNC1	plexin C1	ENSG00000136040
107984718	1.48e-06	4.8e-08	0.2616	5.45868	1.42823	62.23	LOC107984718
100272228	3.15e-05	2.15e-06	0.3013	4.73886	1.42796	182.79	EOLA2-DT	EOLA2 divergent transcript	ENSG00000235703
5733	0.00909	0.00257	0.4736	3.0151	1.42792	26.76	PTGER3	prostaglandin E receptor 3	ENSG00000050628
100616271	0.00287	0.00062	0.4171	3.42277	1.4277	7.49	MIR4637	microRNA 4637	ENSG00000264792
107986426	0.0302	0.0113	0.5632	2.53412	1.42723	8.17	LOC107986426	uncharacterized LOC107986426
105371929	0.044	0.018	0.6029	2.36662	1.42693	6.04	LOC105371929	uncharacterized LOC105371929
100507554	0.00139	0.00025	0.3895	3.66261	1.42664	15.55	RPL37A-DT	RPL37A divergent transcript
112268447	0.0491	0.0205	0.6156	2.31623	1.4259	116.74	LOC112268447
253714	3.48e-05	2.45e-06	0.3026	4.71262	1.42585	279.87	MMS22L	MMS22 like, DNA repair protein	ENSG00000146263
379013	0.000154	1.59e-05	0.3302	4.31521	1.42496	509.03	RNF138P1	ring finger protein 138 pseudogene 1
112268239	8.17e-05	7.22e-06	0.3175	4.48711	1.42457	16.79	LOC112268239	uncharacterized LOC112268239	ENSG00000288880
117155	5.86e-05	4.69e-06	0.3112	4.57806	1.42452	42.99	CATSPER2	cation channel sperm associated 2	ENSG00000166762
100129216	4.44e-05	3.31e-06	0.3063	4.65072	1.42451	15.18	DEFB131B	defensin beta 131B	ENSG00000225805
4436	3.36e-07	7.14e-09	0.246	5.78762	1.42387	490.52	MSH2	mutS homolog 2	ENSG00000095002
105370972	0.053	0.0226	0.6239	2.28037	1.42274	8.59	LOC105370972	uncharacterized LOC105370972
8318	0.00362	0.000829	0.4255	3.34308	1.42263	66.23	CDC45	cell division cycle 45	ENSG00000093009
105375120	0.00517	0.0013	0.4421	3.21667	1.42211	15.76	LOC105375120	uncharacterized LOC105375120
105371427	4.43e-05	3.3e-06	0.3057	4.65143	1.42179	14.95	LOC105371427	replaced by ID 56957
107986080	0.000842	0.000135	0.3723	3.81744	1.42127	9.15	LOC107986080
333932	0.01	0.0029	0.4772	2.97773	1.42093	75.64	H3C15	H3 clustered histone 15	ENSG00000203852
105370823	0.00222	0.000451	0.4049	3.50826	1.42033	62.88	LOC105370823	uncharacterized LOC105370823
100288181	0.0151	0.00479	0.5034	2.82073	1.42002	13.66	LNCOC1	lncRNA associated with ovarian cancer 1	ENSG00000253741
109623457	0.00283	0.00061	0.4143	3.42712	1.41995	23.63	SNORD168	small nucleolar RNA, C/D box 168
406997	0.000527	7.56e-05	0.3586	3.95799	1.41925	7.72	MIR215	microRNA 215	ENSG00000207590
105373017	1e-05	5.13e-07	0.2824	5.02143	1.4183	12.26	LOC105373017	uncharacterized LOC105373017
63920	4.5e-06	1.89e-07	0.272	5.2102	1.41714	106.14	FAM200C	family with sequence similarity 200 member C	ENSG00000221886
63979	4.37e-05	3.23e-06	0.3041	4.6556	1.416	424.83	FIGNL1	fidgetin like 1	ENSG00000132436
112268012	0.00178	0.00034	0.3951	3.58271	1.41564	14.04	LOC112268012	uncharacterized LOC112268012
11169	3.31e-05	2.3e-06	0.2996	4.72542	1.41562	180.72	WDHD1	WD repeat and HMG-box DNA binding protein 1	ENSG00000198554
101928694	0.00503	0.00125	0.4387	3.22628	1.41538	72.72	LIPC-AS1	LIPC antisense RNA 1	ENSG00000259293
107984806	0.00269	0.000575	0.411	3.44312	1.41525	9.22	LOC107984806	uncharacterized LOC107984806
5427	5.66e-06	2.5e-07	0.2744	5.15752	1.4152	137.53	POLE2	DNA polymerase epsilon 2, accessory subunit	ENSG00000100479
55835	2.1e-07	3.93e-09	0.2403	5.88723	1.41482	264.36	CENPJ	centromere protein J	ENSG00000151849
107984581	0.04	0.016	0.5871	2.40971	1.41475	88.84	LOC107984581
64901	0.0161	0.00523	0.5065	2.7925	1.41437	306.09	RANBP17	RAN binding protein 17	ENSG00000204764
9856	0.000936	0.000154	0.3735	3.78505	1.41378	10.71	KIAA0319	KIAA0319	ENSG00000137261
100505715	0.00459	0.00111	0.4336	3.25998	1.4135	25.15	LOC100505715	uncharacterized LOC100505715	ENSG00000267058
100129424	0.000245	2.91e-05	0.338	4.18048	1.413	14.84	RPL19P12	ribosomal protein L19 pseudogene 12
105378847	0.00118	0.000205	0.3803	3.71301	1.41216	7.09	LOC105378847	uncharacterized LOC105378847
101928969	0.00867	0.00242	0.4655	3.03269	1.4118	18.65	RHOXF1-AS1	RHOXF1 antisense RNA 1	ENSG00000258545
107985486	5.98e-06	2.68e-07	0.2743	5.14443	1.41136	48.75	LOC107985486	uncharacterized LOC107985486
338069	2.08e-06	7.39e-08	0.2622	5.38151	1.411	83.71	ST7-OT4	ST7 overlapping transcript 4	ENSG00000214188
105375356	0.000169	1.79e-05	0.3289	4.28994	1.41088	33.86	LOC105375356
1763	8.28e-08	1.25e-09	0.2322	6.07316	1.4102	216.3	DNA2	DNA replication helicase/nuclease 2	ENSG00000138346
57405	0.000671	0.000101	0.3627	3.88767	1.41001	53.05	SPC25	SPC25 component of NDC80 kinetochore complex	ENSG00000152253
105372602	0.0234	0.00824	0.5335	2.64203	1.40946	20.21	LOC105372602	uncharacterized LOC105372602
100507487	0.00095	0.000157	0.3728	3.78026	1.40945	80.54	LINC02615	long intergenic non-protein coding RNA 2615	ENSG00000251432
83461	0.00226	0.000462	0.4022	3.50169	1.40852	55.63	CDCA3	cell division cycle associated 3	ENSG00000111665
10615	0.000121	1.18e-05	0.321	4.38092	1.40629	580.92	SPAG5	sperm associated antigen 5	ENSG00000076382
102724731	0.0363	0.0142	0.5728	2.45325	1.40523	7.02	LOC102724731
105374555	4.86e-07	1.16e-08	0.2462	5.70615	1.40507	16.31	LOC105374555	uncharacterized LOC105374555
105378833	0.0143	0.00451	0.4947	2.84011	1.40492	19.2	LOC105378833	uncharacterized LOC105378833
107985525	6.41e-05	5.27e-06	0.3085	4.55358	1.40463	53.81	LOC107985525	replaced by ID 100132057
643401	0.0694	0.0316	0.6533	2.14982	1.40458	63.72	PURPL	p53 upregulated regulator of p53 levels	ENSG00000250337
5347	0.00732	0.00198	0.4541	3.0928	1.40452	73.05	PLK1	polo like kinase 1	ENSG00000166851
90355	0.00848	0.00236	0.4618	3.04095	1.40426	65.57	MACIR	macrophage immunometabolism regulator	ENSG00000181751
1058	0.0143	0.00451	0.4941	2.84013	1.40342	35.65	CENPA	centromere protein A	ENSG00000115163
105369334	0.00898	0.00253	0.4647	3.01991	1.40327	55.95	LOC105369334	uncharacterized LOC105369334
105376163	0.00686	0.00183	0.4502	3.11628	1.40283	52.25	LOC105376163	uncharacterized LOC105376163
26266	9.09e-05	8.27e-06	0.3145	4.45818	1.40208	83.78	SLC13A4	solute carrier family 13 member 4	ENSG00000164707
392509	5.44e-05	4.29e-06	0.305	4.59678	1.402	17.52	ARL13A	ADP ribosylation factor like GTPase 13A	ENSG00000174225
105375151	0.00492	0.00122	0.4332	3.23466	1.4013	45.35	LOC105375151	uncharacterized LOC105375151
105379443	0.00787	0.00216	0.4567	3.06728	1.40097	10.01	LOC105379443	methylenetetrahydrofolate dehydrogenase (NADP+ dependent) 1 like pseudogene
100288637	0.0011	0.000188	0.3749	3.73495	1.40009	70.75	LOC100288637	OTU deubiquitinase 7A pseudogene	ENSG00000187951
101928387	0.00231	0.000473	0.4005	3.49545	1.40002	83.97	LOC101928387	uncharacterized LOC101928387
151507	0.000395	5.26e-05	0.3461	4.04367	1.39957	76.97	MSL3P1	MSL complex subunit 3 pseudogene 1	ENSG00000224287
26774	6.7e-05	5.58e-06	0.3081	4.54169	1.3991	46.12	SNORD80	small nucleolar RNA, C/D box 80
105377112	0.00155	0.000285	0.3855	3.62837	1.39876	113.81	LOC105377112	uncharacterized LOC105377112
105372779	0.000446	6.14e-05	0.349	4.00733	1.3987	10.04	MRAP-AS1	MRAP antisense RNA 1
8499	0.0014	0.000252	0.3821	3.65991	1.39848	72.76	PPFIA2	PTPRF interacting protein alpha 2	ENSG00000139220
55930	5.58e-07	1.4e-08	0.2465	5.67374	1.39836	735.26	MYO5C	myosin VC	ENSG00000128833
109617017	0.000196	2.16e-05	0.3292	4.24734	1.39821	6.74	SNORD3K	small nucleolar RNA, C/D box 3K
387644	0.00638	0.00167	0.4448	3.14312	1.39803	10.1	FAM238C	family with sequence similarity 238 member C	ENSG00000290706
105377086	0.000657	9.87e-05	0.359	3.89382	1.39774	17.74	LOC105377086
79733	0.0163	0.00531	0.5012	2.78767	1.39723	93.34	E2F8	E2F transcription factor 8	ENSG00000129173
105373970	0.00271	0.000578	0.4054	3.44151	1.3953	22.99	SNED1-AS1	SNED1 antisense RNA 1
619564	0.000109	1.03e-05	0.3163	4.40988	1.39488	7.06	SNORD72	small nucleolar RNA, C/D box 72	ENSG00000212296
388743	0.016	0.00517	0.4987	2.79652	1.39457	17.46	CAPN8	calpain 8	ENSG00000203697
60676	0.0768	0.0358	0.6644	2.09863	1.39439	434	PAPPA2	pappalysin 2	ENSG00000116183
389058	0.0325	0.0124	0.5575	2.50126	1.39436	20.7	SP5	Sp5 transcription factor	ENSG00000204335
983	0.00624	0.00163	0.4425	3.15094	1.39434	281.21	CDK1	cyclin dependent kinase 1	ENSG00000170312
107984865	6.82e-06	3.15e-07	0.2723	5.11437	1.39287	52.02	LOC107984865	uncharacterized LOC107984865
5933	1.2e-05	6.42e-07	0.2797	4.9782	1.39242	277.74	RBL1	RB transcriptional corepressor like 1	ENSG00000080839
2649	1.8e-05	1.06e-06	0.2852	4.88069	1.39185	225.89	NR6A1	nuclear receptor subfamily 6 group A member 1	ENSG00000148200
284486	0.000919	0.000151	0.3672	3.79019	1.39181	55.71	THEM5	thioesterase superfamily member 5	ENSG00000196407
9095	0.000208	2.35e-05	0.329	4.22916	1.39142	51.06	TBX19	T-box transcription factor 19	ENSG00000143178
6941	0.00465	0.00113	0.4273	3.2557	1.39111	214.58	TCF19	transcription factor 19	ENSG00000137310
101927839	0.000445	6.12e-05	0.347	4.00829	1.39104	9.13	LOC101927839	uncharacterized LOC101927839	ENSG00000225084
103021165	0.0289	0.0107	0.5447	2.55333	1.39082	52.97	CASC19	cancer susceptibility 19
105371131	1.15e-06	3.51e-08	0.2522	5.5137	1.39028	46.02	LOC105371131	uncharacterized LOC105371131
127579	0.00747	0.00203	0.4505	3.08587	1.39016	20.26	DCST2	DC-STAMP domain containing 2	ENSG00000163354
613227	5.35e-05	4.19e-06	0.302	4.60162	1.38981	19.75	HIGD1C	HIG1 hypoxia inducible domain family member 1C	ENSG00000214511
89839	0.000268	3.25e-05	0.3344	4.15507	1.38955	88.87	ARHGAP11B	Rho GTPase activating protein 11B	ENSG00000285077
105375500	0.000268	3.24e-05	0.3343	4.15609	1.38949	13.18	LOC105375500	uncharacterized LOC105375500
9824	0.00303	0.000664	0.4081	3.40421	1.3891	269.59	ARHGAP11A	Rho GTPase activating protein 11A	ENSG00000198826
100847035	1.4e-06	4.39e-08	0.2536	5.47446	1.38847	17.39	MIR548AR	microRNA 548ar	ENSG00000264539
442590	7.78e-07	2.15e-08	0.2479	5.59913	1.38796	74.33	SPDYE5	speedy/RINGO cell cycle regulator family member E5	ENSG00000170092
158401	2.18e-07	4.09e-09	0.2359	5.88044	1.3872	183.02	SHOC1	shortage in chiasmata 1	ENSG00000165181
54892	1.18e-05	6.25e-07	0.2783	4.98325	1.38661	411.65	NCAPG2	non-SMC condensin II complex subunit G2	ENSG00000146918
101927211	2.42e-08	2.79e-10	0.2196	6.31014	1.38546	26.85	ZNF451-AS1	ZNF451 regulatory antisense RNA 1
105371056	0.00398	0.000934	0.4185	3.30972	1.38525	24.31	LOC105371056
257203	0.00269	0.000573	0.4018	3.44391	1.38381	6.58	DSCR9	Down syndrome critical region 9	ENSG00000230366
6326	0.0681	0.0309	0.6407	2.15864	1.38313	24.63	SCN2A	sodium voltage-gated channel alpha subunit 2	ENSG00000136531
105376162	0.00289	0.000626	0.4044	3.42005	1.38298	24.6	HSD17B3-AS1	HSD17B3 antisense RNA 1	ENSG00000232283
105375721	0.00587	0.00151	0.4355	3.17241	1.38157	183.91	LOC105375721	uncharacterized LOC105375721
105369301	0.0035	0.000797	0.4118	3.35369	1.38114	176.81	CLDN14-AS1	CLDN14 antisense RNA 1
414061	0.0103	0.00299	0.4652	2.96883	1.38097	147.98	DNAJB3	DnaJ heat shock protein family (Hsp40) member B3	ENSG00000227802
102723724	0.1	0.05	0.7044	1.95979	1.38054	20.86	LOC102723724	uncharacterized LOC102723724
3833	0.00763	0.00208	0.4485	3.07822	1.38054	129.51	KIFC1	kinesin family member C1	ENSG00000237649
284958	0.00378	0.000876	0.4148	3.32773	1.38028	18.44	NT5DC4	5'-nucleotidase domain containing 4	ENSG00000144130
107984034	0.00175	0.000333	0.3846	3.58805	1.38013	9.21	LOC107984034	uncharacterized LOC107984034
107984877	0.000117	1.13e-05	0.3143	4.39068	1.38013	73.8	LOC107984877	uncharacterized LOC107984877
112268099	0.000482	6.76e-05	0.346	3.98454	1.37849	17.96	LOC112268099
100507091	0.00982	0.00282	0.4614	2.98622	1.37778	21.77	PITPNM2-AS1	PITPNM2 antisense RNA 1	ENSG00000251497
4023	0.00657	0.00174	0.4399	3.13176	1.37766	81.19	LPL	lipoprotein lipase	ENSG00000175445
105376964	0.00223	0.000453	0.3926	3.50694	1.37689	10.02	LOC105376964
221442	0.000256	3.06e-05	0.3302	4.16863	1.37637	100.72	ADCY10P1	ADCY10 pseudogene 1	ENSG00000290554
105372708	0.0265	0.00961	0.5313	2.58971	1.37584	7.74	LOC105372708	uncharacterized LOC105372708
101929018	1.36e-05	7.46e-07	0.278	4.94896	1.37568	49.81	LOC101929018	uncharacterized LOC101929018
105376033	3.37e-07	7.18e-09	0.2376	5.78655	1.37484	100.88	LOC105376033	uncharacterized LOC105376033
6900	0.000561	8.16e-05	0.349	3.93955	1.37484	22.53	CNTN2	contactin 2	ENSG00000184144
10052	0.000938	0.000154	0.3633	3.78408	1.37469	162.22	GJC1	gap junction protein gamma 1	ENSG00000182963
81616	0.00458	0.00111	0.4215	3.26134	1.37464	11.53	ACSBG2	acyl-CoA synthetase bubblegum family member 2	ENSG00000130377
8857	0.0512	0.0216	0.598	2.29648	1.37322	302.46	FCGBP	Fc gamma binding protein	ENSG00000275395
4133	0.00215	0.000435	0.3902	3.51795	1.37281	1013.33	MAP2	microtubule associated protein 2	ENSG00000078018
2524	0.0144	0.00453	0.4835	2.83888	1.37259	25.99	FUT2	fucosyltransferase 2	ENSG00000176920
105373195	0.00518	0.0013	0.4267	3.21624	1.37252	41.04	LOC105373195	uncharacterized LOC105373195
102724826	1.34e-08	1.34e-10	0.2137	6.42234	1.3722	157.29	ZNF337-AS1	ZNF337 antisense RNA 1	ENSG00000213742
100873972	0.000459	6.36e-05	0.3431	3.99898	1.37214	36.93	GPC6-AS1	GPC6 antisense RNA 1	ENSG00000236520
107986699	2.72e-06	1.03e-07	0.2578	5.32179	1.37173	244.01	LOC107986699	uncharacterized LOC107986699
2741	0.00478	0.00117	0.4226	3.245	1.3715	7.96	GLRA1	glycine receptor alpha 1	ENSG00000145888
644090	0.0124	0.00377	0.4734	2.89653	1.37131	43.51	PRKAG2-AS2	PRKAG2 antisense RNA 2	ENSG00000242048
780854	7.28e-05	6.19e-06	0.3033	4.51985	1.37098	4432.97	SNORD3D	small nucleolar RNA, C/D box 3D	ENSG00000281000
101927901	0.00435	0.00104	0.418	3.27875	1.37053	8.53	LINC02421	long intergenic non-protein coding RNA 2421	ENSG00000255970
105369720	0.000139	1.4e-05	0.3155	4.34348	1.37045	33.77	LOC105369720
105375659	0.000287	3.56e-05	0.3311	4.1346	1.36904	20.19	LOC105375659	uncharacterized LOC105375659
105375403	0.0154	0.00495	0.4868	2.81056	1.36815	8.4	BET1-AS1	BET1 antisense RNA 1
112267878	0.0147	0.00466	0.4832	2.82948	1.36714	54.2	LOC112267878	replaced by ID 9922
101928287	0.00529	0.00133	0.426	3.20875	1.36701	11.08	LINC01285	long intergenic non-protein coding RNA 1285	ENSG00000203650
100506516	4.92e-07	1.17e-08	0.2396	5.70344	1.36663	54	LINC01176	long intergenic non-protein coding RNA 1176	ENSG00000281404
8224	0.00614	0.0016	0.4327	3.15667	1.36591	20.71	SYN3	synapsin III	ENSG00000185666
102723324	0.0359	0.014	0.5556	2.45769	1.36557	34.13	LOC102723324	uncharacterized LOC102723324
170690	0.0741	0.0343	0.6449	2.11691	1.36521	56	ADAMTS16	ADAM metallopeptidase with thrombospondin type 1 motif 16	ENSG00000145536
137902	0.00338	0.000766	0.4055	3.36493	1.3646	13.08	PXDNL	peroxidasin like	ENSG00000147485
646588	0.0508	0.0214	0.5927	2.30012	1.36338	9.9	LINC03007	long intergenic non-protein coding RNA 3007	ENSG00000223561
100616166	0.00364	0.000836	0.4078	3.34057	1.3622	12.72	MIR4796	microRNA 4796	ENSG00000264623
23604	0.000343	4.41e-05	0.3334	4.08471	1.36189	198.52	DAPK2	death associated protein kinase 2	ENSG00000035664
7552	0.0459	0.0189	0.5802	2.3467	1.36157	119.84	ZNF711	zinc finger protein 711	ENSG00000147180
107985532	0.0164	0.00535	0.4888	2.78533	1.36144	8.24	LOC107985532	uncharacterized LOC107985532
2752	0.0327	0.0124	0.5447	2.49925	1.36126	24121.1	GLUL	glutamate-ammonia ligase	ENSG00000135821
105372770	0.000183	1.97e-05	0.3189	4.26775	1.36108	29.56	LOC105372770	uncharacterized LOC105372770
107984256	0.0961	0.0475	0.6866	1.98225	1.36095	7.83	LOC107984256	uncharacterized LOC107984256
64946	0.000151	1.55e-05	0.3149	4.32112	1.36057	59.34	CENPH	centromere protein H	ENSG00000153044
105375513	4.83e-05	3.67e-06	0.2938	4.62904	1.35996	57.83	LOC105375513	replaced by ID 60412
346653	0.00145	0.000265	0.3728	3.64759	1.35993	40.85	GARIN1A	golgi associated RAB2 interactor 1A	ENSG00000205085
4001	0.000147	1.51e-05	0.314	4.32744	1.35898	406.85	LMNB1	lamin B1	ENSG00000113368
107984139	1.7e-06	5.76e-08	0.2504	5.42624	1.35891	14.99	LOC107984139	replaced by ID 100289333
102724515	0.0834	0.0398	0.6606	2.05621	1.35838	6.44	LINC01291	long intergenic non-protein coding RNA 1291	ENSG00000204792
1870	0.0141	0.00442	0.477	2.84654	1.35788	44.05	E2F2	E2F transcription factor 2	ENSG00000007968
105372524	0.023	0.00807	0.5126	2.649	1.35777	42.98	LOC105372524	uncharacterized LOC105372524
5723	0.00462	0.00112	0.4164	3.25769	1.35658	313.87	PSPH	phosphoserine phosphatase	ENSG00000146733
105377111	0.000129	1.28e-05	0.3108	4.36404	1.35648	16.07	LOC105377111	uncharacterized LOC105377111
2583	0.0137	0.00425	0.4742	2.85907	1.3558	42.59	B4GALNT1	beta-1,4-N-acetyl-galactosaminyltransferase 1	ENSG00000135454
675	4.49e-05	3.35e-06	0.2916	4.64815	1.35548	415.46	BRCA2	BRCA2 DNA repair associated	ENSG00000139618
107985720	0.0011	0.000188	0.363	3.73398	1.35527	9.91	LOC107985720	uncharacterized LOC107985720
102724919	0.000543	7.85e-05	0.3431	3.94885	1.35476	27.81	PDC-AS1	PDC antisense RNA 1	ENSG00000229739
29127	0.0011	0.000188	0.3624	3.73435	1.35344	356.56	RACGAP1	Rac GTPase activating protein 1	ENSG00000161800
105373215	0.0731	0.0337	0.6371	2.12409	1.35323	305.36	LOC105373215	uncharacterized LOC105373215
219790	0.00576	0.00148	0.4255	3.17929	1.3527	76.35	RTKN2	rhotekin 2	ENSG00000182010
107986126	0.00645	0.0017	0.4307	3.13866	1.35173	64.79	LOC107986126	uncharacterized LOC107986126
105371291	0.0377	0.0149	0.5546	2.43572	1.35084	16.34	LOC105371291	uncharacterized LOC105371291
101927745	0.0549	0.0236	0.5967	2.26319	1.35035	138.95	LOC101927745	uncharacterized LOC101927745	ENSG00000229425
113130	0.00736	0.002	0.4369	3.09092	1.35028	95.29	CDCA5	cell division cycle associated 5	ENSG00000146670
105369403	1.53e-05	8.63e-07	0.2743	4.92065	1.34974	38.35	LOC105369403	uncharacterized LOC105369403
790953	3.19e-05	2.18e-06	0.285	4.73555	1.3497	76.37	TSL	testis-expressed, seven-twelve, leukemia
102724784	0.000205	2.3e-05	0.3186	4.23382	1.3491	18.97	DENND2B-AS1	DENND2B antisense RNA 1
51512	0.00717	0.00193	0.4351	3.10027	1.34908	88.06	GTSE1	G2 and S-phase expressed 1	ENSG00000075218
105372997	0.000751	0.000117	0.3501	3.85254	1.34887	21.71	LOC105372997	uncharacterized LOC105372997
51224	0.0287	0.0106	0.5271	2.55648	1.34759	14.49	ELOA2	elongin A2	ENSG00000206181
100130889	0.00369	0.000851	0.404	3.33571	1.34755	80.05	PSORS1C3	psoriasis susceptibility 1 candidate 3
105374160	0.071	0.0325	0.6303	2.13794	1.34745	17.17	LOC105374160
22995	2.2e-07	4.16e-09	0.2292	5.87755	1.34735	293.69	CEP152	centrosomal protein 152	ENSG00000103995
23415	0.0126	0.00385	0.4661	2.88998	1.34713	6.91	KCNH4	potassium voltage-gated channel subfamily H member 4	ENSG00000089558
107986000	3.55e-05	2.5e-06	0.286	4.70793	1.34627	15.36	LOC107986000
101929196	0.0159	0.00515	0.4812	2.79757	1.34608	9.06	THSD4-AS1	THSD4 antisense RNA 1	ENSG00000259964
57650	0.000366	4.77e-05	0.331	4.06685	1.34603	230.2	CIP2A	cellular inhibitor of PP2A	ENSG00000163507
653857	3.09e-06	1.2e-07	0.2542	5.29275	1.34539	1424.7	ACTR3C	actin related protein 3C	ENSG00000106526
107985153	0.0144	0.00455	0.4742	2.83705	1.34531	11.07	LOC107985153	replaced by ID 105372093
406954	0.000248	2.94e-05	0.322	4.17788	1.34528	8.55	MIR181A2	microRNA 181a-2	ENSG00000207595
103689911	0.000821	0.000131	0.3515	3.82536	1.34449	12.43	CATIP-AS2	CATIP antisense RNA 2
107986514	0.000471	6.59e-05	0.3369	3.99063	1.34437	25.5	LOC107986514	uncharacterized LOC107986514
105375779	9.69e-05	8.95e-06	0.3027	4.44115	1.34436	12.24	LOC105375779	uncharacterized LOC105375779
440345	5.58e-07	1.4e-08	0.2369	5.67371	1.34389	379.97	NPIPB4	nuclear pore complex interacting protein family member B4	ENSG00000185864
100616341	0.00601	0.00155	0.4246	3.16473	1.34361	6.16	MIR4435-2	microRNA 4435-2	ENSG00000266139
146556	0.0121	0.00365	0.462	2.90724	1.34313	10.78	C16orf89	chromosome 16 open reading frame 89	ENSG00000153446
9231	2.79e-05	1.85e-06	0.2816	4.76892	1.34271	536.39	DLG5	discs large MAGUK scaffold protein 5	ENSG00000151208
105371637	2.52e-07	4.94e-09	0.2295	5.84917	1.34259	80.92	LOC105371637	uncharacterized LOC105371637
8317	0.000552	8.01e-05	0.3404	3.94404	1.34252	170.97	CDC7	cell division cycle 7	ENSG00000097046
9415	0.0413	0.0166	0.5601	2.39556	1.34178	1726.6	FADS2	fatty acid desaturase 2	ENSG00000134824
23117	5.55e-07	1.38e-08	0.2364	5.67611	1.34168	263.72	NPIPB3	nuclear pore complex interacting protein family member B3
107986031	0.011	0.00325	0.4554	2.943	1.34037	6.43	LOC107986031	uncharacterized LOC107986031
57082	0.000474	6.64e-05	0.336	3.98895	1.34015	752.91	KNL1	kinetochore scaffold 1	ENSG00000137812
112267941	2.35e-08	2.65e-10	0.2121	6.31769	1.34012	244.39	LOC112267941
107984492	0.00604	0.00156	0.4234	3.16283	1.33925	9.18	LOC107984492
677848	0.000456	6.31e-05	0.3346	4.00105	1.33891	7.18	SNORD1A	small nucleolar RNA, C/D box 1A	ENSG00000278261
105376269	0.00239	0.000495	0.3842	3.48345	1.3385	15.6	LOC105376269
105370583	0.0657	0.0295	0.6149	2.1766	1.33839	14.75	LOC105370583	uncharacterized LOC105370583
728637	0.0415	0.0167	0.5593	2.39316	1.33838	7.79	MEIKIN	meiotic kinetochore factor	ENSG00000239642
105371449	0.00166	0.000312	0.371	3.60534	1.33761	20.65	LOC105371449	uncharacterized LOC105371449
112268421	0.0131	0.00404	0.4648	2.87519	1.33637	66.45	LOC112268421
107984836	0.0069	0.00185	0.4291	3.11394	1.33629	13.87	KCTD13-DT	KCTD13 divergent transcript
107984965	2e-05	1.21e-06	0.2752	4.85432	1.33577	28.54	LOC107984965	uncharacterized LOC107984965
105379343	0.000908	0.000148	0.3516	3.79385	1.33409	12.41	LOC105379343	uncharacterized LOC105379343
5984	0.0015	0.000276	0.3668	3.63716	1.33394	225.82	RFC4	replication factor C subunit 4	ENSG00000163918
613037	1.47e-06	4.73e-08	0.2441	5.46123	1.33317	112.07	NPIPB13	nuclear pore complex interacting protein family, member B13	ENSG00000198064
101927612	1.64e-05	9.29e-07	0.2717	4.90604	1.33298	45.23	RNF139-DT	RNF139 divergent transcript	ENSG00000245149
107986010	0.000258	3.1e-05	0.3199	4.16626	1.33288	57.77	LOC107986010	uncharacterized LOC107986010
101928136	0.00247	0.000516	0.3838	3.47221	1.33278	18.33	LINC01484	long intergenic non-protein coding RNA 1484	ENSG00000253686
107985915	0.000117	1.13e-05	0.3035	4.39024	1.33233	66.21	LOC107985915	MAGE-like protein 2
100506930	0.038	0.015	0.5474	2.43275	1.33179	47.88	LINC00665	long intergenic non-protein coding RNA 665	ENSG00000232677
101927514	5.99e-05	4.81e-06	0.2911	4.57276	1.33114	125.13	LOC101927514	uncharacterized LOC101927514
100616434	0.000791	0.000125	0.3469	3.83704	1.33089	7.3	MIR4755	microRNA 4755	ENSG00000264616
105373504	0.0155	0.00495	0.4734	2.81019	1.33034	28.24	LOC105373504	uncharacterized LOC105373504
105370556	0.000377	4.95e-05	0.3278	4.05818	1.33026	39.45	LOC105370556	uncharacterized LOC105370556
100132057	1.44e-05	8.06e-07	0.2696	4.93391	1.32999	151.29	PDE4DIPP6	PDE4DIP pseudogene 6	ENSG00000291232
727978	0.000305	3.82e-05	0.3228	4.11824	1.3295	18.56	LOC727978
101929950	2.3e-07	4.47e-09	0.2266	5.86585	1.32918	58.48	LOC101929950	puromycin-sensitive aminopeptidase-like protein
55227	0.00906	0.00256	0.4406	3.01647	1.32916	307.54	LRRC1	leucine rich repeat containing 1	ENSG00000137269
2306	0.0136	0.00424	0.4647	2.86009	1.32906	13.87	FOXD2	forkhead box D2	ENSG00000186564
55771	0.00442	0.00107	0.406	3.27277	1.32882	187.38	PRR11	proline rich 11	ENSG00000068489
105377037	0.00438	0.00105	0.4053	3.27686	1.32812	16.06	LOC105377037	uncharacterized LOC105377037
101927056	0.00209	0.00042	0.3764	3.52719	1.32763	17.15	LINC02614	long intergenic non-protein coding RNA 2614	ENSG00000241288
196385	0.0049	0.00121	0.4101	3.23635	1.32737	64.28	DNAH10	dynein axonemal heavy chain 10	ENSG00000197653
107986949	4.1e-05	2.98e-06	0.284	4.67189	1.32699	22.16	LOC107986949	uncharacterized LOC107986949
101930091	1.5e-05	8.45e-07	0.2694	4.92478	1.32694	23.85	LOC101930091	uncharacterized LOC101930091
10230	1.05e-05	5.44e-07	0.2648	5.01021	1.32681	133.42	NBR2	neighbor of BRCA1 lncRNA 2	ENSG00000198496
100874375	0.0873	0.042	0.6524	2.03323	1.32647	13.48	NALF1-IT1	NALF1 intronic transcript 1
285	2.23e-07	4.25e-09	0.2258	5.8743	1.32639	220.8	ANGPT2	angiopoietin 2	ENSG00000091879
105378672	0.000195	2.15e-05	0.3119	4.24901	1.32542	9.16	EXO5-DT	EXO5 divergent transcript
7296	0.000189	2.06e-05	0.3112	4.25787	1.32505	3485	TXNRD1	thioredoxin reductase 1	ENSG00000198431
105374534	0.0141	0.0044	0.4652	2.84805	1.32502	12.99	LOC105374534	uncharacterized LOC105374534
644619	1.56e-07	2.71e-09	0.2227	5.9485	1.32449	28.39	INTS4P2	integrator complex subunit 4 pseudogene 2	ENSG00000273024
112268240	0.0644	0.0287	0.6055	2.18715	1.32438	17.17	CCDST	cervical cancer associated DHX9 suppressive transcript
101928696	6.04e-05	4.86e-06	0.2897	4.57075	1.32423	17.98	RABGAP1L-AS1	RABGAP1L antisense RNA 1	ENSG00000229531
105371366	0.00014	1.42e-05	0.3049	4.34042	1.32336	10.51	LOC105371366	uncharacterized LOC105371366	ENSG00000260788
100009613	0.0607	0.0267	0.5971	2.2162	1.32332	14.09	LINC02584	long intergenic non-protein coding RNA 2584
115795	0.00151	0.000277	0.3639	3.63563	1.32298	11.48	FANCD2OS	FANCD2 opposite strand	ENSG00000163705
220136	0.0028	0.000603	0.3853	3.43022	1.32154	13.21	CFAP53	cilia and flagella associated protein 53	ENSG00000172361
9311	0.00332	0.000744	0.3918	3.37269	1.32134	10.45	ASIC3	acid sensing ion channel subunit 3	ENSG00000213199
4117	1.37e-07	2.3e-09	0.2211	5.9749	1.32077	118.74	MAK	male germ cell associated kinase	ENSG00000111837
200810	0.0145	0.00457	0.4657	2.83619	1.32076	77.97	ALG1L1P	ALG1 like 1, pseudogene	ENSG00000291096
107985050	0.0124	0.00379	0.4559	2.89548	1.32015	20.35	LOC107985050
26770	5.8e-07	1.47e-08	0.233	5.66537	1.32009	33.52	SNORD79	small nucleolar RNA, C/D box 79
100126311	0.0588	0.0257	0.5916	2.23055	1.31953	16.17	MIR147B	microRNA 147b	ENSG00000284386
375444	5.58e-07	1.39e-08	0.2325	5.67438	1.31945	81.48	C5orf34	chromosome 5 open reading frame 34	ENSG00000172244
105373822	0.0444	0.0182	0.5577	2.36194	1.31734	6.87	LOC105373822	uncharacterized LOC105373822
105374088	0.0653	0.0293	0.6043	2.17945	1.31705	15.02	LOC105374088	uncharacterized LOC105374088	ENSG00000287440
403314	0.00446	0.00108	0.4028	3.26996	1.31703	18.53	APOBEC4	apolipoprotein B mRNA editing enzyme catalytic polypeptide like 4	ENSG00000173627
134548	0.00244	0.000508	0.3787	3.47662	1.31672	114.17	SOWAHA	sosondowah ankyrin repeat domain family member A	ENSG00000198944
100129460	4.57e-10	1.85e-12	0.1868	7.04504	1.31624	122.93	DPY19L1P1	DPY19L1 pseudogene 1
56128	0.0327	0.0124	0.5266	2.49952	1.31613	22.11	PCDHB8	protocadherin beta 8	ENSG00000120322
677801	0.0281	0.0103	0.5132	2.56421	1.31606	40.83	SNORA14A	small nucleolar RNA, H/ACA box 14A	ENSG00000201643
23305	0.0584	0.0255	0.5891	2.23386	1.31586	460.09	ACSL6	acyl-CoA synthetase long chain family member 6	ENSG00000164398
105376829	0.000138	1.4e-05	0.3028	4.34402	1.31533	36.78	LOC105376829	uncharacterized LOC105376829
7468	9.03e-06	4.51e-07	0.2606	5.046	1.31494	1151.48	NSD2	nuclear receptor binding SET domain protein 2	ENSG00000109685
388698	0.0677	0.0306	0.6082	2.16171	1.31481	8.92	FLG2	filaggrin 2	ENSG00000143520
105372816	0.0511	0.0216	0.5722	2.29686	1.31422	15.19	LOC105372816
100216546	1.72e-07	3.06e-09	0.2217	5.92835	1.31417	527.44	LINC01004	long intergenic non-protein coding RNA 1004
105369507	0.0015	0.000275	0.3609	3.63782	1.31299	78.99	CADM1-AS1	CADM1 antisense RNA 1	ENSG00000256315
112267956	0.0047	0.00115	0.4037	3.25206	1.31288	184.71	LOC112267956
105376431	0.000476	6.68e-05	0.329	3.98754	1.31181	10.03	LOC105376431	uncharacterized LOC105376431
104472714	0.0174	0.00573	0.4747	2.76267	1.31139	7.92	DISC1-IT1	DISC1 intronic transcript 1	ENSG00000226758
105374301	0.00556	0.00142	0.4108	3.19101	1.31095	10.18	LOC105374301
27321	0.0003	3.74e-05	0.3179	4.12306	1.31091	62.94	TNRC17	trinucleotide repeat containing 17
105372470	6.18e-05	5.03e-06	0.2872	4.5637	1.31085	19.41	LOC105372470
135295	0.00131	0.000232	0.3561	3.68149	1.31081	34.99	SRSF12	serine and arginine rich splicing factor 12	ENSG00000154548
112268260	3.61e-05	2.55e-06	0.278	4.70417	1.30794	24.81	LOC112268260	uncharacterized LOC112268260
23101	0.00101	0.00017	0.3478	3.76047	1.30771	72.79	MCF2L2	MCF.2 cell line derived transforming sequence-like 2	ENSG00000053524
105370519	0.00601	0.00155	0.4132	3.16503	1.30767	9.93	LOC105370519	uncharacterized LOC105370519
105375328	0.00548	0.00139	0.409	3.19679	1.30756	7.76	LOC105375328
105378688	0.00098	0.000163	0.3466	3.77051	1.30702	6.67	LINC02918	long intergenic non-protein coding RNA 2918
136332	0.00205	0.000407	0.3697	3.53522	1.30683	66.79	LRGUK	leucine rich repeats and guanylate kinase domain containing	ENSG00000155530
105374376	0.000506	7.19e-05	0.3292	3.96985	1.30679	7.59	LOC105374376
54147	0.00151	0.000277	0.3593	3.63565	1.30618	11.61	BACH1-IT3	BACH1 intronic transcript 3	ENSG00000234293
105375492	9.22e-07	2.67e-08	0.2348	5.56207	1.30602	121.27	LOC105375492
105375514	3.68e-05	2.62e-06	0.2779	4.69835	1.30573	32.03	LOC105375514	uncharacterized LOC105375514
5608	0.00556	0.00142	0.409	3.19146	1.30539	665.62	MAP2K6	mitogen-activated protein kinase kinase 6	ENSG00000108984
107985221	0.0249	0.00889	0.4989	2.6163	1.30525	6.36	LOC107985221	uncharacterized LOC107985221
107987119	2.1e-05	1.3e-06	0.2696	4.84051	1.30517	16.45	LOC107987119	uncharacterized LOC107987119
105376718	0.0128	0.00393	0.4523	2.88338	1.3042	18.35	LOC105376718	uncharacterized LOC105376718
105375481	0.002	0.000395	0.368	3.54349	1.30406	18.36	LOC105375481	uncharacterized LOC105375481
148206	0.0014	0.000252	0.3563	3.65982	1.30395	138.04	ZNF714	zinc finger protein 714	ENSG00000160352
105377043	0.0131	0.00404	0.4535	2.87511	1.30389	6.1	LOC105377043	uncharacterized LOC105377043	ENSG00000231873
107985046	2.41e-06	8.92e-08	0.2438	5.34755	1.30389	56.03	LOC107985046
107986521	0.00483	0.00119	0.4022	3.24181	1.30376	8.74	MFSD4B-DT	MFSD4B divergent transcript
107985538	3.64e-05	2.58e-06	0.2772	4.70156	1.30339	20.16	SGSM3-AS1	SGSM3 antisense RNA 1
105369435	0.0217	0.00753	0.4875	2.67254	1.30294	22.24	LOC105369435	uncharacterized LOC105369435
100500938	0.0028	0.000603	0.3798	3.43038	1.3029	16.63	CCDC179	coiled-coil domain containing 179	ENSG00000255359
83903	0.00388	0.000905	0.3925	3.31858	1.30245	23.32	HASPIN	histone H3 associated protein kinase	ENSG00000177602
440353	2.72e-06	1.03e-07	0.2447	5.32182	1.30235	179.25	NPIPB12	nuclear pore complex interacting protein family member B12
100129516	0.0299	0.0111	0.5129	2.53838	1.30194	26.04	LINC02012	long intergenic non-protein coding RNA 2012
1820	0.00663	0.00176	0.4159	3.12811	1.30084	110.89	ARID3A	AT-rich interaction domain 3A	ENSG00000116017
55086	0.0104	0.00302	0.4385	2.96602	1.30058	120.28	RADX	RPA1 related single stranded DNA binding protein, X-linked	ENSG00000147231
440081	1.53e-06	4.99e-08	0.2385	5.45165	1.3001	135.52	DDX12P	DEAD/H-box helicase 12, pseudogene
8208	0.0013	0.00023	0.3528	3.68329	1.29954	93.31	CHAF1B	chromatin assembly factor 1 subunit B	ENSG00000159259
728833	0.00677	0.0018	0.4164	3.1207	1.29939	43.12	FAM72D	family with sequence similarity 72 member D	ENSG00000215784
107984886	0.0757	0.0352	0.617	2.10568	1.29923	6.39	LOC107984886	uncharacterized LOC107984886
107985897	0.000519	7.41e-05	0.3279	3.9626	1.29917	91.4	LOC107985897	uncharacterized LOC107985897
100506195	0.000781	0.000122	0.3382	3.84122	1.29905	60.35	LARGE-AS1	LARGE antisense RNA 1	ENSG00000224973
105370824	0.00199	0.000392	0.3664	3.54548	1.29898	26.41	LOC105370824	uncharacterized LOC105370824
55656	2.79e-06	1.06e-07	0.2443	5.31557	1.29869	819.26	INTS8	integrator complex subunit 8	ENSG00000164941
503640	1e-07	1.58e-09	0.2151	6.03592	1.2985	18.64	ARGFXP2	arginine-fifty homeobox pseudogene 2
3756	0.000657	9.89e-05	0.3334	3.89321	1.29814	27.01	KCNH1	potassium voltage-gated channel subfamily H member 1	ENSG00000143473
112267940	4.7e-06	1.99e-07	0.2496	5.20021	1.29795	58.54	LOC112267940
100500850	0.00321	0.000714	0.3835	3.38427	1.29788	14.67	MIR3682	microRNA 3682	ENSG00000265452
8936	8.84e-06	4.39e-07	0.2569	5.05104	1.2974	142	WASF1	WASP family member 1	ENSG00000112290
728524	6.49e-05	5.35e-06	0.2851	4.55047	1.29718	28.09	SPDYE8	speedy/RINGO cell cycle regulator family member E8	ENSG00000273520
[truncated: 2,883 more rows]

## Sheet: GSE89377
ID	Adjusted p-value	p-value	log2 fold change	GenInfo ID	Gene symbol	Entrez Gene ID	GenBank accession
ILMN_1787266	0.0101058	0.000255	3.08025	657940887	SPINK1	6690	NM_003122
ILMN_2131293	0.00391488	4.83e-05	2.1769	305632776	ALG1L	200810	NM_001015050
ILMN_2051972	0.00999624	0.000251	2.05523	257471004	GPC3	2719	NM_004484
ILMN_1663390	0.00169076	1.05e-05	2.04787	118402581	CDC20	991	NM_001255
ILMN_2301083	0.00128264	6.87e-06	2.02784	528524527	UBE2C	11065	NM_181800
ILMN_1686097	0.00076601	2.74e-06	1.98354	300193028	TOP2A	7153	NM_001067
ILMN_2042771	0.0004612	1.18e-06	1.9393	538260590	PTTG1	9232	NM_004219
ILMN_1728934	0.00066354	2.18e-06	1.73466	389886542	PRC1	9055	NM_199413
ILMN_1782084	0.0134618	0.000425	1.69026	305632776	ALG1L	200810	NM_001015050
ILMN_1801939	0.00181794	1.22e-05	1.66398	332205979	CCNB2	9133	NM_004701
ILMN_1683450	0.00201638	1.52e-05	1.63836	188497628	CDCA5	113130	NM_080668
ILMN_1726720	0.00076552	2.71e-06	1.63626	341865558	NUSAP1	51203	NM_018454
ILMN_2212909	0.00463736	6.65e-05	1.56397	375493529	MELK	9833	NM_014791
ILMN_1696339	0.00356507	4.07e-05	1.54498	325053696	ZIC2	7546	NM_007129
ILMN_1753196	0.002498	2.15e-05	1.52932	538260590	PTTG1	9232	NM_004219
ILMN_1815184	0.00247115	2.07e-05	1.43949	194248058	ASPM	259266	NM_018136
ILMN_1811221	0.00016077	1.55e-07	1.435	167466277	SLC5A8	160728	NM_145913
ILMN_1680955	0.00344395	3.71e-05	1.38539	1020158963	AURKA	6790	NM_198436
ILMN_2285996	0.00213056	1.65e-05	1.38032	568599838	KIAA0101	9768	NM_014736
ILMN_1681503	0.00987985	0.000244	1.36091	409971406	MCM2	4171	NM_004526
ILMN_1781942	0.00213056	1.65e-05	1.34721	217416397	HMMR	3161	NM_012485
ILMN_2357438	0.00314753	3.26e-05	1.3399	1020158973	AURKA	6790	NM_198434
ILMN_1701308	0.028446	0.00154	1.30561	110349771	COL1A1	1277	NM_000088
ILMN_2160929	0.00556153	9.11e-05	1.30101	332078486	FEN1	2237	NM_004111
ILMN_1695658	0.00095141	3.96e-06	1.28368	195539383	KIF20A	10112	NM_005733
ILMN_1699772	0.00450959	6.33e-05	1.27975	215276977	RRAGD	58528	NM_021244
ILMN_1666305	0.00710708	0.000135	1.2756	195927023	CDKN3	1033	NM_005192
ILMN_2181432	0.00018923	2.57e-07	1.26874	949474700	SPC24	147841	NM_182513
ILMN_1690114	0.00012546	8.74e-08	1.26724	1013070996	HACD4	401494	NM_001010915
ILMN_1674386	0.0646935	0.00613	1.26701	152963643	PITX1	5307	NM_002653
ILMN_1651568	0.165634	0.0301	1.26693	308736984	MUC13	56667	NM_033049
ILMN_2250521	0.118264	0.017	1.24759	442535525	INS-IGF2	723961	NR_003512
ILMN_1838767	0.0523145	0.00427	1.24753	37547462	LINC01451	401561	AY129027
ILMN_1663195	0.00341899	3.65e-05	1.23911	518830595	MCM7	4176	NM_182776
ILMN_1771120	0.0310026	0.0018	1.21695	141802701	TMEM45B	120224	NM_138788
ILMN_1751444	0.0068258	0.000126	1.21312	402167319	NCAPG	64151	NM_022346
ILMN_2349393	0.0874464	0.0102	1.20661	396080282	MDK	4192	NM_001012334
ILMN_1703188	0.0119845	0.000345	1.18948	913402978	FGG	2266	NM_000509
ILMN_2204826	0.00361549	4.19e-05	1.18131	62530390	SEPP1	6414	NM_005410
ILMN_1786065	0.0120127	0.000346	1.18025	586798162	UHRF1	29128	NM_001048201
ILMN_1657547	0.0102603	0.000263	1.17257	63054847	CCDC34	91057	NM_030771
ILMN_2402936	0.00238704	1.95e-05	1.16466	66472905	H3F3AP4	440926	NR_002315
ILMN_1664516	0.00826082	0.000172	1.16286	55770833	CENPF	1063	NM_016343
ILMN_1807423	0.0626761	0.00581	1.16186	30795211	IGF2BP3	10643	NM_006547
ILMN_1721204	0.00047354	1.29e-06	1.15184	238908511	CSF2RA	1438	NM_172246
ILMN_1670238	0.00598947	0.000102	1.15164	523498708	CDC45	8318	NM_003504
ILMN_1778202	0.00016643	1.74e-07	1.14963	194097424	TCAF2	285966	NM_173678
ILMN_1811468	0.0602307	0.00544	1.13936	226371734	IRX3	79191	NM_024336
ILMN_2224143	0.00458402	6.53e-05	1.13903	394582092	MCM3	4172	NM_002388
ILMN_1726327	0.00836422	0.000176	1.13684	56549661	AMY1B	277	NM_001008218
ILMN_1806037	0.0207542	0.00089	1.13192	164698437	TK1	7083	NM_003258
ILMN_1674658	0.114558	0.0161	1.13112	115527067	COX7B2	170712	NM_130902
ILMN_2041293	0.0552568	0.00469	1.13103	62865634	SQLE	6713	NM_003129
ILMN_1691290	0.0097291	0.000237	1.1173	145309303	CELSR3	1951	NM_001407
ILMN_2243516	0.00012929	9.27e-08	1.11659	501355150	C11orf63	79864	NM_199124
ILMN_1684217	0.00169076	1.05e-05	1.10923	378786659	AURKB	9212	NM_004217
ILMN_2049021	0.00622427	0.000108	1.09816	1034974597	PTTG3P	26255	NR_002734
ILMN_2368718	0.00761316	0.00015	1.09707	749502320	CENPM	79019	NM_001002876
ILMN_2077550	0.00392574	4.87e-05	1.08274	987437915	RACGAP1	29127	NM_013277
ILMN_1751776	0.00717866	0.000137	1.07662	748821156	CKAP2L	150468	NM_152515
ILMN_2291619	0.00279064	2.6e-05	1.07287	508772633	RAB3IP	117177	NM_001024647
ILMN_1711470	0.0149316	0.000508	1.06799	209969667	UBE2T	29089	NM_014176
ILMN_2105253	0.00013031	9.86e-08	1.06753	226246678	PTGR2	145482	NM_152444
ILMN_2409220	0.00315031	3.27e-05	1.06549	217416393	HMMR	3161	NM_012484
ILMN_2222688	0.00369939	4.31e-05	1.06142	169259767	TMSB4X	7114	NM_021109
ILMN_1731184	0.0200429	0.000834	1.05593	375493529	MELK	9833	NM_014791
ILMN_1657796	0.00933313	0.000218	1.04942	44890051	STMN1	3925	NM_203401
ILMN_2338323	0.00100327	4.45e-06	1.03557	566559973	CDC25B	994	NM_004358
ILMN_1777233	0.0164439	0.0006	1.03271	315075284	E2F2	1870	NM_004091
ILMN_1732516	0.0115906	0.000321	1.02933	156071508	KNTC1	9735	NM_014708
ILMN_2362549	0.00280556	2.64e-05	1.02821	53729319	ZWINT	11130	NM_001005413
ILMN_1789400	0.00141123	7.92e-06	1.02272	134142823	FOXD2	2306	NM_004474
ILMN_2123415	0.00105031	4.8e-06	1.01808	50962825	BMP8B	656	NM_001720
ILMN_2273224	0.0004612	1.17e-06	1.00785	125987594	SLC4A5	57835	NM_133478
ILMN_2321931	0.00076703	2.8e-06	1.00586	574276246	DCLRE1C	64421	NM_022487
ILMN_2367239	0.0109151	0.00029	-1.00212	557786107	RCAN1	1827	NM_203417
ILMN_2134801	0.0941356	0.0116	-1.00409	226442701	ETNPPL	64850	NM_031279
ILMN_1729439	0.0252723	0.00125	-1.00549	609877949	CYP4F2	8529	NM_001082
ILMN_1701507	0.0517033	0.00418	-1.00729	261878537	EHHADH	1962	NM_001966
ILMN_1665671	0.0523664	0.00428	-1.00813	62240996	EPO	2056	NM_000799
ILMN_2311020	0.0671104	0.00658	-1.00871	41406093	DNAJC12	56521	NM_201262
ILMN_1808657	0.077551	0.00837	-1.00946	255308890	FMO3	2328	NM_006894
ILMN_1811330	0.00332102	3.53e-05	-1.00984	356582279	FAM134B	54463	NM_001034850
ILMN_2234956	0.210401	0.0455	-1.01708	310923185	LEPR	3953	NM_001003679
ILMN_2270015	0.00017729	2.11e-07	-1.01757	33469971	AADAT	51166	NM_016228
ILMN_1805799	0.104179	0.0138	-1.01828	262231789	CFHR3	10878	NM_021023
ILMN_2339294	0.0182087	0.000702	-1.02414	751130509	LILRB5	10990	NM_006840
ILMN_1771084	0.0308975	0.00177	-1.02421	47458816	ACSM3	6296	NM_005622
ILMN_1652379	0.00356507	4.05e-05	-1.02471	294862268	SUCLG2	8801	NM_003848
ILMN_2184373	0.133332	0.0207	-1.02706	324073503	CXCL8	3576	NM_000584
ILMN_1774375	0.165081	0.0299	-1.03103	211059424	SMIM24	284422	NM_001136503
ILMN_1717853	0.0852932	0.00978	-1.03109	526253061	DMGDH	29958	NM_013391
ILMN_1679391	0.00657856	0.000119	-1.03545	223278412	MAMDC2	256691	NM_153267
ILMN_1725193	0.164953	0.0299	-1.03617	55925575	IGFBP2	3485	NM_000597
ILMN_1764607	0.00786053	0.000158	-1.03672	41282212	UGT1A7	54577	NM_019077
ILMN_2367883	0.0282291	0.00152	-1.04001	260593688	GEM	2669	NM_181702
ILMN_2234187	0.0869422	0.0101	-1.04092	56786146	CDO1	1036	NM_001801
ILMN_2226519	0.215554	0.0474	-1.04462	749385101	CYP2D7	1564	NR_002570
ILMN_1709408	0.0691838	0.00692	-1.04601	324120917	MASP2	10747	NM_006610
ILMN_2071809	0.217779	0.0483	-1.04943	299890877	MGP	4256	NM_000900
ILMN_1758128	0.0020778	1.58e-05	-1.04955	374253798	CYGB	114757	NM_134268
ILMN_1811345	0.00880229	0.000193	-1.05022	111038136	GLYAT	10249	NM_201648
ILMN_1698487	0.00044916	1.04e-06	-1.05467	452405284	SDHD	6392	NM_003002
ILMN_1757747	0.0276426	0.00146	-1.05579	167736375	ASPDH	554235	NM_001024656
ILMN_1801246	0.0566719	0.0049	-1.0563	150010588	IFITM1	8519	NM_003641
ILMN_2211546	0.0454014	0.00339	-1.0578	11184232	HAO1	54363	NM_017545
ILMN_1739050	0.116895	0.0166	-1.05799	60499000	PIPOX	51268	NM_016518
ILMN_2234697	0.138658	0.0222	-1.05851	68533248	BEX1	55859	NM_018476
ILMN_2304404	0.01705	0.000639	-1.05961	74316008	PBLD	64081	NM_001033083
ILMN_1777190	0.0365256	0.00236	-1.06038	955654849	CFD	1675	NM_001928
ILMN_1798926	0.0223717	0.001	-1.06043	394582046	SOCS2	8835	NM_003877
ILMN_2151739	0.0108466	0.000288	-1.06098	260436906	CAT	847	NM_001752
ILMN_1756417	0.0118916	0.000339	-1.06283	966209667	ANKRD37	353322	NM_181726
ILMN_2199439	0.00968161	0.000235	-1.06303	157952216	CA2	760	NM_000067
ILMN_1656369	0.0126539	0.000377	-1.06368	356582235	C8orf4	56892	NM_020130
ILMN_1677198	0.0293986	0.00162	-1.06372	66347874	C1R	715	NM_001733
ILMN_1793504	0.0116398	0.000327	-1.06425	61744446	FCN2	2220	NM_015837
ILMN_1813766	0.0369378	0.00241	-1.06503	557878617	RCL1	10171	NM_005772
ILMN_2125395	0.00429324	5.8e-05	-1.0672	238859646	ADGRG7	84873	NM_032787
ILMN_1769633	0.001147	5.61e-06	-1.0678	38327639	CTSO	1519	NM_001334
ILMN_1782788	0.0190417	0.000754	-1.06834	224586881	YBX3	8531	NM_003651
ILMN_2079655	0.0583954	0.00516	-1.06884	58761538	KLRB1	3820	NM_002258
ILMN_1681526	0.00066651	2.2e-06	-1.07001	291575123	SLC5A1	6523	NM_000343
ILMN_2150894	0.00134735	7.29e-06	-1.07057	346644808	ALDH1B1	219	NM_000692
ILMN_1734929	0.0935579	0.0115	-1.07077	95147560	BBOX1	8424	NM_003986
ILMN_1751904	0.00255696	2.25e-05	-1.07156	319655693	EDNRB	1910	NM_000115
ILMN_1685483	0.145904	0.0242	-1.07204	58331239	FETUB	26998	NM_014375
ILMN_2088124	0.00596101	0.000101	-1.07253	307691165	TMEM154	201799	NM_152680
ILMN_1680424	0.0310142	0.0018	-1.07298	23110953	CTSG	1511	NM_001911
ILMN_1659947	0.120494	0.0175	-1.07491	972781925	FGA	2243	NM_000508
ILMN_1681938	0.00785424	0.000157	-1.08185	301500699	ALDH8A1	64577	NM_022568
ILMN_1725366	0.141057	0.0229	-1.08323	221316635	SLC27A5	10998	NM_012254
ILMN_1764309	0.106196	0.0142	-1.08404	312176410	ADH1A	124	NM_000667
ILMN_1688423	0.0122251	0.000358	-1.08583	345110626	FCER1A	2205	NM_002001
ILMN_1681882	0.0252178	0.00124	-1.09194	169636438	CETP	1071	NM_000078
ILMN_2122103	0.0132479	0.000409	-1.09424	219689116	ETS1	2113	NM_005238
ILMN_1664176	0.0196002	0.000796	-1.0953	186928842	FBLN5	10516	NM_006329
ILMN_2359800	0.0306636	0.00175	-1.09532	351721051	MS4A6A	64231	NM_152851
ILMN_2098126	0.0646822	0.00613	-1.09597	22538813	CCL5	6352	NM_002985
ILMN_1723962	0.020511	0.000871	-1.09886	194473713	LXN	56925	NM_020169
ILMN_1768278	0.0501774	0.00398	-1.0997	148664183	SLC22A10	387775	NM_001039752
ILMN_1689842	0.00363678	4.22e-05	-1.10011	345525410	MSMO1	6307	NM_006745
ILMN_1789096	0.178158	0.034	-1.10039	217035112	SLC51A	200931	NM_152672
ILMN_2326197	0.218148	0.0485	-1.10122	42544199	FGL1	2267	NM_201552
ILMN_2151281	0.0177346	0.000675	-1.10135	56676368	GABARAPL1	23710	NM_031412
ILMN_1735124	0.00717866	0.000137	-1.10166	515870431	OXT	5020	NM_000915
ILMN_1705813	0.00020338	2.83e-07	-1.10645	90421312	CFTR	1080	NM_000492
ILMN_1736670	0.0418039	0.00293	-1.1099	349732222	PPP1R3C	5507	NM_005398
ILMN_1810233	0.0864099	0.01	-1.11156	1043523291	UGT2B11	10720	NM_001073
ILMN_1772557	0.0270157	0.0014	-1.11404	148664183	SLC22A10	387775	NM_001039752
ILMN_2339266	0.00520468	7.95e-05	-1.11439	119466530	LAMA2	3908	NM_000426
ILMN_2169152	0.0169085	0.000628	-1.11691	1005261257	SRGN	5552	NM_002727
ILMN_1722622	0.0340723	0.00211	-1.11901	344179111	CD163	9332	NM_203416
ILMN_1802205	0.00392574	4.86e-05	-1.11925	748585188	RHOB	388	NM_004040
ILMN_1685641	0.0568947	0.00494	-1.12106	1042705442	BCHE	590	NM_000055
ILMN_1660549	2.918e-05	4.78e-09	-1.12466	301069319	WLS	79971	NM_001002292
ILMN_1754137	0.0479202	0.00369	-1.12593	118442838	CFHR1	3078	NM_002113
ILMN_1684585	0.0608372	0.00552	-1.12697	557878734	ACSL1	2180	NM_001995
ILMN_1706523	0.0291921	0.0016	-1.12875	210031809	FCGR2A	2212	NM_021642
ILMN_1671295	0.0304484	0.00173	-1.13238	157676326	CCDC3	83643	NM_031455
ILMN_1677497	0.0771277	0.00829	-1.13259	61743979	STAB2	55576	NM_017564
ILMN_2342579	0.0483191	0.00373	-1.13278	391224479	IL7R	3575	NM_002185
ILMN_1748983	0.0171136	0.000642	-1.1332	47519538	RTN4	57142	NM_007008
ILMN_2067408	0.087415	0.0102	-1.13471	219521912	CLRN3	119467	NM_152311
ILMN_1683121	0.170607	0.0316	-1.13746	193083146	CYP2C18	1562	NM_000772
ILMN_2223941	0.0161787	0.000582	-1.13829	186928842	FBLN5	10516	NM_006329
ILMN_2124361	0.107737	0.0146	-1.13867	98162728	LEAP2	116842	NM_052971
ILMN_1780831	0.0836201	0.00946	-1.13869	333033790	SLC6A12	6539	NM_003044
ILMN_1658333	0.00140558	7.83e-06	-1.14318	221316613	ECM1	1893	NM_004425
ILMN_2086095	0.00280556	2.64e-05	-1.14373	33946335	ID2	3398	NM_002166
ILMN_1771118	0.010467	0.000271	-1.14382	225543524	SLCO1B1	10599	NM_006446
ILMN_2305112	0.188695	0.0375	-1.14383	299473760	CTH	1491	NM_153742
ILMN_2054297	0.00035225	6.71e-07	-1.14417	574956975	PTGS2	5743	NM_000963
ILMN_1727815	0.0106762	0.000281	-1.14528	968121910	CFI	3426	NM_000204
ILMN_2094416	0.0596129	0.00537	-1.14558	123702142	PLGLB1	5343	NM_001032392
ILMN_1727723	0.0715632	0.00731	-1.14617	324120918	MASP2	10747	NM_139208
ILMN_1677439	0.132237	0.0205	-1.14649	526118192	GLS2	27165	NM_013267
ILMN_1691341	0.0836552	0.00947	-1.14683	391224479	IL7R	3575	NM_002185
ILMN_1809364	3.436e-05	6.47e-09	-1.14754	156630993	NTF3	4908	NM_002527
ILMN_1684982	0.0389248	0.00261	-1.14914	94421466	PDK4	5166	NM_002612
ILMN_1777060	0.0474715	0.00363	-1.14997	299473757	CTH	1491	NM_001902
ILMN_1788131	0.0395399	0.00268	-1.15147	189339192	CYP26A1	1592	NM_057157
ILMN_1776157	0.014515	0.000486	-1.15161	542133092	SEPT4	5414	NM_080415
ILMN_2175220	3.789e-05	8.54e-09	-1.15243	525313650	CYP39A1	51302	NM_016593
ILMN_2137789	0.00022204	3.34e-07	-1.1556	930697453	KLF4	9314	NM_004235
ILMN_1674588	0.0497031	0.00392	-1.15608	11184232	HAO1	54363	NM_017545
ILMN_2379599	0.0198827	0.000823	-1.15813	344179111	CD163	9332	NM_203416
ILMN_1752214	0.0721027	0.00741	-1.16079	294345383	UGT2B17	7367	NM_001077
ILMN_1754247	0.0333571	0.00203	-1.16172	187423903	SLC3A1	6519	NM_000341
ILMN_1764109	0.0212609	0.000919	-1.16351	66347874	C1R	715	NM_001733
ILMN_2131861	0.0269727	0.00139	-1.16597	394582046	SOCS2	8835	NM_003877
ILMN_1789653	0.0167647	0.00062	-1.16872	74316008	PBLD	64081	NM_001033083
ILMN_2129234	0.00617811	0.000106	-1.16887	169234733	TMEM47	83604	NM_031442
ILMN_1788019	0.00245666	2.04e-05	-1.16949	119466531	LAMA2	3908	NM_001079823
ILMN_1664464	0.153052	0.0263	-1.16953	38505192	PTGDS	5730	NM_000954
ILMN_1727532	0.00356507	4.09e-05	-1.17051	556503407	OLFML3	56944	NM_020190
ILMN_1813741	0.00126873	6.63e-06	-1.17199	394025740	KCNJ16	3773	NM_018658
ILMN_2383349	0.0196616	0.000804	-1.17355	59853424	STEAP3	55240	NM_018234
ILMN_1737683	0.0626629	0.0058	-1.1799	70906438	FGG	2266	NM_021870
ILMN_1677038	0.014518	0.000487	-1.18052	157671944	CPED1	79974	NM_024913
ILMN_1678619	0.0205672	0.000875	-1.18381	92091576	TKFC	26007	NM_015533
ILMN_1803073	0.0369378	0.0024	-1.18445	41406092	DNAJC12	56521	NM_021800
ILMN_1691156	0.0696567	0.00699	-1.18455	71274112	MT1A	4489	NM_005946
ILMN_1762899	0.0460141	0.00345	-1.18512	31317226	EGR1	1958	NM_001964
ILMN_2344079	0.0225391	0.00102	-1.18682	133925790	ZGPAT	84619	NM_181485
ILMN_2273911	0.00057073	1.72e-06	-1.18827	42794757	ACSL5	51703	NM_203379
ILMN_1807016	0.0112046	0.000302	-1.18916	30795195	LHX2	9355	NM_004789
ILMN_2096985	0.0139367	0.000453	-1.19543	515870063	ALDH6A1	4329	NM_005589
ILMN_2188333	0.00385593	4.58e-05	-1.1955	221554485	CD69	969	NM_001781
ILMN_1750678	0.0272063	0.00142	-1.19556	226529862	TIMD4	91937	NM_138379
ILMN_1781001	0.00044916	1.02e-06	-1.19557	528078360	SOCS3	9021	NM_003955
ILMN_1698259	0.00018457	2.27e-07	-1.19613	153791886	TMEM100	55273	NM_018286
ILMN_1775814	0.0365752	0.00236	-1.19942	335057506	GHR	2690	NM_000163
ILMN_1706070	0.0305132	0.00174	-1.19986	526118192	GLS2	27165	NM_013267
ILMN_1800642	0.0407433	0.00282	-1.2014	223718142	RELN	5649	NM_173054
ILMN_2344283	0.0337188	0.00207	-1.20214	255308889	FMO3	2328	NM_001002294
ILMN_1730777	0.0875656	0.0103	-1.20238	131412244	KRT19	3880	NM_002276
ILMN_1813206	0.0241643	0.00115	-1.20295	189458860	CP	1356	NM_000096
ILMN_2413331	0.015282	0.000525	-1.20391	156523275	TMEM107	84314	NM_032354
ILMN_1656638	0.188237	0.0374	-1.20816	157266336	BHMT	635	NM_001713
ILMN_1668055	0.149146	0.0251	-1.21621	315075332	SAA4	6291	NM_006512
ILMN_1668910	0.0175321	0.000663	-1.22134	93102357	CIDEB	27141	NM_014430
ILMN_2269256	0.0276426	0.00146	-1.23631	41406092	DNAJC12	56521	NM_021800
ILMN_2395451	0.0501226	0.00397	-1.23836	113204624	ASS1	445	NM_054012
ILMN_1732158	0.0115907	0.000324	-1.24287	672228737	FMO2	2327	NM_001460
ILMN_1699421	0.0568947	0.00493	-1.24415	319655771	ANXA10	11199	NM_007193
ILMN_1808713	0.0189678	0.000749	-1.24489	209977077	HSD17B2	3294	NM_002153
ILMN_1729801	0.0341758	0.00211	-1.24515	315221156	S100A8	6279	NM_002964
ILMN_1710734	0.0222183	0.000991	-1.24609	73747815	GZMK	3003	NM_002104
ILMN_1770800	0.0323112	0.00193	-1.24638	312283619	PODN	127435	NM_153703
ILMN_1680110	0.0587825	0.00523	-1.2466	47078273	ADIRF	10974	NM_006829
ILMN_1732296	0.0253482	0.00125	-1.24734	345199309	ID3	3399	NM_002167
ILMN_1726986	0.00485221	7.14e-05	-1.25402	33469969	AADAT	51166	NM_182662
ILMN_2357062	0.0124434	0.000368	-1.25686	268840044	IL1RAP	3556	NM_134470
ILMN_1664861	0.0195066	0.000789	-1.2628	341865545	ID1	3397	NM_181353
ILMN_1714446	0.141992	0.0231	-1.26442	270132869	PLG	5340	NM_000301
ILMN_1798360	0.0420136	0.00296	-1.27045	114155149	ACKR3	57007	NM_020311
ILMN_2201580	0.205202	0.0434	-1.27181	215276998	GSTM2	2946	NM_000848
ILMN_2389155	0.00122403	6.3e-06	-1.27548	48255965	UGP2	7360	NM_006759
ILMN_1688242	0.0822797	0.0092	-1.27577	414144891	C6	729	NM_000065
ILMN_1668134	0.134966	0.0212	-1.27622	215276995	GSTM1	2944	NM_000561
ILMN_2098013	0.0481088	0.00371	-1.27655	169636438	CETP	1071	NM_000078
ILMN_1694653	0.0101964	0.000259	-1.27739	62241004	CNDP1	84735	NM_032649
ILMN_1784630	0.00141123	7.91e-06	-1.27815	170763520	KBTBD11	9920	NM_014867
ILMN_1673566	0.00053049	1.55e-06	-1.27977	735997385	ADAMTS1	9510	NM_006988
ILMN_1733270	0.00352273	3.95e-05	-1.28347	344179109	CD163	9332	NM_004244
ILMN_1789638	0.0116688	0.000329	-1.28654	568214942	MFSD2A	84879	NM_032793
ILMN_1810752	0.166569	0.0305	-1.28696	62912459	C4BPA	722	NM_000715
ILMN_1735260	0.077551	0.00837	-1.28893	324120917	MASP2	10747	NM_006610
ILMN_2100437	0.0562955	0.00485	-1.28922	28302128	HBB	3043	NM_000518
ILMN_1746085	0.0247153	0.00119	-1.29161	62243067	IGFBP3	3486	NM_000598
ILMN_1712305	0.0193038	0.000774	-1.29603	188536035	CYBRD1	79901	NM_024843
ILMN_1707592	0.0248516	0.00121	-1.30078	544583586	RGN	9104	NM_152869
ILMN_2349771	0.0842326	0.00958	-1.30167	1041817995	FCN3	8547	NM_173452
ILMN_1736238	0.0467114	0.00354	-1.30548	974141080	GNMT	27232	NM_018960
ILMN_1718968	0.0654492	0.00627	-1.30675	83367074	MT1E	4493	NM_175617
ILMN_1759513	0.00451028	6.34e-05	-1.30842	362999163	RND3	390	NM_005168
ILMN_1717557	0.126093	0.0189	-1.30915	59806344	LECT2	3950	NM_002302
ILMN_1669362	0.00733528	0.000142	-1.31087	49574524	IGFBP6	3489	NM_002178
ILMN_1731670	0.0456191	0.00341	-1.32515	116292749	LPA	4018	NM_005577
ILMN_1715508	0.0582971	0.00515	-1.33135	62953139	NNMT	4837	NM_006169
ILMN_1712231	1.78e-06	3.64e-11	-1.33163	544186022	SH3YL1	26751	NM_015677
ILMN_1667796	0.0525566	0.0043	-1.33509	172072689	HBA2	3040	NM_000517
ILMN_1762255	0.156827	0.0274	-1.33528	215276995	GSTM1	2944	NM_000561
ILMN_2176592	0.0876715	0.0103	-1.34051	1042705442	BCHE	590	NM_000055
ILMN_1812433	0.0980262	0.0124	-1.34157	970259872	HP	3240	NM_005143
ILMN_1675386	0.0252451	0.00125	-1.35075	68508956	CES1	1066	NM_001266
ILMN_1800739	0.0343058	0.00213	-1.35848	260656006	SPINT2	10653	NM_021102
ILMN_1815102	0.00424863	5.69e-05	-1.35931	4557891	LCAT	3931	NM_000229
ILMN_2396875	0.0182892	0.000708	-1.36019	62243247	IGFBP3	3486	NM_001013398
ILMN_2127842	0.0450755	0.00334	-1.36156	172072689	HBA2	3040	NM_000517
ILMN_2093343	0.00689753	0.000128	-1.36388	195222735	PLAC8	51316	NM_016619
ILMN_1892403	0.00419612	5.5e-05	-1.36428	94721317	SNORD13	692084	NR_003041
ILMN_1777797	0.115996	0.0164	-1.36734	27754774	AFM	173	NM_001133
ILMN_1691175	0.032107	0.00191	-1.36867	156523964	ADH6	130	NM_000672
ILMN_1757477	0.0905732	0.0109	-1.3779	111038142	GLYAT	10249	NM_005838
ILMN_1773395	0.0139864	0.000457	-1.38124	197927093	RDH5	5959	NM_002905
ILMN_1668593	0.125365	0.0187	-1.38146	227430291	HPX	3263	NM_000613
ILMN_1701468	0.191793	0.0386	-1.38211	661903024	HGFAC	3083	NM_001528
ILMN_1709747	0.0337274	0.00207	-1.38481	224451072	EXOG	9941	NM_005107
ILMN_1676192	0.173154	0.0324	-1.38603	548960685	SLC13A5	284111	NM_177550
ILMN_2112638	0.0311239	0.00181	-1.39256	148886653	SVEP1	79987	NM_153366
ILMN_1666536	0.00495116	7.32e-05	-1.39482	34147668	VSIG2	23584	NM_014312
ILMN_1796461	0.0061672	0.000105	-1.39609	984880771	PRSS8	5652	NM_002773
ILMN_2239408	0.137978	0.022	-1.39751	532164747	RNASE4	6038	NM_194431
ILMN_1772537	0.0273845	0.00143	-1.40349	114205382	SCTR	6344	NM_002980
ILMN_1668411	0.029423	0.00162	-1.405	194394202	FHL2	2274	NM_201557
ILMN_1686664	0.047211	0.0036	-1.40586	205277384	MT2A	4502	NM_005953
ILMN_2087692	0.013181	0.000406	-1.41123	188536035	CYBRD1	79901	NM_024843
ILMN_1745607	0.00522287	8.02e-05	-1.41155	66932946	A2M	2	NM_000014
ILMN_1695404	0.0184687	0.000717	-1.4189	187827163	LY6E	4061	NM_002346
ILMN_2355486	0.00145946	8.37e-06	-1.41948	46255031	FAM3B	54097	NM_206964
ILMN_1701603	0.0281157	0.00151	-1.43453	972781409	ALPL	249	NM_000478
ILMN_1789003	0.0186723	0.000729	-1.43515	513126884	CPB2	1361	NM_001872
ILMN_1815673	0.00879887	0.000193	-1.44364	66346686	DKK3	27122	NM_015881
ILMN_1810000	0.106825	0.0144	-1.45	991820252	RDH16	8608	NM_003708
ILMN_2173611	0.0628618	0.00584	-1.45103	83367074	MT1E	4493	NM_175617
ILMN_2181064	0.0492238	0.00386	-1.45364	469608372	GBA3	57733	NM_020973
ILMN_1686573	0.125474	0.0188	-1.45976	50659096	DEFB1	1672	NM_005218
ILMN_1686116	0.0194594	0.000786	-1.46438	769468216	THBS1	7057	NM_003246
ILMN_1748323	0.00032666	6.04e-07	-1.47171	208022628	CXCL14	9547	NM_004887
ILMN_1659316	0.0239045	0.00113	-1.47556	121674800	HEPACAM	220296	NM_152722
ILMN_2398159	0.0237991	0.00112	-1.47607	66346687	DKK3	27122	NM_013253
ILMN_1765605	0.0832799	0.00939	-1.47772	325651851	APOC4	346	NM_001646
ILMN_1708833	0.0370887	0.00242	-1.48124	206597534	APCS	325	NM_001639
ILMN_1708183	0.0355487	0.00226	-1.48771	162809333	PZP	5858	NM_002864
ILMN_1772910	0.00279064	2.6e-05	-1.4902	167466168	GAS1	2619	NM_002048
ILMN_1772894	0.00363678	4.23e-05	-1.49317	514961967	TMEM27	57393	NM_020665
ILMN_1731503	0.0339845	0.0021	-1.4948	56237031	MARCO	8685	NM_006770
ILMN_1776112	0.134799	0.0211	-1.49803	225579056	SLC10A1	6554	NM_003049
ILMN_1761312	0.0274749	0.00144	-1.50077	47080098	CRHBP	1393	NM_001882
ILMN_1669802	0.134703	0.0211	-1.50329	166362723	CYP8B1	1582	NM_004391
ILMN_1706579	0.0519454	0.00422	-1.50499	574287536	SHBG	6462	NM_001040
ILMN_1716859	0.060628	0.00549	-1.50612	375151559	TDO2	6999	NM_005651
ILMN_1810651	0.0615792	0.00562	-1.51128	183979970	F9	2158	NM_000133
ILMN_1715401	0.140477	0.0227	-1.51628	669633285	MT1G	4495	NM_005950
ILMN_1770922	0.0059814	0.000101	-1.5215	948284352	TMEM45A	55076	NM_018004
ILMN_1656837	0.0353267	0.00222	-1.52756	195976806	RBP1	5947	NM_002899
ILMN_1740402	0.0397775	0.00271	-1.52812	666335627	HAO2	51179	NM_001005783
ILMN_1731948	0.102375	0.0134	-1.52817	187281516	PCK1	5105	NM_002591
ILMN_1790529	0.0655051	0.00629	-1.5331	61742794	LUM	4060	NM_002345
ILMN_1798841	0.00026023	4.26e-07	-1.53362	111548664	PLCXD3	345557	NM_001005473
ILMN_1725518	0.00352273	3.94e-05	-1.53794	29893554	ANGPTL6	83854	NM_031917
ILMN_1753101	0.00091757	3.76e-06	-1.53892	359718942	VTCN1	79679	NM_024626
ILMN_1790026	0.00045364	1.08e-06	-1.54177	188528608	SFRP5	6425	NM_003015
ILMN_1754103	0.0004612	1.17e-06	-1.54344	195947370	CLDN11	5010	NM_005602
ILMN_1658356	0.00082347	3.09e-06	-1.5444	544063442	PAMR1	25891	NM_015430
ILMN_1790689	0.0182087	0.000702	-1.54609	215422418	CRISPLD2	83716	NM_031476
ILMN_1664350	0.0227063	0.00103	-1.55311	469608372	GBA3	57733	NM_020973
ILMN_1791678	0.133859	0.0209	-1.56191	169808381	TAT	6898	NM_000353
ILMN_1677505	0.0231359	0.00107	-1.56597	499591943	CCL21	6366	NM_002989
ILMN_2049184	0.0406631	0.0028	-1.5792	375151547	DNASE1L3	1776	NM_004944
ILMN_2355831	0.0119845	0.000345	-1.57949	42403574	FHL2	2274	NM_201555
ILMN_1775170	0.0500018	0.00396	-1.59538	194239656	MT1X	4501	NM_005952
ILMN_2193817	0.0282932	0.00153	-1.60916	221136795	CLEC4G	339390	NM_198492
ILMN_1715742	0.0653678	0.00626	-1.61486	23510409	SLC22A1	6580	NM_153187
ILMN_1762464	0.0142047	0.000469	-1.62418	171906615	MBL2	4153	NM_000242
ILMN_1769155	0.073141	0.00758	-1.62486	98991772	CYP2C8	1558	NM_000770
ILMN_1669523	0.00968161	0.000235	-1.63823	254750707	FOS	2353	NM_005252
ILMN_1791826	0.00014557	1.23e-07	-1.64255	951232994	RAB25	57111	NM_020387
ILMN_2188966	0.00556021	9.08e-05	-1.64324	225579150	IGFALS	3483	NM_004970
ILMN_1715068	0.0654862	0.00628	-1.65128	1002341810	AQP9	366	NM_020980
ILMN_1697967	0.00670272	0.000123	-1.66108	45827763	UGT1A4	54657	NM_007120
ILMN_1767831	0.0198454	0.00082	-1.66213	1040975354	C9	735	NM_001737
ILMN_1808114	0.00352273	3.89e-05	-1.66852	151301201	LYVE1	10894	NM_006691
ILMN_1740717	0.077864	0.00843	-1.67645	589269186	ADH1C	126	NM_000669
ILMN_1735192	0.00403978	5.15e-05	-1.68577	364502938	COLEC11	78989	NM_024027
ILMN_1718766	0.0351487	0.00221	-1.68844	194097399	MT1F	4494	NM_005949
ILMN_2145396	0.0157629	0.000551	-1.69117	41152113	AKR7A3	22977	NM_012067
ILMN_2193233	0.00470939	6.86e-05	-1.69312	117938313	MZB1	51237	NM_016459
ILMN_1688642	0.00154792	9.3e-06	-1.70329	110611155	LAMC3	10319	NM_006059
ILMN_2389501	0.0473717	0.00362	-1.70642	332078474	HSD11B1	3290	NM_181755
ILMN_1720048	0.00322559	3.38e-05	-1.7245	56119169	CCL2	6347	NM_002982
ILMN_1659072	0.059401	0.00532	-1.72553	54262133	SPP2	6694	NM_006944
ILMN_1744817	0.00549523	8.86e-05	-1.73076	45827762	UGT1A1	54658	NM_000463
ILMN_1795166	0.00213239	1.65e-05	-1.73362	39995096	PTH1R	5745	NM_000316
ILMN_2178492	0.001605	9.83e-06	-1.73564	609877949	CYP4F2	8529	NM_001082
ILMN_1786720	0.00098586	4.28e-06	-1.73666	224994187	PROM1	8842	NM_006017
ILMN_2124802	0.0686945	0.00683	-1.73834	124244058	MT1H	4496	NM_005951
ILMN_1779234	0.00169181	1.06e-05	-1.74302	194733730	CXCL6	6372	NM_002993
ILMN_1742444	0.0466429	0.00353	-1.74459	587651893	UGT2B10	7365	NM_001075
ILMN_1808650	0.00038776	8.02e-07	-1.74678	525313650	CYP39A1	51302	NM_016593
ILMN_2289593	0.126093	0.019	-1.74963	188595663	FXYD2	486	NM_001680
ILMN_1803825	0.00423936	5.65e-05	-1.755	489406302	CXCL12	6387	NM_000609
ILMN_1670903	0.00181794	1.25e-05	-1.77278	116295259	NAT2	10	NM_000015
ILMN_2188264	0.00045364	1.09e-06	-1.77666	197313774	CYR61	3491	NM_001554
ILMN_2380237	0.00570627	9.46e-05	-1.78566	388453028	C1QTNF1	114897	NM_198594
ILMN_1811598	0.031189	0.00183	-1.78764	557786223	ADH1B	125	NM_000668
ILMN_2414268	0.00271028	2.5e-05	-1.79206	364502939	COLEC11	78989	NM_199235
ILMN_2204576	0.00138379	7.66e-06	-1.80173	557947962	HSD17B13	345275	NM_178135
ILMN_1675597	0.0706504	0.00716	-1.80382	23510408	SLC22A1	6580	NM_003057
ILMN_1803300	0.0147832	0.0005	-1.81444	46397376	SLC25A47	283600	NM_207117
ILMN_1668510	0.00547741	8.77e-05	-1.82586	111038142	GLYAT	10249	NM_005838
ILMN_1779051	0.00057799	1.78e-06	-1.84459	15147327	CYP2A7	1549	NM_030589
ILMN_2148913	0.00082887	3.16e-06	-1.85646	948284352	TMEM45A	55076	NM_018004
ILMN_1657435	0.0349001	0.00219	-1.8597	121582464	MT1M	4499	NM_176870
ILMN_2408764	0.00291256	2.88e-05	-1.86477	15147327	CYP2A7	1549	NM_030589
ILMN_1780060	0.106547	0.0143	-1.86739	1041817985	FCN3	8547	NM_003665
ILMN_1767113	0.0645773	0.00611	-1.87792	71773479	AOX1	316	NM_001159
ILMN_1718483	0.00062455	2.01e-06	-1.88271	41152113	AKR7A3	22977	NM_012067
ILMN_1745688	0.0602307	0.00544	-1.89337	38016938	HPD	3242	NM_002150
ILMN_1685403	0.0447901	0.00331	-1.89702	974987432	MMP7	4316	NM_002423
ILMN_2091632	0.0212312	0.000917	-1.91143	189339232	CYP2A6	1548	NM_000762
ILMN_1791095	0.0231985	0.00107	-1.91688	122937296	SERPINA11	256394	NM_001080451
ILMN_1709486	0.00348343	3.8e-05	-1.92162	282721073	SRPX	8406	NM_006307
ILMN_2389506	0.0240181	0.00114	-1.92243	332078474	HSD11B1	3290	NM_181755
ILMN_1803402	0.014124	0.000465	-1.9248	22538481	PEMT	10400	NM_007169
ILMN_2089752	0.00147478	8.56e-06	-1.92797	148228292	FAM150B	285016	NM_001002919
ILMN_2387952	0.00126806	6.6e-06	-1.93863	356582279	FAM134B	54463	NM_001034850
ILMN_1741021	5.68e-06	6.98e-10	-1.93902	95147553	CH25H	9023	NM_003956
ILMN_2161577	0.00013031	1.01e-07	-1.94486	194733730	CXCL6	6372	NM_002993
ILMN_1811370	0.029921	0.00167	-1.97719	332078473	HSD11B1	3290	NM_005525
ILMN_2316955	0.00698167	0.000131	-1.97964	122937296	SERPINA11	256394	NM_001080451
ILMN_1689111	0.00172944	1.1e-05	-1.98305	489406302	CXCL12	6387	NM_000609
ILMN_1708107	0.00839881	0.000178	-1.98451	299758400	DPT	1805	NM_001937
ILMN_1769129	0.0223851	0.00101	-2.003	22165424	CCL19	6363	NM_006274
ILMN_1677402	0.00087045	3.48e-06	-2.02787	222537760	C11orf96	387763	NM_001145033
ILMN_2192072	0.052896	0.00436	-2.02803	974987432	MMP7	4316	NM_002423
ILMN_2199389	0.00029531	5.18e-07	-2.02987	196115237	VIPR1	7433	NM_004624
ILMN_2160210	0.035564	0.00226	-2.03704	218505669	EPCAM	4072	NM_002354
ILMN_1781149	0.00343109	3.67e-05	-2.0428	66933017	INMT	11185	NM_006774
ILMN_1699665	0.00016828	1.84e-07	-2.04977	948549899	CLIC6	54102	NM_053277
ILMN_1681949	0.00070231	2.4e-06	-2.05135	172072625	PDGFRA	5156	NM_006206
ILMN_1721495	0.00452571	6.38e-05	-2.0687	223718256	ADAMTSL2	9719	NM_014694
ILMN_1745103	0.0184697	0.000718	-2.08242	153252028	CLEC1B	51266	NM_016509
ILMN_1791447	0.00408593	5.32e-05	-2.08253	291045298	CXCL12	6387	NM_199168
ILMN_1685194	6.734e-05	3.17e-08	-2.0945	231569108	CLDN10	9071	NM_006984
ILMN_1809311	0.00929371	0.000215	-2.12238	50659075	APOF	319	NM_001638
ILMN_2347145	0.0131659	0.000404	-2.12832	949474742	DCN	1634	NM_133505
ILMN_1683844	0.00914411	0.000208	-2.15007	557947962	HSD17B13	345275	NM_178135
ILMN_2086470	5.638e-05	2.19e-08	-2.18143	172072625	PDGFRA	5156	NM_006206
ILMN_1687319	0.00018761	2.36e-07	-2.22829	375065831	SLCO1B3	28234	NM_019844
ILMN_1794844	0.0164849	0.000603	-2.25469	318037251	THRSP	7069	NM_003251
ILMN_1751607	0.00391488	4.82e-05	-2.28965	166999612	FOSB	2354	NM_006732
ILMN_1683194	0.00282019	2.68e-05	-2.29416	949474739	DCN	1634	NM_001920
ILMN_1670652	0.0194249	0.000783	-2.30825	189242609	CYP2C9	1559	NM_000771
ILMN_1768227	0.002498	2.15e-05	-2.30835	949474740	DCN	1634	NM_133503
ILMN_2105441	0.00085486	3.38e-06	-2.31885	189491638	JCHAIN	3512	NM_144646
ILMN_1766914	0.00343632	3.7e-05	-2.31901	310923209	MFAP4	4239	NM_002404
ILMN_2393765	0.0239045	0.00113	-2.35245	390979652	IGLL1	3543	NM_020070
ILMN_1746220	0.00025861	4.13e-07	-2.35919	116534899	DBH	1621	NM_000787
ILMN_1739001	3.436e-05	7.04e-09	-2.3662	166795235	TACSTD2	4070	NM_002353
ILMN_2136010	0.0356477	0.00227	-2.51153	807201158	ADH4	127	NM_000670
ILMN_1721818	7.613e-05	4.06e-08	-2.55212	231569108	CLDN10	9071	NM_006984
ILMN_1772206	0.0368708	0.0024	-2.55321	322960990	CYP3A4	1576	NM_017460
ILMN_1797912	0.0238044	0.00112	-2.71796	807201158	ADH4	127	NM_000670
ILMN_1729188	0.0270346	0.0014	-2.74519	893556215	HAMP	57817	NM_021175
ILMN_1687848	0.00014879	1.31e-07	-2.79847	45580687	C7	730	NM_000587
ILMN_1696590	5.333e-05	1.53e-08	-2.97453	262205902	CHST4	10164	NM_005769
ILMN_1665437	0.0348909	0.00218	-2.98312	75709190	CYP2E1	1571	NM_000773
ILMN_1683607	0.00401011	5.05e-05	-3.00408	574957111	CYP1A2	1544	NM_000761
