# Supplementary material for: Comprehensive transcriptomic analysis of hepatocellular Carcinoma: Uncovering shared and unique molecular signatures across diverse etiologies
Source: Biochem Biophys Rep. 2025 Jun 30;43:102123. doi: 10.1016/j.bbrep.2025.102123 (PMC12269975; doi:10.1016/j.bbrep.2025.102123)
Supplement: Multimedia component 7 [file mmc7.xlsx]

## Sheet: HCC vs. HBV-cirrhosis
Supplementary File 6. Etiology-Specific DEG Signatures Across HCC Liver Conditions
ID	Adjusted p-value	p-value	t-statistic	B-statistic	log2 fold change	Gene Symbol	Gene description	Entrez Gene ID	GenBank accession
204602_at	0.0201775	0.000423	4.53	0.11995	5.26	DKK1	dickkopf WNT signaling pathway inhibitor 1	22943	NM_012242
1555745_a_at	0.0155385	0.000274	4.75	0.54153	4.54	LYZ	lysozyme	4069	U25677
224428_s_at	0.00531518	4.06e-05	5.78	2.39816	4.17	CDCA7	cell division cycle associated 7	83879	AY029179
210809_s_at	0.0510833	0.00221	3.7	-1.48485	3.91	POSTN	periostin	10631	D13665
206239_s_at	0.110455	0.00851	3.04	-2.77658	3.8	SPINK1	serine peptidase inhibitor, Kazal type 1	6690	NM_003122
222608_s_at	0.0107715	0.000144	5.09	1.16762	3.78	ANLN	anillin actin binding protein	54443	AK023208
37892_at	0.0375888	0.00128	3.97	-0.95592	3.75	COL11A1	collagen type XI alpha 1 chain	1301	J04177
204822_at	0.00142821	4.86e-06	7.01	4.43822	3.71	TTK	TTK protein kinase	7272	NM_003318
201292_at	0.00804932	8.79e-05	5.35	1.64817	3.57	TOP2A	topoisomerase (DNA) II alpha	7153	AL561834
1555778_a_at	0.0950422	0.00652	3.17	-2.52347	3.53	POSTN	periostin	10631	AY140646
218542_at	0.00524928	3.96e-05	5.79	2.42231	3.43	CEP55	centrosomal protein 55	55165	NM_018131
219918_s_at	0.0149471	0.000256	4.79	0.60921	3.43	ASPM	abnormal spindle microtubule assembly	259266	NM_018136
212094_at	0.165474	0.0175	2.68	-3.45601	3.37	PEG10	paternally expressed 10	23089	AL582836
223642_at	0.0402853	0.00145	3.91	-1.07373	3.35	ZIC2	Zic family member 2	7546	AF193855
225681_at	0.0863584	0.00553	3.25	-2.36558	3.32	CTHRC1	collagen triple helix repeat containing 1	115908	AA584310
226777_at	0.0308064	0.000896	4.15	-0.60959	3.29	ADAM12	ADAM metallopeptidase domain 12	8038	AA147933
221261_x_at	0.00210272	8.73e-06	6.66	3.87808	3.27	SNORA11E///SNORA11D///MAGED4///MAGED4B	small nucleolar RNA, H/ACA box 11E///small nucleolar RNA, H/ACA box 11D///MAGE family member D4///MAGE family member D4B	101340250///100124541///728239///81557	NM_030801
201291_s_at	0.0100333	0.000129	5.15	1.27461	3.26	TOP2A	topoisomerase (DNA) II alpha	7153	AU159942
213880_at	0.155898	0.0158	2.73	-3.36156	3.25	LGR5	leucine rich repeat containing G protein-coupled receptor 5	8549	AL524520
212092_at	0.0671215	0.00354	3.47	-1.93866	3.23	PEG10	paternally expressed 10	23089	BE858180
201890_at	0.00673207	6.42e-05	5.52	1.95377	3.2	RRM2	ribonucleotide reductase regulatory subunit M2	6241	BE966236
223381_at	0.00602481	5.22e-05	5.64	2.15306	3.18	NUF2	NUF2, NDC80 kinetochore complex component	83540	AF326731
231310_at	0.0964919	0.00671	3.16	-2.55057	3.16	TRIM71	tripartite motif containing 71	131405	BF057073
203755_at	0.00239166	1.07e-05	6.54	3.68162	3.15	BUB1B	BUB1 mitotic checkpoint serine/threonine kinase B	701	NM_001211
204052_s_at	0.0311732	0.000915	4.14	-0.62918	3.11	SFRP4	secreted frizzled related protein 4	6424	NM_003014
203213_at	0.00595433	5.07e-05	5.65	2.18096	3.08	CDK1	cyclin dependent kinase 1	983	AL524035
212353_at	0.118551	0.00968	2.97	-2.89899	3.07	SULF1	sulfatase 1	23213	AI479175
204444_at	0.00259113	1.22e-05	6.46	3.55856	3.02	KIF11	kinesin family member 11	3832	NM_004523
225275_at	0.0217632	0.000475	4.47	0.00689	3.02	EDIL3	EGF like repeats and discoidin domains 3	10085	AA053711
209220_at	0.156843	0.016	2.72	-3.36958	3.02	GPC3	glypican 3	2719	L47125
203764_at	0.00719849	7.25e-05	5.46	1.83446	3.01	DLGAP5	DLG associated protein 5	9787	NM_014750
204320_at	0.0456035	0.0018	3.8	-1.28677	3.01	COL11A1	collagen type XI alpha 1 chain	1301	NM_001854
207828_s_at	0.00560333	4.4e-05	5.73	2.31873	2.98	CENPF	centromere protein F	1063	NM_016343
223313_s_at	0.00499408	3.58e-05	5.85	2.51927	2.97	SNORA11E///SNORA11D///MAGED4///MAGED4B	small nucleolar RNA, H/ACA box 11E///small nucleolar RNA, H/ACA box 11D///MAGE family member D4///MAGE family member D4B	101340250///100124541///728239///81557	BC001207
215446_s_at	0.0147875	0.000249	4.81	0.63642	2.95	LOX	lysyl oxidase	4015	L16895
227870_at	0.016842	0.000316	4.68	0.40376	2.95	IGDCC4	immunoglobulin superfamily DCC subclass member 4	57722	AB046848
204620_s_at	0.0205692	0.000434	4.52	0.09491	2.95	VCAN	versican	1462	NM_004385
227812_at	0.0210333	0.000449	4.5	0.06231	2.94	TNFRSF19	TNF receptor superfamily member 19	55504
204641_at	0.0130999	0.000196	4.93	0.86744	2.93	NEK2	NIMA related kinase 2	4751	NM_002497
203477_at	0.0712335	0.00393	3.42	-2.03909	2.93	COL15A1	collagen type XV alpha 1 chain	1306	NM_001855
209243_s_at	0.0583914	0.00277	3.59	-1.70298	2.91	PEG3	paternally expressed 3	5178	AF208967
228729_at	0.0104035	0.000136	5.12	1.22362	2.9	CCNB1	cyclin B1	891	N90191
235371_at	0.0156154	0.000277	4.75	0.53194	2.85	GXYLT2	glucoside xylosyltransferase 2	727936	AI452595
219787_s_at	0.00303494	1.53e-05	6.33	3.34143	2.84	ECT2	epithelial cell transforming 2	1894	NM_018098
221731_x_at	0.0220202	0.000483	4.46	-0.00976	2.83	VCAN	versican	1462	BF218922
209773_s_at	0.00595614	5.12e-05	5.65	2.17211	2.82	RRM2	ribonucleotide reductase regulatory subunit M2	6241	BC001886
202404_s_at	0.122074	0.0102	2.95	-2.95225	2.82	COL1A2	collagen type I alpha 2 chain	1278	NM_000089
228273_at	0.00064023	1.37e-06	7.81	5.63709	2.81	PRR11	proline rich 11	55771	BG165011
208025_s_at	0.0852038	0.00541	3.26	-2.34536	2.81	HMGA2	high mobility group AT-hook 2	8091	NM_003483
204619_s_at	0.0222091	0.000496	4.45	-0.03538	2.8	VCAN	versican	1462	BF590263
225911_at	0.0300343	0.000856	4.18	-0.56501	2.77	NPNT	nephronectin	255743	AL138410
204051_s_at	0.0641026	0.00328	3.51	-1.86495	2.77	SFRP4	secreted frizzled related protein 4	6424	AW089415
210559_s_at	0.0148471	0.000251	4.8	0.62935	2.72	CDK1	cyclin dependent kinase 1	983	D88357
209642_at	0.00207503	8.5e-06	6.67	3.90353	2.69	BUB1	BUB1 mitotic checkpoint serine/threonine kinase	699	AF043294
218663_at	0.00627778	5.62e-05	5.6	2.08131	2.69	NCAPG	non-SMC condensin I complex subunit G	64151	NM_022346
204580_at	0.0793171	0.00473	3.33	-2.21507	2.68	MMP12	matrix metallopeptidase 12	4321	NM_002426
214710_s_at	0.0254787	0.000639	4.32	-0.28076	2.67	CCNB1	cyclin B1	891	BE407516
226980_at	0.0213283	0.000459	4.49	0.04129	2.66	DEPDC1B	DEP domain containing 1B	55789	AK001166
219773_at	0.0058304	4.83e-05	5.68	2.22876	2.65	NOX4	NADPH oxidase 4	50507	NM_016931
1555758_a_at	0.0156658	0.000278	4.75	0.5278	2.65	CDKN3	cyclin dependent kinase inhibitor 3	1033	AF213040
204146_at	0.00429387	2.83e-05	5.98	2.74732	2.63	RAD51AP1	RAD51 associated protein 1	10635	BE966146
213790_at	0.032965	0.00103	4.08	-0.74212	2.63	ADAM12	ADAM metallopeptidase domain 12	8038	W46291
204825_at	0.00979551	0.000124	5.17	1.31083	2.62	MELK	maternal embryonic leucine zipper kinase	9833	NM_014791
226237_at	0.165651	0.0176	2.68	-3.45876	2.62	COL8A1	collagen type VIII alpha 1 chain	1295	AL359062
219148_at	0.0325006	0.000988	4.1	-0.70413	2.61	PBK	PDZ binding kinase	55872	NM_018492
228033_at	0.00352159	2.08e-05	6.15	3.04316	2.6	E2F7	E2F transcription factor 7	144455	AI341146
215646_s_at	0.0960353	0.00664	3.16	-2.54021	2.59	VCAN	versican	1462
219895_at	0.0439786	0.00169	3.84	-1.2221	2.58	TMEM255A	transmembrane protein 255A	55026	NM_017938
209560_s_at	0.262968	0.0412	2.24	-4.24468	2.56	DLK1	delta like non-canonical Notch ligand 1	8788	U15979
221729_at	0.00536259	4.13e-05	5.77	2.38071	2.54	COL5A2	collagen type V alpha 2 chain	1290	AL575735
218009_s_at	0.00927802	0.000112	5.22	1.40944	2.54	PRC1	protein regulator of cytokinesis 1	9055	NM_003981
222077_s_at	0.00325027	1.74e-05	6.26	3.21769	2.52	RACGAP1	Rac GTPase activating protein 1	29127	AU153848
203362_s_at	0.0197253	0.000406	4.55	0.16128	2.52	MAD2L1	MAD2 mitotic arrest deficient-like 1 (yeast)	4085	NM_002358
211571_s_at	0.106284	0.00799	3.07	-2.71671	2.52	VCAN	versican	1462	D32039
227801_at	0.0010027	2.86e-06	7.34	4.94178	2.5	TRIM59	tripartite motif containing 59	286827	N90779
218755_at	0.0135674	0.000209	4.9	0.80523	2.5	KIF20A	kinesin family member 20A	10112	NM_005733
218662_s_at	0.00710517	7.07e-05	5.47	1.85953	2.49	NCAPG	non-SMC condensin I complex subunit G	64151	NM_022346
242447_at	0.039245	0.00139	3.93	-1.03443	2.49	C3orf70	chromosome 3 open reading frame 70	285382	AI656180
218355_at	0.00844623	9.62e-05	5.31	1.56002	2.48	KIF4A	kinesin family member 4A	24137	NM_012310
236641_at	0.00955027	0.000118	5.2	1.35969	2.48	KIF14	kinesin family member 14	9928	AW183154
204962_s_at	0.0159157	0.000288	4.73	0.49453	2.48	SLC35F6///CENPA	solute carrier family 35 member F6///centromere protein A	54978///1058	NM_001809
204475_at	0.00525686	3.97e-05	5.79	2.41856	2.47	MMP1	matrix metallopeptidase 1	4312	NM_002421
202705_at	0.00595614	5.12e-05	5.65	2.17279	2.47	CCNB2	cyclin B2	9133	NM_004701
227626_at	0.00646506	5.91e-05	5.57	2.03292	2.47	PAQR8	progestin and adipoQ receptor family member 8	85315	AI655524
209714_s_at	0.0154644	0.000272	4.76	0.5482	2.47	CDKN3	cyclin dependent kinase inhibitor 3	1033	AF213033
236313_at	0.00658913	6.16e-05	5.55	1.9937	2.46	CDKN2B	cyclin dependent kinase inhibitor 2B	1030	AW444761
201850_at	0.0115992	0.000161	5.03	1.05813	2.46	CAPG	capping actin protein, gelsolin like	822	NM_001747
242856_at	0.0351935	0.00114	4.03	-0.84302	2.45	SNHG24	small nucleolar RNA host gene 24	101929369	AI291804
229947_at	0.0885145	0.0058	3.23	-2.41189	2.45	PI15	peptidase inhibitor 15	51050	AI088609
227350_at	0.00583231	4.86e-05	5.68	2.22203	2.44	HELLS	helicase, lymphoid-specific	3070	AI889959
213125_at	0.0136494	0.000214	4.88	0.78449	2.43	OLFML2B	olfactomedin like 2B	25903
213226_at	0.00627505	5.6e-05	5.6	2.0854	2.42	CCNA2	cyclin A2	890	AI346350
209921_at	0.00328484	1.77e-05	6.25	3.20092	2.4	SLC7A11	solute carrier family 7 member 11	23657	AB040875
209172_s_at	0.0101924	0.000133	5.13	1.24901	2.4	CENPF	centromere protein F	1063	U30872
203214_x_at	0.0129554	0.000192	4.94	0.88658	2.39	CDK1	cyclin dependent kinase 1	983	NM_001786
202503_s_at	0.0152644	0.000267	4.77	0.56859	2.39	KIAA0101	KIAA0101	9768	NM_014736
201417_at	0.0149471	0.000255	4.79	0.61077	2.38	SOX4	SRY-box 4	6659
207165_at	0.0193831	0.000395	4.57	0.18725	2.38	HMMR	hyaluronan mediated motility receptor	3161	NM_012485
212354_at	0.149234	0.0146	2.77	-3.28755	2.38	SULF1	sulfatase 1	23213	BE500977
204709_s_at	0.00656856	6.08e-05	5.55	2.00595	2.37	KIF23	kinesin family member 23	9493	NM_004856
202954_at	0.00869376	0.000101	5.28	1.51649	2.37	UBE2C	ubiquitin conjugating enzyme E2 C	11065	NM_007019
32128_at	0.0814248	0.00498	3.3	-2.26509	2.37	CCL18	C-C motif chemokine ligand 18	6362	Y13710
230165_at	0.00609819	5.34e-05	5.62	2.13075	2.35	SGO2	shugoshin 2	151246	N31731
226420_at	0.00661151	6.23e-05	5.54	1.98253	2.35	MECOM	MDS1 and EVI1 complex locus	2122	BG261252
1552619_a_at	0.0119416	0.000171	5	1.00369	2.35	ANLN	anillin actin binding protein	54443	NM_018685
202381_at	0.0424063	0.00158	3.87	-1.15639	2.33	ADAM9	ADAM metallopeptidase domain 9	8754	NM_003816
202095_s_at	0.0118585	0.000167	5.01	1.02203	2.32	BIRC5	baculoviral IAP repeat containing 5	332	NM_001168
226695_at	0.0612724	0.00301	3.55	-1.7822	2.32	PRRX1	paired related homeobox 1	5396	AA775472
219493_at	0.0108793	0.000146	5.08	1.15347	2.29	SHCBP1	SHC binding and spindle associated 1	79801	NM_024745
228523_at	0.033985	0.00108	4.06	-0.78806	2.29	NANOS1	nanos C2HC-type zinc finger 1	340719	AW970089
218585_s_at	0.0131272	0.000197	4.93	0.86304	2.28	DTL	denticleless E3 ubiquitin protein ligase homolog	51514	NM_016448
206102_at	0.0143979	0.000236	4.83	0.68927	2.28	GINS1	GINS complex subunit 1	9837	NM_021067
221730_at	0.0148472	0.000252	4.8	0.62434	2.28	COL5A2	collagen type V alpha 2 chain	1290	NM_000393
218469_at	0.171152	0.0187	2.65	-3.51551	2.28	GREM1	gremlin 1, DAN family BMP antagonist	26585	NM_013372
225687_at	0.0377354	0.00129	3.97	-0.96179	2.27	FAM83D	family with sequence similarity 83 member D	81610	BC001068
238617_at	0.024937	0.00061	4.35	-0.23546	2.26	KIF26B	kinesin family member 26B	55083	AW207243
222848_at	0.0304053	0.000876	4.16	-0.58725	2.26	CENPK	centromere protein K	64105	BC005400
204026_s_at	0.013379	0.000204	4.91	0.82925	2.25	ZWINT	ZW10 interacting kinetochore protein	11130	NM_007057
232238_at	0.0221952	0.000496	4.45	-0.03397	2.25	ASPM	abnormal spindle microtubule assembly	259266
223629_at	0.0538787	0.0024	3.66	-1.56357	2.25	PCDHB5	protocadherin beta 5	26167	BC001186
209955_s_at	0.117244	0.00946	2.99	-2.87674	2.25	FAP	fibroblast activation protein alpha	2191	U76833
226936_at	0.00349463	2.03e-05	6.16	3.06562	2.23	CENPW	centromere protein W	387103	BG492359
204162_at	0.0222991	0.000502	4.45	-0.0456	2.23	NDC80	NDC80, kinetochore complex component	10403	NM_006101
238756_at	0.0008806	2.29e-06	7.48	5.15381	2.22	GAS2L3	growth arrest specific 2 like 3	283431	AI860012
205394_at	0.0149532	0.000257	4.79	0.60674	2.22	CHEK1	checkpoint kinase 1	1111	NM_001274
208029_s_at	0.0798399	0.00481	3.32	-2.23125	2.21	LAPTM4B	lysosomal protein transmembrane 4 beta	55353	NM_018407
202952_s_at	0.0593998	0.00286	3.58	-1.73416	2.2	ADAM12	ADAM metallopeptidase domain 12	8038	NM_003474
212942_s_at	0.0646436	0.00333	3.5	-1.87886	2.2	CEMIP	cell migration inducing hyaluronan binding protein	57214	AB033025
218883_s_at	0.0169562	0.000319	4.68	0.39434	2.19	CENPU	centromere protein U	79682	NM_024629
202870_s_at	0.0138507	0.000222	4.86	0.74556	2.15	CDC20	cell division cycle 20	991	NM_001255
221019_s_at	0.0413652	0.0015	3.9	-1.10787	2.13	COLEC12	collectin subfamily member 12	81035
223122_s_at	0.0716975	0.00399	3.41	-2.05167	2.13	SFRP2	secreted frizzled related protein 2	6423	AF311912
242881_x_at	0.148461	0.0145	2.77	-3.2781	2.13	DUXAP10	double homeobox A pseudogene 10	503639	BG285837
228069_at	0.00344856	1.96e-05	6.19	3.09977	2.12	MTFR2	mitochondrial fission regulator 2	113115
227314_at	0.0170185	0.000321	4.67	0.38927	2.12	ITGA2	integrin subunit alpha 2	3673	N95414
204298_s_at	0.0304053	0.000875	4.16	-0.58611	2.12	LOX	lysyl oxidase	4015	NM_002317
230493_at	0.0321794	0.000969	4.11	-0.68569	2.12	SHISA2	shisa family member 2	387914	AW664964
227566_at	0.204345	0.0255	2.49	-3.80722	2.12	LOC102725271///NTM	neurotrimin-like///neurotrimin	102725271///50863	AW085558
223556_at	0.00325027	1.73e-05	6.26	3.21831	2.11	HELLS	helicase, lymphoid-specific	3070	AF155827
228977_at	0.00995501	0.000127	5.16	1.28846	2.11	LOC729680	uncharacterized LOC729680	729680	AI669535
223229_at	0.0243316	0.000581	4.37	-0.18877	2.11	UBE2T	ubiquitin conjugating enzyme E2 T	29089	AB032931
210004_at	0.159057	0.0163	2.71	-3.39226	2.11	OLR1	oxidized low density lipoprotein receptor 1	4973	AF035776
225834_at	0.00516869	3.86e-05	5.8	2.44672	2.1	FAM72A///FAM72D///FAM72B///FAM72C	family with sequence similarity 72 member A///family with sequence similarity 72 member D///family with sequence similarity 72 member B///family with sequence similarity 72 member C	729533///728833///653820///554282	AL135396
206364_at	0.00668444	6.33e-05	5.53	1.96626	2.1	KIF14	kinesin family member 14	9928	NM_014875
219990_at	0.0104277	0.000137	5.12	1.22001	2.1	E2F8	E2F transcription factor 8	79733	NM_024680
210052_s_at	0.023775	0.000552	4.4	-0.13833	2.1	TPX2	TPX2, microtubule nucleation factor	22974	AF098158
206026_s_at	0.0851209	0.0054	3.26	-2.34244	2.1	TNFAIP6	TNF alpha induced protein 6	7130	NM_007115
204170_s_at	0.0249646	0.000611	4.35	-0.23726	2.09	CKS2	CDC28 protein kinase regulatory subunit 2	1164	NM_001827
209464_at	0.00866191	0.0001	5.28	1.52281	2.08	AURKB	aurora kinase B	9212	AB011446
226211_at	0.102384	0.00746	3.1	-2.6513	2.08	MEG3	maternally expressed 3 (non-protein coding)	55384	AI291123
1554018_at	0.1861	0.0216	2.57	-3.65248	2.08	GPNMB	glycoprotein nmb	10457	BC011595
218454_at	0.00078041	1.88e-06	7.6	5.33693	2.07	PLBD1	phospholipase B domain containing 1	79887	NM_024829
229614_at	0.003636	2.17e-05	6.13	3.00045	2.07	ZNF320	zinc finger protein 320	162967
202311_s_at	0.101161	0.0073	3.11	-2.63048	2.07	COL1A1	collagen type I alpha 1 chain	1277	AI743621
219306_at	0.0114497	0.000157	5.05	1.08399	2.06	KIF15	kinesin family member 15	56992	NM_020242
205034_at	0.024496	0.000589	4.36	-0.20125	2.06	CCNE2	cyclin E2	9134
206025_s_at	0.0467699	0.00189	3.78	-1.33287	2.06	TNFAIP6	TNF alpha induced protein 6	7130
238481_at	0.0990361	0.00703	3.13	-2.5942	2.06	MGP	matrix Gla protein	4256
226145_s_at	0.136668	0.0124	2.85	-3.13189	2.06	FRAS1	Fraser extracellular matrix complex subunit 1	80144	AL157471
226884_at	0.144664	0.0138	2.8	-3.23116	2.06	LRRN1	leucine rich repeat neuronal 1	57633	N71874
213194_at	0.047229	0.00193	3.77	-1.3504	2.04	ROBO1	roundabout guidance receptor 1	6091	BF059159
228245_s_at	0.098308	0.00694	3.14	-2.58274	2.04	LOC100509445///LOC728715///OVOS///OVOS2	uncharacterized LOC100509445///ovostatin homolog 2///ovostatin///ovostatin 2	100509445///728715///408186///144203
236769_at	0.0028199	1.37e-05	6.39	3.44777	2.03	LOC158402	uncharacterized LOC158402	158402	BE504242
205713_s_at	0.0732585	0.00411	3.4	-2.08191	2.03	COMP	cartilage oligomeric matrix protein	1311	NM_000095
238852_at	0.0817715	0.00501	3.3	-2.2704	2.02	PRRX1	paired related homeobox 1	5396	AA424567
205352_at	0.0852038	0.00541	3.26	-2.34551	2.02	SERPINI1	serpin family I member 1	5274	NM_005025
209242_at	0.134682	0.0121	2.86	-3.10586	2.02	PEG3	paternally expressed 3	5178	AL042588
212022_s_at	0.0032037	1.66e-05	6.28	3.26016	2.01	MKI67	marker of proliferation Ki-67	4288
212023_s_at	0.0108793	0.000147	5.08	1.14897	2.01	MKI67	marker of proliferation Ki-67	4288	AU147044
218816_at	0.0122784	0.000177	4.98	0.96546	2.01	LRRC1	leucine rich repeat containing 1	55227	NM_018214
203418_at	0.0148471	0.000251	4.8	0.62973	2.01	CCNA2	cyclin A2	890	NM_001237
228262_at	0.067464	0.00357	3.47	-1.94654	2.01	MAP7D2	MAP7 domain containing 2	256714	AW237462
203895_at	0.0976589	0.00687	3.14	-2.57287	2.01	PLCB4	phospholipase C beta 4	5332	AL535113
202806_at	0.00127069	4.04e-06	7.12	4.61304	2	DBN1	drebrin 1	1627	NM_004395
212295_s_at	0.00974326	0.000123	5.17	1.31774	2	SLC7A1	solute carrier family 7 member 1	6541	AA148507
235088_at	0.0144393	0.000238	4.83	0.68081	2	C4orf46	chromosome 4 open reading frame 46	201725	AI276663
219010_at	0.0252725	0.000628	4.33	-0.26369	2	C1orf106	chromosome 1 open reading frame 106	55765	NM_018265
213599_at	0.0263776	0.000681	4.29	-0.34346	2	OIP5	Opa interacting protein 5	11339
203963_at	0.0450358	0.00175	3.82	-1.26067	1.99	CA12	carbonic anhydrase 12	771	NM_001218
204033_at	0.00801172	8.69e-05	5.36	1.65924	1.98	TRIP13	thyroid hormone receptor interactor 13	9319	NM_004237
225285_at	0.0842193	0.00527	3.28	-2.31884	1.98	BCAT1	branched chain amino acid transaminase 1	586	AK025615
229553_at	0.00290163	1.43e-05	6.37	3.40588	1.97	PGM2L1	phosphoglucomutase 2 like 1	283209
205046_at	0.00583231	4.85e-05	5.68	2.22404	1.97	CENPE	centromere protein E	1062	NM_001813
204318_s_at	0.0033042	1.79e-05	6.24	3.18873	1.96	GTSE1	G2 and S-phase expressed 1	51512	NM_016426
202202_s_at	0.027443	0.000725	4.26	-0.40334	1.96	LAMA4	laminin subunit alpha 4	3910	NM_002290
227452_at	0.0287643	0.000788	4.22	-0.48438	1.96	LINC00673///LINC00511	long intergenic non-protein coding RNA 673///long intergenic non-protein coding RNA 511	100499467///400619	AI832118
1552767_a_at	0.0704909	0.00386	3.43	-2.02072	1.96	HS6ST2	heparan sulfate 6-O-sulfotransferase 2	90161
218051_s_at	0.0885179	0.00582	3.23	-2.41466	1.96	NT5DC2	5'-nucleotidase domain containing 2	64943	NM_022908
1552658_a_at	0.256964	0.0392	2.26	-4.20102	1.96	NAV3	neuron navigator 3	89795	NM_014903
209408_at	0.00754456	7.92e-05	5.41	1.74919	1.94	KIF2C	kinesin family member 2C	11004	U63743
235521_at	0.0257758	0.000654	4.31	-0.30402	1.94	HOXA3	homeobox A3	3200	AW137982
226591_at	0.142915	0.0134	2.81	-3.2091	1.94	PWAR6	Prader Willi/Angelman region RNA 6	100506965	BG413612
202345_s_at	0.186904	0.0218	2.57	-3.65986	1.94	FABP5	fatty acid binding protein 5	2171	NM_001444
225655_at	0.0246283	0.000596	4.36	-0.21312	1.93	UHRF1	ubiquitin like with PHD and ring finger domains 1	29128	AK025578
202580_x_at	0.021323	0.000457	4.49	0.04402	1.92	FOXM1	forkhead box M1	2305	NM_021953
236179_at	0.0768886	0.00449	3.35	-2.16535	1.92	CDH11	cadherin 11	1009	AI754693
201667_at	0.217484	0.0287	2.43	-3.91356	1.92	GJA1	gap junction protein alpha 1	2697	NM_000165
202934_at	0.00351806	2.07e-05	6.16	3.05012	1.91	HK2	hexokinase 2	3099	AI761561
220085_at	0.0082082	9.07e-05	5.34	1.61786	1.91	HELLS	helicase, lymphoid-specific	3070	NM_018063
218252_at	0.013182	0.000199	4.92	0.85372	1.91	CKAP2	cytoskeleton associated protein 2	26586	NM_018204
205393_s_at	0.0135868	0.000211	4.89	0.79694	1.91	CHEK1	checkpoint kinase 1	1111	NM_001274
218847_at	0.0245598	0.000592	4.36	-0.2061	1.91	IGF2BP2	insulin like growth factor 2 mRNA binding protein 2	10644	NM_006548
229638_at	0.0422553	0.00156	3.88	-1.14922	1.91	IRX3	iroquois homeobox 3	79191
205122_at	0.00457617	3.05e-05	5.93	2.67221	1.9	MSANTD3-TMEFF1///TMEFF1	MSANTD3-TMEFF1 readthrough///transmembrane protein with EGF like and two follistatin like domains 1	100526694///8577	BF439316
213909_at	0.0841461	0.00525	3.28	-2.31657	1.9	LRRC15	leucine rich repeat containing 15	131578	AU147799
218468_s_at	0.248605	0.0368	2.3	-4.14322	1.9	GREM1	gremlin 1, DAN family BMP antagonist	26585	AF154054
213975_s_at	0.0531163	0.00235	3.67	-1.54311	1.89	LYZ	lysozyme	4069	AV711904
204823_at	0.171947	0.0188	2.64	-3.52474	1.89	NAV3	neuron navigator 3	89795	NM_014903
218039_at	0.0118585	0.000168	5.01	1.0205	1.88	NUSAP1	nucleolar and spindle associated protein 1	51203	NM_016359
202971_s_at	0.013379	0.000204	4.91	0.82811	1.88	DYRK2	dual specificity tyrosine phosphorylation regulated kinase 2	8445	NM_006482
203967_at	0.0159603	0.00029	4.73	0.4885	1.88	CDC6	cell division cycle 6	990	U77949
228776_at	0.0289464	0.000795	4.21	-0.49341	1.88	GJC1	gap junction protein gamma 1	10052
205229_s_at	0.0634252	0.0032	3.52	-1.84003	1.87	COCH	cochlin	1690
200771_at	0.00344694	1.95e-05	6.19	3.10354	1.86	LAMC1	laminin subunit gamma 1	3915	NM_002293
220060_s_at	0.0051536	3.84e-05	5.81	2.45193	1.86	PARPBP	PARP1 binding protein	55010	NM_017915
232315_at	0.0325006	0.000988	4.1	-0.70388	1.86	ZNF880	zinc finger protein 880	400713	AU149712
235874_at	0.013082	0.000195	4.93	0.87248	1.85	PRSS35	protease, serine 35	167681	AL574912
227475_at	0.232853	0.0325	2.36	-4.02983	1.85	FOXQ1	forkhead box Q1	94234	AI676059
223475_at	0.2628	0.0411	2.24	-4.24279	1.85	CRISPLD1	cysteine rich secretory protein LCCL domain containing 1	83690	AF142573
203358_s_at	0.0138122	0.00022	4.87	0.75419	1.84	EZH2	enhancer of zeste 2 polycomb repressive complex 2 subunit	2146	NM_004456
1559067_a_at	0.00030424	4.74e-07	8.52	6.62802	1.83	LOC158402	uncharacterized LOC158402	158402	AI199398
223700_at	0.0215121	0.000466	4.48	0.02635	1.83	MND1	meiotic nuclear divisions 1	84057	AY028916
221974_at	0.0362383	0.0012	4.01	-0.89409	1.83	LOC101930404///SNORD116-28///SNORD115-26///SNORD115-13///SNORD115-7///SNORD116-22///SNORD116-4///PWARSN///SNORD107///SNRPN///IPW	uncharacterized LOC101930404///small nucleolar RNA, C/D box 116-28///small nucleolar RNA, C/D box 115-26///small nucleolar RNA, C/D box 115-13///small nucleolar RNA, C/D box 115-7///small nucleolar RNA, C/D box 116-22///small nucleolar RNA, C/D box 116-4///Prader Willi/Angelman region RNA, SNRPN neighbor///small nucleolar RNA, C/D box 107///small nuclear ribonucleoprotein polypeptide N///imprinte…	101930404///100033820///100033802///100033450///100033444///100033433///100033416///347746///91380///6638///3653	AW770748
210387_at	0.0636361	0.00324	3.52	-1.8518	1.83	HIST1H2BJ///HIST1H2BG	histone cluster 1, H2bj///histone cluster 1, H2bg	8970///8339	BC001131
234983_at	0.0437574	0.00167	3.84	-1.21305	1.82	C12orf49	chromosome 12 open reading frame 49	79794	BE893995
232355_at	0.0687561	0.00369	3.45	-1.97764	1.82	SNORD114-3	small nucleolar RNA, C/D box 114-3	767579	AU146318
201430_s_at	0.120768	0.01	2.96	-2.92938	1.82	DPYSL3	dihydropyrimidinase like 3	1809	W72516
226517_at	0.122152	0.0103	2.94	-2.95473	1.82	BCAT1	branched chain amino acid transaminase 1	586	AL390172
226545_at	0.136357	0.0123	2.85	-3.12691	1.82	CD109	CD109 molecule	135228	AL110152
229635_at	0.142344	0.0133	2.82	-3.20005	1.82	LINC01094	long intergenic non-protein coding RNA 1094	100505702	AW043859
223374_s_at	0.0331313	0.00103	4.08	-0.749	1.81	B3GALNT1	beta-1,3-N-acetylgalactosaminyltransferase 1 (globoside blood group)	8706	AF154848
204105_s_at	0.0384959	0.00134	3.95	-0.99866	1.81	NRCAM	neuronal cell adhesion molecule	4897	NM_005010
228008_at	0.0569035	0.00266	3.61	-1.66096	1.81	ARID3A	AT-rich interaction domain 3A	1820	AI972511
214321_at	0.0771488	0.00451	3.35	-2.17091	1.81	NOV	nephroblastoma overexpressed	4856	BF440025
223204_at	0.0826526	0.00508	3.29	-2.28516	1.81	FAM198B	family with sequence similarity 198 member B	51313	AF260333
229649_at	0.100405	0.0072	3.12	-2.61729	1.81	NRXN3	neurexin 3	9369	AI129949
223423_at	0.121466	0.0101	2.95	-2.94317	1.81	GPR160	G protein-coupled receptor 160	26996	BC000181
1555772_a_at	0.0118869	0.000169	5.01	1.01058	1.8	CDC25A	cell division cycle 25A	993	AY137580
225520_at	0.0138122	0.000219	4.87	0.76024	1.8	LOC101928195///LOC100996643///MTHFD1L	methylenetetrahydrofolate dehydrogenase (NADP+ dependent) 1-like pseudogene///monofunctional C1-tetrahydrofolate synthase, mitochondrial-like///methylenetetrahydrofolate dehydrogenase (NADP+ dependent) 1-like	101928195///100996643///25902
202310_s_at	0.130023	0.0113	2.9	-3.04786	1.8	COL1A1	collagen type I alpha 1 chain	1277	K01228
243140_at	0.161669	0.0168	2.7	-3.41936	1.8	ACTA2	actin, alpha 2, smooth muscle, aorta	59	AI917901
226423_at	0.00795476	8.58e-05	5.37	1.67128	1.79	PAQR8	progestin and adipoQ receptor family member 8	85315
232267_at	0.0133336	0.000203	4.91	0.83567	1.79	ADGRD1	adhesion G protein-coupled receptor D1	283383	AL162032
235733_at	0.0222814	0.0005	4.45	-0.04271	1.79	GXYLT2	glucoside xylosyltransferase 2	727936	AW043921
220651_s_at	0.0255163	0.000641	4.32	-0.28402	1.79	MCM10	minichromosome maintenance 10 replication initiation factor	55388	NM_018518
201664_at	0.00378185	2.3e-05	6.09	2.94496	1.78	SMC4	structural maintenance of chromosomes 4	10051	AL136877
203548_s_at	0.0454175	0.00178	3.81	-1.27457	1.78	LPL	lipoprotein lipase	4023	BF672975
222958_s_at	0.0540999	0.00242	3.66	-1.57035	1.78	DEPDC1	DEP domain containing 1	55635	AK000490
216379_x_at	0.0551801	0.0025	3.64	-1.60311	1.78	CD24	CD24 molecule	100133941
206858_s_at	0.132318	0.0117	2.88	-3.07579	1.78	HOXC6	homeobox C6	3223	NM_004503
228494_at	0.135229	0.0122	2.86	-3.11367	1.78	PPP1R9A	protein phosphatase 1 regulatory subunit 9A	55607	AI888150
213170_at	0.00171877	6.32e-06	6.85	4.18743	1.77	GPX7	glutathione peroxidase 7	2882	AA406605
211762_s_at	0.0384959	0.00134	3.95	-0.99847	1.77	KPNA2	karyopherin subunit alpha 2	3838	BC005978
228191_at	0.0422426	0.00156	3.88	-1.14787	1.77	FLVCR1	feline leukemia virus subgroup C cellular receptor 1	28982	AA206016
228863_at	0.060325	0.00294	3.56	-1.75965	1.77	PCDH17	protocadherin 17	27253	N69091
222036_s_at	0.083546	0.00518	3.28	-2.30274	1.77	MCM4	minichromosome maintenance complex component 4	4173
204341_at	0.112172	0.00875	3.02	-2.80255	1.77	TRIM16	tripartite motif containing 16	10626	NM_006470
1554768_a_at	0.13908	0.0128	2.84	-3.16091	1.77	MAD2L1	MAD2 mitotic arrest deficient-like 1 (yeast)	4085	AF394735
209154_at	0.00629697	5.68e-05	5.59	2.07214	1.76	P2RX5-TAX1BP3///TAX1BP3	P2RX5-TAX1BP3 readthrough (NMD candidate)///Tax1 binding protein 3	100533970///30851	AF234997
205909_at	0.0257758	0.000659	4.31	-0.31027	1.76	POLE2	DNA polymerase epsilon 2, accessory subunit	5427	NM_002692
202800_at	0.0378891	0.0013	3.97	-0.96782	1.76	SLC1A3	solute carrier family 1 member 3	6507	NM_004172
219497_s_at	0.102304	0.00745	3.1	-2.64959	1.76	BCL11A	B-cell CLL/lymphoma 11A	53335	NM_022893
232164_s_at	0.260109	0.0403	2.25	-4.22556	1.76	EPPK1	epiplakin 1	83481	AL137725
239043_at	0.0138122	0.00022	4.87	0.75569	1.75	ZNF404	zinc finger protein 404	342908
266_s_at	0.0373132	0.00126	3.98	-0.94201	1.75	CD24	CD24 molecule	100133941	L33930
212190_at	0.01383	0.000221	4.87	0.75112	1.74	SERPINE2	serpin family E member 2	5270	AL541302
229256_at	0.0157374	0.000281	4.74	0.5181	1.74	PGM2L1	phosphoglucomutase 2 like 1	283209	AV724329
213668_s_at	0.0183266	0.000358	4.62	0.28199	1.74	SOX4	SRY-box 4	6659
202107_s_at	0.0201253	0.000421	4.54	0.12544	1.74	MCM2	minichromosome maintenance complex component 2	4171	NM_004526
221258_s_at	0.0463027	0.00186	3.79	-1.3157	1.74	KIF18A	kinesin family member 18A	81930	NM_031217
213241_at	0.198505	0.0242	2.51	-3.75904	1.74	PLXNC1	plexin C1	10154	AF035307
223307_at	0.0188345	0.000376	4.59	0.236	1.73	CDCA3	cell division cycle associated 3	83461	BC002551
238015_at	0.0239298	0.000565	4.39	-0.16059	1.73	C4orf46	chromosome 4 open reading frame 46	201725	BE620598
228988_at	0.0381094	0.00132	3.96	-0.98218	1.73	ZNF711	zinc finger protein 711	7552	AU157017
230560_at	0.133914	0.0119	2.87	-3.09554	1.73	STXBP6	syntaxin binding protein 6	29091	N21096
213007_at	0.00531518	4.06e-05	5.78	2.39612	1.72	FANCI	Fanconi anemia complementation group I	55215	W74442
231964_at	0.0264188	0.000684	4.29	-0.34763	1.72	BICD1	BICD cargo adaptor 1	636	AL117598
227004_at	0.0422426	0.00156	3.88	-1.14563	1.72	CDKL5	cyclin dependent kinase like 5	6792	AI611074
242488_at	0.0852646	0.00542	3.26	-2.34653	1.72	CHRM3	cholinergic receptor muscarinic 3	1131	R55784
209803_s_at	0.137286	0.0125	2.85	-3.13988	1.72	PHLDA2	pleckstrin homology like domain family A member 2	7262	AF001294
214135_at	0.243046	0.0353	2.32	-4.10514	1.72	CLDN18	claudin 18	51208	BE551219
201136_at	0.00891415	0.000104	5.26	1.48144	1.71	PLP2	proteolipid protein 2	5355	NM_002668
224753_at	0.00973788	0.000123	5.18	1.32239	1.71	CDCA5	cell division cycle associated 5	113130	BE614410
213485_s_at	0.0109964	0.00015	5.07	1.13108	1.71	ABCC10	ATP binding cassette subfamily C member 10	89845	AK000002
201663_s_at	0.0149272	0.000254	4.79	0.61676	1.71	SMC4	structural maintenance of chromosomes 4	10051	NM_005496
218974_at	0.0356003	0.00116	4.02	-0.8596	1.71	SOBP	sine oculis binding protein homolog	55084	NM_018013
205865_at	0.0587978	0.00281	3.58	-1.71627	1.71	ARID3A	AT-rich interaction domain 3A	1820	NM_005224
208651_x_at	0.0898403	0.00596	3.21	-2.43779	1.71	CD24	CD24 molecule	100133941	M58664
214452_at	0.0971448	0.0068	3.15	-2.56296	1.71	BCAT1	branched chain amino acid transaminase 1	586	NM_005504
227048_at	0.122152	0.0103	2.94	-2.95475	1.71	LAMA1	laminin subunit alpha 1	284217
213904_at	0.14581	0.014	2.79	-3.24571	1.71	FRRS1L	ferric chelate reductase 1 like	23732	AL390170
218181_s_at	0.00965085	0.000121	5.18	1.33971	1.7	MAP4K4	mitogen-activated protein kinase kinase kinase kinase 4	9448	NM_004834
209891_at	0.0361069	0.00119	4.01	-0.88467	1.7	SPC25	SPC25, NDC80 kinetochore complex component	57405	AF225416
215867_x_at	0.0370748	0.00125	3.99	-0.92896	1.7	CA12	carbonic anhydrase 12	771	AL050025
222379_at	0.236228	0.0334	2.35	-4.05434	1.7	KCNE4	potassium voltage-gated channel subfamily E regulatory subunit 4	23704	AI002715
218875_s_at	0.0233911	0.000538	4.41	-0.11326	1.69	FBXO5	F-box protein 5	26271	NM_012177
209771_x_at	0.0443485	0.00171	3.83	-1.23437	1.69	CD24	CD24 molecule	100133941
226282_at	0.00840415	9.52e-05	5.31	1.57047	1.68	PTPN14	protein tyrosine phosphatase, non-receptor type 14	5784	AW129783
201681_s_at	0.0325448	0.001	4.1	-0.71998	1.68	DLG5	discs large MAGUK scaffold protein 5	9231	AB011155
214981_at	0.0865009	0.00556	3.25	-2.37041	1.68	POSTN	periostin	10631	AW137148
219908_at	0.0889704	0.00587	3.22	-2.42283	1.68	DKK2	dickkopf WNT signaling pathway inhibitor 2	27123	NM_014421
211379_x_at	0.13458	0.012	2.87	-3.10339	1.68	B3GALNT1	beta-1,3-N-acetylgalactosaminyltransferase 1 (globoside blood group)	8706	AB050855
200665_s_at	0.13458	0.012	2.87	-3.10346	1.68	SPARC	secreted protein acidic and cysteine rich	6678	NM_003118
226661_at	0.00571531	4.64e-05	5.7	2.26751	1.67	CDCA2	cell division cycle associated 2	157313	T90295
203554_x_at	0.00912629	0.000108	5.24	1.44419	1.67	PTTG1	pituitary tumor-transforming 1	9232	NM_004219
232060_at	0.0836787	0.0052	3.28	-2.3065	1.67	ROR1	receptor tyrosine kinase like orphan receptor 1	4919	AK000776
222891_s_at	0.228489	0.0315	2.38	-3.99956	1.67	BCL11A	B-cell CLL/lymphoma 11A	53335	AI912275
235315_at	0.00366025	2.2e-05	6.12	2.98848	1.66	TSC22D1	TSC22 domain family member 1	8848	AI809519
217678_at	0.00840415	9.54e-05	5.31	1.56809	1.66	SLC7A11	solute carrier family 7 member 11	23657
228338_at	0.0635967	0.00322	3.52	-1.84695	1.66	COLCA2	colorectal cancer associated 2	120376	AA812993
1555326_a_at	0.0793171	0.00474	3.33	-2.21749	1.66	ADAM9	ADAM metallopeptidase domain 9	8754	AF495383
222906_at	0.193041	0.0232	2.54	-3.71681	1.66	FLVCR1	feline leukemia virus subgroup C cellular receptor 1	28982	AK001419
214751_at	0.0247664	0.000602	4.35	-0.22269	1.65	ZNF468	zinc finger protein 468	90333	BE541042
220840_s_at	0.0290883	0.000803	4.21	-0.50268	1.65	C1orf112	chromosome 1 open reading frame 112	55732	NM_018186
225295_at	0.0389137	0.00137	3.94	-1.01871	1.65	SLC39A10	solute carrier family 39 member 10	57181	AB033091
217820_s_at	0.0432009	0.00164	3.85	-1.19363	1.65	ENAH	enabled homolog (Drosophila)	55740	NM_018212
221510_s_at	0.0598512	0.0029	3.57	-1.74511	1.65	GLS	glutaminase	2744	AF158555
202856_s_at	0.0743373	0.00424	3.38	-2.11006	1.65	MIR6787///SLC16A3	microRNA 6787///solute carrier family 16 member 3	102465472///9123	NM_004207
229271_x_at	0.0936624	0.00635	3.18	-2.49775	1.65	COL11A1	collagen type XI alpha 1 chain	1301	BG028597
230030_at	0.117984	0.00961	2.98	-2.89163	1.65	HS6ST2	heparan sulfate 6-O-sulfotransferase 2	90161	AI767756
212614_at	0.00850485	9.74e-05	5.3	1.54863	1.64	ARID5B	AT-rich interaction domain 5B	84159	BG285011
201310_s_at	0.0297345	0.000839	4.19	-0.54503	1.64	NREP	neuronal regeneration related protein	9315	NM_004772
225799_at	0.0500111	0.00212	3.72	-1.4425	1.64	LOC101930489///MIR4435-2HG///LINC00152	uncharacterized LOC101930489///MIR4435-2 host gene///long intergenic non-protein coding RNA 152	101930489///541471///112597	BF209337
204092_s_at	0.0564804	0.00261	3.62	-1.64535	1.64	AURKA	aurora kinase A	6790	NM_003600
218313_s_at	0.0971689	0.00681	3.15	-2.56419	1.64	GALNT7	polypeptide N-acetylgalactosaminyltransferase 7	51809	NM_017423
221558_s_at	0.152063	0.0151	2.75	-3.31792	1.64	LEF1	lymphoid enhancer binding factor 1	51176	AF288571
226039_at	0.00060851	1.26e-06	7.87	5.71754	1.63	MGAT4A	mannosyl (alpha-1,3-)-glycoprotein beta-1,4-N-acetylglucosaminyltransferase, isozyme A	11320	AW006441
227997_at	0.0115247	0.000159	5.04	1.07247	1.63	IL17RD	interleukin 17 receptor D	54756	AW007080
206571_s_at	0.015219	0.000264	4.77	0.57722	1.63	MAP4K4	mitogen-activated protein kinase kinase kinase kinase 4	9448	NM_004834
222547_at	0.0213283	0.000459	4.49	0.04142	1.63	MAP4K4	mitogen-activated protein kinase kinase kinase kinase 4	9448	AL561281
242260_at	0.0251878	0.000624	4.34	-0.25747	1.63	MATR3	matrin 3	9782	BG283790
225081_s_at	0.0361069	0.00119	4.01	-0.88445	1.63	CDCA7L	cell division cycle associated 7 like	55536	AK022955
219502_at	0.0524295	0.0023	3.68	-1.52334	1.63	NEIL3	nei like DNA glycosylase 3	55247	NM_018248
202589_at	0.125567	0.0108	2.92	-2.99932	1.63	TYMS	thymidylate synthetase	7298	NM_001071
221805_at	0.281276	0.0467	2.17	-4.35759	1.63	NEFL	neurofilament, light polypeptide	4747	AL537457
205436_s_at	0.0127206	0.000188	4.95	0.90917	1.62	H2AFX	H2A histone family member X	3014	NM_002105
203968_s_at	0.0311092	0.000912	4.14	-0.62597	1.62	CDC6	cell division cycle 6	990	NM_001254
229700_at	0.0378046	0.00129	3.97	-0.96408	1.62	ZNF738	zinc finger protein 738	148203	BE966267
214164_x_at	0.0464714	0.00187	3.79	-1.32142	1.62	CA12	carbonic anhydrase 12	771	BF752277
214039_s_at	0.057515	0.0027	3.6	-1.67791	1.62	LAPTM4B	lysosomal protein transmembrane 4 beta	55353	T15777
208650_s_at	0.106284	0.00799	3.07	-2.71666	1.62	CD24	CD24 molecule	100133941	BG327863
232277_at	0.238864	0.0341	2.34	-4.07349	1.62	SLC28A3	solute carrier family 28 member 3	64078	AA643687
232065_x_at	0.0060541	5.27e-05	5.63	2.14428	1.61	CENPL	centromere protein L	91687
204799_at	0.0159149	0.000288	4.73	0.49556	1.61	ZBED4	zinc finger BED-type containing 4	9889	NM_014838
227921_at	0.0297325	0.000834	4.19	-0.53991	1.61	LOC105379499///FLJ45482	uncharacterized LOC105379499///uncharacterized LOC645566	105379499///645566	AI797678
222433_at	0.0458242	0.00182	3.8	-1.29367	1.61	ENAH	enabled homolog (Drosophila)	55740	AK025108
203276_at	0.0849568	0.00537	3.27	-2.33838	1.61	LMNB1	lamin B1	4001	NM_005573
208767_s_at	0.138504	0.0127	2.84	-3.15456	1.61	LAPTM4B	lysosomal protein transmembrane 4 beta	55353
241704_x_at	0.00045057	8.16e-07	8.15	6.12291	1.6	ZNF320	zinc finger protein 320	162967	AI025436
208808_s_at	0.00570135	4.57e-05	5.71	2.28306	1.6	HMGB2	high mobility group box 2	3148	BC000903
204023_at	0.0138797	0.000223	4.86	0.74231	1.6	RFC4	replication factor C subunit 4	5984	NM_002916
218807_at	0.0189349	0.000379	4.59	0.22826	1.6	VAV3	vav guanine nucleotide exchange factor 3	10451	NM_006113
201088_at	0.0189448	0.000379	4.59	0.22621	1.6	KPNA2	karyopherin subunit alpha 2	3838	NM_002266
242228_at	0.0320873	0.000963	4.12	-0.67961	1.6	BICD1	BICD cargo adaptor 1	636	AA825721
232278_s_at	0.0505182	0.00216	3.71	-1.46386	1.6	DEPDC1	DEP domain containing 1	55635	AJ278112
204040_at	0.0711759	0.00392	3.42	-2.03545	1.6	RNF144A	ring finger protein 144A	9781	NM_014746
205780_at	0.0812178	0.00496	3.3	-2.26151	1.6	BIK	BCL2 interacting killer	638	NM_001197
228601_at	0.148437	0.0145	2.77	-3.27738	1.6	HAGLR	HOXD antisense growth-associated long non-coding RNA	401022	AW340112
202786_at	0.157307	0.016	2.72	-3.3744	1.6	STK39	serine/threonine kinase 39	27347	NM_013233
241937_s_at	0.00955027	0.000118	5.19	1.35877	1.59	WDR4	WD repeat domain 4	10785
1554271_a_at	0.0152644	0.000267	4.77	0.56836	1.59	CENPL	centromere protein L	91687	BC019022
202275_at	0.0388773	0.00136	3.94	-1.01629	1.59	G6PD	glucose-6-phosphate dehydrogenase	2539	NM_000402
232099_at	0.0583918	0.00278	3.59	-1.70481	1.59	PCDHB16	protocadherin beta 16	57717	AB046841
211756_at	0.0602051	0.00293	3.56	-1.75478	1.59	PTHLH	parathyroid hormone like hormone	5744	BC005961
212964_at	0.0865009	0.00556	3.25	-2.37073	1.59	HIC2	hypermethylated in cancer 2	23119
208394_x_at	0.105854	0.00794	3.07	-2.71008	1.59	ESM1	endothelial cell specific molecule 1	11082	NM_007036
208079_s_at	0.120937	0.01	2.96	-2.93155	1.59	AURKA	aurora kinase A	6790	NM_003600
212344_at	0.210721	0.027	2.46	-3.85945	1.59	SULF1	sulfatase 1	23213	AW043713
219544_at	0.00218235	9.34e-06	6.62	3.81334	1.58	BORA	bora, aurora kinase A activator	79866	NM_024808
212021_s_at	0.00595772	5.15e-05	5.64	2.16596	1.58	MKI67	marker of proliferation Ki-67	4288	AU132185
228144_at	0.0104833	0.000138	5.11	1.20942	1.58	ZNF300	zinc finger protein 300	91975	N49841
202219_at	0.0122784	0.000178	4.98	0.96457	1.58	SLC6A8	solute carrier family 6 member 8	6535	NM_005629
210059_s_at	0.0159578	0.000289	4.73	0.49	1.58	MAPK13	mitogen-activated protein kinase 13	5603	BC000433
229610_at	0.0391296	0.00138	3.94	-1.0281	1.58	CKAP2L	cytoskeleton associated protein 2 like	150468	AW088063
222680_s_at	0.039554	0.00141	3.93	-1.04606	1.58	DTL	denticleless E3 ubiquitin protein ligase homolog	51514
202363_at	0.082925	0.00511	3.29	-2.28914	1.58	SPOCK1	sparc/osteonectin, cwcv and kazal-like domains proteoglycan (testican) 1	6695	AF231124
225171_at	0.0118869	0.00017	5.01	1.00941	1.57	ARHGAP18	Rho GTPase activating protein 18	93663	BE644830
201416_at	0.0138122	0.000218	4.87	0.7636	1.57	SOX4	SRY-box 4	6659	BG528420
91816_f_at	0.0258393	0.000663	4.3	-0.31608	1.57	MEX3D	mex-3 RNA binding family member D	399664	C18318
227647_at	0.0319904	0.000956	4.12	-0.67229	1.57	KCNE3	potassium voltage-gated channel subfamily E regulatory subunit 3	10008	AI692703
213869_x_at	0.0658987	0.00344	3.49	-1.91012	1.57	THY1	Thy-1 cell surface antigen	7070	AA218868
213843_x_at	0.069623	0.00377	3.44	-1.99914	1.57	SLC6A8	solute carrier family 6 member 8	6535
209583_s_at	0.23706	0.0336	2.34	-4.06024	1.57	CD200	CD200 molecule	4345	AF063591
218726_at	0.00869688	0.000101	5.28	1.51461	1.56	HJURP	Holliday junction recognition protein	55355	NM_018410
208700_s_at	0.0406133	0.00146	3.91	-1.08503	1.56	TKT	transketolase	7086	L12711
1555630_a_at	0.0442435	0.0017	3.83	-1.22932	1.56	NARR///RAB34	nine-amino acid residue-repeats///RAB34, member RAS oncogene family	100861437///83871	AF327350
227517_s_at	0.0668073	0.00351	3.47	-1.9306	1.56	SNORD77///SNORD76///SNORD74///GAS5///SNORD44///SNORD47///SNORD80///SNORD79///SNORD81	small nucleolar RNA, C/D box 77///small nucleolar RNA, C/D box 76///small nucleolar RNA, C/D box 74///growth arrest specific 5 (non-protein coding)///small nucleolar RNA, C/D box 44///small nucleolar RNA, C/D box 47///small nucleolar RNA, C/D box 80///small nucleolar RNA, C/D box 79///small nucleolar RNA, C/D box 81	692197///692196///619498///60674///26806///26802///26774///26770///26769
211980_at	0.104155	0.00771	3.09	-2.68244	1.56	COL4A1	collagen type IV alpha 1 chain	1282	AI922605
228121_at	0.135949	0.0122	2.86	-3.12088	1.56	TGFB2	transforming growth factor beta 2	7042	AU145950
218782_s_at	0.20018	0.0246	2.51	-3.77207	1.56	ATAD2	ATPase family, AAA domain containing 2	29028	NM_014109
1552511_a_at	0.279644	0.0461	2.18	-4.34766	1.56	CPA6	carboxypeptidase A6	57094	NM_020361
242618_at	0.00201658	7.97e-06	6.71	3.96573	1.55	HCG18	HLA complex group 18 (non-protein coding)	414777	AA430072
213720_s_at	0.00495646	3.52e-05	5.86	2.53592	1.55	SMARCA4	SWI/SNF related, matrix associated, actin dependent regulator of chromatin, subfamily a, member 4	6597
225541_at	0.0102626	0.000134	5.13	1.2396	1.55	RPL22L1	ribosomal protein L22 like 1	200916	BE274422
200713_s_at	0.0190456	0.000383	4.58	0.21582	1.55	MAPRE1	microtubule associated protein RP/EB family member 1	22919	NM_012325
208659_at	0.0251187	0.000619	4.34	-0.25072	1.55	CLIC1	chloride intracellular channel 1	1192	AF034607
219294_at	0.0275046	0.000727	4.26	-0.40686	1.55	CENPQ	centromere protein Q	55166	NM_018132
203628_at	0.0356743	0.00117	4.02	-0.86542	1.55	IGF1R	insulin like growth factor 1 receptor	3480	H05812
203087_s_at	0.104155	0.0077	3.09	-2.68152	1.55	KIF2A	kinesin family member 2A	3796	NM_004520
236026_at	0.0148472	0.000251	4.8	0.62615	1.54	GPATCH2	G-patch domain containing 2	55105	AA160529
218788_s_at	0.0194602	0.000398	4.56	0.18052	1.54	SMYD3	SET and MYND domain containing 3	64754	NM_022743
210609_s_at	0.0287643	0.000788	4.22	-0.48469	1.54	TP53I3	tumor protein p53 inducible protein 3	9540	BC000474
219296_at	0.0321933	0.000971	4.11	-0.68729	1.54	ZDHHC13	zinc finger DHHC-type containing 13	54503	NM_019028
212800_at	0.0136722	0.000215	4.88	0.77805	1.53	STX6	syntaxin 6	10228	AI740832
221538_s_at	0.0244286	0.000585	4.37	-0.19486	1.53	PLXNA1	plexin A1	5361	AL136663
1554242_a_at	0.0797588	0.0048	3.32	-2.2294	1.53	COCH	cochlin	1690	BC007230
215077_at	0.176125	0.0196	2.62	-3.56177	1.53	COL3A1	collagen type III alpha 1 chain	1281	AU144167
204939_s_at	0.181662	0.0207	2.59	-3.61063	1.53	PLN	phospholamban	5350	NM_002667
228141_at	0.222761	0.03	2.4	-3.9563	1.53	GPX8	glutathione peroxidase 8 (putative)	493869
204244_s_at	0.00811606	8.92e-05	5.35	1.63366	1.52	DBF4	DBF4 zinc finger	10926	NM_006716
203211_s_at	0.0158163	0.000284	4.74	0.50754	1.52	MTMR2	myotubularin related protein 2	8898	AK027038
228974_at	0.0252725	0.000628	4.33	-0.2641	1.52	ZNF677	zinc finger protein 677	342926	AI816281
232338_at	0.0757667	0.00438	3.37	-2.14151	1.52	ZNF431	zinc finger protein 431	170959	AU144815
228401_at	0.138498	0.0127	2.84	-3.1543	1.52	ATAD2	ATPase family, AAA domain containing 2	29028	AI656807
1554195_a_at	0.187328	0.0219	2.56	-3.66545	1.52	C5orf46	chromosome 5 open reading frame 46	389336	BC021680
221685_s_at	0.00595614	5.12e-05	5.65	2.17295	1.51	SPDL1	spindle apparatus coiled-coil protein 1	54908	AF269167
212658_at	0.0249949	0.000613	4.34	-0.2399	1.51	LHFPL2	lipoma HMGIC fusion partner-like 2	10184	N66633
205047_s_at	0.0424401	0.00158	3.87	-1.16168	1.51	ASNS	asparagine synthetase (glutamine-hydrolyzing)	440	NM_001673
202946_s_at	0.0848575	0.00535	3.27	-2.33373	1.51	BTBD3	BTB domain containing 3	22903	NM_014962
227247_at	0.0858601	0.00548	3.26	-2.35649	1.51	PLEKHA8	pleckstrin homology domain containing A8	84725	H98994
225612_s_at	0.107962	0.00817	3.06	-2.73828	1.51	B3GNT5	UDP-GlcNAc:betaGal beta-1,3-N-acetylglucosaminyltransferase 5	84002	BE672260
219390_at	0.141072	0.0131	2.82	-3.18284	1.51	FKBP14	FK506 binding protein 14	55033	NM_017946
221898_at	0.154025	0.0155	2.74	-3.3414	1.51	PDPN	podoplanin	10630	AU154455
201645_at	0.242025	0.035	2.32	-4.09762	1.51	TNC	tenascin C	3371	NM_002160
200999_s_at	0.0033042	1.79e-05	6.24	3.19018	1.5	CKAP4	cytoskeleton associated protein 4	10970	NM_006825
224610_at	0.020943	0.000446	4.5	0.06816	1.5	SNHG1///SNORD22///SNORD25///SNORD26///SNORD27///SNORD28///SNORD30///SNORD31///SNORD29	small nucleolar RNA host gene 1///small nucleolar RNA, C/D box 22///small nucleolar RNA, C/D box 25///small nucleolar RNA, C/D box 26///small nucleolar RNA, C/D box 27///small nucleolar RNA, C/D box 28///small nucleolar RNA, C/D box 30///small nucleolar RNA, C/D box 31///small nucleolar RNA, C/D box 29	23642///9304///9303///9302///9301///9300///9299///9298///9297	AL530869
227928_at	0.0253284	0.000631	4.33	-0.26861	1.5	PARPBP	PARP1 binding protein	55010
203549_s_at	0.0519328	0.00227	3.69	-1.50809	1.5	LPL	lipoprotein lipase	4023	NM_000237
209924_at	0.108932	0.0083	3.05	-2.75319	1.5	CCL18	C-C motif chemokine ligand 18	6362	AB000221
221088_s_at	0.111058	0.00859	3.03	-2.78579	1.5	PPP1R9A	protein phosphatase 1 regulatory subunit 9A	55607	NM_017650
213943_at	0.251347	0.0378	2.28	-4.16665	1.5	TWIST1	twist family bHLH transcription factor 1	7291	X99268
225707_at	0.00405362	2.6e-05	6.03	2.82855	1.49	ARL6IP6	ADP ribosylation factor like GTPase 6 interacting protein 6	151188	AL581082
204165_at	0.00858164	9.86e-05	5.29	1.5368	1.49	WASF1	WAS protein family member 1	8936	NM_003931
222548_s_at	0.0143452	0.000234	4.84	0.69713	1.49	MAP4K4	mitogen-activated protein kinase kinase kinase kinase 4	9448	AL561281
204767_s_at	0.016842	0.000316	4.68	0.404	1.49	FEN1	flap structure-specific endonuclease 1	2237	BC000323
214804_at	0.0246685	0.000598	4.36	-0.21617	1.49	CENPI	centromere protein I	2491	BF793446
213256_at	0.0563341	0.0026	3.62	-1.6393	1.49	MARCH3	membrane associated ring-CH-type finger 3	115123	AW593996
209825_s_at	0.0615416	0.00304	3.55	-1.79005	1.49	MIR3658///UCK2	microRNA 3658///uridine-cytidine kinase 2	100500832///7371	BC002906
222587_s_at	0.102544	0.0075	3.1	-2.65612	1.49	GALNT7	polypeptide N-acetylgalactosaminyltransferase 7	51809	BF699855
219454_at	0.131985	0.0116	2.88	-3.07088	1.49	EGFL6	EGF like domain multiple 6	25975	NM_015507
1570120_at	0.133052	0.0118	2.88	-3.08609	1.49	LOC105373150	uncharacterized LOC105373150	105373150	BC024027
201774_s_at	0.00249105	1.16e-05	6.49	3.60767	1.48	NCAPD2	non-SMC condensin I complex subunit D2	9918
235425_at	0.0147288	0.000246	4.81	0.64704	1.48	SGO2	shugoshin 2	151246	AW965339
205522_at	0.0206722	0.000438	4.51	0.08675	1.48	HOXD4	homeobox D4	3233	NM_014621
219700_at	0.0313923	0.000925	4.14	-0.64021	1.48	PLXDC1	plexin domain containing 1	57125	NM_020405
225330_at	0.0867275	0.00559	3.25	-2.37537	1.48	IGF1R	insulin like growth factor 1 receptor	3480	AL044092
201487_at	0.106018	0.00796	3.07	-2.71285	1.48	CTSC	cathepsin C	1075	NM_001814
225664_at	0.15067	0.0149	2.76	-3.30317	1.48	COL12A1	collagen type XII alpha 1 chain	1303	AA788946
202458_at	0.161907	0.0169	2.7	-3.42254	1.48	PRSS23	protease, serine 23	11098	NM_007173
1566764_at	0.171082	0.0186	2.65	-3.51429	1.48	MACC1	metastasis associated in colon cancer 1	346389	AL359055
209053_s_at	0.00955027	0.000118	5.2	1.36191	1.47	WHSC1	Wolf-Hirschhorn syndrome candidate 1	7468	BE793789
242586_at	0.0160096	0.000292	4.72	0.48097	1.47	FSD1L	fibronectin type III and SPRY domain containing 1 like	83856	H07986
223038_s_at	0.0163658	0.000302	4.71	0.44888	1.47	FAM60A	family with sequence similarity 60 member A	58516	BG479856
203702_s_at	0.0232435	0.000532	4.42	-0.10245	1.47	TTLL4	tubulin tyrosine ligase like 4	9654	AL043927
222434_at	0.0332065	0.00104	4.08	-0.75261	1.47	ENAH	enabled homolog (Drosophila)	55740	AI963713
209627_s_at	0.0930558	0.00629	3.19	-2.48872	1.47	OSBPL3	oxysterol binding protein like 3	26031	AY008372
226050_at	0.117286	0.00948	2.98	-2.8788	1.47	TMCO3	transmembrane and coiled-coil domains 3	55002	AL576117
230060_at	0.180398	0.0204	2.6	-3.60123	1.47	CDCA7	cell division cycle associated 7	83879	AI277642
203693_s_at	0.0264577	0.000687	4.29	-0.3518	1.46	E2F3	E2F transcription factor 3	1871	NM_001949
226346_at	0.083546	0.00519	3.28	-2.30421	1.46	MEX3A	mex-3 RNA binding family member A	92312	AA527151
220459_at	0.0959934	0.00663	3.16	-2.53905	1.46	MCM3AP-AS1	MCM3AP antisense RNA 1	114044
215464_s_at	0.101413	0.00733	3.11	-2.63433	1.46	P2RX5-TAX1BP3///TAX1BP3///P2RX5	P2RX5-TAX1BP3 readthrough (NMD candidate)///Tax1 binding protein 3///purinergic receptor P2X 5	100533970///30851///5026	AK001327
200750_s_at	0.200516	0.0247	2.5	-3.77527	1.46	RAN	RAN, member RAS oncogene family	5901	AF054183
201111_at	0.00550755	4.27e-05	5.75	2.34801	1.45	CSE1L	chromosome segregation 1 like	1434	AF053641
220979_s_at	0.0502578	0.00214	3.72	-1.45123	1.45	ST6GALNAC5	ST6 N-acetylgalactosaminide alpha-2,6-sialyltransferase 5	81849	NM_030965
213447_at	0.0579329	0.00274	3.6	-1.69199	1.45	LOC101930404///SNORD116-28///SNORD115-26///SNORD115-13///SNORD115-7///SNORD116-22///SNORD116-4///PWARSN///SNORD107///SNRPN///IPW	uncharacterized LOC101930404///small nucleolar RNA, C/D box 116-28///small nucleolar RNA, C/D box 115-26///small nucleolar RNA, C/D box 115-13///small nucleolar RNA, C/D box 115-7///small nucleolar RNA, C/D box 116-22///small nucleolar RNA, C/D box 116-4///Prader Willi/Angelman region RNA, SNRPN neighbor///small nucleolar RNA, C/D box 107///small nuclear ribonucleoprotein polypeptide N///imprinte…	101930404///100033820///100033802///100033450///100033444///100033433///100033416///347746///91380///6638///3653	AI672541
225569_at	0.0851043	0.00539	3.26	-2.34198	1.45	CASC7///AGO2	cancer susceptibility candidate 7 (non-protein coding)///argonaute 2, RISC catalytic component	286109///27161	AI813489
238455_at	0.258199	0.0396	2.26	-4.20993	1.45	PLXDC2	plexin domain containing 2	84898	AA329676
216952_s_at	0.00298197	1.49e-05	6.34	3.3654	1.44	LMNB2	lamin B2	84823	M94363
226893_at	0.00552415	4.32e-05	5.74	2.33601	1.44	ABL2	ABL proto-oncogene 2, non-receptor tyrosine kinase	27	AW173164
219797_at	0.00631154	5.7e-05	5.59	2.06793	1.44	MGAT4A	mannosyl (alpha-1,3-)-glycoprotein beta-1,4-N-acetylglucosaminyltransferase, isozyme A	11320	NM_012214
224851_at	0.00840415	9.56e-05	5.31	1.56643	1.44	CDK6	cyclin dependent kinase 6	1021	AW274756
218499_at	0.0147125	0.000245	4.81	0.65158	1.44	STK26	serine/threonine protein kinase 26	51765	NM_016542
1554020_at	0.0245598	0.000593	4.36	-0.20854	1.44	BICD1	BICD cargo adaptor 1	636	BC010091
213429_at	0.0593713	0.00286	3.58	-1.73314	1.44	BICC1	BicC family RNA binding protein 1	80114	AW025579
240873_x_at	0.0703951	0.00384	3.43	-2.01716	1.44	LOC101926921///DAB2	uncharacterized LOC101926921///DAB2, clathrin adaptor protein	101926921///1601	R62907
221884_at	0.0738768	0.00419	3.39	-2.09873	1.44	MECOM	MDS1 and EVI1 complex locus	2122
205479_s_at	0.113985	0.00902	3.01	-2.83178	1.44	PLAU	plasminogen activator, urokinase	5328	NM_002658
222740_at	0.2616	0.0408	2.24	-4.23604	1.44	ATAD2	ATPase family, AAA domain containing 2	29028	AI925583
224772_at	0.00771803	8.22e-05	5.39	1.71368	1.43	NAV1	neuron navigator 1	89796	AB032977
1556064_at	0.00839402	9.47e-05	5.31	1.57544	1.43	LOC284926	uncharacterized LOC284926	284926	BQ575161
242418_at	0.0122784	0.000178	4.98	0.96379	1.43	C2orf27A	chromosome 2 open reading frame 27A	29798	BE880892
206734_at	0.0156154	0.000277	4.75	0.53287	1.43	JRKL	JRK-like	8690	NM_003772
225166_at	0.0257758	0.000659	4.31	-0.31016	1.43	ARHGAP18	Rho GTPase activating protein 18	93663	AU158022
226648_at	0.0285097	0.000773	4.23	-0.46628	1.43	HIF1AN	hypoxia inducible factor 1 alpha subunit inhibitor	55662	AI769745
200962_at	0.0423849	0.00157	3.87	-1.15517	1.43	RPL31	ribosomal protein L31	6160
225585_at	0.0796269	0.00478	3.32	-2.22607	1.43	RAP2A	RAP2A, member of RAS oncogene family	5911	AI963476
236429_at	0.154889	0.0157	2.73	-3.35192	1.43	ZNF83	zinc finger protein 83	55769	AI831874
235696_at	0.160771	0.0167	2.7	-3.41119	1.43	LOC105379362	uncharacterized LOC105379362	105379362	AI862542
209949_at	0.199619	0.0245	2.51	-3.76878	1.43	NCF2	neutrophil cytosolic factor 2	4688	BC001606
200853_at	0.251599	0.0379	2.28	-4.16867	1.43	H2AFZ	H2A histone family member Z	3015	NM_002106
1554411_at	0.274857	0.0447	2.2	-4.31989	1.43	CTNNB1	catenin beta 1	1499	AB062292
215942_s_at	0.00927802	0.000113	5.22	1.4083	1.42	GTSE1	G2 and S-phase expressed 1	51512	BF973178
225313_at	0.0135777	0.00021	4.89	0.80061	1.42	FAM217B	family with sequence similarity 217 member B	63939	AI627538
205194_at	0.0297329	0.000837	4.19	-0.54294	1.42	PSPH	phosphoserine phosphatase	5723	NM_004577
224710_at	0.0297329	0.000837	4.19	-0.54308	1.42	NARR///RAB34	nine-amino acid residue-repeats///RAB34, member RAS oncogene family	100861437///83871	AF322067
222843_at	0.0355159	0.00115	4.03	-0.85402	1.42	FIGNL1	fidgetin like 1	63979
228597_at	0.0389243	0.00137	3.94	-1.0214	1.42	MIS18A	MIS18 kinetochore protein A	54069	AW151538
1555278_a_at	0.0502578	0.00214	3.72	-1.45147	1.42	CKAP5	cytoskeleton associated protein 5	9793	BC035554
228280_at	0.0704761	0.00386	3.43	-2.02019	1.42	ZC3HAV1L	zinc finger CCCH-type containing, antiviral 1 like	92092	AI188445
222760_at	0.0863584	0.00553	3.25	-2.3655	1.42	ZNF703	zinc finger protein 703	80139	BG290193
209118_s_at	0.16525	0.0175	2.68	-3.45428	1.42	TUBA1A	tubulin alpha 1a	7846	AF141347
227568_at	0.00347057	2e-05	6.18	3.08312	1.41	HECTD2	HECT domain E3 ubiquitin protein ligase 2	143279	AF131793
228992_at	0.0109896	0.000149	5.07	1.13299	1.41	MED28	mediator complex subunit 28	80306	BF064162
209657_s_at	0.0147378	0.000247	4.81	0.64182	1.41	HSF2	heat shock transcription factor 2	3298	M65217
209043_at	0.016788	0.000314	4.68	0.40878	1.41	PAPSS1	3'-phosphoadenosine 5'-phosphosulfate synthase 1	9061	AF033026
232395_x_at	0.0362435	0.0012	4.01	-0.8953	1.41	AGBL3	ATP/GTP binding protein like 3	340351	AI674787
203695_s_at	0.0422553	0.00156	3.87	-1.14981	1.41	DFNA5	DFNA5, deafness associated tumor suppressor	1687	NM_004403
210854_x_at	0.115443	0.00921	3	-2.85136	1.41	SLC6A8	solute carrier family 6 member 8	6535	U17986
205891_at	0.128083	0.0111	2.91	-3.0251	1.41	ADORA2B	adenosine A2b receptor	136	NM_000676
227889_at	0.131242	0.0115	2.89	-3.06161	1.41	LPCAT2	lysophosphatidylcholine acyltransferase 2	54947	AI765437
226350_at	0.13545	0.0122	2.86	-3.11582	1.41	CHML	CHM like, Rab escort protein 2	1122	AU155565
236420_s_at	0.0315811	0.000934	4.13	-0.65002	1.4	ANO4	anoctamin 4	121601	BF589515
230369_at	0.0575809	0.00271	3.6	-1.68196	1.4	GPR161	G protein-coupled receptor 161	23432	AI743151
204240_s_at	0.13344	0.0119	2.87	-3.09066	1.4	SMC2	structural maintenance of chromosomes 2	10592	NM_006444
222281_s_at	0.148531	0.0145	2.77	-3.27995	1.4	LOC101929219///LOC100505650///C1orf186	uncharacterized LOC101929219///uncharacterized LOC100505650///chromosome 1 open reading frame 186	101929219///100505650///440712
206645_s_at	0.176417	0.0197	2.62	-3.56459	1.4	NR0B1	nuclear receptor subfamily 0 group B member 1	190	NM_000475
208850_s_at	0.226901	0.031	2.39	-3.98536	1.4	THY1	Thy-1 cell surface antigen	7070	AL558479
209504_s_at	0.287202	0.0485	2.15	-4.3922	1.4	PLEKHB1	pleckstrin homology domain containing B1	58473	AF081583
212799_at	0.00120179	3.78e-06	7.17	4.67707	1.39	STX6	syntaxin 6	10228	BE217875
242321_at	0.00344856	1.97e-05	6.18	3.09678	1.39	PTPN14	protein tyrosine phosphatase, non-receptor type 14	5784
226363_at	0.00499337	3.56e-05	5.85	2.52377	1.39	ABCC5	ATP binding cassette subfamily C member 5	10057	BE550362
221830_at	0.00608545	5.32e-05	5.63	2.13521	1.39	RAP2A	RAP2A, member of RAS oncogene family	5911	AI302106
219874_at	0.00657771	6.12e-05	5.55	1.99941	1.39	SLC12A8	solute carrier family 12 member 8	84561	NM_024628
201549_x_at	0.00754042	7.9e-05	5.41	1.75141	1.39	KDM5B	lysine demethylase 5B	10765	NM_006618
200783_s_at	0.0178114	0.000343	4.64	0.32404	1.39	STMN1	stathmin 1	3925	NM_005563
219192_at	0.0254733	0.000638	4.32	-0.27984	1.39	UBAP2	ubiquitin associated protein 2	55833	NM_018449
211080_s_at	0.0265804	0.000694	4.28	-0.36148	1.39	NEK2	NIMA related kinase 2	4751	Z25425
227126_at	0.0438616	0.00168	3.84	-1.21677	1.39	PTPRG	protein tyrosine phosphatase, receptor type G	5793	AI857788
242705_x_at	0.059293	0.00285	3.58	-1.7306	1.39	LRPAP1	LDL receptor related protein associated protein 1	4043
212686_at	0.0656603	0.00342	3.49	-1.90339	1.39	PPM1H	protein phosphatase, Mg2+/Mn2+ dependent 1H	57460	AB032983
202779_s_at	0.0670823	0.00354	3.47	-1.93743	1.39	UBE2S	ubiquitin conjugating enzyme E2 S	27338	NM_014501
222572_at	0.114105	0.00903	3.01	-2.83321	1.39	PDP1	pyruvate dehyrogenase phosphatase catalytic subunit 1	54704	BG542521
216593_s_at	0.188437	0.0222	2.56	-3.67628	1.39	PIGC	phosphatidylinositol glycan anchor biosynthesis class C	5279	AB000359
231855_at	0.00891415	0.000105	5.26	1.47997	1.38	KIAA1524	KIAA1524	57650	AB040957
212930_at	0.00912749	0.000109	5.24	1.43841	1.38	ATP2B1	ATPase plasma membrane Ca2+ transporting 1	490	AW576457
235227_at	0.015679	0.000279	4.75	0.52598	1.38	STXBP5	syntaxin binding protein 5	134957	AI025829
212366_at	0.0160096	0.000292	4.72	0.48131	1.38	ZNF292	zinc finger protein 292	23036	BF223237
228357_at	0.0173659	0.00033	4.66	0.36061	1.38	UNK	unkempt family zinc finger	85451	BE966979
205055_at	0.0243145	0.00058	4.37	-0.18616	1.38	ITGAE	integrin subunit alpha E	3682	NM_002208
205514_at	0.0356167	0.00116	4.02	-0.86113	1.38	ZNF415	zinc finger protein 415	55786	NM_018355
230876_at	0.0437287	0.00166	3.84	-1.20919	1.38	ZNF883	zinc finger protein 883	169834	AI827906
214697_s_at	0.0476403	0.00196	3.76	-1.36906	1.38	PTBP3	polypyrimidine tract binding protein 3	9991	AW190873
227289_at	0.102905	0.00754	3.1	-2.66113	1.38	PCDH17	protocadherin 17	27253	AU119437
218888_s_at	0.105428	0.00789	3.08	-2.70439	1.38	NETO2	neuropilin and tolloid like 2	81831	NM_018092
201529_s_at	0.226429	0.0309	2.39	-3.98195	1.38	RPA1	replication protein A1	6117	NM_002945
227162_at	0.0149471	0.000256	4.79	0.60997	1.37	ZBTB26	zinc finger and BTB domain containing 26	57684	BF214688
243816_at	0.0155601	0.000275	4.75	0.5374	1.37	ZNF70	zinc finger protein 70	7621	N62996
222752_s_at	0.0181701	0.000353	4.62	0.29636	1.37	TMEM206	transmembrane protein 206	55248	AK024066
215716_s_at	0.0190456	0.000383	4.58	0.21578	1.37	ATP2B1	ATPase plasma membrane Ca2+ transporting 1	490	L14561
206142_at	0.0251187	0.000619	4.34	-0.25031	1.37	ZNF135	zinc finger protein 135	7694	NM_003436
205296_at	0.0311989	0.000916	4.14	-0.63058	1.37	RBL1	RB transcriptional corepressor like 1	5933
209709_s_at	0.0466002	0.00188	3.78	-1.32673	1.37	HMMR	hyaluronan mediated motility receptor	3161	U29343
209421_at	0.157393	0.0161	2.72	-3.3764	1.37	MSH2	mutS homolog 2	4436	U04045
227370_at	0.191435	0.0228	2.54	-3.70283	1.37	FAM171B	family with sequence similarity 171 member B	165215	AW043602
210794_s_at	0.204827	0.0256	2.48	-3.8112	1.37	MEG3	maternally expressed 3 (non-protein coding)	55384	AF119863
204776_at	0.242858	0.0352	2.32	-4.10271	1.37	THBS4	thrombospondin 4	7060	NM_003248
226995_at	0.00906631	0.000107	5.25	1.45748	1.36	LOC642852	uncharacterized LOC642852	642852	AV705934
238856_s_at	0.00973788	0.000123	5.17	1.32209	1.36	PANK2	pantothenate kinase 2	80025	BG108346
230570_at	0.0276149	0.000733	4.25	-0.41478	1.36	EIF3H	eukaryotic translation initiation factor 3 subunit H	8667	AI702465
204887_s_at	0.027737	0.000743	4.25	-0.42685	1.36	PLK4	polo like kinase 4	10733	NM_014264
1555225_at	0.0300343	0.000857	4.18	-0.56574	1.36	C1orf43	chromosome 1 open reading frame 43	25912	BC008306
201773_at	0.0487766	0.00204	3.74	-1.4049	1.36	ADNP	activity dependent neuroprotector homeobox	23394	NM_015339
221922_at	0.0569189	0.00266	3.61	-1.66297	1.36	GPSM2	G-protein signaling modulator 2	29899
224793_s_at	0.0759497	0.0044	3.36	-2.14564	1.36	TGFBR1	transforming growth factor beta receptor 1	7046	AA604375
241342_at	0.0971433	0.0068	3.15	-2.5627	1.36	TMEM65	transmembrane protein 65	157378	BG288115
226456_at	0.0999302	0.00713	3.13	-2.60805	1.36	RMI2	RecQ mediated genome instability 2	116028	AW138157
204417_at	0.141551	0.0132	2.82	-3.18903	1.36	GALC	galactosylceramidase	2581	NM_000153
227646_at	0.170089	0.0184	2.65	-3.50515	1.36	EBF1	early B-cell factor 1	1879	BG435302
219439_at	0.205846	0.0259	2.48	-3.81963	1.36	C1GALT1	core 1 synthase, glycoprotein-N-acetylgalactosamine 3-beta-galactosyltransferase 1	56913	NM_020156
218728_s_at	0.209986	0.0268	2.46	-3.85094	1.36	CNIH4	cornichon family AMPA receptor auxiliary protein 4	29097	NM_014184
228433_at	0.219309	0.0291	2.42	-3.92739	1.36	NFYA	nuclear transcription factor Y subunit alpha	4800	AU157605
231202_at	0.244255	0.0356	2.31	-4.11288	1.36	ALDH1L2	aldehyde dehydrogenase 1 family member L2	160428	AI654224
227144_at	0.013908	0.000224	4.86	0.73822	1.35	KIAA0930	KIAA0930	23313	AA476916
227077_at	0.0147713	0.000248	4.81	0.63855	1.35	ZNF286B///ZNF286A	zinc finger protein 286B///zinc finger protein 286A	729288///57335	BF432238
208837_at	0.0290241	0.0008	4.21	-0.49924	1.35	TMED3	transmembrane p24 trafficking protein 3	23423	BC000027
216228_s_at	0.0397153	0.00141	3.92	-1.05199	1.35	WDHD1	WD repeat and HMG-box DNA binding protein 1	11169
203870_at	0.0419886	0.00154	3.88	-1.1334	1.35	USP46	ubiquitin specific peptidase 46	64854	BE856374
220770_s_at	0.0548498	0.00248	3.65	-1.59385	1.35	ZBED8	zinc finger BED-type containing 8	63920	NM_022090
217640_x_at	0.0649441	0.00335	3.5	-1.88503	1.35	SKA1	spindle and kinetochore associated complex subunit 1	220134	BF038461
238149_at	0.064973	0.00335	3.5	-1.8858	1.35	ZNF818P	zinc finger protein 818, pseudogene	390963
211812_s_at	0.123766	0.0105	2.93	-2.97816	1.35	B3GALNT1	beta-1,3-N-acetylgalactosaminyltransferase 1 (globoside blood group)	8706	AB050856
201160_s_at	0.145045	0.0138	2.8	-3.23627	1.35	YBX3	Y-box binding protein 3	8531	AL556190
202969_at	0.152204	0.0151	2.75	-3.3206	1.35	DYRK2	dual specificity tyrosine phosphorylation regulated kinase 2	8445	AI216690
213150_at	0.154756	0.0156	2.74	-3.34992	1.35	HOXA10	homeobox A10	3206	BF792917
217837_s_at	0.157763	0.0161	2.72	-3.38077	1.35	RNF103-CHMP3///CHMP3	RNF103-CHMP3 readthrough///charged multivesicular body protein 3	100526767///51652	NM_016079
224747_at	0.187328	0.0219	2.56	-3.66501	1.35	UBE2Q2	ubiquitin conjugating enzyme E2 Q2	92912
202770_s_at	0.213306	0.0277	2.44	-3.88192	1.35	CCNG2	cyclin G2	901	NM_004354
220301_at	0.260474	0.0404	2.25	-4.22844	1.35	CCDC102B	coiled-coil domain containing 102B	79839	NM_024781
1558750_a_at	0.00292549	1.44e-05	6.36	3.39443	1.34	LOC100288637///ARHGAP11B	OTU deubiquitinase 7A pseudogene///Rho GTPase activating protein 11B	100288637///89839	BG109249
213959_s_at	0.00325027	1.72e-05	6.26	3.22604	1.34	RPGRIP1L	RPGRIP1 like	23322	BF515597
206316_s_at	0.00422308	2.75e-05	5.99	2.77523	1.34	KNTC1	kinetochore associated 1	9735	NM_014708
242560_at	0.00672808	6.4e-05	5.53	1.95621	1.34	FANCD2	Fanconi anemia complementation group D2	2177	AA579890
213088_s_at	0.00715155	7.14e-05	5.47	1.85038	1.34	DNAJC9	DnaJ heat shock protein family (Hsp40) member C9	23234	BE551340
238493_at	0.00724493	7.33e-05	5.45	1.8247	1.34	ZNF506	zinc finger protein 506	440515	AI559570
205226_at	0.0221286	0.00049	4.46	-0.02284	1.34	PDGFRL	platelet derived growth factor receptor like	5157	NM_006207
202274_at	0.0221706	0.000492	4.45	-0.02767	1.34	ACTG2	actin, gamma 2, smooth muscle, enteric	72	NM_001615
238075_at	0.0387029	0.00135	3.95	-1.00862	1.34	CHEK1	checkpoint kinase 1	1111	AA224205
201518_at	0.0562097	0.00258	3.63	-1.63298	1.34	CBX1	chromobox 1	10951	NM_006807
218806_s_at	0.0598054	0.00289	3.57	-1.74218	1.34	VAV3	vav guanine nucleotide exchange factor 3	10451	AF118887
213222_at	0.0617964	0.00306	3.54	-1.79821	1.34	PLCB1	phospholipase C beta 1	23236
215172_at	0.0656832	0.00342	3.49	-1.90406	1.34	PTPN20	protein tyrosine phosphatase, non-receptor type 20	26095	AL050040
205991_s_at	0.250316	0.0374	2.29	-4.15656	1.34	PRRX1	paired related homeobox 1	5396	NM_006902
214954_at	0.250707	0.0376	2.29	-4.16161	1.34	SUSD5	sushi domain containing 5	26032	BF977837
225897_at	0.286516	0.0482	2.16	-4.38743	1.34	MARCKS	myristoylated alanine rich protein kinase C substrate	4082	AI709406
212765_at	0.00399781	2.52e-05	6.04	2.85718	1.33	CAMSAP2	calmodulin regulated spectrin associated protein family member 2	23271	AB029001
211833_s_at	0.00461191	3.14e-05	5.92	2.64633	1.33	BAX	BCL2 associated X, apoptosis regulator	581	U19599
227415_at	0.00571531	4.64e-05	5.7	2.26754	1.33	DGKH	diacylglycerol kinase eta	160851	BF109303
201875_s_at	0.0236802	0.000548	4.4	-0.13214	1.33	MPZL1	myelin protein zero like 1	9019	NM_024569
204108_at	0.0348789	0.00112	4.04	-0.82714	1.33	NFYA	nuclear transcription factor Y subunit alpha	4800
217755_at	0.0379743	0.0013	3.97	-0.97256	1.33	HN1	hematological and neurological expressed 1	51155	NM_016185
225421_at	0.0420082	0.00154	3.88	-1.13595	1.33	PM20D2	peptidase M20 domain containing 2	135293	AI654133
224571_at	0.0733788	0.00413	3.39	-2.08647	1.33	IRF2BP2	interferon regulatory factor 2 binding protein 2	359948	BF968057
210427_x_at	0.133279	0.0118	2.87	-3.08843	1.33	ANXA2	annexin A2	302	BC001388
204510_at	0.134652	0.012	2.87	-3.10501	1.33	CDC7	cell division cycle 7	8317	NM_003503
208694_at	0.142937	0.0135	2.81	-3.20997	1.33	PRKDC	protein kinase, DNA-activated, catalytic polypeptide	5591	U47077
210393_at	0.180342	0.0204	2.6	-3.60036	1.33	LGR5	leucine rich repeat containing G protein-coupled receptor 5	8549	AF062006
222771_s_at	0.268743	0.0428	2.22	-4.27952	1.33	MYEF2	myelin expression factor 2	50804
208368_s_at	0.00233696	1.03e-05	6.56	3.72336	1.32	BRCA2	BRCA2, DNA repair associated	675	NM_000059
228906_at	0.0068355	6.56e-05	5.51	1.93156	1.32	TET1	tet methylcytosine dioxygenase 1	80312	AI968175
231842_at	0.0176472	0.000338	4.65	0.33736	1.32	KIAA1462	KIAA1462	57608	AL553774
244640_at	0.0280644	0.000757	4.24	-0.44507	1.32	ZNF850	zinc finger protein 850	342892
205053_at	0.0653294	0.00338	3.49	-1.89242	1.32	PRIM1	primase (DNA) subunit 1	5557	NM_000946
225597_at	0.0694446	0.00376	3.44	-1.99505	1.32	SLC45A4	solute carrier family 45 member 4	57210	AI346128
239443_at	0.113406	0.00892	3.01	-2.82079	1.32	PCDHB6	protocadherin beta 6	56130	AI821557
213503_x_at	0.130956	0.0115	2.89	-3.05896	1.32	ANXA2	annexin A2	302	BE908217
227390_at	0.149497	0.0147	2.77	-3.29095	1.32	MEG3	maternally expressed 3 (non-protein coding)	55384	H89790
223690_at	0.164885	0.0174	2.68	-3.45106	1.32	LTBP2	latent transforming growth factor beta binding protein 2	4053	AF113211
230360_at	0.166673	0.0177	2.67	-3.46825	1.32	GLDN	gliomedin	342035	AW006648
220122_at	0.21434	0.0279	2.44	-3.8905	1.32	MCTP1	multiple C2 and transmembrane domain containing 1	79772	NM_024717
222925_at	0.259471	0.0401	2.25	-4.22011	1.32	DCDC2	doublecortin domain containing 2	51473	AW444617
225127_at	0.0025824	1.21e-05	6.47	3.56555	1.31	TMEM181	transmembrane protein 181	57583	BF217531
224416_s_at	0.00508611	3.68e-05	5.83	2.49092	1.31	MED28	mediator complex subunit 28	80306	AF358829
220147_s_at	0.019085	0.000386	4.58	0.2091	1.31	FAM60A	family with sequence similarity 60 member A	58516	NM_021238
1554572_a_at	0.0299567	0.000851	4.18	-0.55973	1.31	SUV39H2	suppressor of variegation 3-9 homolog 2	79723	BC029360
214104_at	0.0491125	0.00206	3.74	-1.41436	1.31	GPR161	G protein-coupled receptor 161	23432
203284_s_at	0.104238	0.00774	3.08	-2.6866	1.31	HS2ST1	heparan sulfate 2-O-sulfotransferase 1	9653	AW151887
204938_s_at	0.116774	0.00939	2.99	-2.86942	1.31	PLN	phospholamban	5350	M60411
209772_s_at	0.121827	0.0102	2.95	-2.94875	1.31	CD24	CD24 molecule	100133941	X69397
227300_at	0.1387	0.0127	2.84	-3.15702	1.31	TMEM119	transmembrane protein 119	338773	AL521682
239010_at	0.177846	0.02	2.61	-3.57941	1.31	DUXAP10	double homeobox A pseudogene 10	503639	AI744280
230466_s_at	0.208409	0.0264	2.47	-3.83895	1.31	RASSF3	Ras association domain family member 3	283349	AI092770
213793_s_at	0.236228	0.0334	2.35	-4.05379	1.31	HOMER1	homer scaffolding protein 1	9456
218184_at	0.00347057	1.99e-05	6.18	3.08392	1.3	TULP4	tubby like protein 4	56995	NM_020245
214948_s_at	0.0105912	0.00014	5.11	1.19408	1.3	TMF1	TATA element modulatory factor 1	7110	AL050136
228397_at	0.0136722	0.000215	4.88	0.77925	1.3	TUG1	taurine up-regulated 1 (non-protein coding)	55000	AW082208
232149_s_at	0.0195572	0.0004	4.56	0.17481	1.3	NSMAF	neutral sphingomyelinase activation associated factor	8439
212828_at	0.027737	0.000742	4.25	-0.42656	1.3	SYNJ2	synaptojanin 2	8871	AA191573
202855_s_at	0.0325448	0.000996	4.1	-0.71193	1.3	MIR6787///SLC16A3	microRNA 6787///solute carrier family 16 member 3	102465472///9123	AL513917
210652_s_at	0.0366118	0.00122	4	-0.90883	1.3	TTC39A	tetratricopeptide repeat domain 39A	22996	BC004399
227545_at	0.0575195	0.00271	3.6	-1.6791	1.3	BARD1	BRCA1 associated RING domain 1	580	AI686314
222962_s_at	0.0672996	0.00356	3.47	-1.9426	1.3	MCM10	minichromosome maintenance 10 replication initiation factor	55388	AB042719
213320_at	0.075586	0.00435	3.37	-2.13678	1.3	PRMT3	protein arginine methyltransferase 3	10196	AL551971
218224_at	0.0914949	0.00615	3.2	-2.46687	1.3	PNMA1	paraneoplastic Ma antigen 1	9240	NM_006029
204127_at	0.0948487	0.00649	3.17	-2.51866	1.3	RFC3	replication factor C subunit 3	5983	BC000149
206091_at	0.120468	0.00996	2.96	-2.92557	1.3	MATN3	matrilin 3	4148	NM_002381
201590_x_at	0.142112	0.0133	2.82	-3.19793	1.3	ANXA2	annexin A2	302	NM_004039
231001_at	0.268781	0.0428	2.22	-4.27997	1.3	FIBIN	fin bud initiation factor homolog (zebrafish)	387758	AI755024
230904_at	0.00621988	5.52e-05	5.61	2.09994	1.29	FSD1L	fibronectin type III and SPRY domain containing 1 like	83856	W42665
227111_at	0.00823999	9.18e-05	5.33	1.6061	1.29	ZBTB34	zinc finger and BTB domain containing 34	403341	BG179317
222685_at	0.0246447	0.000597	4.36	-0.2145	1.29	HAUS6	HAUS augmin like complex subunit 6	54801	AB046794
215629_s_at	0.0285873	0.000779	4.22	-0.47284	1.29	MIR15A///DLEU2L///DLEU2	microRNA 15a///deleted in lymphocytic leukemia 2-like///deleted in lymphocytic leukemia 2 (non-protein coding)	406948///79469///8847	AA905286
218349_s_at	0.0293201	0.000811	4.2	-0.51296	1.29	ZWILCH	zwilch kinetochore protein	55055	NM_017975
207714_s_at	0.0359461	0.00118	4.01	-0.87734	1.29	SERPINH1	serpin family H member 1	871	NM_001235
229034_at	0.047229	0.00193	3.77	-1.3506	1.29	SOBP	sine oculis binding protein homolog	55084	BF511724
203878_s_at	0.0587141	0.0028	3.59	-1.71379	1.29	MMP11	matrix metallopeptidase 11	4320	NM_005940
226962_at	0.0748272	0.00428	3.38	-2.12055	1.29	ZBTB41	zinc finger and BTB domain containing 41	360023	AW299558
218984_at	0.0810303	0.00493	3.31	-2.25653	1.29	PUS7	pseudouridylate synthase 7 (putative)	54517	NM_019042
222309_at	0.0901405	0.006	3.21	-2.44375	1.29	C6orf62	chromosome 6 open reading frame 62	81688	AW972292
226287_at	0.105003	0.00784	3.08	-2.69842	1.29	CCDC34	coiled-coil domain containing 34	91057	AI458313
226029_at	0.10582	0.00793	3.07	-2.7093	1.29	VANGL2	VANGL planar cell polarity protein 2	57216	AB033041
241682_at	0.114573	0.0091	3	-2.83972	1.29	KLHL23	kelch like family member 23	151230	BE873351
212012_at	0.137144	0.0125	2.85	-3.1377	1.29	PXDN	peroxidasin	7837	BF342851
208699_x_at	0.144961	0.0138	2.8	-3.23482	1.29	TKT	transketolase	7086	BF696840
200869_at	0.192016	0.0229	2.54	-3.70713	1.29	SNORA68///RPL18A	small nucleolar RNA, H/ACA box 68///ribosomal protein L18a	26780///6142	NM_000980
229800_at	0.207887	0.0263	2.47	-3.83357	1.29	DCLK1	doublecortin like kinase 1	9201	AI129626
201486_at	0.219309	0.0291	2.42	-3.92829	1.29	RCN2	reticulocalbin 2	5955	NM_002902
204463_s_at	0.228434	0.0314	2.38	-3.99897	1.29	EDNRA	endothelin receptor type A	1909	AU118882
205339_at	0.013033	0.000194	4.94	0.87957	1.28	STIL	SCL/TAL1 interrupting locus	6491	NM_003035
201528_at	0.0143979	0.000236	4.83	0.68595	1.28	RPA1	replication protein A1	6117	BG398414
218399_s_at	0.0201276	0.000421	4.53	0.12448	1.28	CDCA4	cell division cycle associated 4	55038	NM_017955
215873_x_at	0.0221731	0.000493	4.45	-0.02954	1.28	ABCC10	ATP binding cassette subfamily C member 10	89845	AK024446
202223_at	0.0255514	0.000643	4.32	-0.28636	1.28	STT3A	STT3A, catalytic subunit of the oligosaccharyltransferase complex	3703	NM_152713
229442_at	0.0459961	0.00183	3.8	-1.30312	1.28	C18orf54	chromosome 18 open reading frame 54	162681	BF059556
217591_at	0.0536346	0.00239	3.67	-1.55805	1.28	SKIL	SKI-like proto-oncogene	6498	BF725121
205572_at	0.0898403	0.00597	3.21	-2.4382	1.28	ANGPT2	angiopoietin 2	285	NM_001147
213911_s_at	0.137947	0.0126	2.84	-3.14755	1.28	H2AFZ	H2A histone family member Z	3015	BF718636
201112_s_at	0.146656	0.0142	2.78	-3.25738	1.28	CSE1L	chromosome segregation 1 like	1434	NM_001316
223993_s_at	0.185676	0.0214	2.58	-3.64538	1.28	CNIH4	cornichon family AMPA receptor auxiliary protein 4	29097	AL136930
231120_x_at	0.258515	0.0398	2.26	-4.21397	1.28	PKIB	protein kinase (cAMP-dependent, catalytic) inhibitor beta	5570	AL569326
217809_at	0.00673707	6.43e-05	5.52	1.95119	1.27	BZW2	basic leucine zipper and W2 domains 2	28969	NM_014038
228281_at	0.00689397	6.68e-05	5.5	1.9141	1.27	DDIAS	DNA damage induced apoptosis suppressor	220042	BF343258
225711_at	0.0148472	0.000252	4.8	0.62303	1.27	ARL6IP6	ADP ribosylation factor like GTPase 6 interacting protein 6	151188	AA654338
209380_s_at	0.0158491	0.000286	4.73	0.50152	1.27	ABCC5	ATP binding cassette subfamily C member 5	10057	AF146074
201892_s_at	0.0241486	0.000574	4.38	-0.1762	1.27	IMPDH2	inosine monophosphate dehydrogenase 2	3615	NM_000884
212509_s_at	0.0473579	0.00194	3.77	-1.35626	1.27	MXRA7	matrix remodeling associated 7	439921	BF968134
219470_x_at	0.0510583	0.00221	3.7	-1.48397	1.27	CCNJ	cyclin J	54619	NM_019084
202094_at	0.0569035	0.00266	3.61	-1.66195	1.27	BIRC5	baculoviral IAP repeat containing 5	332	AA648913
214830_at	0.061725	0.00306	3.54	-1.79639	1.27	SLC38A6	solute carrier family 38 member 6	145389
204035_at	0.0741269	0.00421	3.39	-2.10501	1.27	SCG2	secretogranin II	7857	NM_003469
206613_s_at	0.0971338	0.00679	3.15	-2.5621	1.27	TAF1A	TATA-box binding protein associated factor, RNA polymerase I subunit A	9015	NM_005681
215779_s_at	0.11793	0.00959	2.98	-2.89008	1.27	HIST1H2BJ///HIST1H2BG	histone cluster 1, H2bj///histone cluster 1, H2bg	8970///8339	BE271470
213301_x_at	0.137408	0.0125	2.85	-3.14179	1.27	TRIM24	tripartite motif containing 24	8805	AL538264
213310_at	0.144306	0.0137	2.8	-3.22592	1.27	CASC7///AGO2	cancer susceptibility candidate 7 (non-protein coding)///argonaute 2, RISC catalytic component	286109///27161	AI613483
219000_s_at	0.144664	0.0138	2.8	-3.23113	1.27	DSCC1	DNA replication and sister chromatid cohesion 1	79075	NM_024094
203028_s_at	0.184064	0.0211	2.58	-3.63197	1.27	CYBA	cytochrome b-245 alpha chain	1535	NM_000101
200897_s_at	0.218855	0.029	2.42	-3.92367	1.27	PALLD	palladin, cytoskeletal associated protein	23022	NM_016081
223666_at	0.00520343	3.91e-05	5.8	2.43315	1.26	SNX5	sorting nexin 5	27131	BC002724
226264_at	0.00731593	7.44e-05	5.44	1.80939	1.26	SUSD1	sushi domain containing 1	64420	AL137432
204078_at	0.0118585	0.000167	5.01	1.02451	1.26	P3H4	prolyl 3-hydroxylase family member 4 (non-enzymatic)	10609	NM_006455
227036_at	0.0149532	0.000256	4.79	0.60756	1.26	RASAL2	RAS protein activator like 2	9462	N66622
210612_s_at	0.0170185	0.000322	4.67	0.38644	1.26	SYNJ2	synaptojanin 2	8871	AF318616
202666_s_at	0.0504356	0.00215	3.72	-1.45856	1.26	ACTL6A	actin like 6A	86	NM_004301
211721_s_at	0.0790717	0.0047	3.33	-2.20926	1.26	ZNF551	zinc finger protein 551	90233	BC005868
223463_at	0.0950477	0.00654	3.17	-2.52531	1.26	RAB23	RAB23, member RAS oncogene family	51715	AF161486
217196_s_at	0.128117	0.0111	2.91	-3.02555	1.26	CAMSAP2	calmodulin regulated spectrin associated protein family member 2	23271	AL110158
225485_at	0.1423	0.0133	2.82	-3.19954	1.26	CEP41	centrosomal protein 41	95681	AJ278890
213610_s_at	0.165615	0.0175	2.68	-3.45745	1.26	PHOSPHO2-KLHL23///KLHL23	PHOSPHO2-KLHL23 readthrough///kelch like family member 23	100526832///151230	BE326381
206470_at	0.218679	0.0289	2.42	-3.92268	1.26	PLXNC1	plexin C1	10154	NM_005761
224367_at	0.245455	0.036	2.31	-4.12228	1.26	BEX2	brain expressed X-linked 2	84707	AF251053
223513_at	0.00245961	1.11e-05	6.51	3.64501	1.25	CENPJ	centromere protein J	55835	AF139625
226118_at	0.00308292	1.58e-05	6.31	3.30899	1.25	CENPO	centromere protein O	79172	BE326728
207394_at	0.00643434	5.87e-05	5.57	2.03948	1.25	ZNF137P	zinc finger protein 137, pseudogene	7696
230407_at	0.00955027	0.000117	5.2	1.37009	1.25	SBNO1	strawberry notch homolog 1	55206	AW440490
232272_at	0.0124408	0.000181	4.97	0.94414	1.25	ZNF624	zinc finger protein 624	57547	BF435259
212200_at	0.0143979	0.000236	4.83	0.68646	1.25	ANKLE2	ankyrin repeat and LEM domain containing 2	23141	AK025933
222689_at	0.0145756	0.000242	4.82	0.66539	1.25	ACER3	alkaline ceramidase 3	55331	N51263
205395_s_at	0.0157359	0.000281	4.74	0.51945	1.25	MRE11A	MRE11 homolog A, double strand break repair nuclease	4361	NM_005590
208931_s_at	0.0161802	0.000297	4.71	0.46288	1.25	ILF3	interleukin enhancer binding factor 3	3609	AF147209
206314_at	0.0198475	0.000411	4.55	0.14897	1.25	ZKSCAN7	zinc finger with KRAB and SCAN domains 7	55888	NM_018651
206261_at	0.0248728	0.000606	4.35	-0.23004	1.25	ZNF239	zinc finger protein 239	8187	NM_005674
218513_at	0.03081	0.000897	4.15	-0.61051	1.25	TMA16	translation machinery associated 16 homolog	55319	NM_018352
222416_at	0.0361768	0.00119	4.01	-0.88869	1.25	ALDH18A1	aldehyde dehydrogenase 18 family member A1	5832	U76542
231907_at	0.0486348	0.00202	3.75	-1.39921	1.25	ABL2	ABL proto-oncogene 2, non-receptor tyrosine kinase	27	AK025877
201656_at	0.0534472	0.00237	3.67	-1.55327	1.25	ITGA6	integrin subunit alpha 6	3655	NM_000210
1567014_s_at	0.0699074	0.0038	3.44	-2.00629	1.25	NFE2L2///CSNK2A1	nuclear factor, erythroid 2 like 2///casein kinase 2 alpha 1	4780///1457	AF323119
216268_s_at	0.0865009	0.00557	3.25	-2.37168	1.25	JAG1	jagged 1	182	U77914
208816_x_at	0.101555	0.00735	3.11	-2.63685	1.25	ANXA2P2	annexin A2 pseudogene 2	304	M62898
235609_at	0.137286	0.0125	2.85	-3.13963	1.25	BRIP1	BRCA1 interacting protein C-terminal helicase 1	83990	BF056791
227198_at	0.156003	0.0158	2.73	-3.3624	1.25	AFF3	AF4/FMR2 family member 3	3899
219037_at	0.169324	0.0183	2.66	-3.49794	1.25	RRP15	ribosomal RNA processing 15 homolog	51018	NM_016052
231841_s_at	0.182451	0.0208	2.59	-3.61754	1.25	KIAA1462	KIAA1462	57608	AL553774
203869_at	0.191838	0.0229	2.54	-3.70591	1.25	USP46	ubiquitin specific peptidase 46	64854
232151_at	0.2053	0.0257	2.48	-3.81463	1.25	MACC1	metastasis associated in colon cancer 1	346389	AL359055
223079_s_at	0.22977	0.0318	2.37	-4.00796	1.25	GLS	glutaminase	2744
211161_s_at	0.264459	0.0416	2.23	-4.2542	1.25	COL3A1	collagen type III alpha 1 chain	1281	AF130082
226715_at	0.00259197	1.22e-05	6.46	3.55451	1.24	FOXK1	forkhead box K1	221937
208478_s_at	0.00460162	3.1e-05	5.93	2.65893	1.24	BAX	BCL2 associated X, apoptosis regulator	581	NM_004324
224596_at	0.00747064	7.76e-05	5.42	1.76895	1.24	SLC44A1	solute carrier family 44 member 1	23446	AI634866
227792_at	0.00822093	9.14e-05	5.33	1.60995	1.24	ITPRIPL2	inositol 1,4,5-trisphosphate receptor interacting protein like 2	162073	AA490685
214110_s_at	0.0135325	0.000208	4.9	0.81005	1.24	LOC654342///LOC645166	lymphocyte-specific protein 1 pseudogene///lymphocyte-specific protein 1 pseudogene	654342///645166
211202_s_at	0.0160096	0.000291	4.72	0.48352	1.24	KDM5B	lysine demethylase 5B	10765	AF087481
228158_at	0.0207881	0.000441	4.51	0.07887	1.24	LOC100996735///LOC100996732///LOC654342///LOC645166	uncharacterized LOC100996735///uncharacterized LOC100996732///lymphocyte-specific protein 1 pseudogene///lymphocyte-specific protein 1 pseudogene	100996735///100996732///654342///645166
213316_at	0.0220931	0.000487	4.46	-0.01749	1.24	KIAA1462	KIAA1462	57608	AL050154
201555_at	0.0315811	0.000935	4.13	-0.65027	1.24	MCM3	minichromosome maintenance complex component 3	4172	NM_002388
218574_s_at	0.0320873	0.000965	4.12	-0.68096	1.24	LMCD1	LIM and cysteine rich domains 1	29995	NM_014583
238462_at	0.0378891	0.0013	3.97	-0.96867	1.24	UBASH3B	ubiquitin associated and SH3 domain containing B	84959	AI418293
225583_at	0.0394451	0.0014	3.93	-1.04189	1.24	UXS1	UDP-glucuronate decarboxylase 1	80146	AL573637
235302_at	0.0626919	0.00314	3.53	-1.82267	1.24	GPATCH2L	G-patch domain containing 2 like	55668	BF968187
201930_at	0.0696078	0.00377	3.44	-1.99828	1.24	MCM6	minichromosome maintenance complex component 6	4175	NM_005915
1569054_at	0.0845557	0.0053	3.27	-2.32496	1.24	SLC1A3	solute carrier family 1 member 3	6507	BC022285
203627_at	0.086976	0.00562	3.24	-2.38028	1.24	IGF1R	insulin like growth factor 1 receptor	3480	AI830698
231726_at	0.104793	0.00781	3.08	-2.69538	1.24	PCDHB14	protocadherin beta 14	56122	NM_018934
223779_at	0.152581	0.0152	2.75	-3.32495	1.24	AFAP1-AS1	AFAP1 antisense RNA 1	84740	BC004397
204128_s_at	0.167464	0.018	2.67	-3.47987	1.24	RFC3	replication factor C subunit 3	5983	NM_002915
231766_s_at	0.193965	0.0234	2.53	-3.72448	1.24	COL12A1	collagen type XII alpha 1 chain	1303	U73778
203896_s_at	0.219399	0.0291	2.42	-3.92897	1.24	PLCB4	phospholipase C beta 4	5332	NM_000933
204114_at	0.26124	0.0407	2.25	-4.23361	1.24	NID2	nidogen 2	22795	NM_007361
209582_s_at	0.283765	0.0474	2.16	-4.37255	1.24	CD200	CD200 molecule	4345	H23979
227471_at	0.00136173	4.46e-06	7.06	4.52019	1.23	HACE1	HECT domain and ankyrin repeat containing E3 ubiquitin protein ligase 1	57531	AB037741
225335_at	0.0143452	0.000234	4.84	0.69745	1.23	ZNF496	zinc finger protein 496	84838
224308_s_at	0.0145799	0.000242	4.82	0.66403	1.23	INTS2	integrator complex subunit 2	57508	AL136800
226320_at	0.0220202	0.000484	4.46	-0.01021	1.23	ALYREF	Aly/REF export factor	10189	AF047002
212591_at	0.0315811	0.000933	4.13	-0.64866	1.23	ARID4B///RBM34	AT-rich interaction domain 4B///RNA binding motif protein 34	51742///23029
235542_at	0.0355756	0.00116	4.02	-0.85729	1.23	TET3	tet methylcytosine dioxygenase 3	200424	BF675754
201418_s_at	0.0415551	0.00151	3.89	-1.11652	1.23	SOX4	SRY-box 4	6659	NM_003107
223854_at	0.0482153	0.002	3.75	-1.38662	1.23	PCDHB9///PCDHB10	protocadherin beta 9///protocadherin beta 10	56127///56126	AF131761
201485_s_at	0.0504809	0.00216	3.72	-1.46043	1.23	RCN2	reticulocalbin 2	5955	BC004892
214081_at	0.0540414	0.00241	3.66	-1.56807	1.23	PLXDC1	plexin domain containing 1	57125	AF070526
233656_s_at	0.059987	0.00291	3.57	-1.74884	1.23	VPS54	VPS54, GARP complex subunit	51542	AL359939
225325_at	0.0609425	0.00298	3.56	-1.77373	1.23	MFSD6	major facilitator superfamily domain containing 6	54842	AA133311
201090_x_at	0.0758939	0.00439	3.37	-2.14372	1.23	TUBA1B	tubulin alpha 1b	10376	NM_006082
201795_at	0.078838	0.00467	3.33	-2.203	1.23	LBR	lamin B receptor	3930	NM_002296
218911_at	0.0793171	0.00474	3.33	-2.2183	1.23	YEATS4	YEATS domain containing 4	8089	NM_006530
208851_s_at	0.108903	0.0083	3.05	-2.75261	1.23	THY1	Thy-1 cell surface antigen	7070	AL161958
228909_at	0.00137981	4.62e-06	7.04	4.48657	1.22	LOC642852	uncharacterized LOC642852	642852	AW131553
204647_at	0.00336568	1.87e-05	6.21	3.14526	1.22	HOMER3	homer scaffolding protein 3	9454	NM_004838
1554557_at	0.00765471	8.11e-05	5.4	1.7267	1.22	ATP11B	ATPase phospholipid transporting 11B (putative)	23200	BC033880
229017_s_at	0.011553	0.00016	5.04	1.06879	1.22	DSTYK	dual serine/threonine and tyrosine protein kinase	25778	N31717
211352_s_at	0.0144393	0.000238	4.83	0.67884	1.22	NCOA3	nuclear receptor coactivator 3	8202	U80737
228310_at	0.0228401	0.000519	4.43	-0.07841	1.22	ENAH	enabled homolog (Drosophila)	55740	BF223300
239843_at	0.0250847	0.000616	4.34	-0.24555	1.22	RIT1	Ras like without CAAX 1	6016	AI655057
213523_at	0.0287103	0.000784	4.22	-0.47945	1.22	CCNE1	cyclin E1	898
202564_x_at	0.0288682	0.000792	4.21	-0.48968	1.22	ARL2	ADP ribosylation factor like GTPase 2	402	NM_001667
209054_s_at	0.0296295	0.000829	4.19	-0.53337	1.22	WHSC1	Wolf-Hirschhorn syndrome candidate 1	7468	AF083389
226826_at	0.0318211	0.000948	4.12	-0.66458	1.22	LSM11	LSM11, U7 small nuclear RNA associated	134353	AU152993
203022_at	0.0356743	0.00117	4.02	-0.86758	1.22	RNASEH2A	ribonuclease H2 subunit A	10535	NM_006397
212020_s_at	0.0393477	0.00139	3.93	-1.0385	1.22	MKI67	marker of proliferation Ki-67	4288	AU152107
228108_at	0.0449536	0.00175	3.82	-1.25802	1.22	PPM1L	protein phosphatase, Mg2+/Mn2+ dependent 1L	151742	AW274846
219588_s_at	0.0545024	0.00246	3.65	-1.58548	1.22	NCAPG2	non-SMC condensin II complex subunit G2	54892	NM_017760
45633_at	0.0743017	0.00423	3.38	-2.10901	1.22	GINS3	GINS complex subunit 3	64785	AI421812
213175_s_at	0.096322	0.00669	3.16	-2.5471	1.22	SNRPB	small nuclear ribonucleoprotein polypeptides B and B1	6628
235505_s_at	0.121453	0.0101	2.95	-2.94265	1.22	LRPAP1	LDL receptor related protein associated protein 1	4043	AA724665
223121_s_at	0.185735	0.0215	2.57	-3.64847	1.22	SFRP2	secreted frizzled related protein 2	6423
235562_at	0.191224	0.0228	2.55	-3.70063	1.22	C3orf70	chromosome 3 open reading frame 70	285382	AI493909
217728_at	0.225268	0.0306	2.39	-3.9748	1.22	S100A6	S100 calcium binding protein A6	6277	NM_014624
1568817_at	0.285944	0.0481	2.16	-4.38444	1.22	LOC105372840	uncharacterized LOC105372840	105372840	BC020585
225365_at	0.00177274	6.58e-06	6.83	4.14842	1.21	ZDHHC20	zinc finger DHHC-type containing 20	253832	BG249221
201938_at	0.00432089	2.85e-05	5.97	2.73833	1.21	CDK2AP1	cyclin dependent kinase 2 associated protein 1	8099	NM_004642
208794_s_at	0.00765471	8.1e-05	5.4	1.72698	1.21	SMARCA4	SWI/SNF related, matrix associated, actin dependent regulator of chromatin, subfamily a, member 4	6597	D26156
207746_at	0.0315811	0.000936	4.13	-0.65121	1.21	POLQ	DNA polymerase theta	10721	NM_199420
203414_at	0.0336451	0.00106	4.07	-0.76987	1.21	MMD	monocyte to macrophage differentiation associated	23531	NM_012329
200998_s_at	0.0338529	0.00107	4.06	-0.78131	1.21	CKAP4	cytoskeleton associated protein 4	10970
205361_s_at	0.0384959	0.00134	3.95	-0.99624	1.21	PFDN4	prefoldin subunit 4	5203
226733_at	0.0528221	0.00233	3.68	-1.53455	1.21	PFKFB2	6-phosphofructo-2-kinase/fructose-2,6-biphosphatase 2	5208	AA587884
235709_at	0.0603441	0.00295	3.56	-1.76189	1.21	GAS2L3	growth arrest specific 2 like 3	283431	H37811
212639_x_at	0.0951849	0.00656	3.17	-2.52871	1.21	TUBA1B	tubulin alpha 1b	10376	AL581768
229305_at	0.103264	0.00759	3.09	-2.66729	1.21	CENPU	centromere protein U	79682	AA460299
201614_s_at	0.10932	0.00836	3.05	-2.75973	1.21	RUVBL1	RuvB like AAA ATPase 1	8607	NM_003707
226105_at	0.111119	0.00861	3.03	-2.78721	1.21	C1GALT1	core 1 synthase, glycoprotein-N-acetylgalactosamine 3-beta-galactosyltransferase 1	56913	AI672489
235346_at	0.148877	0.0146	2.77	-3.28477	1.21	FUNDC1	FUN14 domain containing 1	139341	BF033615
204391_x_at	0.152789	0.0153	2.75	-3.32826	1.21	TRIM24	tripartite motif containing 24	8805	NM_015905
218350_s_at	0.158684	0.0163	2.71	-3.38906	1.21	GMNN	geminin, DNA replication inhibitor	51053	NM_015895
218622_at	0.170125	0.0185	2.65	-3.5055	1.21	NUP37	nucleoporin 37	79023	NM_024057
218885_s_at	0.17714	0.0198	2.61	-3.57303	1.21	GALNT12	polypeptide N-acetylgalactosaminyltransferase 12	79695	NM_024642
1569316_at	0.240167	0.0344	2.33	-4.08132	1.21	TRIM24	tripartite motif containing 24	8805	BC009590
227904_at	0.0100333	0.000129	5.15	1.27508	1.2	AZI2	5-azacytidine induced 2	64343
1558404_at	0.0152127	0.000264	4.77	0.57889	1.2	LINC00622	long intergenic non-protein coding RNA 622	644242	BC015390
217970_s_at	0.0245598	0.000593	4.36	-0.20894	1.2	CNOT6	CCR4-NOT transcription complex subunit 6	57472
206061_s_at	0.0276982	0.000737	4.25	-0.41913	1.2	DICER1	dicer 1, ribonuclease III	23405	NM_030621
221923_s_at	0.0304053	0.000876	4.16	-0.58698	1.2	NPM1	nucleophosmin	4869
224320_s_at	0.0331034	0.00103	4.08	-0.7472	1.2	MCM8	minichromosome maintenance 8 homologous recombination repair factor	84515	BC005170
200757_s_at	0.0399669	0.00143	3.92	-1.06223	1.2	CALU	calumenin	813	NM_001219
221823_at	0.0411622	0.00149	3.9	-1.10245	1.2	C5orf30	chromosome 5 open reading frame 30	90355	AL565741
225399_at	0.0468224	0.0019	3.78	-1.33615	1.2	TSEN15	tRNA splicing endonuclease subunit 15	116461	AF288394
209238_at	0.0507616	0.00219	3.71	-1.47433	1.2	STX3	syntaxin 3	6809	BE966922
1558943_x_at	0.0537273	0.00239	3.66	-1.56012	1.2	ZNF765	zinc finger protein 765	91661	BU686397
213646_x_at	0.0865009	0.00556	3.25	-2.37133	1.2	TUBA1B	tubulin alpha 1b	10376	BE300252
212840_at	0.10997	0.00846	3.04	-2.77082	1.2	UBXN7	UBX domain protein 7	26043	BG339560
1555996_s_at	0.113134	0.00887	3.02	-2.81608	1.2	MIR1248///SNORA81///SNORA4///SNORD2///SNORA63///EIF4A2	microRNA 1248///small nucleolar RNA, H/ACA box 81///small nucleolar RNA, H/ACA box 4///small nucleolar RNA, C/D box 2///small nucleolar RNA, H/ACA box 63///eukaryotic translation initiation factor 4A2	100302143///677847///619568///619567///6043///1974
225114_at	0.144961	0.0138	2.8	-3.23477	1.2	AGPS	alkylglycerone phosphate synthase	8540	AA127674
1565951_s_at	0.167356	0.0179	2.67	-3.47755	1.2	CHML	CHM like, Rab escort protein 2	1122	AJ293392
202935_s_at	0.221078	0.0296	2.41	-3.94249	1.2	SOX9	SRY-box 9	6662
230563_at	0.285637	0.0479	2.16	-4.3823	1.2	RASGEF1A	RasGEF domain family member 1A	221002	BF446578
207426_s_at	0.00086973	2.24e-06	7.5	5.17532	1.19	TNFSF4	tumor necrosis factor superfamily member 4	7292	NM_003326
1560562_a_at	0.0252658	0.000626	4.33	-0.26119	1.19	ZNF677	zinc finger protein 677	342926	AK026366
244811_at	0.0401119	0.00144	3.92	-1.06856	1.19	PHIP	pleckstrin homology domain interacting protein	55023	AI561173
211072_x_at	0.0464742	0.00187	3.79	-1.32192	1.19	TUBA1B	tubulin alpha 1b	10376	BC006481
242224_at	0.0532466	0.00236	3.67	-1.54627	1.19	GPATCH2	G-patch domain containing 2	55105	R40111
225032_at	0.0615416	0.00304	3.55	-1.79026	1.19	LOC101928615///FNDC3B	uncharacterized LOC101928615///fibronectin type III domain containing 3B	101928615///64778	AI141784
204886_at	0.0626821	0.00313	3.53	-1.81935	1.19	PLK4	polo like kinase 4	10733	AL043646
1563646_a_at	0.0678615	0.00362	3.46	-1.95835	1.19	TMEM67	transmembrane protein 67	91147
244404_at	0.0877216	0.0057	3.24	-2.39437	1.19	STXBP4	syntaxin binding protein 4	252983	AI376134
225646_at	0.111599	0.00866	3.03	-2.79356	1.19	CTSC	cathepsin C	1075
232478_at	0.133961	0.0119	2.87	-3.0962	1.19	MIR181A2HG	MIR181A2 host gene	100379345	AU146021
226134_s_at	0.153727	0.0154	2.74	-3.3382	1.19	MSI2	musashi RNA binding protein 2	124540	AI978754
238727_at	0.256752	0.0392	2.26	-4.19984	1.19	LOC440934	uncharacterized LOC440934	440934	AA031832
222803_at	0.28481	0.0477	2.16	-4.37812	1.19	PRTFDC1	phosphoribosyl transferase domain containing 1	56952	AI871620
202769_at	0.00045796	8.38e-07	8.14	6.09831	1.18	CCNG2	cyclin G2	901	AW134535
221203_s_at	0.00207503	8.44e-06	6.68	3.91051	1.18	YEATS2	YEATS domain containing 2	55689	NM_018023
204225_at	0.00305002	1.54e-05	6.32	3.33317	1.18	HDAC4	histone deacetylase 4	9759	NM_006037
202321_at	0.00947598	0.000116	5.21	1.38048	1.18	GGPS1	geranylgeranyl diphosphate synthase 1	9453	AW299507
201517_at	0.00955027	0.000118	5.19	1.35845	1.18	NCBP2	nuclear cap binding protein subunit 2	22916	BC001255
201521_s_at	0.0105427	0.000139	5.11	1.2023	1.18	NCBP2	nuclear cap binding protein subunit 2	22916	NM_007362
202813_at	0.0158464	0.000285	4.73	0.50371	1.18	TARBP1	TAR (HIV-1) RNA binding protein 1	6894	NM_005646
218308_at	0.0171487	0.000325	4.67	0.37583	1.18	TACC3	transforming acidic coiled-coil containing protein 3	10460	NM_006342
204291_at	0.0207881	0.000441	4.51	0.07873	1.18	ZNF518A	zinc finger protein 518A	9849	NM_014803
208771_s_at	0.0221286	0.00049	4.46	-0.02306	1.18	LOC101928830///LTA4H	uncharacterized LOC101928830///leukotriene A4 hydrolase	101928830///4048	J02959
203086_at	0.0257307	0.000651	4.31	-0.29919	1.18	KIF2A	kinesin family member 2A	3796	BE872563
211275_s_at	0.0340598	0.00108	4.06	-0.7939	1.18	GYG1	glycogenin 1	2992	AF087942
210396_s_at	0.0447522	0.00173	3.82	-1.24906	1.18	SMG1P5///BOLA2///SMG1P2	SMG1P5, nonsense mediated mRNA decay associated PI3K related kinase pseudogene 5///bolA family member 2///SMG1P2, nonsense mediated mRNA decay associated PI3K related kinase pseudogene 2	595101///552900///440354	AF271775
207700_s_at	0.0456035	0.0018	3.8	-1.28595	1.18	NCOA3	nuclear receptor coactivator 3	8202	NM_006534
242133_s_at	0.0500932	0.00213	3.72	-1.44617	1.18	LOC654342///LOC645166	lymphocyte-specific protein 1 pseudogene///lymphocyte-specific protein 1 pseudogene	654342///645166	AA630955
226150_at	0.0583914	0.00278	3.59	-1.7036	1.18	PLPP5	phospholipid phosphatase 5	84513
205097_at	0.0592511	0.00285	3.58	-1.72919	1.18	SLC26A2	solute carrier family 26 member 2	1836	AI025519
226623_at	0.0871356	0.00564	3.24	-2.38379	1.18	PHYHIPL	phytanoyl-CoA 2-hydroxylase interacting protein like	84457
204407_at	0.109912	0.00844	3.04	-2.76899	1.18	TTF2	transcription termination factor 2	8458	AF080255
224998_at	0.115443	0.00921	3	-2.85096	1.18	CMTM4	CKLF like MARVEL transmembrane domain containing 4	146223	AK000855
209786_at	0.130098	0.0114	2.89	-3.04955	1.18	HMGN4	high mobility group nucleosomal binding domain 4	10473	BC001282
229091_s_at	0.131362	0.0115	2.89	-3.06405	1.18	CCNJ	cyclin J	54619	AU154786
208836_at	0.138364	0.0127	2.84	-3.15241	1.18	ATP1B3	ATPase Na+/K+ transporting subunit beta 3	483	U51478
213652_at	0.145164	0.0139	2.8	-3.2375	1.18	PCSK5	proprotein convertase subtilisin/kexin type 5	5125	AU152579
204430_s_at	0.248032	0.0367	2.3	-4.13914	1.18	SLC2A5	solute carrier family 2 member 5	6518	NM_003039
204668_at	0.00135532	4.41e-06	7.07	4.53002	1.17	RNF24	ring finger protein 24	11237
220201_at	0.00595614	5.13e-05	5.65	2.17032	1.17	RC3H2	ring finger and CCCH-type domains 2	54542	NM_018835
209748_at	0.0138797	0.000223	4.86	0.7413	1.17	SPAST	spastin	6683	AB029006
235520_at	0.0257758	0.000656	4.31	-0.30607	1.17	ZNF280C	zinc finger protein 280C	55609	AA805654
219105_x_at	0.0306132	0.000885	4.16	-0.59694	1.17	ORC6	origin recognition complex subunit 6	23594	NM_014321
205579_at	0.0310079	0.000905	4.15	-0.61916	1.17	HRH1	histamine receptor H1	3269	NM_000861
228316_at	0.0380988	0.00131	3.96	-0.97878	1.17	CLHC1	clathrin heavy chain linker domain containing 1	130162	AA905470
224911_s_at	0.0388773	0.00136	3.94	-1.01564	1.17	DCBLD2	discoidin, CUB and LCCL domain containing 2	131566	AA722799
210933_s_at	0.07187	0.004	3.41	-2.05492	1.17	FSCN1	fascin actin-bundling protein 1	6624	BC004908
1559957_a_at	0.112566	0.00881	3.02	-2.80931	1.17	LOC642852	uncharacterized LOC642852	642852	BG396868
227088_at	0.113985	0.00902	3.01	-2.83162	1.17	PDE5A	phosphodiesterase 5A	8654	BF221547
204768_s_at	0.132358	0.0117	2.88	-3.07765	1.17	FEN1	flap structure-specific endonuclease 1	2237	NM_004111
203991_s_at	0.164632	0.0174	2.68	-3.44898	1.17	KDM6A	lysine demethylase 6A	7403	NM_021140
225658_at	0.193866	0.0233	2.53	-3.72338	1.17	SPOPL	speckle type BTB/POZ protein like	339745	BF034206
210133_at	0.227361	0.0311	2.38	-3.98915	1.17	CCL11	C-C motif chemokine ligand 11	6356	D49372
223156_at	0.27326	0.0443	2.2	-4.31117	1.17	MRPS23	mitochondrial ribosomal protein S23	51649	BC000242
202184_s_at	0.00911419	0.000108	5.24	1.44935	1.16	NUP133	nucleoporin 133	55746	NM_018230
201636_at	0.0141255	0.000228	4.85	0.72092	1.16	FXR1	FMR1 autosomal homolog 1	8087	BG025078
203564_at	0.0152589	0.000266	4.77	0.57263	1.16	FANCG	Fanconi anemia complementation group G	2189	NM_004629
203429_s_at	0.0189513	0.00038	4.59	0.22475	1.16	SUCO	SUN domain containing ossification factor	51430	NM_016227
218445_at	0.0257758	0.000655	4.31	-0.30514	1.16	H2AFY2	H2A histone family member Y2	55506	NM_018649
212832_s_at	0.0278953	0.000751	4.24	-0.43722	1.16	CKAP5	cytoskeleton associated protein 5	9793
223257_at	0.0287103	0.000783	4.22	-0.47847	1.16	G2E3	G2/M-phase specific E3 ubiquitin protein ligase	55632	AI823905
244533_at	0.0351161	0.00113	4.03	-0.83866	1.16	PTPN14	protein tyrosine phosphatase, non-receptor type 14	5784	BE617483
201074_at	0.0418124	0.00153	3.89	-1.12833	1.16	SMARCC1	SWI/SNF related, matrix associated, actin dependent regulator of chromatin subfamily c member 1	6599	AA593983
221645_s_at	0.0473244	0.00193	3.77	-1.35501	1.16	ZNF83	zinc finger protein 83	55769	M27877
209099_x_at	0.0807222	0.00489	3.31	-2.2482	1.16	JAG1	jagged 1	182	U73936
211750_x_at	0.0824888	0.00507	3.29	-2.28251	1.16	TUBA1C	tubulin alpha 1c	84790	BC005946
205656_at	0.0891853	0.0059	3.22	-2.42761	1.16	PCDH17	protocadherin 17	27253
211602_s_at	0.114502	0.00909	3.01	-2.83891	1.16	TRPC1	transient receptor potential cation channel subfamily C member 1	7220	U31110
206414_s_at	0.11776	0.00956	2.98	-2.8869	1.16	ASAP2	ArfGAP with SH3 domain, ankyrin repeat and PH domain 2	8853	NM_003887
203417_at	0.167358	0.0179	2.67	-3.47834	1.16	MFAP2	microfibrillar associated protein 2	4237	NM_017459
226835_s_at	0.169224	0.0183	2.66	-3.49713	1.16	ZFAS1	ZNFX1 antisense RNA 1	441951	BG330520
202878_s_at	0.170179	0.0185	2.65	-3.50595	1.16	CD93	CD93 molecule	22918	NM_012072
236075_s_at	0.171388	0.0187	2.64	-3.51843	1.16	LOC101928000	uncharacterized LOC101928000	101928000
204905_s_at	0.171947	0.0188	2.64	-3.52477	1.16	EEF1E1	eukaryotic translation elongation factor 1 epsilon 1	9521	NM_004280
207992_s_at	0.188448	0.0222	2.56	-3.67663	1.16	AMPD3	adenosine monophosphate deaminase 3	272	NM_000480
224894_at	0.191224	0.0228	2.55	-3.7008	1.16	YAP1	Yes associated protein 1	10413	BF247906
211964_at	0.209169	0.0266	2.47	-3.84523	1.16	COL4A2	collagen type IV alpha 2 chain	1284	X05610
203625_x_at	0.211854	0.0273	2.45	-3.86911	1.16	SKP2	S-phase kinase-associated protein 2, E3 ubiquitin protein ligase	6502	BG105365
226701_at	0.245256	0.0359	2.31	-4.11992	1.16	GJA5	gap junction protein alpha 5	2702	AI692880
206574_s_at	0.27575	0.0451	2.19	-4.32754	1.16	PTP4A3	protein tyrosine phosphatase type IVA, member 3	11156	NM_007079
204859_s_at	0.00657453	6.1e-05	5.55	2.00316	1.15	APAF1	apoptotic peptidase activating factor 1	317	NM_013229
213923_at	0.0074458	7.69e-05	5.43	1.77814	1.15	RAP2B	RAP2B, member of RAS oncogene family	5912	AW005535
212631_at	0.0145197	0.00024	4.82	0.67127	1.15	STX7	syntaxin 7	8417	AI566082
1555793_a_at	0.0162836	0.0003	4.71	0.45475	1.15	ZFP82	ZFP82 zinc finger protein	284406	AL834267
202846_s_at	0.0180999	0.000351	4.63	0.30197	1.15	PIGC	phosphatidylinositol glycan anchor biosynthesis class C	5279	NM_002642
224662_at	0.0199948	0.000417	4.54	0.13448	1.15	KIF5B	kinesin family member 5B	3799	AA630326
219972_s_at	0.0293758	0.000817	4.2	-0.51928	1.15	PCNX4	pecanex homolog 4 (Drosophila)	64430	NM_022495
217733_s_at	0.0478955	0.00198	3.76	-1.37749	1.15	TMSB10	thymosin beta 10	9168	NM_021103
225659_at	0.0572175	0.00268	3.61	-1.67027	1.15	SPOPL	speckle type BTB/POZ protein like	339745	BF516590
200782_at	0.0603438	0.00294	3.56	-1.76061	1.15	ANXA5	annexin A5	308	NM_001154
213725_x_at	0.0635968	0.00323	3.52	-1.84831	1.15	XYLT1	xylosyltransferase 1	64131	AI693140
225836_s_at	0.0688571	0.0037	3.45	-1.97938	1.15	RHNO1	RAD9-HUS1-RAD1 interacting nuclear orphan 1	83695	AL528840
212233_at	0.0838011	0.00521	3.28	-2.3091	1.15	MAP1B	microtubule associated protein 1B	4131	AL523076
213092_x_at	0.0841461	0.00525	3.28	-2.31668	1.15	DNAJC9	DnaJ heat shock protein family (Hsp40) member C9	23234	AW241779
238780_s_at	0.0979712	0.0069	3.14	-2.5776	1.15	KCNJ5	potassium voltage-gated channel subfamily J member 5	3762	AA506997
225447_at	0.136665	0.0124	2.85	-3.13099	1.15	GPD2	glycerol-3-phosphate dehydrogenase 2	2820	AA613031
228238_at	0.149873	0.0147	2.76	-3.29467	1.15	SNORD77///SNORD76///SNORD74///GAS5///SNORD44///SNORD47///SNORD80///SNORD79///SNORD81	small nucleolar RNA, C/D box 77///small nucleolar RNA, C/D box 76///small nucleolar RNA, C/D box 74///growth arrest specific 5 (non-protein coding)///small nucleolar RNA, C/D box 44///small nucleolar RNA, C/D box 47///small nucleolar RNA, C/D box 80///small nucleolar RNA, C/D box 79///small nucleolar RNA, C/D box 81	692197///692196///619498///60674///26806///26802///26774///26770///26769
1562234_a_at	0.160771	0.0167	2.7	-3.41141	1.15	NAV3	neuron navigator 3	89795	AF397731
222037_at	0.165474	0.0175	2.68	-3.45599	1.15	MCM4	minichromosome maintenance complex component 4	4173
205414_s_at	0.169531	0.0184	2.65	-3.50082	1.15	ARHGAP44	Rho GTPase activating protein 44	9912	NM_014859
230068_s_at	0.277054	0.0455	2.19	-4.33425	1.15	PEG3-AS1	PEG3 antisense RNA 1	100169890	W93046
213119_at	0.00379832	2.32e-05	6.09	2.93788	1.14	SLC36A1	solute carrier family 36 member 1	206358	AW058600
212710_at	0.00586566	4.93e-05	5.67	2.20806	1.14	CAMSAP1	calmodulin regulated spectrin associated protein 1	157922	AL043774
203482_at	0.013082	0.000195	4.93	0.87234	1.14	SLF2	SMC5-SMC6 complex localization factor 2	55719
205345_at	0.0297329	0.000837	4.19	-0.54268	1.14	BARD1	BRCA1 associated RING domain 1	580	NM_000465
212632_at	0.0311509	0.000913	4.14	-0.62788	1.14	STX7	syntaxin 7	8417	N32035
212418_at	0.0340598	0.00109	4.06	-0.79507	1.14	ELF1	E74 like ETS transcription factor 1	1997	M82882
210694_s_at	0.0476403	0.00196	3.76	-1.36942	1.14	MID1	midline 1	4281	AF041209
207120_at	0.0528222	0.00233	3.68	-1.53495	1.14	ZNF667	zinc finger protein 667	63934	NM_022103
236249_at	0.0551801	0.0025	3.64	-1.60445	1.14	IKBIP	IKBKB interacting protein	121457	BF057681
222627_at	0.0568936	0.00265	3.61	-1.65807	1.14	VPS54	VPS54, GARP complex subunit	51542	AK002205
211058_x_at	0.0636361	0.00324	3.51	-1.85334	1.14	TUBA1B	tubulin alpha 1b	10376	BC006379
1555370_a_at	0.0678376	0.00361	3.46	-1.95682	1.14	CAMTA1	calmodulin binding transcription activator 1	23261	AF111804
227167_s_at	0.0891129	0.00589	3.22	-2.42569	1.14	RASSF3	Ras association domain family member 3	283349	AW511319
224937_at	0.0946614	0.00646	3.17	-2.51378	1.14	PTGFRN	prostaglandin F2 receptor inhibitor	5738	BF311866
209360_s_at	0.113406	0.00891	3.02	-2.82032	1.14	LOC101928269///LOC100506403///RUNX1	uncharacterized LOC101928269///uncharacterized LOC100506403///runt related transcription factor 1	101928269///100506403///861	D43968
204566_at	0.118169	0.00964	2.98	-2.89444	1.14	PPM1D	protein phosphatase, Mg2+/Mn2+ dependent 1D	8493	NM_003620
238615_at	0.11906	0.00975	2.97	-2.90559	1.14	ERLIN2	ER lipid raft associated 2	11160	AI817403
1556202_at	0.131922	0.0116	2.88	-3.0698	1.14	SRGAP2	SLIT-ROBO Rho GTPase activating protein 2	23380	AI263819
218229_s_at	0.143826	0.0136	2.8	-3.22128	1.14	POGK	pogo transposable element with KRAB domain	57645	NM_017542
211814_s_at	0.144394	0.0137	2.8	-3.22734	1.14	CCNE2	cyclin E2	9134	AF112857
204720_s_at	0.214677	0.028	2.44	-3.89326	1.14	DNAJC6	DnaJ heat shock protein family (Hsp40) member C6	9829	AV729634
203137_at	0.221784	0.0298	2.41	-3.94823	1.14	WTAP	Wilms tumor 1 associated protein	9589	NM_004906
204352_at	0.269152	0.043	2.22	-4.28495	1.14	TRAF5	TNF receptor associated factor 5	7188	NM_004619
221509_at	0.00472498	3.27e-05	5.9	2.60715	1.13	DENR	density regulated re-initiation and release factor	8562	AB014731
227866_at	0.0147288	0.000246	4.81	0.6478	1.13	TIAM2	T-cell lymphoma invasion and metastasis 2	26230	AI743557
227249_at	0.0210109	0.000448	4.5	0.06418	1.13	NDE1	nudE neurodevelopment protein 1	54820	AI857685
219257_s_at	0.0245598	0.000593	4.36	-0.20847	1.13	SPHK1	sphingosine kinase 1	8877	NM_021972
224601_at	0.0264188	0.000684	4.29	-0.34696	1.13	SNHG16///SNORD1C///SNORD1A	small nucleolar RNA host gene 16///small nucleolar RNA, C/D box 1C///small nucleolar RNA, C/D box 1A	100507246///677850///677848	BE891646
226908_at	0.0287103	0.000784	4.22	-0.47962	1.13	LRIG3	leucine rich repeats and immunoglobulin like domains 3	121227	AI627704
222116_s_at	0.0563341	0.0026	3.62	-1.63985	1.13	TBC1D16	TBC1 domain family member 16	125058	AL157485
223608_at	0.0578331	0.00274	3.6	-1.68995	1.13	EFCAB2	EF-hand calcium binding domain 2	84288	BC005357
228149_at	0.058724	0.00281	3.59	-1.71433	1.13	BMT2	base methyltransferase of 25S rRNA 2 homolog	154743	BF432926
224733_at	0.0733619	0.00412	3.4	-2.08477	1.13	CMTM3	CKLF like MARVEL transmembrane domain containing 3	123920	AL574900
224741_x_at	0.0795625	0.00477	3.32	-2.22471	1.13	SNORD77///SNORD76///SNORD74///GAS5///SNORD44///SNORD47///SNORD80///SNORD79///SNORD81	small nucleolar RNA, C/D box 77///small nucleolar RNA, C/D box 76///small nucleolar RNA, C/D box 74///growth arrest specific 5 (non-protein coding)///small nucleolar RNA, C/D box 44///small nucleolar RNA, C/D box 47///small nucleolar RNA, C/D box 80///small nucleolar RNA, C/D box 79///small nucleolar RNA, C/D box 81	692197///692196///619498///60674///26806///26802///26774///26770///26769	BG329175
226269_at	0.0849568	0.00537	3.27	-2.33722	1.13	GDAP1	ganglioside induced differentiation associated protein 1	54332	BF002104
221211_s_at	0.0923822	0.00623	3.19	-2.47946	1.13	MAP3K7CL	MAP3K7 C-terminal like	56911	NM_020152
217791_s_at	0.0932955	0.00632	3.19	-2.49272	1.13	ALDH18A1	aldehyde dehydrogenase 18 family member A1	5832	NM_002860
210306_at	0.100465	0.00721	3.12	-2.61932	1.13	L3MBTL1	l(3)mbt-like 1 (Drosophila)	26013	U89358
204521_at	0.104793	0.00781	3.08	-2.69536	1.13	FAM216A	family with sequence similarity 216 member A	29902	NM_013300
200612_s_at	0.107941	0.00817	3.06	-2.73753	1.13	AP2B1	adaptor related protein complex 2 beta 1 subunit	163	NM_001282
204944_at	0.108903	0.0083	3.05	-2.7527	1.13	PTPRG	protein tyrosine phosphatase, receptor type G	5793	NM_002841
225871_at	0.126	0.0108	2.92	-3.00418	1.13	STEAP2	STEAP2 metalloreductase	261729	BF680588
225009_at	0.155012	0.0157	2.73	-3.353	1.13	CMTM4	CKLF like MARVEL transmembrane domain containing 4	146223	AA191708
200052_s_at	0.182814	0.0209	2.59	-3.62133	1.13	ILF2	interleukin enhancer binding factor 2	3608	NM_004515
202633_at	0.00508611	3.69e-05	5.83	2.48876	1.12	TOPBP1	topoisomerase (DNA) II binding protein 1	11073	NM_007027
201833_at	0.00959281	0.000119	5.19	1.35127	1.12	HDAC2	histone deacetylase 2	3066	NM_001527
211764_s_at	0.0286344	0.00078	4.22	-0.47509	1.12	UBE2D1	ubiquitin conjugating enzyme E2 D1	7321	BC005980
204639_at	0.0332065	0.00104	4.08	-0.75249	1.12	ADA	adenosine deaminase	100	NM_000022
226925_at	0.0340149	0.00108	4.06	-0.78947	1.12	PXYLP1	2-phosphoxylose phosphatase 1	92370	AW069729
231926_at	0.0341429	0.00109	4.05	-0.80012	1.12	EPS15L1	epidermal growth factor receptor pathway substrate 15 like 1	58513
219303_at	0.0366118	0.00122	4	-0.90854	1.12	RNF219	ring finger protein 219	79596	NM_024546
218594_at	0.0415079	0.00151	3.89	-1.11417	1.12	HEATR1	HEAT repeat containing 1	55127	NM_018072
1555976_s_at	0.0438205	0.00167	3.84	-1.2154	1.12	MYL12A	myosin light chain 12A	10627	BU676221
224847_at	0.0500582	0.00212	3.72	-1.44415	1.12	CDK6	cyclin dependent kinase 6	1021	AW051349
222237_s_at	0.0552101	0.00251	3.64	-1.60803	1.12	ZNF112	zinc finger protein 112	7771
204728_s_at	0.0617755	0.00306	3.54	-1.79753	1.12	WDHD1	WD repeat and HMG-box DNA binding protein 1	11169	NM_007086
202246_s_at	0.0694437	0.00375	3.44	-1.9942	1.12	CDK4	cyclin dependent kinase 4	1019	NM_000075
224870_at	0.074964	0.0043	3.38	-2.12397	1.12	DANCR	differentiation antagonizing non-protein coding RNA	57291	BG255416
203780_at	0.0771527	0.00451	3.35	-2.17126	1.12	MPZL2	myelin protein zero like 2	10205	AF275945
209251_x_at	0.0790938	0.0047	3.33	-2.20995	1.12	TUBA1C	tubulin alpha 1c	84790	BC004949
221935_s_at	0.080908	0.00491	3.31	-2.25255	1.12	EOGT	EGF domain specific O-linked N-acetylglucosamine transferase	285203	AK023140
226926_at	0.0809413	0.00492	3.31	-2.25364	1.12	DMKN	dermokine	93099	AA706316
215812_s_at	0.083546	0.00518	3.28	-2.30352	1.12	SLC6A10PB///SLC6A10P///SLC6A8	solute carrier family 6 member 8 pseudogene///solute carrier family 6 member 10, pseudogene///solute carrier family 6 member 8	653562///386757///6535	U41163
226135_at	0.0846333	0.00531	3.27	-2.32768	1.12	UHRF1BP1	UHRF1 binding protein 1	54887	BE856657
223707_at	0.0849568	0.00537	3.27	-2.3382	1.12	SNORA3A///RPL27A	small nucleolar RNA, H/ACA box 3A///ribosomal protein L27a	619562///6157	BC004284
219479_at	0.0964913	0.0067	3.16	-2.54952	1.12	KDELC1	KDEL motif containing 1	79070	NM_024089
226520_at	0.0976041	0.00686	3.14	-2.57193	1.12	LCOR	ligand dependent nuclear receptor corepressor	84458	AI831506
40148_at	0.123277	0.0105	2.94	-2.97198	1.12	APBB2	amyloid beta precursor protein binding family B member 2	323	U62325
208692_at	0.129365	0.0112	2.9	-3.03961	1.12	RPS3	ribosomal protein S3	6188	U14990
225727_at	0.161287	0.0168	2.7	-3.41606	1.12	PLEKHH1	pleckstrin homology, MyTH4 and FERM domain containing H1	57475	AB033026
214806_at	0.176041	0.0196	2.62	-3.56052	1.12	BICD1	BICD cargo adaptor 1	636	U90030
222833_at	0.191224	0.0228	2.54	-3.70093	1.12	LPCAT2	lysophosphatidylcholine acyltransferase 2	54947	AU154202
221561_at	0.210518	0.0269	2.46	-3.85671	1.12	SOAT1	sterol O-acyltransferase 1	6646	L21934
223827_at	0.223509	0.0302	2.4	-3.96199	1.12	TNFRSF19	TNF receptor superfamily member 19	55504	AF246998
200974_at	0.249903	0.0372	2.29	-4.15318	1.12	ACTA2	actin, alpha 2, smooth muscle, aorta	59	NM_001613
225827_at	0.257374	0.0394	2.26	-4.20458	1.12	AGO2	argonaute 2, RISC catalytic component	27161
212122_at	0.286935	0.0484	2.15	-4.39013	1.12	RHOQ	ras homolog family member Q	23433	AW771590
222447_at	0.00237881	1.06e-05	6.54	3.69444	1.11	METTL9	methyltransferase like 9	51108	BC000195
243502_at	0.00308819	1.59e-05	6.31	3.30392	1.11	GJC1	gap junction protein gamma 1	10052	BF035598
201697_s_at	0.00780875	8.36e-05	5.38	1.69734	1.11	DNMT1	DNA (cytosine-5-)-methyltransferase 1	1786	NM_001379
204531_s_at	0.011511	0.000159	5.04	1.07506	1.11	BRCA1	BRCA1, DNA repair associated	672
1555501_s_at	0.0128952	0.000191	4.94	0.89351	1.11	RSRC1	arginine and serine rich coiled-coil 1	51319	BC010357
220668_s_at	0.0157519	0.000282	4.74	0.51548	1.11	DNMT3B	DNA methyltransferase 3 beta	1789	NM_006892
225614_at	0.0201671	0.000422	4.53	0.12173	1.11	SAAL1	serum amyloid A like 1	113174	AI815207
204603_at	0.032852	0.00102	4.09	-0.73822	1.11	EXO1	exonuclease 1	9156	NM_003686
212709_at	0.0338848	0.00107	4.06	-0.78314	1.11	NUP160	nucleoporin 160	23279	D83781
216870_x_at	0.0398084	0.00142	3.92	-1.05768	1.11	DLEU2	deleted in lymphocytic leukemia 2 (non-protein coding)	8847	AF264787
209817_at	0.0416906	0.00152	3.89	-1.12308	1.11	PPP3CB	protein phosphatase 3 catalytic subunit beta	5532	M29550
211623_s_at	0.0884381	0.00579	3.23	-2.40955	1.11	FBL	fibrillarin	2091	M30448
201668_x_at	0.0926648	0.00625	3.19	-2.48315	1.11	MARCKS	myristoylated alanine rich protein kinase C substrate	4082
220295_x_at	0.107612	0.00814	3.06	-2.73382	1.11	DEPDC1	DEP domain containing 1	55635	NM_017779
202557_at	0.132336	0.0117	2.88	-3.07717	1.11	HSPA13	heat shock protein family A (Hsp70) member 13	6782	AI718418
224458_at	0.155685	0.0158	2.73	-3.35994	1.11	TMEM246	transmembrane protein 246	84302	BC006115
1559240_at	0.158245	0.0162	2.72	-3.38463	1.11	LOC100507053	uncharacterized LOC100507053	100507053	AA811339
216850_at	0.161793	0.0168	2.7	-3.42047	1.11	LOC101930404///SNORD116-28///SNORD115-26///SNORD115-13///SNORD115-7///SNORD116-22///SNORD116-4///PWARSN///SNORD107///SNURF///SNRPN///IPW	uncharacterized LOC101930404///small nucleolar RNA, C/D box 116-28///small nucleolar RNA, C/D box 115-26///small nucleolar RNA, C/D box 115-13///small nucleolar RNA, C/D box 115-7///small nucleolar RNA, C/D box 116-22///small nucleolar RNA, C/D box 116-4///Prader Willi/Angelman region RNA, SNRPN neighbor///small nucleolar RNA, C/D box 107///SNRPN upstream reading frame///small nuclear ribonucleop…	101930404///100033820///100033802///100033450///100033444///100033433///100033416///347746///91380///8926///6638///3653
218451_at	0.164568	0.0174	2.68	-3.44845	1.11	CDCP1	CUB domain containing protein 1	64866	NM_022842
201940_at	0.205685	0.0258	2.48	-3.81819	1.11	CPD	carboxypeptidase D	1362	AA897514
201278_at	0.208957	0.0265	2.47	-3.84294	1.11	LOC101926921///DAB2	uncharacterized LOC101926921///DAB2, clathrin adaptor protein	101926921///1601	N21202
235931_at	0.212353	0.0274	2.45	-3.8739	1.11	METTL21A	methyltransferase like 21A	151194	AI332764
212168_at	0.213306	0.0277	2.45	-3.88108	1.11	RBM12	RNA binding motif protein 12	10137	AL514547
223287_s_at	0.00621988	5.52e-05	5.61	2.09997	1.1	FOXP1	forkhead box P1	27086	AF146696
212973_at	0.00680271	6.52e-05	5.52	1.93807	1.1	RPIA	ribose 5-phosphate isomerase A	22934	AI692341
224827_at	0.00731593	7.46e-05	5.44	1.80782	1.1	UBTD2	ubiquitin domain containing 2	92181
214221_at	0.012579	0.000184	4.96	0.92974	1.1	ALMS1	ALMS1, centrosome and basal body associated protein	7840	AI825212
224722_at	0.0150679	0.000259	4.78	0.59581	1.1	MIB1	mindbomb E3 ubiquitin protein ligase 1	57534	BE048628
208986_at	0.0159333	0.000289	4.73	0.49247	1.1	TCF12	transcription factor 12	6938	AL559478
222396_at	0.0239298	0.000566	4.38	-0.16285	1.1	HN1	hematological and neurological expressed 1	51155	AF060925
203563_at	0.027737	0.000743	4.25	-0.42744	1.1	AFAP1	actin filament associated protein 1	60312
1553984_s_at	0.0278076	0.000747	4.24	-0.43284	1.1	DTYMK	deoxythymidylate kinase	1841	AF258562
203481_at	0.0323801	0.000981	4.11	-0.69739	1.1	SLF2	SMC5-SMC6 complex localization factor 2	55719	AI655902
213302_at	0.0337589	0.00106	4.07	-0.77484	1.1	PFAS	phosphoribosylformylglycinamidine synthase	5198	AL044326
214649_s_at	0.058035	0.00275	3.59	-1.69592	1.1	MTMR2	myotubularin related protein 2	8898	U58033
218501_at	0.0603441	0.00295	3.56	-1.76178	1.1	ARHGEF3	Rho guanine nucleotide exchange factor 3	50650	NM_019555
218239_s_at	0.06147	0.00303	3.55	-1.78812	1.1	GTPBP4	GTP binding protein 4	23560	NM_012341
232740_at	0.0712249	0.00393	3.42	-2.03834	1.1	MCM3AP-AS1	MCM3AP antisense RNA 1	114044	BC002458
203228_at	0.0794538	0.00476	3.32	-2.22252	1.1	PAFAH1B3	platelet activating factor acetylhydrolase 1b catalytic subunit 3	5050	NM_002573
218352_at	0.0846333	0.00532	3.27	-2.32779	1.1	RCBTB1	RCC1 and BTB domain containing protein 1	55213	NM_018191
218095_s_at	0.0901405	0.006	3.21	-2.44366	1.1	TMEM165	transmembrane protein 165	55858	NM_018475
204508_s_at	0.0919576	0.00619	3.2	-2.4735	1.1	CA12	carbonic anhydrase 12	771	BC001012
205072_s_at	0.0923649	0.00623	3.19	-2.47902	1.1	XRCC4	X-ray repair cross complementing 4	7518	NM_022406
212330_at	0.09999	0.00715	3.12	-2.61093	1.1	TFDP1	transcription factor Dp-1	7027	R60866
226085_at	0.110356	0.0085	3.04	-2.77528	1.1	CBX5	chromobox 5	23468
218238_at	0.130457	0.0114	2.89	-3.05361	1.1	GTPBP4	GTP binding protein 4	23560	NM_012341
223842_s_at	0.1329	0.0118	2.88	-3.08268	1.1	SCARA3	scavenger receptor class A member 3	51435	AB007830
234295_at	0.139691	0.0129	2.83	-3.16822	1.1	DBR1	debranching RNA lariats 1	51163	AK000116
205802_at	0.152581	0.0152	2.75	-3.32527	1.1	TRPC1	transient receptor potential cation channel subfamily C member 1	7220	NM_003304
226658_at	0.154413	0.0156	2.74	-3.34588	1.1	PDPN	podoplanin	10630	AW590196
204083_s_at	0.188353	0.0221	2.56	-3.67472	1.1	TPM2	tropomyosin 2 (beta)	7169	NM_003289
231175_at	0.227917	0.0313	2.38	-3.99433	1.1	BEND6	BEN domain containing 6	221336	N48613
202191_s_at	0.23396	0.0328	2.36	-4.03714	1.1	GAS7	growth arrest specific 7	8522	BE439987
210115_at	0.234724	0.033	2.35	-4.04241	1.1	RPL39L	ribosomal protein L39 like	116832	L05096
209904_at	0.27575	0.0451	2.19	-4.32768	1.1	TNNC1	troponin C1, slow skeletal and cardiac type	7134	AF020769
219240_s_at	0.00648419	5.95e-05	5.57	2.02619	1.09	C10orf88	chromosome 10 open reading frame 88	80007	NM_024942
213811_x_at	0.0115009	0.000158	5.04	1.07835	1.09	TCF3	transcription factor 3	6929	AW062341
203269_at	0.0118644	0.000168	5.01	1.0176	1.09	NSMAF	neutral sphingomyelinase activation associated factor	8439	NM_003580
205628_at	0.0133308	0.000202	4.91	0.83981	1.09	PRIM2	primase (DNA) subunit 2	5558	NM_000947
227489_at	0.0152764	0.000268	4.77	0.56337	1.09	SMURF2	SMAD specific E3 ubiquitin protein ligase 2	64750	BE962027
225887_at	0.0206722	0.000438	4.51	0.08668	1.09	PROSER1	proline and serine rich 1	80209	AL522406
209572_s_at	0.0234903	0.000543	4.41	-0.1219	1.09	EED	embryonic ectoderm development	8726	AF080227
214431_at	0.0239298	0.000566	4.38	-0.16224	1.09	GMPS	guanine monophosphate synthase	8833	NM_003875
210766_s_at	0.0287274	0.000785	4.22	-0.48085	1.09	CSE1L	chromosome segregation 1 like	1434	AF053640
225649_s_at	0.0435778	0.00165	3.85	-1.20351	1.09	STK35	serine/threonine kinase 35	140901	AA001414
218423_x_at	0.0496695	0.00209	3.73	-1.43192	1.09	VPS54	VPS54, GARP complex subunit	51542	NM_016516
232636_at	0.0509964	0.00221	3.7	-1.48198	1.09	SLITRK4	SLIT and NTRK like family member 4	139065
208753_s_at	0.0580336	0.00275	3.6	-1.69552	1.09	NAP1L1	nucleosome assembly protein 1 like 1	4673	BC002387
218867_s_at	0.0757129	0.00437	3.37	-2.14022	1.09	C12orf49	chromosome 12 open reading frame 49	79794	NM_024738
201941_at	0.0847568	0.00534	3.27	-2.33142	1.09	CPD	carboxypeptidase D	1362	BE349147
235953_at	0.0849568	0.00536	3.27	-2.33623	1.09	ZNF610	zinc finger protein 610	162963
244033_at	0.0969664	0.00676	3.15	-2.55796	1.09	CEP128	centrosomal protein 128	145508	AI937080
238962_at	0.102545	0.0075	3.1	-2.6566	1.09	ZNF681	zinc finger protein 681	148213	AW305300
232204_at	0.104155	0.00771	3.09	-2.6832	1.09	EBF1	early B-cell factor 1	1879	AF208502
219330_at	0.139417	0.0128	2.83	-3.16412	1.09	VANGL1	VANGL planar cell polarity protein 1	81839	NM_138959
212141_at	0.148503	0.0145	2.77	-3.2796	1.09	MCM4	minichromosome maintenance complex component 4	4173
1557044_at	0.176828	0.0197	2.62	-3.56808	1.09	LINC00665	long intergenic non-protein coding RNA 665	100506930	BC041949
225438_at	0.185688	0.0215	2.57	-3.64603	1.09	NUDCD1	NudC domain containing 1	84955	BF445343
226521_s_at	0.189554	0.0224	2.55	-3.68789	1.09	FAM175A	family with sequence similarity 175 member A	84142	AK023676
201943_s_at	0.196236	0.0238	2.52	-3.74369	1.09	CPD	carboxypeptidase D	1362	NM_001304
220910_at	0.235416	0.0331	2.35	-4.04675	1.09	FRAS1	Fraser extracellular matrix complex subunit 1	80144	NM_025074
227862_at	0.268928	0.043	2.22	-4.28345	1.09	TRNP1	TMF1-regulated nuclear protein 1	388610	AA037766
235723_at	0.289902	0.0494	2.14	-4.40869	1.09	BNC2	basonuclin 2	54796	AA843242
1569362_at	0.290047	0.0495	2.14	-4.41056	1.09	ALCAM	activated leukocyte cell adhesion molecule	214	BC041127
224518_s_at	0.00633235	5.73e-05	5.59	2.06278	1.08	ZNF559	zinc finger protein 559	84527	BC006436
204831_at	0.00927498	0.000112	5.22	1.41156	1.08	CDK8	cyclin dependent kinase 8	1024	R59697
213280_at	0.0108554	0.000146	5.09	1.15811	1.08	RAP1GAP2	RAP1 GTPase activating protein 2	23108	AK000478
244334_at	0.0193831	0.000395	4.57	0.18656	1.08	TRAM1L1	translocation associated membrane protein 1-like 1	133022	AA169554
201341_at	0.0215904	0.000469	4.48	0.01966	1.08	ENC1	ectodermal-neural cortex 1	8507	NM_003633
224036_s_at	0.0292109	0.000807	4.21	-0.50805	1.08	LMBR1	limb development membrane protein 1	64327	AF063592
211761_s_at	0.030785	0.000895	4.15	-0.60789	1.08	CACYBP	calcyclin binding protein	27101	BC005975
244663_at	0.0374729	0.00127	3.98	-0.9472	1.08	ZNF431	zinc finger protein 431	170959	AI675336
228662_at	0.037575	0.00128	3.98	-0.95268	1.08	SOCS7	suppressor of cytokine signaling 7	30837	AI492369
204589_at	0.0407028	0.00147	3.91	-1.08801	1.08	NUAK1	NUAK family kinase 1	9891	NM_014840
222369_at	0.0466159	0.00188	3.78	-1.32758	1.08	NAA40	N(alpha)-acetyltransferase 40, NatD catalytic subunit	79829	AW971254
57516_at	0.0487766	0.00204	3.74	-1.40471	1.08	ZNF764	zinc finger protein 764	92595
223073_at	0.0521231	0.00228	3.69	-1.51444	1.08	MFSD14B	major facilitator superfamily domain containing 14B	84641	AF255650
236046_at	0.056612	0.00262	3.62	-1.6498	1.08	CCDC127	coiled-coil domain containing 127	133957	AA781880
206052_s_at	0.0718797	0.004	3.41	-2.05568	1.08	SLBP	stem-loop binding protein	7884	NM_006527
244308_at	0.0847568	0.00534	3.27	-2.33131	1.08	LOC101927699	uncharacterized LOC101927699	101927699	BF514096
218750_at	0.0940348	0.00639	3.18	-2.50334	1.08	TAF1D	TATA-box binding protein associated factor, RNA polymerase I subunit D	79101	NM_024116
242923_at	0.0980969	0.00692	3.14	-2.57995	1.08	ZNF678	zinc finger protein 678	339500
236635_at	0.0991341	0.00704	3.13	-2.59646	1.08	ZNF667	zinc finger protein 667	63934
229487_at	0.105337	0.00788	3.08	-2.70309	1.08	EBF1	early B-cell factor 1	1879	W73890
217946_s_at	0.107537	0.00813	3.06	-2.73292	1.08	SAE1	SUMO1 activating enzyme subunit 1	10055	NM_005500
202998_s_at	0.117561	0.00951	2.98	-2.88204	1.08	LOXL2	lysyl oxidase like 2	4017	NM_002318
205795_at	0.136389	0.0123	2.85	-3.1279	1.08	NRXN3	neurexin 3	9369	NM_004796
229504_at	0.141602	0.0132	2.82	-3.19189	1.08	RAB23	RAB23, member RAS oncogene family	51715	AI810826
213010_at	0.146601	0.0141	2.79	-3.25632	1.08	PRKCDBP	protein kinase C delta binding protein	112464
201075_s_at	0.148402	0.0144	2.77	-3.27627	1.08	SMARCC1	SWI/SNF related, matrix associated, actin dependent regulator of chromatin subfamily c member 1	6599	NM_003074
218092_s_at	0.164044	0.0173	2.68	-3.44456	1.08	AGFG1	ArfGAP with FG repeats 1	3267	NM_004504
219060_at	0.168586	0.0181	2.66	-3.48975	1.08	WDYHV1	WDYHV motif containing 1	55093	NM_018024
203884_s_at	0.17714	0.0198	2.61	-3.57302	1.08	RAB11FIP2	RAB11 family interacting protein 2	22841	NM_014904
227105_at	0.18857	0.0222	2.56	-3.67807	1.08	CSPP1	centrosome and spindle pole associated protein 1	79848	AI400587
207103_at	0.189755	0.0225	2.55	-3.68923	1.08	KCND2	potassium voltage-gated channel subfamily D member 2	3751	NM_012281
226184_at	0.197124	0.024	2.52	-3.74896	1.08	FMNL2	formin like 2	114793	AI123567
210656_at	0.201371	0.0249	2.5	-3.78291	1.08	EED	embryonic ectoderm development	8726	AF099032
204333_s_at	0.209641	0.0267	2.46	-3.84799	1.08	AGA	aspartylglucosaminidase	175	NM_000027
219885_at	0.212078	0.0274	2.45	-3.87143	1.08	SLFN12	schlafen family member 12	55106	NM_018042
220994_s_at	0.238422	0.034	2.34	-4.07007	1.08	STXBP6	syntaxin binding protein 6	29091	NM_014178
214290_s_at	0.242025	0.035	2.32	-4.09732	1.08	HIST2H2AA4///HIST2H2AA3	histone cluster 2, H2aa4///histone cluster 2, H2aa3	723790///8337
200099_s_at	0.255044	0.0387	2.27	-4.18926	1.08	SNORD73A///RPS3A	small nucleolar RNA, C/D box 73A///ribosomal protein S3A	8944///6189
226107_at	0.278178	0.0458	2.18	-4.34052	1.08	C1GALT1	core 1 synthase, glycoprotein-N-acetylgalactosamine 3-beta-galactosyltransferase 1	56913	AU156755
235027_at	0.00800702	8.66e-05	5.36	1.66309	1.07	ZNF736	zinc finger protein 736	728927	R52023
231283_at	0.0147125	0.000245	4.81	0.65094	1.07	MGAT4A	mannosyl (alpha-1,3-)-glycoprotein beta-1,4-N-acetylglucosaminyltransferase, isozyme A	11320	AW271609
221676_s_at	0.0300517	0.000858	4.17	-0.56722	1.07	CORO1C	coronin 1C	23603	BC002342
219481_at	0.0545024	0.00246	3.65	-1.58615	1.07	TTC13	tetratricopeptide repeat domain 13	79573	NM_024525
218595_s_at	0.0565397	0.00262	3.62	-1.6478	1.07	HEATR1	HEAT repeat containing 1	55127	NM_018072
228106_at	0.0586458	0.0028	3.59	-1.71089	1.07	DCAF16	DDB1 and CUL4 associated factor 16	54876	AA031528
230578_at	0.0690466	0.00372	3.45	-1.98497	1.07	ZNF471	zinc finger protein 471	57573	AL042523
235177_at	0.0711759	0.00392	3.42	-2.03487	1.07	METTL21A	methyltransferase like 21A	151194	AI625022
210236_at	0.0816099	0.00499	3.3	-2.26755	1.07	PPFIA1	PTPRF interacting protein alpha 1	8500	U22815
235476_at	0.093347	0.00632	3.18	-2.49351	1.07	TRIM59///IFT80	tripartite motif containing 59///intraflagellar transport 80	286827///57560
224841_x_at	0.112837	0.00884	3.02	-2.8127	1.07	SNORD77///SNORD76///SNORD74///GAS5///SNORD44///SNORD47///SNORD80///SNORD79///SNORD81	small nucleolar RNA, C/D box 77///small nucleolar RNA, C/D box 76///small nucleolar RNA, C/D box 74///growth arrest specific 5 (non-protein coding)///small nucleolar RNA, C/D box 44///small nucleolar RNA, C/D box 47///small nucleolar RNA, C/D box 80///small nucleolar RNA, C/D box 79///small nucleolar RNA, C/D box 81	692197///692196///619498///60674///26806///26802///26774///26770///26769	BF316352
235603_at	0.115735	0.00926	3	-2.85678	1.07	HNRNPU	heterogeneous nuclear ribonucleoprotein U	3192
206983_at	0.143988	0.0137	2.8	-3.22324	1.07	CCR6	C-C motif chemokine receptor 6	1235	NM_004367
228972_at	0.150179	0.0148	2.76	-3.29923	1.07	PITPNA-AS1	PITPNA antisense RNA 1	100306951	AI028602
223065_s_at	0.152229	0.0152	2.75	-3.32122	1.07	STARD3NL	STARD3 N-terminal like	83930	BC003074
210608_s_at	0.153727	0.0154	2.74	-3.33829	1.07	FUT2	fucosyltransferase 2	2524	BC001899
211042_x_at	0.158545	0.0163	2.71	-3.38791	1.07	MIR6756///MCAM	microRNA 6756///melanoma cell adhesion molecule	102465453///4162	BC006329
218538_s_at	0.160628	0.0166	2.7	-3.40909	1.07	MRS2	MRS2, magnesium transporter	57380	NM_020662
209035_at	0.173215	0.0191	2.63	-3.53687	1.07	MDK	midkine (neurite growth-promoting factor 2)	4192	M69148
235144_at	0.192699	0.0231	2.54	-3.71397	1.07	RASEF	RAS and EF-hand domain containing	158158	AA826324
225065_x_at	0.210937	0.0271	2.46	-3.8621	1.07	SNORD65///SNORD49B///LRRC75A-AS1///SNORD49A	small nucleolar RNA, C/D box 65///small nucleolar RNA, C/D box 49B///LRRC75A antisense RNA 1///small nucleolar RNA, C/D box 49A	692106///692087///125144///26800
205739_x_at	0.234076	0.0328	2.36	-4.03797	1.07	ZNF107	zinc finger protein 107	51427	NM_016220
202979_s_at	0.251483	0.0378	2.28	-4.1677	1.07	CREBZF	CREB/ATF bZIP transcription factor	58487
217916_s_at	0.258771	0.0399	2.26	-4.21519	1.07	FAM49B	family with sequence similarity 49 member B	51571	NM_016623
201202_at	0.264345	0.0416	2.23	-4.25349	1.07	PCNA	proliferating cell nuclear antigen	5111	NM_002592
201309_x_at	0.265257	0.0419	2.23	-4.25966	1.07	NREP	neuronal regeneration related protein	9315	U36189
209098_s_at	0.271151	0.0436	2.21	-4.29672	1.07	JAG1	jagged 1	182	U61276
244043_at	0.279157	0.046	2.18	-4.34519	1.07	TFDP2	transcription factor Dp-2	7029
1560741_at	0.284195	0.0476	2.16	-4.37519	1.07	SNURF///SNRPN	SNRPN upstream reading frame///small nuclear ribonucleoprotein polypeptide N	8926///6638	AL832250
210286_s_at	0.289754	0.0493	2.14	-4.40713	1.07	SLC4A7	solute carrier family 4 member 7	9497	AF053755
205733_at	0.00570343	4.61e-05	5.71	2.27425	1.06	BLM	Bloom syndrome RecQ like helicase	641	NM_000057
222409_at	0.0115701	0.00016	5.03	1.0635	1.06	CORO1C	coronin 1C	23603	AL162070
227080_at	0.0141477	0.000229	4.85	0.71794	1.06	ZNF697	zinc finger protein 697	90874	AW003092
204835_at	0.0262379	0.000675	4.3	-0.33379	1.06	POLA1	DNA polymerase alpha 1, catalytic subunit	5422	NM_016937
222606_at	0.0274794	0.000726	4.26	-0.4053	1.06	ZWILCH	zwilch kinetochore protein	55055	AA824298
213581_at	0.0275059	0.000729	4.26	-0.40893	1.06	PDCD2	programmed cell death 2	5134	BF446180
219026_s_at	0.0356743	0.00117	4.02	-0.86729	1.06	RASAL2	RAS protein activator like 2	9462	NM_004841
210058_at	0.0491236	0.00206	3.74	-1.41597	1.06	MAPK13	mitogen-activated protein kinase 13	5603	BC000433
218324_s_at	0.0495415	0.00208	3.73	-1.42711	1.06	SPATS2	spermatogenesis associated serine rich 2	65244	NM_023071
217976_s_at	0.0562988	0.00259	3.63	-1.63541	1.06	DYNC1LI1	dynein cytoplasmic 1 light intermediate chain 1	51143	NM_016141
202543_s_at	0.0838388	0.00522	3.28	-2.31009	1.06	GMFB	glia maturation factor beta	2764	BC005359
207785_s_at	0.0914949	0.00615	3.2	-2.46679	1.06	RBPJ	recombination signal binding protein for immunoglobulin kappa J region	3516	NM_015874
206695_x_at	0.100636	0.00724	3.12	-2.62311	1.06	ZNF43	zinc finger protein 43	7594	NM_003423
210813_s_at	0.140463	0.013	2.83	-3.17646	1.06	XRCC4	X-ray repair cross complementing 4	7518	BC005259
228051_at	0.14206	0.0133	2.82	-3.19704	1.06	ARFGEF3	ARFGEF family member 3	57221	AI979261
238635_at	0.142692	0.0134	2.81	-3.20621	1.06	TMEM267	transmembrane protein 267	64417	W72333
210757_x_at	0.145371	0.0139	2.79	-3.23958	1.06	LOC101926921///DAB2	uncharacterized LOC101926921///DAB2, clathrin adaptor protein	101926921///1601	AF188298
202983_at	0.171919	0.0188	2.64	-3.5239	1.06	HLTF	helicase like transcription factor	6596	AI760760
200640_at	0.18857	0.0222	2.56	-3.67905	1.06	YWHAZ	tyrosine 3-monooxygenase/tryptophan 5-monooxygenase activation protein zeta	7534	NM_003406
229720_at	0.213306	0.0277	2.45	-3.88162	1.06	BAG1	BCL2 associated athanogene 1	573	AA394039
204638_at	0.263171	0.0413	2.24	-4.24651	1.06	ACP5	acid phosphatase 5, tartrate resistant	54	NM_001611
225610_at	0.00336568	1.86e-05	6.22	3.15187	1.05	UHRF2	ubiquitin like with PHD and ring finger domains 2	115426	BF511410
224578_at	0.0068355	6.58e-05	5.51	1.92941	1.05	RCC2	regulator of chromosome condensation 2	55920	AB040903
228920_at	0.00813022	8.97e-05	5.34	1.62874	1.05	ZNF260	zinc finger protein 260	339324	BE328273
229886_at	0.0111647	0.000153	5.06	1.1124	1.05	C5orf34	chromosome 5 open reading frame 34	375444	AA502768
226395_at	0.0203656	0.000428	4.53	0.10881	1.05	HOOK3	hook microtubule tethering protein 3	84376	AI912618
230403_at	0.0226271	0.000512	4.43	-0.06605	1.05	RFX3	regulatory factor X3	5991	AV723984
213387_at	0.0228432	0.000519	4.43	-0.07932	1.05	ATAD2B	ATPase family, AAA domain containing 2B	54454	AB033066
201479_at	0.0300343	0.000855	4.18	-0.56355	1.05	MIR664B///SNORA56///DKC1	microRNA 664b///small nucleolar RNA, H/ACA box 56///dyskerin pseudouridine synthase 1	100847052///677835///1736	NM_001363
201818_at	0.0303615	0.00087	4.17	-0.58091	1.05	LPCAT1	lysophosphatidylcholine acyltransferase 1	79888	NM_024830
219512_at	0.037115	0.00125	3.99	-0.93208	1.05	DSN1	DSN1 homolog, MIS12 kinetochore complex component	79980	NM_024918
203386_at	0.0439786	0.00168	3.84	-1.22126	1.05	TBC1D4	TBC1 domain family member 4	9882	AI650848
218627_at	0.0443451	0.00171	3.83	-1.23356	1.05	DRAM1	DNA damage regulated autophagy modulator 1	55332	NM_018370
237411_at	0.0454073	0.00178	3.81	-1.2736	1.05	ADAMTS6	ADAM metallopeptidase with thrombospondin type 1 motif 6	11174	N71063
201128_s_at	0.0454175	0.00178	3.81	-1.2758	1.05	ACLY	ATP citrate lyase	47	NM_001096
221580_s_at	0.0466159	0.00188	3.78	-1.32837	1.05	MIR1304///SNORD5///SNORA32///SNORA40///SNORA18///SNORA1///SNORA8///TAF1D	microRNA 1304///small nucleolar RNA, C/D box 5///small nucleolar RNA, H/ACA box 32///small nucleolar RNA, H/ACA box 40///small nucleolar RNA, H/ACA box 18///small nucleolar RNA, H/ACA box 1///small nucleolar RNA, H/ACA box 8///TATA-box binding protein associated factor, RNA polymerase I subunit D	100302240///692072///692063///677822///677805///677792///654320///79101	BC001972
1555882_at	0.0472697	0.00193	3.77	-1.35273	1.05	SPIN3	spindlin family member 3	169981	AJ271379
238681_at	0.0566754	0.00263	3.62	-1.6524	1.05	GDPD1	glycerophosphodiester phosphodiesterase domain containing 1	284161	R46180
227916_x_at	0.0573852	0.00269	3.61	-1.67452	1.05	EXOSC3	exosome component 3	51010
222506_at	0.062679	0.00313	3.53	-1.8189	1.05	LMBR1	limb development membrane protein 1	64327	AF107454
236798_at	0.0740542	0.0042	3.39	-2.10303	1.05	LINC00888	long intergenic non-protein coding RNA 888	100505687	AW268719
227304_at	0.0763461	0.00443	3.36	-2.15215	1.05	SMCR8	Smith-Magenis syndrome chromosome region, candidate 8	140775	N25727
222692_s_at	0.076751	0.00447	3.36	-2.16205	1.05	LOC101928615///FNDC3B	uncharacterized LOC101928615///fibronectin type III domain containing 3B	101928615///64778	BF444916
218319_at	0.079239	0.00471	3.33	-2.212	1.05	PELI1	pellino E3 ubiquitin protein ligase 1	57162	NM_020651
238164_at	0.0925375	0.00624	3.19	-2.48148	1.05	USP6NL	USP6 N-terminal like	9712	AA741061
230192_at	0.102274	0.00744	3.1	-2.64884	1.05	TRIM13	tripartite motif containing 13	10206	AI472310
221520_s_at	0.119147	0.00976	2.97	-2.90671	1.05	CDCA8	cell division cycle associated 8	55143	BC001651
224695_at	0.128221	0.0111	2.91	-3.02652	1.05	CNOT11	CCR4-NOT transcription complex subunit 11	55571
226534_at	0.142611	0.0134	2.81	-3.20355	1.05	KITLG	KIT ligand	4254	AI446414
1556499_s_at	0.175943	0.0195	2.62	-3.55923	1.05	COL1A1	collagen type I alpha 1 chain	1277
225328_at	0.213673	0.0278	2.44	-3.88558	1.05	FBXO32	F-box protein 32	114907	N21643
238593_at	0.250707	0.0376	2.29	-4.16132	1.05	C11orf80	chromosome 11 open reading frame 80	79703	AW962511
223490_s_at	0.266499	0.0422	2.23	-4.26704	1.05	EXOSC3	exosome component 3	51010	AF281132
223566_s_at	0.282555	0.047	2.17	-4.36485	1.05	BCOR	BCL6 corepressor	54880	AF317391
229481_at	0.285265	0.0478	2.16	-4.38043	1.05	NKD1	naked cuticle homolog 1	85407	AI990367
201642_at	0.00973788	0.000122	5.18	1.3281	1.04	IFNGR2	interferon gamma receptor 2 (interferon gamma transducer 1)	3460	NM_005534
1560060_s_at	0.0109191	0.000148	5.08	1.14056	1.04	VPS37C	VPS37C, ESCRT-I subunit	55048	BM452172
200726_at	0.0127191	0.000188	4.95	0.91088	1.04	PPP1CC	protein phosphatase 1 catalytic subunit gamma	5501	NM_002710
203607_at	0.023787	0.000554	4.39	-0.14264	1.04	INPP5F	inositol polyphosphate-5-phosphatase F	22876	NM_014937
223258_s_at	0.0256186	0.000645	4.32	-0.29033	1.04	G2E3	G2/M-phase specific E3 ubiquitin protein ligase	55632	BC000973
216199_s_at	0.0267746	0.000701	4.28	-0.3707	1.04	MAP3K4	mitogen-activated protein kinase kinase kinase 4	4216
231823_s_at	0.0323165	0.000977	4.11	-0.69335	1.04	SH3PXD2B	SH3 and PX domains 2B	285590	BG054798
202925_s_at	0.0364901	0.00121	4	-0.90401	1.04	PLAGL2	PLAG1 like zinc finger 2	5326	NM_002657
235170_at	0.037115	0.00125	3.99	-0.93212	1.04	ZNF92	zinc finger protein 92	168374	T52999
205240_at	0.0375286	0.00127	3.98	-0.94916	1.04	GPSM2	G-protein signaling modulator 2	29899	NM_013296
201177_s_at	0.0380513	0.00131	3.96	-0.97556	1.04	UBA2	ubiquitin like modifier activating enzyme 2	10054	NM_005499
1553528_a_at	0.0473244	0.00193	3.77	-1.35515	1.04	TAF5	TATA-box binding protein associated factor 5	6877	NM_139052
1568629_s_at	0.0525619	0.00231	3.68	-1.52818	1.04	PIK3R2	phosphoinositide-3-kinase regulatory subunit 2	5296	BC033311
212826_s_at	0.0562988	0.00259	3.63	-1.6358	1.04	SLC25A6	solute carrier family 25 member 6	293
223201_s_at	0.0668073	0.00352	3.47	-1.93143	1.04	LOC101928589///TMEM164	uncharacterized LOC101928589///transmembrane protein 164	101928589///84187	AW205122
203387_s_at	0.0695309	0.00376	3.44	-1.99689	1.04	TBC1D4	TBC1 domain family member 4	9882	NM_014832
213134_x_at	0.0770803	0.00451	3.35	-2.16976	1.04	BTG3	BTG anti-proliferation factor 3	10950
204712_at	0.0782157	0.00462	3.34	-2.19274	1.04	WIF1	WNT inhibitory factor 1	11197	NM_007191
202126_at	0.0929027	0.00627	3.19	-2.48611	1.04	PRPF4B	pre-mRNA processing factor 4B	8899	AA156948
225265_at	0.0950911	0.00654	3.17	-2.52642	1.04	RBMS1	RNA binding motif single stranded interacting protein 1	5937	AI580100
229618_at	0.0961367	0.00665	3.16	-2.54199	1.04	SNX16	sorting nexin 16	64089	AW150236
224791_at	0.0991525	0.00705	3.13	-2.59714	1.04	ASAP1	ArfGAP with SH3 domain, ankyrin repeat and PH domain 1	50807	AW513835
226084_at	0.113679	0.00896	3.01	-2.82578	1.04	MAP1B	microtubule associated protein 1B	4131	AA554833
222837_s_at	0.113803	0.00899	3.01	-2.82822	1.04	NAA15	N(alpha)-acetyltransferase 15, NatA auxiliary subunit	80155	AF327722
201577_at	0.130032	0.0113	2.9	-3.04832	1.04	NME1	NME/NM23 nucleoside diphosphate kinase 1	4830	NM_000269
241017_at	0.138067	0.0126	2.84	-3.14929	1.04	TBC1D8///RPL31	TBC1 domain family member 8///ribosomal protein L31	11138///6160
214193_s_at	0.151109	0.0149	2.76	-3.30815	1.04	DIEXF	digestive organ expansion factor homolog (zebrafish)	27042	AI770084
228088_at	0.193006	0.0232	2.54	-3.7165	1.04	SESTD1	SEC14 and spectrin domain containing 1	91404	AI092265
225252_at	0.272615	0.0441	2.2	-4.30621	1.04	SRXN1	sulfiredoxin 1	140809
240432_x_at	0.00570343	4.61e-05	5.71	2.2739	1.03	KLF7	Kruppel like factor 7	8609	AI333006
224523_s_at	0.0151686	0.000262	4.78	0.58559	1.03	CMSS1	cms1 ribosomal small subunit homolog (yeast)	84319	BC006475
212426_s_at	0.0320873	0.000965	4.12	-0.68114	1.03	YWHAQ	tyrosine 3-monooxygenase/tryptophan 5-monooxygenase activation protein theta	10971	BF033313
244885_at	0.0325448	0.000998	4.1	-0.71362	1.03	EBF2	early B-cell factor 2	64641	AI016316
212368_at	0.036836	0.00123	3.99	-0.91847	1.03	ZNF292	zinc finger protein 292	23036
221761_at	0.0463462	0.00186	3.79	-1.31705	1.03	ADSS	adenylosuccinate synthase	159
222810_s_at	0.0473667	0.00194	3.77	-1.35893	1.03	RASAL2	RAS protein activator like 2	9462
218845_at	0.0523528	0.0023	3.68	-1.5206	1.03	DUSP22	dual specificity phosphatase 22	56940	NM_020185
235690_at	0.0545294	0.00246	3.65	-1.58702	1.03	ZNF594	zinc finger protein 594	84622
200644_at	0.0602785	0.00294	3.56	-1.75753	1.03	MARCKSL1	MARCKS like 1	65108	NM_023009
203856_at	0.0603441	0.00295	3.56	-1.76206	1.03	VRK1	vaccinia related kinase 1	7443	NM_003384
235545_at	0.0614185	0.00303	3.55	-1.78696	1.03	DEPDC1	DEP domain containing 1	55635	AI810054
224452_s_at	0.0637201	0.00325	3.51	-1.85574	1.03	FAM220A	family with sequence similarity 220 member A	84792	BC006110
218263_s_at	0.0696546	0.00378	3.44	-1.9999	1.03	ZBED5	zinc finger BED-type containing 5	58486	NM_021211
200888_s_at	0.0700081	0.00381	3.43	-2.00832	1.03	SNORA21///RPL23	small nucleolar RNA, H/ACA box 21///ribosomal protein L23	619505///9349	NM_000978
203278_s_at	0.0775298	0.00455	3.35	-2.17803	1.03	PHF21A	PHD finger protein 21A	51317	NM_016621
218618_s_at	0.0793171	0.00475	3.33	-2.21908	1.03	LOC101928615///FNDC3B	uncharacterized LOC101928615///fibronectin type III domain containing 3B	101928615///64778	NM_022763
232067_at	0.0840691	0.00525	3.28	-2.31524	1.03	FAXC	failed axon connections homolog	84553	BC004869
218561_s_at	0.0932955	0.00632	3.19	-2.49247	1.03	LYRM4	LYR motif containing 4	57128	NM_020408
219433_at	0.110497	0.00853	3.04	-2.77893	1.03	BCOR	BCL6 corepressor	54880	NM_017745
209757_s_at	0.137286	0.0125	2.85	-3.14002	1.03	MYCN	v-myc avian myelocytomatosis viral oncogene neuroblastoma derived homolog	4613	BC002712
1552921_a_at	0.17424	0.0193	2.63	-3.54705	1.03	FIGNL1	fidgetin like 1	63979	NM_022116
1559942_at	0.177846	0.02	2.61	-3.57947	1.03	MDFIC	MyoD family inhibitor domain containing	29969	BC040713
219681_s_at	0.192947	0.0231	2.54	-3.71594	1.03	RAB11FIP1	RAB11 family interacting protein 1	80223	NM_025151
225439_at	0.204677	0.0256	2.48	-3.8102	1.03	NUDCD1	NudC domain containing 1	84955
1559965_at	0.213591	0.0278	2.44	-3.88464	1.03	ZFHX4-AS1	ZFHX4 antisense RNA 1	100192378	BC037827
202690_s_at	0.244873	0.0358	2.31	-4.1177	1.03	SNRPD1	small nuclear ribonucleoprotein D1 polypeptide	6632	BC001721
1558700_s_at	0.245983	0.0361	2.31	-4.12581	1.03	ZNF260	zinc finger protein 260	339324	BC042676
243539_at	0.00438168	2.9e-05	5.96	2.72135	1.02	KIAA1841	KIAA1841	84542
36612_at	0.00570343	4.6e-05	5.71	2.27544	1.02	FAM168A	family with sequence similarity 168 member A	23201	D87470
226191_at	0.00583231	4.89e-05	5.67	2.2178	1.02	GSK3B	glycogen synthase kinase 3 beta	2932	AI431788
212909_at	0.00710158	7.05e-05	5.47	1.8618	1.02	LYPD1	LY6/PLAUR domain containing 1	116372	AL567376
203623_at	0.0122161	0.000176	4.99	0.97414	1.02	PLXNA3	plexin A3	55558	AI675453
201584_s_at	0.0131604	0.000198	4.92	0.8594	1.02	DDX39A	DEAD-box helicase 39A	10212	NM_005804
217665_at	0.0191292	0.000388	4.58	0.20332	1.02	ZNF813	zinc finger protein 813	126017
210776_x_at	0.0220874	0.000486	4.46	-0.0156	1.02	TCF3	transcription factor 3	6929	M31222
209153_s_at	0.0222991	0.000502	4.45	-0.04635	1.02	TCF3	transcription factor 3	6929	M31523
201326_at	0.0290073	0.000799	4.21	-0.49803	1.02	CCT6A	chaperonin containing TCP1 subunit 6A	908	BE737030
201477_s_at	0.0293728	0.000816	4.2	-0.51821	1.02	RRM1	ribonucleotide reductase catalytic subunit M1	6240	NM_001033
230091_at	0.0376294	0.00128	3.97	-0.9575	1.02	SRPK2	SRSF protein kinase 2	6733	AA046241
235052_at	0.0386768	0.00135	3.95	-1.00672	1.02	ZNF792	zinc finger protein 792	126375	AV758821
200037_s_at	0.039245	0.00139	3.93	-1.03375	1.02	CBX3	chromobox 3	11335	NM_016587
1555281_x_at	0.039772	0.00142	3.92	-1.05499	1.02	ARMC8	armadillo repeat containing 8	25852	BC007934
202043_s_at	0.0448593	0.00174	3.82	-1.25424	1.02	SMS	spermine synthase	6611	NM_004595
222777_s_at	0.0468448	0.0019	3.78	-1.33792	1.02	WHSC1	Wolf-Hirschhorn syndrome candidate 1	7468	AI770166
203521_s_at	0.0630474	0.00317	3.53	-1.83197	1.02	ZNF318	zinc finger protein 318	24149	NM_014345
220239_at	0.0660967	0.00346	3.48	-1.915	1.02	KLHL7	kelch like family member 7	55975	NM_018846
201670_s_at	0.0819989	0.00503	3.3	-2.27411	1.02	MARCKS	myristoylated alanine rich protein kinase C substrate	4082	M68956
225686_at	0.090512	0.00605	3.21	-2.45108	1.02	SKA2	spindle and kinetochore associated complex subunit 2	348235	BE048371
226630_at	0.0917649	0.00617	3.2	-2.47072	1.02	MIS18BP1	MIS18 binding protein 1	55320	BF062175
203654_s_at	0.0951849	0.00655	3.17	-2.52799	1.02	COIL	coilin	8161	NM_004645
213699_s_at	0.110387	0.0085	3.04	-2.77577	1.02	YWHAQ	tyrosine 3-monooxygenase/tryptophan 5-monooxygenase activation protein theta	10971
239082_at	0.120033	0.0099	2.96	-2.92004	1.02	FZD3	frizzled class receptor 3	7976	BF437161
239002_at	0.129329	0.0112	2.9	-3.03864	1.02	ASPM	abnormal spindle microtubule assembly	259266	AA748494
218678_at	0.134652	0.012	2.87	-3.10464	1.02	NES	nestin	10763
217100_s_at	0.154462	0.0156	2.74	-3.34713	1.02	UBXN7	UBX domain protein 7	26043	AK026451
204995_at	0.200783	0.0247	2.5	-3.77788	1.02	CDK5R1	cyclin dependent kinase 5 regulatory subunit 1	8851	AL567411
221504_s_at	0.203193	0.0253	2.49	-3.79969	1.02	ATP6V1H	ATPase H+ transporting V1 subunit H	51606	AF112204
201161_s_at	0.20667	0.0261	2.48	-3.82583	1.02	YBX3	Y-box binding protein 3	8531	NM_003651
214596_at	0.214658	0.028	2.44	-3.89293	1.02	CHRM3	cholinergic receptor muscarinic 3	1131	T15991
228455_at	0.221107	0.0296	2.41	-3.94332	1.02	RBM15	RNA binding motif protein 15	64783	AI092824
218824_at	0.22321	0.0301	2.4	-3.95877	1.02	PNMAL1	paraneoplastic Ma antigen family like 1	55228	NM_018215
210907_s_at	0.22838	0.0314	2.38	-3.99832	1.02	PDCD10	programmed cell death 10	11235	BC002506
235489_at	0.229084	0.0316	2.38	-4.00374	1.02	RHOJ	ras homolog family member J	57381	AI583530
218273_s_at	0.249903	0.0372	2.29	-4.15216	1.02	PDP1	pyruvate dehyrogenase phosphatase catalytic subunit 1	54704	NM_018444
222235_s_at	0.253597	0.0383	2.28	-4.17918	1.02	CSGALNACT2	chondroitin sulfate N-acetylgalactosaminyltransferase 2	55454
223679_at	0.272858	0.0442	2.2	-4.30831	1.02	CTNNB1	catenin beta 1	1499	AF130085
229532_at	0.00074489	1.71e-06	7.67	5.43036	1.01	ZNF502	zinc finger protein 502	91392	AI056364
226853_at	0.0121364	0.000174	4.99	0.98423	1.01	BMP2K	BMP2 inducible kinase	55589	AU145366
222581_at	0.0133423	0.000203	4.91	0.83312	1.01	XPR1	xenotropic and polytropic retrovirus receptor 1	9213	AF089744
218898_at	0.0134984	0.000207	4.9	0.81366	1.01	FAM57A	family with sequence similarity 57 member A	79850	NM_024792
224796_at	0.0141839	0.00023	4.85	0.71361	1.01	ASAP1	ArfGAP with SH3 domain, ankyrin repeat and PH domain 1	50807	W03103
222039_at	0.0157374	0.000281	4.74	0.51737	1.01	KIF18B	kinesin family member 18B	146909
239376_at	0.0179298	0.000346	4.63	0.31483	1.01	DCLRE1C	DNA cross-link repair 1C	64421	AA489041
219248_at	0.027737	0.000742	4.25	-0.42647	1.01	THUMPD2	THUMP domain containing 2	80745	NM_025264
212949_at	0.0337542	0.00106	4.07	-0.77414	1.01	NCAPH	non-SMC condensin I complex subunit H	23397	D38553
223057_s_at	0.0355294	0.00115	4.03	-0.85494	1.01	XPO5	exportin 5	57510	BC000129
222593_s_at	0.0380969	0.00131	3.96	-0.97774	1.01	SPATS2	spermatogenesis associated serine rich 2	65244
200834_s_at	0.0439324	0.00168	3.84	-1.21925	1.01	RPS21	ribosomal protein S21	6227	NM_001024
203636_at	0.0488997	0.00204	3.74	-1.40776	1.01	MID1	midline 1	4281	BE967532
223151_at	0.0552074	0.00251	3.64	-1.60635	1.01	DCUN1D5	defective in cullin neddylation 1 domain containing 5	84259	BC004169
226430_at	0.0601566	0.00292	3.57	-1.75364	1.01	RELL1	RELT like 1	768211
206300_s_at	0.062814	0.00315	3.53	-1.8256	1.01	PTHLH	parathyroid hormone like hormone	5744	NM_002820
204695_at	0.0677878	0.0036	3.46	-1.95483	1.01	CDC25A	cell division cycle 25A	993	AI343459
224915_x_at	0.0728293	0.00408	3.4	-2.07363	1.01	ZFAS1	ZNFX1 antisense RNA 1	441951	AV756131
228654_at	0.0770131	0.0045	3.35	-2.16863	1.01	SPIN4	spindlin family member 4	139886	AU145277
218507_at	0.0901227	0.00599	3.21	-2.44251	1.01	HILPDA	hypoxia inducible lipid droplet associated	29923	NM_013332
202006_at	0.0901538	0.00601	3.21	-2.44442	1.01	PTPN12	protein tyrosine phosphatase, non-receptor type 12	5782	NM_002835
205807_s_at	0.0912429	0.00612	3.2	-2.46242	1.01	TUFT1	tuftelin 1	7286	NM_020127
229333_at	0.0961931	0.00668	3.16	-2.54532	1.01	GMPS	guanine monophosphate synthase	8833	BE466139
210089_s_at	0.0970645	0.00678	3.15	-2.56	1.01	LAMA4	laminin subunit alpha 4	3910	BC004241
223614_at	0.0989217	0.00701	3.13	-2.59211	1.01	MMP16	matrix metallopeptidase 16	4325	AL136588
219443_at	0.106197	0.00798	3.07	-2.71547	1.01	TASP1	taspase 1	55617	NM_017714
219557_s_at	0.128543	0.0111	2.91	-3.02988	1.01	NRIP3	nuclear receptor interacting protein 3	56675	NM_020645
225021_at	0.139467	0.0128	2.83	-3.16481	1.01	ZNF532	zinc finger protein 532	55205	AA861416
219697_at	0.146414	0.0141	2.79	-3.25206	1.01	HS3ST2	heparan sulfate-glucosamine 3-sulfotransferase 2	9956	NM_006043
200755_s_at	0.155665	0.0158	2.73	-3.35948	1.01	CALU	calumenin	813	BF939365
202693_s_at	0.171351	0.0187	2.64	-3.5173	1.01	STK17A	serine/threonine kinase 17a	9263
209473_at	0.183743	0.0211	2.58	-3.62886	1.01	ENTPD1	ectonucleoside triphosphate diphosphohydrolase 1	953	AV717590
211340_s_at	0.184595	0.0212	2.58	-3.63681	1.01	MIR6756///MCAM	microRNA 6756///melanoma cell adhesion molecule	102465453///4162	M28882
236268_at	0.21823	0.0288	2.42	-3.91875	1.01	SEC22C	SEC22 homolog C, vesicle trafficking protein	9117
219149_x_at	0.23415	0.0328	2.36	-4.03886	1.01	DBR1	debranching RNA lariats 1	51163	NM_016216
215708_s_at	0.237596	0.0338	2.34	-4.06478	1.01	PRIM2B///PRIM2	primase (DNA) subunit 2 pseudogene///primase (DNA) subunit 2	100996481///5558
243243_at	0.248702	0.0369	2.3	-4.14449	1.01	GPC3	glypican 3	2719	R07953
204268_at	0.24995	0.0372	2.29	-4.15346	1.01	S100A2	S100 calcium binding protein A2	6273	NM_005978
226279_at	0.255132	0.0388	2.27	-4.18972	1.01	PRSS23	protease, serine 23	11098
211668_s_at	0.264866	0.0418	2.23	-4.25786	1.01	PLAU	plasminogen activator, urokinase	5328	AH007073
205803_s_at	0.276014	0.0452	2.19	-4.32933	1.01	TRPC1	transient receptor potential cation channel subfamily C member 1	7220	NM_003304
225173_at	0.281891	0.0469	2.17	-4.36214	1.01	ARHGAP18	Rho GTPase activating protein 18	93663
225477_s_at	0.0038701	2.41e-05	6.07	2.90262	1	NR2C2	nuclear receptor subfamily 2 group C member 2	7182	AL138444
225913_at	0.00668444	6.32e-05	5.53	1.96752	1	PEAK1	pseudopodium enriched atypical kinase 1	79834	AK025943
228908_s_at	0.00688393	6.66e-05	5.5	1.91735	1	LOC642852	uncharacterized LOC642852	642852	AW131553
213074_at	0.0135868	0.000211	4.89	0.79782	1	PHIP	pleckstrin homology domain interacting protein	55023	BG545769
204559_s_at	0.0189448	0.000379	4.59	0.22598	1	LSM7	LSM7 homolog, U6 small nuclear RNA and mRNA degradation associated	51690	NM_016199
222630_at	0.0241438	0.000573	4.38	-0.17506	1	RFX7	regulatory factor X7	64864	BF740077
214211_at	0.0388049	0.00136	3.95	-1.01195	1	FTH1	ferritin heavy chain 1	2495
223594_at	0.048516	0.00202	3.75	-1.3959	1	TMEM117	transmembrane protein 117	84216	AL136855
238614_x_at	0.0541206	0.00242	3.66	-1.57156	1	ZNF430	zinc finger protein 430	80264	AW954842
227349_at	0.0543453	0.00244	3.65	-1.57974	1	HELLS	helicase, lymphoid-specific	3070	AI807356
205284_at	0.0852038	0.00541	3.26	-2.34546	1	URB2	URB2 ribosome biogenesis 2 homolog (S. cerevisiae)	9816	NM_014777
204879_at	0.0992384	0.00706	3.13	-2.59858	1	PDPN	podoplanin	10630	NM_006474
238865_at	0.0999302	0.00713	3.13	-2.60776	1	PABPC4L	poly(A) binding protein cytoplasmic 4 like	132430	AI822134
227256_at	0.123083	0.0104	2.94	-2.9699	1	USP31	ubiquitin specific peptidase 31	57478	BG289456
232007_at	0.132336	0.0117	2.88	-3.07653	1	AGPAT5	1-acylglycerol-3-phosphate O-acyltransferase 5	55326	AU145356
207724_s_at	0.13908	0.0128	2.84	-3.16084	1	SPAST	spastin	6683	NM_014946
200024_at	0.167358	0.0179	2.67	-3.47806	1	RPS5	ribosomal protein S5	6193	NM_001009
201522_x_at	0.173157	0.0191	2.64	-3.53572	1	SNURF///SNRPN	SNRPN upstream reading frame///small nuclear ribonucleoprotein polypeptide N	8926///6638	NM_003097
219793_at	0.195539	0.0237	2.52	-3.73842	1	SNX16	sorting nexin 16	64089	NM_022133
224374_s_at	0.205526	0.0258	2.48	-3.81618	1	EMILIN2	elastin microfibril interfacer 2	84034	AF270513
223271_s_at	0.215686	0.0283	2.43	-3.9008	1	CTDSPL2	CTD small phosphatase like 2	51496	AF161543
220123_at	0.267309	0.0424	2.22	-4.27145	1	SLC35F5	solute carrier family 35 member F5	80255	NM_025181
204865_at	0.276056	0.0452	2.19	-4.32971	1	CA3	carbonic anhydrase 3	761	NM_005181
236471_at	0.276971	0.0454	2.19	-4.33368	1	NFE2L3	nuclear factor, erythroid 2 like 3	9603	AI949827
240435_at	0.0155601	0.000275	-4.75	0.53808	-1	LOC101928635	uncharacterized LOC101928635	101928635	AI253622
235269_at	0.0526161	0.00232	-3.68	-1.53038	-1	FAM83F	family with sequence similarity 83 member F	113828	BE786265
236207_at	0.195378	0.0236	-2.53	-3.73626	-1	SSFA2	sperm specific antigen 2	6744	BE083088
201287_s_at	0.235422	0.0331	-2.35	-4.04715	-1	SDC1	syndecan 1	6382	NM_002997
218975_at	0.249851	0.0372	-2.29	-4.15126	-1	COL5A3	collagen type V alpha 3 chain	50509	NM_015719
203499_at	0.0398052	0.00142	-3.92	-1.05667	-1.01	EPHA2	EPH receptor A2	1969	NM_004431
226160_at	0.0521201	0.00228	-3.69	-1.51359	-1.01	H6PD	hexose-6-phosphate dehydrogenase/glucose 1-dehydrogenase	9563	AW138757
220100_at	0.052458	0.00231	-3.68	-1.52466	-1.01	SLC22A11	solute carrier family 22 member 11	55867	NM_018484
219946_x_at	0.0678376	0.00361	-3.46	-1.95656	-1.01	MYH14	myosin, heavy chain 14, non-muscle	79784	NM_024729
222100_at	0.0858601	0.00548	-3.26	-2.35626	-1.01	CYP2E1	cytochrome P450 family 2 subfamily E member 1	1571	AV650427
230481_at	0.13294	0.0118	-2.88	-3.08355	-1.01	ACY3	aminoacylase 3	91703
219664_s_at	0.142958	0.0135	-2.81	-3.21106	-1.01	DECR2	2,4-dienoyl-CoA reductase 2, peroxisomal	26063	NM_020664
228561_at	0.160513	0.0166	-2.7	-3.40755	-1.01	CDC37L1	cell division cycle 37 like 1	55664	BF510563
218923_at	0.200929	0.0248	-2.5	-3.77975	-1.01	CTBS	chitobiase	1486	AW304174
203508_at	0.250707	0.0376	-2.29	-4.16178	-1.01	TNFRSF1B	TNF receptor superfamily member 1B	7133	NM_001066
223622_s_at	0.012651	0.000186	-4.96	0.91813	-1.02	HYI	hydroxypyruvate isomerase (putative)	81888	AF284751
235561_at	0.0351935	0.00114	-4.03	-0.84354	-1.02	TXNL1	thioredoxin like 1	9352	T16544
224070_at	0.0523528	0.0023	-3.68	-1.52066	-1.02	AKR1C6P	aldo-keto reductase family 1 member C6, pseudogene	389932	AB037902
230548_at	0.0682812	0.00365	-3.46	-1.96671	-1.02	LOC100505942	uncharacterized LOC100505942	100505942	AI632750
213451_x_at	0.0743373	0.00424	-3.38	-2.11039	-1.02	TNXB///TNXA	tenascin XB///tenascin XA (pseudogene)	7148///7146
239283_at	0.0768025	0.00448	-3.36	-2.16357	-1.02	TMED5	transmembrane p24 trafficking protein 5	50999
230104_s_at	0.0960016	0.00663	-3.16	-2.53939	-1.02	TPPP	tubulin polymerization promoting protein	11076
226727_at	0.0984316	0.00696	-3.14	-2.58458	-1.02	CISD3	CDGSH iron sulfur domain 3	284106	BG171264
205730_s_at	0.135958	0.0123	-2.86	-3.12161	-1.02	ABLIM3	actin binding LIM protein family member 3	22885	NM_014945
208078_s_at	0.170315	0.0185	-2.65	-3.50717	-1.02	SIK1	salt inducible kinase 1	150094	NM_030751
218747_s_at	0.251525	0.0378	-2.28	-4.16818	-1.02	TAPBPL	TAP binding protein like	55080	NM_018009
1558281_a_at	0.264866	0.0418	-2.23	-4.25765	-1.02	TMEM184A	transmembrane protein 184A	202915	BQ277407
210399_x_at	0.00912749	0.000109	-5.24	1.43599	-1.03	FUT6	fucosyltransferase 6	2528	U27336
212228_s_at	0.0166223	0.000308	-4.69	0.42894	-1.03	COQ9	coenzyme Q9	57017
236347_at	0.0196161	0.000403	-4.56	0.16793	-1.03	MMAA	methylmalonic aciduria (cobalamin deficiency) cblA type	166785
209962_at	0.0345377	0.00111	-4.05	-0.81484	-1.03	EPOR	erythropoietin receptor	2057	M34986
226988_s_at	0.0461742	0.00185	-3.79	-1.31081	-1.03	MYH14	myosin, heavy chain 14, non-muscle	79784
212459_x_at	0.0486348	0.00203	-3.75	-1.3997	-1.03	SUCLG2	succinate-CoA ligase GDP-forming beta subunit	8801	BF593940
231730_at	0.0551801	0.0025	-3.64	-1.60188	-1.03	SEPSECS	Sep (O-phosphoserine) tRNA:Sec (selenocysteine) tRNA synthase	51091	NM_016955
216333_x_at	0.0755386	0.00435	-3.37	-2.13588	-1.03	TNXB///TNXA	tenascin XB///tenascin XA (pseudogene)	7148///7146	M25813
203658_at	0.10641	0.00801	-3.07	-2.71837	-1.03	SLC25A20	solute carrier family 25 member 20	788	BC001689
204714_s_at	0.116037	0.0093	-2.99	-2.86046	-1.03	F5	coagulation factor V	2153	NM_000130
207601_at	0.143922	0.0136	-2.8	-3.22263	-1.03	SULT1B1	sulfotransferase family 1B member 1	27284	NM_014465
229521_at	0.218011	0.0288	-2.43	-3.91694	-1.03	CCDC71L	coiled-coil domain containing 71-like	168455	BE466274
209457_at	0.221839	0.0298	-2.41	-3.94929	-1.03	DUSP5	dual specificity phosphatase 5	1847	U16996
226742_at	0.247132	0.0365	-2.3	-4.13402	-1.03	SAR1B	secretion associated Ras related GTPase 1B	51128
204149_s_at	0.257427	0.0394	-2.26	-4.20494	-1.03	GSTM4	glutathione S-transferase mu 4	2948	NM_000850
213176_s_at	0.260355	0.0404	-2.25	-4.22685	-1.03	LTBP4	latent transforming growth factor beta binding protein 4	8425
237262_at	0.289825	0.0493	-2.14	-4.40804	-1.03	GAREM1	GRB2 associated regulator of MAPK1 subtype 1	64762	AI912190
220532_s_at	0.290633	0.0497	-2.14	-4.41401	-1.03	TMEM176B	transmembrane protein 176B	28959	NM_014020
219360_s_at	0.0124408	0.000181	-4.97	0.9449	-1.04	TRPM4	transient receptor potential cation channel subfamily M member 4	54795	NM_017636
36829_at	0.0166985	0.000312	-4.69	0.41684	-1.04	MIR6883///PER1	microRNA 6883///period circadian clock 1	102465532///5187	AF022991
1553030_a_at	0.03094	0.000903	-4.15	-0.61643	-1.04	SUOX	sulfite oxidase	6821	NM_000456
226806_s_at	0.0509964	0.00221	-3.7	-1.48168	-1.04	NFIA	nuclear factor I A	4774	AW022607
214170_x_at	0.0635794	0.00322	-3.52	-1.84537	-1.04	FH	fumarate hydratase	2271
216836_s_at	0.0678615	0.00362	-3.46	-1.95848	-1.04	ERBB2	erb-b2 receptor tyrosine kinase 2	2064	X03363
212110_at	0.0758994	0.00439	-3.37	-2.14425	-1.04	SLC39A14	solute carrier family 39 member 14	23516	D31887
209082_s_at	0.087186	0.00564	-3.24	-2.38502	-1.04	COL18A1	collagen type XVIII alpha 1 chain	80781	AF018081
213353_at	0.0901405	0.006	-3.21	-2.4435	-1.04	ABCA5	ATP binding cassette subfamily A member 5	23461	BF693921
203394_s_at	0.171743	0.0188	-2.64	-3.52264	-1.04	HES1	hes family bHLH transcription factor 1	3280	BE973687
213409_s_at	0.187731	0.022	-2.56	-3.66875	-1.04	RHEB	Ras homolog enriched in brain	6009
227703_s_at	0.247389	0.0365	-2.3	-4.13542	-1.04	SYTL4	synaptotagmin like 4	94121
205756_s_at	0.26198	0.0409	-2.24	-4.23868	-1.04	F8	coagulation factor VIII	2157	NM_000132
209512_at	0.271007	0.0435	-2.21	-4.29541	-1.04	HSDL2	hydroxysteroid dehydrogenase like 2	84263	BC004331
224415_s_at	0.0130999	0.000196	-4.93	0.86751	-1.05	HINT2	histidine triad nucleotide binding protein 2	84681	AF356515
1559239_s_at	0.0395713	0.00141	-3.93	-1.04746	-1.05	ACAT1	acetyl-CoA acetyltransferase 1	38	AW750026
224577_at	0.0451553	0.00176	-3.82	-1.26499	-1.05	ERGIC1	endoplasmic reticulum-golgi intermediate compartment 1	57222	AB033007
1563874_at	0.0577863	0.00273	-3.6	-1.68693	-1.05	WDR72	WD repeat domain 72	256764
229829_at	0.0702581	0.00383	-3.43	-2.01448	-1.05	LINC00526	long intergenic non-protein coding RNA 526	147525	AA429735
204731_at	0.130004	0.0113	-2.9	-3.04738	-1.05	TGFBR3	transforming growth factor beta receptor 3	7049	NM_003243
210100_s_at	0.147143	0.0142	-2.78	-3.26343	-1.05	ABCA2	ATP binding cassette subfamily A member 2	20	AF327657
208609_s_at	0.157393	0.0161	-2.72	-3.37627	-1.05	TNXB///TNXA	tenascin XB///tenascin XA (pseudogene)	7148///7146	NM_019105
213501_at	0.169126	0.0183	-2.66	-3.49556	-1.05	ACOX1	acyl-CoA oxidase 1	51	T62985
213129_s_at	0.187853	0.022	-2.56	-3.6706	-1.05	LOC101060817///GCSH	glycine cleavage system H protein, mitochondrial-like///glycine cleavage system protein H	101060817///2653
208951_at	0.201011	0.0248	-2.5	-3.78112	-1.05	ALDH7A1	aldehyde dehydrogenase 7 family member A1	501	BC002515
227135_at	0.22424	0.0304	-2.4	-3.96664	-1.05	NAAA	N-acylethanolamine acid amidase	27163	AI436803
205369_x_at	0.258822	0.0399	-2.26	-4.21623	-1.05	DBT	dihydrolipoamide branched chain transacylase E2	1629	J03208
233645_s_at	0.0020909	8.64e-06	-6.66	3.88771	-1.06	C1RL	complement C1r subcomponent like	51279
244126_at	0.00513729	3.8e-05	-5.81	2.46215	-1.06	PEX11G	peroxisomal biogenesis factor 11 gamma	92960	AW779397
222354_at	0.00813022	8.96e-05	-5.34	1.62978	-1.06	F11R	F11 receptor	50848
211885_x_at	0.0186288	0.000368	-4.6	0.2554	-1.06	FUT6	fucosyltransferase 6	2528	U27332
226737_at	0.0310482	0.000909	-4.15	-0.62329	-1.06	SLC25A42	solute carrier family 25 member 42	284439	BG235908
232269_x_at	0.0358814	0.00118	-4.02	-0.87428	-1.06	METRN	meteorin, glial cell differentiation regulator	79006	BE965311
235747_at	0.0391733	0.00138	-3.94	-1.03019	-1.06	LINC00849///SLC25A16	long intergenic non-protein coding RNA 849///solute carrier family 25 member 16	100996629///8034	AI305170
215772_x_at	0.0551801	0.0025	-3.64	-1.60471	-1.06	SUCLG2	succinate-CoA ligase GDP-forming beta subunit	8801	AL050226
218523_at	0.0563341	0.00259	-3.62	-1.6374	-1.06	LHPP	phospholysine phosphohistidine inorganic pyrophosphate phosphatase	64077	NM_022126
36475_at	0.0617106	0.00305	-3.54	-1.7951	-1.06	GCAT	glycine C-acetyltransferase	23464
1552910_at	0.0725267	0.00406	-3.4	-2.06869	-1.06	SIGLEC11	sialic acid binding Ig like lectin 11	114132	NM_052884
221879_at	0.123083	0.0104	-2.94	-2.96981	-1.06	CALML4	calmodulin like 4	91860
221256_s_at	0.13665	0.0124	-2.85	-3.13069	-1.06	HDHD3	haloacid dehalogenase like hydrolase domain containing 3	81932	NM_031219
1562718_at	0.149903	0.0147	-2.76	-3.29546	-1.06	LOC102724449	uncharacterized LOC102724449	102724449	BC041449
203058_s_at	0.157556	0.0161	-2.72	-3.37924	-1.06	PAPSS2	3'-phosphoadenosine 5'-phosphosulfate synthase 2	9060	AW299958
1554283_at	0.21411	0.0279	-2.44	-3.88876	-1.06	NOCT	nocturnin	25819	BC021963
224400_s_at	0.217894	0.0287	-2.43	-3.9156	-1.06	CHST9	carbohydrate sulfotransferase 9	83539	AF332473
228365_at	0.255787	0.039	-2.27	-4.19473	-1.06	CPNE8	copine 8	144402	AI765180
206698_at	0.260544	0.0405	-2.25	-4.22993	-1.06	XK	X-linked Kx blood group	7504	NM_021083
229302_at	0.283903	0.0475	-2.16	-4.37348	-1.06	TMEM178A	transmembrane protein 178A	130733	AA058832
228490_at	0.00897215	0.000106	-5.26	1.46913	-1.07	ABHD2	abhydrolase domain containing 2	11057	AW292816
225525_at	0.0135777	0.00021	-4.89	0.80334	-1.07	KIAA1671	KIAA1671	85379	AB051458
215783_s_at	0.0300858	0.00086	-4.17	-0.56957	-1.07	ALPL	alkaline phosphatase, liver/bone/kidney	249	X14174
213375_s_at	0.0566494	0.00263	-3.62	-1.6512	-1.07	N4BP2L1	NEDD4 binding protein 2 like 1	90634	N80918
218774_at	0.0660967	0.00346	-3.48	-1.91521	-1.07	DCPS	decapping enzyme, scavenger	28960	NM_014026
211889_x_at	0.0709266	0.00389	-3.42	-2.0292	-1.07	CEACAM1	carcinoembryonic antigen related cell adhesion molecule 1	634	D12502
223597_at	0.121306	0.0101	-2.95	-2.9386	-1.07	ITLN1	intelectin 1	55600	AB036706
206856_at	0.134079	0.012	-2.87	-3.09884	-1.07	LILRB5	leukocyte immunoglobulin like receptor B5	10990	NM_006840
1559432_at	0.139766	0.0129	-2.83	-3.1691	-1.07	ACKR2	atypical chemokine receptor 2	1238	BC018716
202195_s_at	0.160175	0.0166	-2.71	-3.40439	-1.07	TMED5	transmembrane p24 trafficking protein 5	50999	NM_016040
46142_at	0.165651	0.0176	-2.68	-3.45873	-1.07	LMF1	lipase maturation factor 1	64788
207336_at	0.217887	0.0287	-2.43	-3.91539	-1.07	SOX5	SRY-box 5	6660	NM_006940
208300_at	0.234507	0.0329	-2.36	-4.04106	-1.07	PTPRH	protein tyrosine phosphatase, receptor type H	5794	NM_002842
232431_at	0.254519	0.0386	-2.27	-4.18503	-1.07	NR3C1	nuclear receptor subfamily 3 group C member 1	2908	AI934556
211262_at	0.258031	0.0396	-2.26	-4.20881	-1.07	PCSK6	proprotein convertase subtilisin/kexin type 6	5046	D28513
242197_x_at	0.273591	0.0444	-2.2	-4.31298	-1.07	CD36	CD36 molecule	948	W95035
229543_at	0.290191	0.0495	-2.14	-4.41156	-1.07	FAM26F	family with sequence similarity 26 member F	441168	AV734646
1564423_a_at	0.00157803	5.6e-06	-6.92	4.30288	-1.08	SEC16B	SEC16 homolog B, endoplasmic reticulum export factor	89866	AK098627
225596_at	0.0102691	0.000134	-5.13	1.23763	-1.08	KLC4	kinesin light chain 4	89953
207491_at	0.0199948	0.000417	-4.54	0.13433	-1.08	MOGAT2	monoacylglycerol O-acyltransferase 2	80168	NM_025098
207069_s_at	0.0418066	0.00153	-3.89	-1.12674	-1.08	SMAD6	SMAD family member 6	4091	NM_005585
215005_at	0.0671398	0.00355	-3.47	-1.93958	-1.08	NECAB2	N-terminal EF-hand calcium binding protein 2	54550	AV723666
207378_at	0.103165	0.00757	-3.1	-2.66461	-1.08	TREH	trehalase	11181	NM_007180
226796_at	0.120238	0.00993	-2.96	-2.92245	-1.08	ABHD15	abhydrolase domain containing 15	116236	AI817418
208751_at	0.129365	0.0112	-2.9	-3.03994	-1.08	NAPA	NSF attachment protein alpha	8775	BC001165
206833_s_at	0.186405	0.0217	-2.57	-3.65474	-1.08	LOC101927144///ACYP2	uncharacterized LOC101927144///acylphosphatase 2	101927144///98	NM_138448
201708_s_at	0.201975	0.025	-2.5	-3.78896	-1.08	NIPSNAP1	nipsnap homolog 1 (C. elegans)	8508
211298_s_at	0.0278076	0.000747	-4.24	-0.43221	-1.09	ALB	albumin	213	AF116645
227865_at	0.03094	0.000902	-4.15	-0.61602	-1.09	IDNK	IDNK, gluconokinase	414328
214835_s_at	0.0491125	0.00206	-3.74	-1.41477	-1.09	SUCLG2	succinate-CoA ligase GDP-forming beta subunit	8801	AF131748
201328_at	0.0599012	0.0029	-3.57	-1.74627	-1.09	ETS2	ETS proto-oncogene 2, transcription factor	2114	AL575509
204119_s_at	0.0820461	0.00503	-3.3	-2.2758	-1.09	ADK	adenosine kinase	132	U90339
238725_at	0.0838351	0.00522	-3.28	-2.30977	-1.09	IRF1	interferon regulatory factor 1	3659	AW392551
242496_at	0.0929027	0.00627	-3.19	-2.48602	-1.09	ART4	ADP-ribosyltransferase 4 (Dombrock blood group)	420	T57776
205200_at	0.0950422	0.00652	-3.17	-2.52302	-1.09	EXOSC7///CLEC3B	exosome component 7///C-type lectin domain family 3 member B	23016///7123	NM_003278
203671_at	0.103113	0.00756	-3.1	-2.66374	-1.09	TPMT	thiopurine S-methyltransferase	7172
211890_x_at	0.11813	0.00963	-2.98	-2.89369	-1.09	CAPN3	calpain 3	825	AF127765
226519_s_at	0.124443	0.0106	-2.93	-2.98617	-1.09	PHYKPL	5-phosphohydroxy-L-lysine phospho-lyase	85007	AL561859
229061_s_at	0.148399	0.0144	-2.77	-3.27541	-1.09	SLC25A13	solute carrier family 25 member 13	10165
218736_s_at	0.159257	0.0164	-2.71	-3.39477	-1.09	PALMD	palmdelphin	54873	NM_017734
243805_at	0.185735	0.0215	-2.57	-3.64717	-1.09	CCBE1	collagen and calcium binding EGF domains 1	147372	BG035826
1569154_a_at	0.200113	0.0246	-2.51	-3.77162	-1.09	GRAMD4	GRAM domain containing 4	23151	AI675308
215253_s_at	0.208409	0.0264	-2.47	-3.83889	-1.09	RCAN1	regulator of calcineurin 1	1827	AL049369
229736_at	0.273591	0.0444	-2.2	-4.31312	-1.09	TMEM86B	transmembrane protein 86B	255043	AW027686
218631_at	0.0234903	0.000543	-4.41	-0.12181	-1.1	AVPI1	arginine vasopressin induced 1	60370	NM_021732
218275_at	0.0563341	0.00259	-3.62	-1.63776	-1.1	SLC25A10	solute carrier family 25 member 10	1468	NM_012140
218486_at	0.0711805	0.00392	-3.42	-2.03583	-1.1	KLF11	Kruppel like factor 11	8462	AA149594
206869_at	0.0721399	0.00403	-3.41	-2.06167	-1.1	CHAD	chondroadherin	1101	NM_001267
243634_at	0.0873045	0.00566	-3.24	-2.38794	-1.1	SMIM14	small integral membrane protein 14	201895	BF028225
220135_s_at	0.0998622	0.00712	-3.13	-2.60652	-1.1	SLC7A9	solute carrier family 7 member 9	11136	NM_014270
223961_s_at	0.100114	0.00716	-3.12	-2.61261	-1.1	CISH	cytokine inducible SH2 containing protein	1154	D83532
203281_s_at	0.10641	0.00801	-3.07	-2.71899	-1.1	MIR5193///UBA7	microRNA 5193///ubiquitin like modifier activating enzyme 7	100847079///7318	NM_003335
207761_s_at	0.121216	0.0101	-2.95	-2.93691	-1.1	METTL7A	methyltransferase like 7A	25840	NM_014033
203775_at	0.139112	0.0128	-2.84	-3.1615	-1.1	SLC25A13	solute carrier family 25 member 13	10165	NM_014251
203381_s_at	0.153756	0.0154	-2.74	-3.33921	-1.1	APOE	apolipoprotein E	348
205512_s_at	0.157535	0.0161	-2.72	-3.37875	-1.1	AIFM1	apoptosis inducing factor, mitochondria associated 1	9131	NM_004208
203973_s_at	0.171518	0.0187	-2.64	-3.52019	-1.1	CEBPD	CCAAT/enhancer binding protein delta	1052	NM_005195
226612_at	0.17266	0.019	-2.64	-3.53195	-1.1	UBE2QL1	ubiquitin conjugating enzyme E2 Q family like 1	134111	H17038
204565_at	0.197165	0.024	-2.52	-3.7499	-1.1	ACOT13	acyl-CoA thioesterase 13	55856	NM_018473
230179_at	0.210691	0.027	-2.46	-3.85905	-1.1	LOC285812	uncharacterized LOC285812	285812	N52572
229526_at	0.21175	0.0273	-2.45	-3.868	-1.1	AQP11	aquaporin 11	282679	AI886656
217289_s_at	0.281204	0.0466	-2.17	-4.35696	-1.1	SLC37A4	solute carrier family 37 member 4	2542	AF097831
204916_at	0.0136386	0.000212	-4.89	0.79045	-1.11	RAMP1	receptor activity modifying protein 1	10267	NM_005855
209355_s_at	0.0399895	0.00143	-3.92	-1.06362	-1.11	PLPP3	phospholipid phosphatase 3	8613	AB000889
204309_at	0.0473667	0.00194	-3.77	-1.35752	-1.11	CYP11A1	cytochrome P450 family 11 subfamily A member 1	1583	NM_000781
213374_x_at	0.0514362	0.00223	-3.7	-1.4938	-1.11	HIBCH	3-hydroxyisobutyryl-CoA hydrolase	26275
224836_at	0.051707	0.00225	-3.69	-1.50285	-1.11	TP53INP2	tumor protein p53 inducible nuclear protein 2	58476
1554708_s_at	0.0533196	0.00236	-3.67	-1.54839	-1.11	SPATA6L	spermatogenesis associated 6 like	55064	BC034293
201568_at	0.0668073	0.00351	-3.47	-1.93043	-1.11	UQCRQ	ubiquinol-cytochrome c reductase complex III subunit VII	27089	NM_014402
206618_at	0.0811811	0.00495	-3.31	-2.26012	-1.11	IL18R1	interleukin 18 receptor 1	8809	NM_003855
204134_at	0.103519	0.00762	-3.09	-2.672	-1.11	PDE2A	phosphodiesterase 2A	5138	NM_002599
221636_s_at	0.11992	0.00988	-2.96	-2.91789	-1.11	MARC2	mitochondrial amidoxime reducing component 2	54996	AL136931
218676_s_at	0.134809	0.0121	-2.86	-3.10737	-1.11	PCTP	phosphatidylcholine transfer protein	58488	NM_021213
244385_at	0.145582	0.0139	-2.79	-3.24298	-1.11	KDM4C	lysine demethylase 4C	23081
219527_at	0.198271	0.0242	-2.51	-3.75781	-1.11	MARC2	mitochondrial amidoxime reducing component 2	54996	NM_017898
221045_s_at	0.243034	0.0353	-2.32	-4.10495	-1.11	PER3	period circadian clock 3	8863	NM_016831
200649_at	0.0108793	0.000147	-5.08	1.15108	-1.12	NUCB1	nucleobindin 1	4924	BC002356
213820_s_at	0.0177433	0.000341	-4.64	0.32962	-1.12	STARD5	StAR related lipid transfer domain containing 5	80765	T54159
202282_at	0.0186288	0.000367	-4.61	0.25961	-1.12	HSD17B10	hydroxysteroid 17-beta dehydrogenase 10	3028	NM_004493
206340_at	0.0287643	0.000787	-4.22	-0.48392	-1.12	NR1H4	nuclear receptor subfamily 1 group H member 4	9971	NM_005123
230717_at	0.0552101	0.00252	-3.64	-1.60863	-1.12	LCN12	lipocalin 12	286256	AV696977
203661_s_at	0.0652488	0.00337	-3.5	-1.89055	-1.12	TMOD1	tropomodulin 1	7111	BC002660
210739_x_at	0.0692139	0.00373	-3.45	-1.98809	-1.12	SLC4A4	solute carrier family 4 member 4	8671	AF069510
231919_at	0.0748463	0.00429	-3.38	-2.12155	-1.12	DBT	dihydrolipoamide branched chain transacylase E2	1629	AK024946
223136_at	0.0766225	0.00446	-3.36	-2.15954	-1.12	AIG1	androgen induced 1	51390	AF151861
209213_at	0.0784211	0.00463	-3.34	-2.19584	-1.12	CBR1	carbonyl reductase 1	873	BC002511
242324_x_at	0.0792483	0.00471	-3.33	-2.21241	-1.12	CCBE1	collagen and calcium binding EGF domains 1	147372
225874_at	0.0811811	0.00495	-3.31	-2.26037	-1.12	UBALD1	UBA like domain containing 1	124402	BE382898
203178_at	0.0950422	0.00653	-3.17	-2.52447	-1.12	GATM	glycine amidinotransferase	2628	NM_001482
230397_at	0.130065	0.0113	-2.9	-3.04895	-1.12	SAR1B	secretion associated Ras related GTPase 1B	51128	AI383996
1558508_a_at	0.143552	0.0136	-2.81	-3.2186	-1.12	C1orf53	chromosome 1 open reading frame 53	388722	BI832220
240187_at	0.148437	0.0145	-2.77	-3.27675	-1.12	PPP1R3C	protein phosphatase 1 regulatory subunit 3C	5507	BE549838
1555189_a_at	0.153307	0.0154	-2.74	-3.33395	-1.12	TAT	tyrosine aminotransferase	6898	BC020707
228695_at	0.155643	0.0158	-2.73	-3.35884	-1.12	C8orf46	chromosome 8 open reading frame 46	254778	H17349
202672_s_at	0.157307	0.016	-2.72	-3.37371	-1.12	ATF3	activating transcription factor 3	467	NM_001674
224197_s_at	0.185922	0.0216	-2.57	-3.65024	-1.12	C1QTNF1	C1q and tumor necrosis factor related protein 1	114897	AF232905
1566472_s_at	0.193866	0.0233	-2.53	-3.72349	-1.12	LOC100996506///RETSAT	uncharacterized LOC100996506///retinol saturase	100996506///54884	AK098125
223098_s_at	0.0149418	0.000255	-4.79	0.61392	-1.13	LOC100507577///LONP2	uncharacterized LOC100507577///lon peptidase 2, peroxisomal	100507577///83752
221552_at	0.0325448	0.001	-4.1	-0.71856	-1.13	ABHD6	abhydrolase domain containing 6	57406	BC001698
201035_s_at	0.0590289	0.00283	-3.58	-1.72265	-1.13	HADH	hydroxyacyl-CoA dehydrogenase	3033	BC000306
201694_s_at	0.0847217	0.00533	-3.27	-2.33019	-1.13	EGR1	early growth response 1	1958	NM_001964
207808_s_at	0.0961454	0.00667	-3.16	-2.54422	-1.13	PROS1	protein S (alpha)	5627	NM_000313
226682_at	0.112759	0.00883	-3.02	-2.81137	-1.13	RORA	RAR related orphan receptor A	6095	AW006185
200862_at	0.171388	0.0187	-2.64	-3.51852	-1.13	DHCR24	24-dehydrocholesterol reductase	1718	NM_014762
87100_at	0.280624	0.0464	-2.18	-4.35311	-1.13	ABHD2	abhydrolase domain containing 2	11057	AI832249
227994_x_at	0.286511	0.0482	-2.16	-4.38711	-1.13	PPDPF	pancreatic progenitor cell differentiation and proliferation factor	79144	AA548838
205566_at	0.0110713	0.000151	-5.07	1.12317	-1.14	ABHD2	abhydrolase domain containing 2	11057	NM_007011
217197_x_at	0.0187682	0.000373	-4.6	0.24133	-1.14	N4BP2L1	NEDD4 binding protein 2 like 1	90634	AL049785
205161_s_at	0.0214595	0.000464	-4.49	0.0312	-1.14	PEX11A	peroxisomal biogenesis factor 11 alpha	8800	NM_003847
242341_x_at	0.0656603	0.00341	-3.49	-1.90316	-1.14	GLYCTK	glycerate kinase	132158	AA551847
201531_at	0.0684943	0.00366	-3.45	-1.9708	-1.14	ZFP36	ZFP36 ring finger protein	7538	NM_003407
218924_s_at	0.078912	0.00468	-3.33	-2.20508	-1.14	CTBS	chitobiase	1486	NM_004388
243998_at	0.0947693	0.00648	-3.17	-2.51651	-1.14	KRT222	keratin 222	125113	AV754796
203799_at	0.128661	0.0111	-2.9	-3.03172	-1.14	LY75-CD302///CD302///LY75	LY75-CD302 readthrough///CD302 molecule///lymphocyte antigen 75	100526664///9936///4065	NM_014880
231694_at	0.150953	0.0149	-2.76	-3.30606	-1.14	APOA1	apolipoprotein A1	335	AV652822
224812_at	0.161983	0.0169	-2.7	-3.42337	-1.14	HIBADH	3-hydroxyisobutyrate dehydrogenase	11112	AL577446
231102_at	0.200949	0.0248	-2.5	-3.78042	-1.14	CROT	carnitine O-octanoyltransferase	54677	BE674103
235155_at	0.203094	0.0253	-2.49	-3.79817	-1.14	BDH2	3-hydroxybutyrate dehydrogenase, type 2	56898	AW136198
210372_s_at	0.260544	0.0405	-2.25	-4.22932	-1.14	TPD52L1	tumor protein D52-like 1	7164	AF208012
1553944_at	0.26781	0.0425	-2.22	-4.27409	-1.14	MIA2///CTAGE5	melanoma inhibitory activity 2///CTAGE family member 5, ER export factor	117153///4253	NM_054024
203557_s_at	0.291701	0.05	-2.14	-4.41995	-1.14	PCBD1	pterin-4 alpha-carbinolamine dehydratase 1	5092	NM_000281
212365_at	0.00472498	3.28e-05	-5.89	2.60233	-1.15	MYO1B	myosin IB	4430	BF215996
232941_at	0.0130972	0.000196	-4.93	0.87002	-1.15	TMPRSS6	transmembrane protease, serine 6	164656	AA609066
1552283_s_at	0.0326384	0.00101	-4.09	-0.72696	-1.15	ZDHHC11B///ZDHHC11	zinc finger DHHC-type containing 11B///zinc finger DHHC-type containing 11	653082///79844	NM_024786
219051_x_at	0.0338529	0.00107	-4.06	-0.78148	-1.15	METRN	meteorin, glial cell differentiation regulator	79006	NM_024042
209623_at	0.0482153	0.002	-3.75	-1.38708	-1.15	MCCC2	methylcrotonoyl-CoA carboxylase 2	64087	AW439494
203881_s_at	0.070692	0.00388	-3.43	-2.0257	-1.15	DMD	dystrophin	1756	NM_004010
202340_x_at	0.0885145	0.00581	-3.23	-2.41235	-1.15	NR4A1	nuclear receptor subfamily 4 group A member 1	3164	NM_002135
211003_x_at	0.100533	0.00723	-3.12	-2.62166	-1.15	TGM2	transglutaminase 2	7052	BC003551
214622_at	0.114502	0.00909	-3.01	-2.83891	-1.15	CYP21A1P///CYP21A2	cytochrome P450 family 21 subfamily A member 1, pseudogene///cytochrome P450 family 21 subfamily A member 2	1590///1589	M17252
204289_at	0.131362	0.0115	-2.89	-3.06415	-1.15	ALDH6A1	aldehyde dehydrogenase 6 family member A1	4329	BG399778
239533_at	0.154438	0.0156	-2.74	-3.34651	-1.15	GPR155	G protein-coupled receptor 155	151556
218345_at	0.19104	0.0227	-2.55	-3.69792	-1.15	TMEM176A	transmembrane protein 176A	55365	NM_018487
223549_s_at	0.0166985	0.000311	-4.69	0.41991	-1.16	ESPN	espin	83715	AL136880
220975_s_at	0.0351161	0.00113	-4.03	-0.83846	-1.16	C1QTNF1	C1q and tumor necrosis factor related protein 1	114897	NM_030968
1552924_a_at	0.0432009	0.00164	-3.85	-1.19329	-1.16	PITPNM2	phosphatidylinositol transfer protein membrane associated 2	57605	AL133612
230636_s_at	0.0515119	0.00224	-3.7	-1.49687	-1.16	KLF9	Kruppel like factor 9	687	AI458659
225280_x_at	0.0525139	0.00231	-3.68	-1.5269	-1.16	ARSD	arylsulfatase D	414	N51673
223377_x_at	0.0714673	0.00396	-3.42	-2.04605	-1.16	CISH	cytokine inducible SH2 containing protein	1154	AF035947
202531_at	0.072701	0.00407	-3.4	-2.07162	-1.16	IRF1	interferon regulatory factor 1	3659	NM_002198
209498_at	0.0984316	0.00696	-3.14	-2.58467	-1.16	CEACAM1	carcinoembryonic antigen related cell adhesion molecule 1	634	X16354
201427_s_at	0.10932	0.00836	-3.05	-2.75901	-1.16	SEPP1	selenoprotein P, plasma, 1	6414	NM_005410
214475_x_at	0.169333	0.0183	-2.66	-3.49815	-1.16	CAPN3	calpain 3	825	AF127764
1552281_at	0.208057	0.0263	-2.47	-3.83565	-1.16	SLC39A5	solute carrier family 39 member 5	283375	NM_173596
214792_x_at	0.243103	0.0353	-2.32	-4.10547	-1.16	VAMP2	vesicle associated membrane protein 2	6844
36742_at	0.2616	0.0408	-2.24	-4.2363	-1.16	TRIM15	tripartite motif containing 15	89870	U34249
218010_x_at	0.273907	0.0445	-2.2	-4.31508	-1.16	PPDPF	pancreatic progenitor cell differentiation and proliferation factor	79144	NM_024299
219222_at	0.00370417	2.24e-05	-6.11	2.97372	-1.17	RBKS	ribokinase	64080	NM_022128
230433_at	0.00566064	4.52e-05	-5.72	2.29222	-1.17	LOC729970	hCG2028352-like	729970	BE857101
205613_at	0.00627505	5.58e-05	-5.6	2.08846	-1.17	SYT17	synaptotagmin 17	51760	NM_016524
205489_at	0.00955027	0.000117	-5.2	1.36684	-1.17	CRYM	crystallin mu	1428	NM_001888
220016_at	0.0145402	0.000241	-4.82	0.66882	-1.17	AHNAK	AHNAK nucleoprotein	79026	NM_024060
201413_at	0.0199739	0.000415	-4.54	0.13973	-1.17	HSD17B4	hydroxysteroid 17-beta dehydrogenase 4	3295	NM_000414
225861_at	0.0224729	0.000507	-4.44	-0.05581	-1.17	MCRIP2	MAPK regulated corepressor interacting protein 2	84331
209760_at	0.0388834	0.00136	-3.94	-1.01695	-1.17	KIAA0922	KIAA0922	23240	AL136932
211573_x_at	0.0420082	0.00154	-3.88	-1.13623	-1.17	TGM2	transglutaminase 2	7052	M98478
227052_at	0.0545024	0.00245	-3.65	-1.58506	-1.17	SMIM14	small integral membrane protein 14	201895	AI810669
209018_s_at	0.0552631	0.00252	-3.64	-1.61023	-1.17	PINK1	PTEN induced putative kinase 1	65018
225337_at	0.0626919	0.00314	-3.53	-1.82243	-1.17	ABHD2	abhydrolase domain containing 2	11057
205750_at	0.0705627	0.00387	-3.43	-2.02298	-1.17	BPHL	biphenyl hydrolase like	670	NM_004332
229491_at	0.0759155	0.00439	-3.36	-2.14491	-1.17	SLC9B2	solute carrier family 9 member B2	133308	BF433180
242274_x_at	0.117911	0.00959	-2.98	-2.88938	-1.17	SLC25A42	solute carrier family 25 member 42	284439	AI057363
225949_at	0.141597	0.0132	-2.82	-3.19101	-1.17	MIR6845///NRBP2	microRNA 6845///nuclear receptor binding protein 2	102466748///340371	N21030
219395_at	0.142611	0.0134	-2.81	-3.20444	-1.17	MIR6773///ESRP2	microRNA 6773///epithelial splicing regulatory protein 2	102466194///80004	NM_024939
229376_at	0.15686	0.016	-2.72	-3.36986	-1.17	PROX1	prospero homeobox 1	5629	BF223556
217305_s_at	0.16371	0.0172	-2.69	-3.44134	-1.17	ADCY10	adenylate cyclase 10, soluble	55811	AL035122
229156_s_at	0.180556	0.0205	-2.6	-3.6029	-1.17	PRKAG2-AS1	PRKAG2 antisense RNA 1	100505483	AI949265
235758_at	0.283361	0.0473	-2.17	-4.36949	-1.17	PNMA6A	paraneoplastic Ma antigen family member 6A	84968	BF508272
222056_s_at	0.0113729	0.000156	-5.05	1.09183	-1.18	FAHD2A	fumarylacetoacetate hydrolase domain containing 2A	51011
202366_at	0.0239298	0.000566	-4.38	-0.16276	-1.18	ACADS	acyl-CoA dehydrogenase, C-2 to C-3 short chain	35	NM_000017
201121_s_at	0.0504809	0.00216	-3.71	-1.46167	-1.18	PGRMC1	progesterone receptor membrane component 1	10857	NM_006667
226167_at	0.102545	0.0075	-3.1	-2.65637	-1.18	SYT7	synaptotagmin 7	9066	AA633076
211557_x_at	0.114422	0.00908	-3.01	-2.83754	-1.18	SLCO2B1	solute carrier organic anion transporter family member 2B1	11309	AF205073
208868_s_at	0.12137	0.0101	-2.95	-2.93977	-1.18	GABARAPL1	GABA type A receptor associated protein like 1	23710	BF125756
205079_s_at	0.140665	0.013	-2.83	-3.17905	-1.18	MPDZ	multiple PDZ domain crumbs cell polarity complex component	8777	NM_003829
227337_at	0.143058	0.0135	-2.81	-3.21278	-1.18	ANKRD37	ankyrin repeat domain 37	353322	AA886870
203711_s_at	0.155812	0.0158	-2.73	-3.36087	-1.18	HIBCH	3-hydroxyisobutyryl-CoA hydrolase	26275	NM_014362
228486_at	0.279147	0.046	-2.18	-4.34471	-1.18	SLC44A1	solute carrier family 44 member 1	23446
205942_s_at	0.285391	0.0479	-2.16	-4.38118	-1.18	ACSM3	acyl-CoA synthetase medium-chain family member 3	6296	NM_005622
213553_x_at	0.00731593	7.47e-05	-5.44	1.8065	-1.19	APOC1	apolipoprotein C1	341
225863_s_at	0.0150711	0.00026	-4.78	0.59392	-1.19	C19orf12	chromosome 19 open reading frame 12	83636
210404_x_at	0.0252876	0.000629	-4.33	-0.26561	-1.19	CAMK2B	calcium/calmodulin dependent protein kinase II beta	816	AF078803
216316_x_at	0.0666056	0.0035	-3.48	-1.92589	-1.19	GK6P	glycerol kinase 6 pseudogene	201989	X78713
203382_s_at	0.0940757	0.00639	-3.18	-2.50427	-1.19	APOE	apolipoprotein E	348	NM_000041
213587_s_at	0.121453	0.0101	-2.95	-2.94246	-1.19	ATP6V0E2	ATPase H+ transporting V0 subunit e2	155066
204679_at	0.12522	0.0107	-2.92	-2.9965	-1.19	KCNK1	potassium two pore domain channel subfamily K member 1	3775	NM_002245
205351_at	0.142611	0.0134	-2.81	-3.20336	-1.19	GGCX	gamma-glutamyl carboxylase	2677	NM_000821
238009_at	0.17959	0.0203	-2.6	-3.59263	-1.19	SOX5	SRY-box 5	6660	AI446064
209959_at	0.210518	0.0269	-2.46	-3.85641	-1.19	NR4A3	nuclear receptor subfamily 4 group A member 3	8013	U12767
205439_at	0.26851	0.0427	-2.22	-4.2773	-1.19	GSTT2	glutathione S-transferase theta 2 (gene/pseudogene)	2953	NM_000854
230912_at	0.0123824	0.00018	-4.97	0.95237	-1.2	ASPDH	aspartate dehydrogenase domain containing	554235
213298_at	0.017421	0.000332	-4.66	0.35483	-1.2	NFIC	nuclear factor I C	4782	X12492
210398_x_at	0.0215847	0.000468	-4.48	0.02143	-1.2	FUT6	fucosyltransferase 6	2528	M98825
214425_at	0.0454175	0.00178	-3.81	-1.27608	-1.2	AMBP	alpha-1-microglobulin/bikunin precursor	259	AV645756
221042_s_at	0.0463986	0.00186	-3.79	-1.31887	-1.2	CLMN	calmin	79789	NM_024734
201451_x_at	0.0754515	0.00434	-3.37	-2.13416	-1.2	RHEB	Ras homolog enriched in brain	6009	D78132
230069_at	0.0965747	0.00672	-3.15	-2.5521	-1.2	SFXN1	sideroflexin 1	94081
243951_at	0.102147	0.00743	-3.11	-2.64692	-1.2	ABCB1	ATP binding cassette subfamily B member 1	5243	AA887211
211491_at	0.103523	0.00763	-3.09	-2.67227	-1.2	ADRA1A	adrenoceptor alpha 1A	148	D32202
228256_s_at	0.131362	0.0115	-2.89	-3.06407	-1.2	EPB41L4A	erythrocyte membrane protein band 4.1 like 4A	64097	AU144565
220773_s_at	0.157348	0.0161	-2.72	-3.37523	-1.2	GPHN	gephyrin	10243	NM_020806
205913_at	0.210276	0.0269	-2.46	-3.85397	-1.2	PLIN1	perilipin 1	5346	NM_002666
218170_at	0.226901	0.031	-2.39	-3.98518	-1.2	ISOC1	isochorismatase domain containing 1	51015	NM_016048
220317_at	0.228588	0.0315	-2.38	-4.00008	-1.2	LRAT	lecithin retinol acyltransferase (phosphatidylcholine--retinol O-acyltransferase)	9227	NM_004744
226225_at	0.254069	0.0385	-2.27	-4.18263	-1.2	MCC	mutated in colorectal cancers	4163	BE967311
232235_at	0.264866	0.0418	-2.23	-4.25773	-1.2	DSEL	dermatan sulfate epimerase-like	92126	AK021539
1553386_at	0.0251729	0.000622	-4.34	-0.25546	-1.21	MFSD2A	major facilitator superfamily domain containing 2A	84879	NM_032793
223636_at	0.0269753	0.00071	-4.27	-0.38316	-1.21	ZMYND12	zinc finger MYND-type containing 12	84217	AL136858
244531_at	0.029878	0.000846	-4.18	-0.55341	-1.21	NNT	nicotinamide nucleotide transhydrogenase	23530	BE501279
206576_s_at	0.036836	0.00123	-3.99	-0.91808	-1.21	CEACAM1	carcinoembryonic antigen related cell adhesion molecule 1	634	NM_001712
203474_at	0.0437574	0.00167	-3.84	-1.21307	-1.21	IQGAP2	IQ motif containing GTPase activating protein 2	10788	NM_006633
242814_at	0.0609289	0.00298	-3.56	-1.77315	-1.21	SERPINB9	serpin family B member 9	5272
1556012_at	0.0765539	0.00445	-3.36	-2.15687	-1.21	KLHDC7A	kelch domain containing 7A	127707	BM976939
227819_at	0.161669	0.0168	-2.7	-3.41922	-1.21	LGR6	leucine rich repeat containing G protein-coupled receptor 6	59352	AA524536
1556097_at	0.17424	0.0193	-2.63	-3.5474	-1.21	HOMER2	homer scaffolding protein 2	9455	CA442342
225102_at	0.187201	0.0219	-2.57	-3.66297	-1.21	MGLL	monoglyceride lipase	11343	BG168471
226333_at	0.189641	0.0225	-2.55	-3.68853	-1.21	IL6R	interleukin 6 receptor	3570	AV700030
208791_at	0.212	0.0273	-2.45	-3.86988	-1.21	CLU	clusterin	1191	M25915
204256_at	0.233732	0.0327	-2.36	-4.03519	-1.21	ELOVL6	ELOVL fatty acid elongase 6	79071	NM_024090
213133_s_at	0.238817	0.0341	-2.34	-4.07293	-1.21	LOC101060817///GCSH	glycine cleavage system H protein, mitochondrial-like///glycine cleavage system protein H	101060817///2653
208498_s_at	0.248244	0.0367	-2.3	-4.14079	-1.21	ACTG1P4///AMY2B///AMY2A///AMY1C///AMY1B///AMY1A	actin gamma 1 pseudogene 4///amylase, alpha 2B (pancreatic)///amylase, alpha 2A (pancreatic)///amylase, alpha 1C (salivary)///amylase, alpha 1B (salivary)///amylase, alpha 1A (salivary)	648740///280///279///278///277///276	NM_004038
238458_at	0.28248	0.047	-2.17	-4.36451	-1.21	MICU3	mitochondrial calcium uptake family member 3	286097	AI868167
217767_at	0.0135628	0.000209	-4.9	0.80672	-1.22	C3	complement component 3	718	NM_000064
203433_at	0.0166985	0.00031	-4.69	0.42131	-1.22	ST20-MTHFS///MTHFS	ST20-MTHFS readthrough///5,10-methenyltetrahydrofolate synthetase (5-formyltetrahydrofolate cyclo-ligase)	100528021///10588	NM_006441
211883_x_at	0.0238883	0.000559	-4.39	-0.15015	-1.22	CEACAM1	carcinoembryonic antigen related cell adhesion molecule 1	634	M76742
210825_s_at	0.0241438	0.000573	-4.38	-0.17526	-1.22	PEBP1	phosphatidylethanolamine binding protein 1	5037	AF130103
204908_s_at	0.0273907	0.000722	-4.26	-0.40014	-1.22	MIR8085///BCL3	microRNA 8085///B-cell CLL/lymphoma 3	102465879///602	NM_005178
218869_at	0.037079	0.00125	-3.99	-0.9296	-1.22	MLYCD	malonyl-CoA decarboxylase	23417	NM_012213
218544_s_at	0.0375632	0.00127	-3.98	-0.9511	-1.22	RCL1	RNA terminal phosphate cyclase like 1	10171	NM_005772
222784_at	0.043628	0.00166	-3.85	-1.20556	-1.22	SMOC1	SPARC related modular calcium binding 1	64093	AJ249900
238063_at	0.0885179	0.00581	-3.23	-2.41356	-1.22	TMEM154	transmembrane protein 154	201799	AA806283
203716_s_at	0.104155	0.0077	-3.09	-2.68131	-1.22	DPP4	dipeptidyl peptidase 4	1803	M80536
202950_at	0.120651	0.00999	-2.96	-2.92805	-1.22	CRYZ	crystallin zeta	1429	NM_001889
1555539_at	0.130004	0.0113	-2.9	-3.04743	-1.22	SDS	serine dehydratase	10993	BC020750
242414_at	0.130593	0.0114	-2.89	-3.05555	-1.22	QPRT	quinolinate phosphoribosyltransferase	23475	AW960707
209276_s_at	0.143061	0.0135	-2.81	-3.21388	-1.22	GLRX	glutaredoxin	2745	AF162769
212724_at	0.152407	0.0152	-2.75	-3.32326	-1.22	RND3	Rho family GTPase 3	390	BG054844
238332_at	0.152703	0.0152	-2.75	-3.32681	-1.22	ANKRD29	ankyrin repeat domain 29	147463	AI307802
206101_at	0.245385	0.0359	-2.31	-4.12096	-1.22	ECM2	extracellular matrix protein 2	1842	NM_001393
244627_at	0.249851	0.0371	-2.29	-4.15116	-1.22	TKFC	triokinase and FMN cyclase	26007	BE300882
210130_s_at	0.284172	0.0476	-2.16	-4.37492	-1.22	TM7SF2	transmembrane 7 superfamily member 2	7108	AF096304
50400_at	0.0245598	0.000592	-4.36	-0.207	-1.23	PAOX	polyamine oxidase (exo-N4-amino)	196743
1552496_a_at	0.0428188	0.00162	-3.86	-1.18159	-1.23	COBL	cordon-bleu WH2 repeat protein	23242	NM_015198
202784_s_at	0.0820225	0.00503	-3.3	-2.27493	-1.23	NNT	nicotinamide nucleotide transhydrogenase	23530	NM_012343
64408_s_at	0.112805	0.00883	-3.02	-2.81199	-1.23	CALML4	calmodulin like 4	91860
201848_s_at	0.190401	0.0226	-2.55	-3.69281	-1.23	BNIP3	BCL2 interacting protein 3	664	U15174
230143_at	0.193367	0.0232	-2.53	-3.71923	-1.23	RNF165	ring finger protein 165	494470	BF433220
1552256_a_at	0.258267	0.0397	-2.26	-4.2105	-1.23	SCARB1	scavenger receptor class B member 1	949	NM_005505
211569_s_at	0.28932	0.0491	-2.15	-4.40405	-1.23	HADH	hydroxyacyl-CoA dehydrogenase	3033	AF001903
217751_at	0.00672808	6.39e-05	-5.53	1.95754	-1.24	GSTK1	glutathione S-transferase kappa 1	373156	NM_015917
217977_at	0.0213407	0.00046	-4.49	0.03907	-1.24	MSRB1	methionine sulfoxide reductase B1	51734	NM_016332
223099_s_at	0.0325175	0.000989	-4.1	-0.70522	-1.24	LOC100507577///LONP2	uncharacterized LOC100507577///lon peptidase 2, peroxisomal	100507577///83752	BC004234
218272_at	0.0381726	0.00132	-3.96	-0.9851	-1.24	TTC38	tetratricopeptide repeat domain 38	55020	NM_017931
218254_s_at	0.0551801	0.0025	-3.64	-1.60301	-1.24	SAR1B	secretion associated Ras related GTPase 1B	51128	NM_016103
236491_at	0.0579531	0.00275	-3.6	-1.69344	-1.24	BCL2L10	BCL2 like 10	10017	AI813346
204867_at	0.0618112	0.00306	-3.54	-1.7988	-1.24	GCHFR	GTP cyclohydrolase I feedback regulator	2644	NM_005258
232083_at	0.0640616	0.00327	-3.51	-1.86261	-1.24	KIF16B	kinesin family member 16B	55614	AB046810
201849_at	0.0778806	0.00458	-3.34	-2.18415	-1.24	BNIP3	BCL2 interacting protein 3	664	NM_004052
208950_s_at	0.0808958	0.00491	-3.31	-2.25166	-1.24	ALDH7A1	aldehyde dehydrogenase 7 family member A1	501	BC002515
236236_at	0.0885179	0.00582	-3.23	-2.41478	-1.24	WNK3	WNK lysine deficient protein kinase 3	65267	R43746
235413_at	0.0903781	0.00603	-3.21	-2.44788	-1.24	GGCX	gamma-glutamyl carboxylase	2677	AW191608
226388_at	0.0964919	0.00671	-3.16	-2.54985	-1.24	TCEA3	transcription elongation factor A3	6920
213306_at	0.123083	0.0104	-2.94	-2.96897	-1.24	MPDZ	multiple PDZ domain crumbs cell polarity complex component	8777	AA917899
205371_s_at	0.134214	0.012	-2.87	-3.10011	-1.24	DBT	dihydrolipoamide branched chain transacylase E2	1629	M27093
229170_s_at	0.153531	0.0154	-2.74	-3.33617	-1.24	CFAP70	cilia and flagella associated protein 70	118491	AW024437
223696_at	0.174962	0.0194	-2.63	-3.55203	-1.24	ARSD	arylsulfatase D	414	BC003660
220161_s_at	0.228893	0.0316	-2.38	-4.00239	-1.24	EPB41L4B	erythrocyte membrane protein band 4.1 like 4B	54566	NM_019114
223652_at	0.241487	0.0349	-2.33	-4.09351	-1.24	AS3MT	arsenite methyltransferase	57412	AF226730
1555894_s_at	0.251121	0.0377	-2.28	-4.16543	-1.24	MTSS1L	metastasis suppressor 1 like	92154	AA829283
225033_at	0.253121	0.0382	-2.28	-4.17592	-1.24	ST3GAL1	ST3 beta-galactoside alpha-2,3-sialyltransferase 1	6482	AV721528
231773_at	0.278113	0.0457	-2.18	-4.33991	-1.24	ANGPTL1	angiopoietin like 1	9068	BF002046
203682_s_at	0.0136386	0.000213	-4.89	0.78975	-1.25	IVD	isovaleryl-CoA dehydrogenase	3712	NM_002225
234850_at	0.0271174	0.000714	-4.27	-0.38905	-1.25	MOGAT3	monoacylglycerol O-acyltransferase 3	346606
218810_at	0.0306465	0.000887	-4.16	-0.59975	-1.25	MIR6732///ZC3H12A	microRNA 6732///zinc finger CCCH-type containing 12A	102465438///80149	NM_025079
218211_s_at	0.0325448	0.001	-4.1	-0.72012	-1.25	MLPH	melanophilin	79083	NM_024101
211600_at	0.0361101	0.00119	-4.01	-0.88583	-1.25	PTPRO	protein tyrosine phosphatase, receptor type O	5800	U20489
203786_s_at	0.0741269	0.00422	-3.38	-2.10582	-1.25	TPD52L1	tumor protein D52-like 1	7164	NM_003287
201169_s_at	0.0749633	0.0043	-3.38	-2.12366	-1.25	BHLHE40	basic helix-loop-helix family member e40	8553	BG326045
223349_s_at	0.0849766	0.00538	-3.26	-2.33944	-1.25	BOK	BOK, BCL2 family apoptosis regulator	666	BE614255
206170_at	0.0853369	0.00543	-3.26	-2.34789	-1.25	ADRB2	adrenoceptor beta 2	154	NM_000024
209123_at	0.0947693	0.00648	-3.17	-2.51679	-1.25	QDPR	quinoid dihydropteridine reductase	5860	BC000576
204907_s_at	0.0971031	0.00678	-3.15	-2.56087	-1.25	MIR8085///BCL3	microRNA 8085///B-cell CLL/lymphoma 3	102465879///602
219188_s_at	0.115735	0.00925	-3	-2.85607	-1.25	MACROD1	MACRO domain containing 1	28992	NM_014067
224327_s_at	0.228437	0.0315	-2.38	-3.99923	-1.25	DGAT2	diacylglycerol O-acyltransferase 2	84649	AB048286
206078_at	0.0130351	0.000194	-4.93	0.87822	-1.26	KALRN	kalirin, RhoGEF kinase	8997	NM_007064
221815_at	0.0258014	0.00066	-4.31	-0.31215	-1.26	ABHD2	abhydrolase domain containing 2	11057
225469_at	0.0422553	0.00157	-3.87	-1.15021	-1.26	LYRM5	LYR motif containing 5	144363	AA015609
229983_at	0.0445852	0.00172	-3.83	-1.24182	-1.26	TIGD2	tigger transposable element derived 2	166815	AI610112
1552616_a_at	0.0455992	0.0018	-3.81	-1.28354	-1.26	ACACB	acetyl-CoA carboxylase beta	32	NM_001093
1569555_at	0.0672996	0.00356	-3.47	-1.94236	-1.26	GDA	guanine deaminase	9615	BC012859
228770_at	0.0686659	0.00368	-3.45	-1.97474	-1.26	GPR146	G protein-coupled receptor 146	115330	BE645027
222025_s_at	0.0834098	0.00516	-3.29	-2.29881	-1.26	OPLAH	5-oxoprolinase (ATP-hydrolysing)	26873
240869_at	0.109622	0.0084	-3.04	-2.76442	-1.26	KCNB1	potassium voltage-gated channel subfamily B member 1	3745	H12055
202834_at	0.122403	0.0103	-2.94	-2.95851	-1.26	AGT	angiotensinogen	183	NM_000029
208792_s_at	0.148399	0.0144	-2.77	-3.27553	-1.26	CLU	clusterin	1191	M25915
219949_at	0.169126	0.0183	-2.66	-3.49551	-1.26	LRRC2	leucine rich repeat containing 2	79442	NM_024512
233571_x_at	0.18857	0.0222	-2.56	-3.67771	-1.26	PPDPF	pancreatic progenitor cell differentiation and proliferation factor	79144
218701_at	0.229125	0.0316	-2.38	-4.00417	-1.26	LACTB2	lactamase beta 2	51110	NM_016027
1553715_s_at	0.0204071	0.00043	-4.52	0.10514	-1.27	MCRIP2	MAPK regulated corepressor interacting protein 2	84331
225557_at	0.0316623	0.00094	-4.13	-0.65629	-1.27	CSRNP1	cysteine and serine rich nuclear protein 1	64651	AI091372
209502_s_at	0.0341429	0.00109	-4.05	-0.80036	-1.27	BAIAP2	BAI1 associated protein 2	10458	BC002495
203986_at	0.118989	0.00974	-2.97	-2.9046	-1.27	FAM47E-STBD1///FAM47E///STBD1	FAM47E-STBD1 readthrough///family with sequence similarity 47 member E///starch binding domain 1	100631383///100129583///8987	NM_003943
209703_x_at	0.178889	0.0202	-2.61	-3.58764	-1.27	METTL7A	methyltransferase like 7A	25840	BC004492
210302_s_at	0.250316	0.0374	-2.29	-4.15667	-1.27	MAB21L2	mab-21 like 2	10586	AF262032
221606_s_at	0.269865	0.0432	-2.21	-4.28889	-1.27	HMGN5	high mobility group nucleosome binding domain 5	79366	BC005342
229309_at	0.279155	0.046	-2.18	-4.34498	-1.27	ADRB1	adrenoceptor beta 1	153	AI625747
223268_at	0.286021	0.0481	-2.16	-4.38527	-1.27	C11orf54	chromosome 11 open reading frame 54	28970
222400_s_at	0.0118585	0.000167	-5.01	1.0239	-1.28	ADI1	acireductone dioxygenase 1	55256	BC001467
1568877_a_at	0.0325448	0.001	-4.1	-0.71785	-1.28	ACBD5	acyl-CoA binding domain containing 5	91452	BC025309
214203_s_at	0.0371728	0.00125	-3.99	-0.93416	-1.28	LOC102724788///PRODH	proline dehydrogenase 1, mitochondrial///proline dehydrogenase 1	102724788///5625	AA074145
238008_at	0.0453617	0.00177	-3.81	-1.27186	-1.28	PRR18	proline rich 18	285800	AW612149
218245_at	0.076602	0.00445	-3.36	-2.15844	-1.28	TSKU	tsukushi, small leucine rich proteoglycan	25987	NM_015516
227828_s_at	0.159719	0.0165	-2.71	-3.39953	-1.28	EVA1A	eva-1 homolog A, regulator of programmed cell death	84141	AV700753
210177_at	0.171082	0.0186	-2.65	-3.51442	-1.28	TRIM15	tripartite motif containing 15	89870	U34249
219466_s_at	0.188904	0.0223	-2.56	-3.68241	-1.28	APOA2	apolipoprotein A2	336	NM_001643
237460_x_at	0.00771803	8.2e-05	-5.39	1.71523	-1.29	LINC01588	long intergenic non-protein coding RNA 1588	283551	AV700174
218511_s_at	0.0541206	0.00242	-3.66	-1.57294	-1.29	PNPO	pyridoxamine 5'-phosphate oxidase	55163	NM_018129
209304_x_at	0.0729092	0.00408	-3.4	-2.075	-1.29	GADD45B	growth arrest and DNA damage inducible beta	4616	AF087853
228594_at	0.0944148	0.00643	-3.18	-2.5095	-1.29	NADK2	NAD kinase 2, mitochondrial	133686
206140_at	0.103113	0.00756	-3.1	-2.66377	-1.29	LHX2	LIM homeobox 2	9355	NM_004789
1554508_at	0.120324	0.00994	-2.96	-2.92359	-1.29	PIK3AP1	phosphoinositide-3-kinase adaptor protein 1	118788	BC029917
220387_s_at	0.165082	0.0174	-2.68	-3.45298	-1.29	HHLA3	HERV-H LTR-associating 3	11147
228302_x_at	0.165651	0.0176	-2.68	-3.45887	-1.29	CAMK2N1	calcium/calmodulin dependent protein kinase II inhibitor 1	55450
219305_x_at	0.0267746	0.000703	-4.27	-0.3736	-1.3	FBXO2	F-box protein 2	26232	NM_012168
1554514_at	0.027737	0.000743	-4.25	-0.42772	-1.3	ACSM5	acyl-CoA synthetase medium-chain family member 5	54988	BC013753
216600_x_at	0.0602785	0.00294	-3.56	-1.75777	-1.3	ALDOB	aldolase, fructose-bisphosphate B	229
204965_at	0.0778992	0.00458	-3.34	-2.18607	-1.3	GC	GC, vitamin D binding protein	2638	NM_000583
232271_at	0.108721	0.00828	-3.05	-2.75044	-1.3	HNF4G	hepatocyte nuclear factor 4 gamma	3174	AI916600
1553635_s_at	0.122084	0.0103	-2.95	-2.95356	-1.3	TCTEX1D1	Tctex1 domain containing 1	200132	NM_152665
200832_s_at	0.246925	0.0364	-2.3	-4.13183	-1.3	SCD	stearoyl-CoA desaturase	6319	AB032261
236725_at	0.272785	0.0441	-2.2	-4.30787	-1.3	WWC1	WW and C2 domain containing 1	23286	H09245
230488_s_at	0.27575	0.0451	-2.19	-4.3276	-1.3	DBH-AS1	DBH antisense RNA 1	138948	AW207777
209040_s_at	0.27953	0.0461	-2.18	-4.34699	-1.3	PSMB8	proteasome subunit beta 8	5696	U17496
206424_at	0.286455	0.0482	-2.16	-4.38683	-1.3	CYP26A1	cytochrome P450 family 26 subfamily A member 1	1592	NM_000783
226097_at	0.00088616	2.32e-06	-7.47	5.14122	-1.31	FNDC5	fibronectin type III domain containing 5	252995	AI686488
217013_at	0.00887294	0.000104	-5.27	1.48814	-1.31	AZGP1P1	alpha-2-glycoprotein 1, zinc-binding pseudogene 1	646282
204067_at	0.00958414	0.000119	-5.19	1.35358	-1.31	SUOX	sulfite oxidase	6821
225311_at	0.0100333	0.000129	-5.15	1.27392	-1.31	IVD	isovaleryl-CoA dehydrogenase	3712	AA081349
209982_s_at	0.0147378	0.000247	-4.81	0.64198	-1.31	NRXN2	neurexin 2	9379
209607_x_at	0.0215361	0.000467	-4.48	0.02445	-1.31	SLX1B-SULT1A4///SLX1A-SULT1A3///SULT1A4///SULT1A3	SLX1B-SULT1A4 readthrough (NMD candidate)///SLX1A-SULT1A3 readthrough (NMD candidate)///sulfotransferase family 1A member 4///sulfotransferase family 1A member 3	100526831///100526830///445329///6818	U08032
209711_at	0.0374729	0.00127	-3.98	-0.94678	-1.31	SLC35D1	solute carrier family 35 member D1	23169	N80922
227550_at	0.0482278	0.002	-3.75	-1.38802	-1.31	GFRA1	GDNF family receptor alpha 1	2674	AW242720
203542_s_at	0.051945	0.00227	-3.69	-1.50913	-1.31	KLF9	Kruppel like factor 9	687	AI690205
221556_at	0.0748272	0.00428	-3.38	-2.12069	-1.31	CDC14B	cell division cycle 14B	8555	BF792631
224990_at	0.104275	0.00775	-3.08	-2.6881	-1.31	SMIM14	small integral membrane protein 14	201895	BE972723
201819_at	0.19104	0.0227	-2.55	-3.69808	-1.31	SCARB1	scavenger receptor class B member 1	949	NM_005505
201563_at	0.263769	0.0414	-2.24	-4.25017	-1.31	SORD	sorbitol dehydrogenase	6652	L29008
202890_at	0.271151	0.0436	-2.21	-4.29657	-1.31	MAP7	microtubule associated protein 7	9053	AW242297
206709_x_at	0.00214877	9.04e-06	-6.64	3.84473	-1.32	GPT	glutamic--pyruvic transaminase	2875	NM_005309
202460_s_at	0.00608545	5.32e-05	-5.63	2.13585	-1.32	LPIN2	lipin 2	9663	NM_014646
212772_s_at	0.00802114	8.71e-05	-5.36	1.65646	-1.32	ABCA2	ATP binding cassette subfamily A member 2	20	AL162060
206846_s_at	0.0150679	0.00026	-4.78	0.59549	-1.32	HDAC6	histone deacetylase 6	10013	NM_006044
233403_x_at	0.0333204	0.00104	-4.08	-0.7565	-1.32	TM6SF2	transmembrane 6 superfamily member 2	53345	AK026307
223582_at	0.0466002	0.00188	-3.78	-1.32605	-1.32	ADGRV1	adhesion G protein-coupled receptor V1	84059	AF055084
209081_s_at	0.11872	0.00971	-2.97	-2.90204	-1.32	COL18A1	collagen type XVIII alpha 1 chain	80781	NM_030582
202145_at	0.167358	0.0179	-2.67	-3.47836	-1.32	LY6E	lymphocyte antigen 6 complex, locus E	4061	NM_002346
229770_at	0.187712	0.022	-2.56	-3.66851	-1.32	GLT1D1	glycosyltransferase 1 domain containing 1	144423	AI041543
1554462_a_at	0.200409	0.0247	-2.5	-3.77464	-1.32	DNAJB9	DnaJ heat shock protein family (Hsp40) member B9	4189	AF115512
228186_s_at	0.223705	0.0303	-2.4	-3.96354	-1.32	RSPO3	R-spondin 3	84870	BF589322
1552477_a_at	0.258433	0.0397	-2.26	-4.21213	-1.32	IRF6	interferon regulatory factor 6	3664	BC014852
242317_at	0.039245	0.00139	-3.93	-1.03356	-1.33	HIGD1A	HIG1 hypoxia inducible domain family member 1A	25994	H10661
222102_at	0.0404165	0.00145	-3.91	-1.079	-1.33	GSTA3	glutathione S-transferase alpha 3	2940	NM_000847
205164_at	0.0456035	0.0018	-3.81	-1.2848	-1.33	GCAT	glycine C-acetyltransferase	23464	NM_014291
209343_at	0.0492035	0.00206	-3.74	-1.41797	-1.33	EFHD1	EF-hand domain family member D1	80303	BC002449
203758_at	0.0504809	0.00216	-3.72	-1.46135	-1.33	CTSO	cathepsin O	1519	AV729484
231669_at	0.0535887	0.00238	-3.67	-1.55683	-1.33	SEPP1	selenoprotein P, plasma, 1	6414	AV653290
204301_at	0.100759	0.00725	-3.12	-2.62452	-1.33	KBTBD11	kelch repeat and BTB domain containing 11	9920	NM_014867
230109_at	0.128741	0.0112	-2.9	-3.03294	-1.33	PDE7B	phosphodiesterase 7B	27115	AI638433
203543_s_at	0.15083	0.0149	-2.76	-3.30469	-1.33	KLF9	Kruppel like factor 9	687	NM_001206
242093_at	0.25045	0.0375	-2.29	-4.1587	-1.33	SYTL5	synaptotagmin like 5	94122	AW263497
202929_s_at	0.268781	0.0428	-2.22	-4.28051	-1.33	DDTL///DDT	D-dopachrome tautomerase-like///D-dopachrome tautomerase	100037417///1652	NM_001355
218843_at	0.00336568	1.87e-05	-6.21	3.14822	-1.34	FNDC4	fibronectin type III domain containing 4	64838	NM_022823
211733_x_at	0.00621988	5.5e-05	-5.61	2.1029	-1.34	SCP2	sterol carrier protein 2	6342	BC005911
211774_s_at	0.0196053	0.000401	-4.56	0.17155	-1.34	MMACHC	methylmalonic aciduria (cobalamin deficiency) cblC type, with homocystinuria	25974	BC006122
230907_at	0.0325448	0.000998	-4.1	-0.71363	-1.34	GPRC5C	G protein-coupled receptor class C group 5 member C	55890	AK000249
225003_at	0.0336328	0.00106	-4.07	-0.76839	-1.34	TMEM205	transmembrane protein 205	374882	BF343862
217405_x_at	0.0362083	0.0012	-4.01	-0.89215	-1.34	GPLD1	glycosylphosphatidylinositol specific phospholipase D1	2822
203717_at	0.0415079	0.00151	-3.89	-1.11429	-1.34	DPP4	dipeptidyl peptidase 4	1803	NM_001935
205259_at	0.0424401	0.00158	-3.87	-1.1606	-1.34	NR3C2	nuclear receptor subfamily 3 group C member 2	4306	NM_000901
1563478_at	0.0478337	0.00197	-3.76	-1.37502	-1.34	KIAA1671	KIAA1671	85379	AL832019
203408_s_at	0.121219	0.0101	-2.95	-2.93751	-1.34	SATB1	SATB homeobox 1	6304	NM_002971
1563298_at	0.194392	0.0234	-2.53	-3.72807	-1.34	LOC101927331	uncharacterized LOC101927331	101927331	BC014368
226304_at	0.245877	0.0361	-2.31	-4.12525	-1.34	HSPB6	heat shock protein family B (small) member 6	126393	AA563621
204550_x_at	0.279155	0.046	-2.18	-4.34496	-1.34	GSTM1	glutathione S-transferase mu 1	2944	NM_000561
213749_at	0.00528083	4.01e-05	-5.78	2.40941	-1.35	MASP1	mannan binding lectin serine peptidase 1	5648	AV686235
202201_at	0.0193334	0.000393	-4.57	0.19124	-1.35	BLVRB	biliverdin reductase B	645	NM_000713
242750_at	0.0486519	0.00203	-3.75	-1.40073	-1.35	MMAA	methylmalonic aciduria (cobalamin deficiency) cblA type	166785	AA678047
219343_at	0.0797997	0.0048	-3.32	-2.23048	-1.35	CDC37L1	cell division cycle 37 like 1	55664	NM_017913
227491_at	0.0883278	0.00578	-3.23	-2.40713	-1.35	ELOVL6	ELOVL fatty acid elongase 6	79071	AA777752
226946_at	0.124316	0.0106	-2.93	-2.98459	-1.35	NADK2	NAD kinase 2, mitochondrial	133686	AI453203
204389_at	0.186983	0.0218	-2.57	-3.66048	-1.35	MAOA	monoamine oxidase A	4128	NM_000240
209146_at	0.20058	0.0247	-2.5	-3.77595	-1.35	MSMO1	methylsterol monooxygenase 1	6307	AV704962
214681_at	0.242321	0.0351	-2.32	-4.09919	-1.35	GK	glycerol kinase	2710
227425_at	0.0100333	0.000129	-5.15	1.27574	-1.36	REPS2	RALBP1 associated Eps domain containing 2	9185	AI984607
209237_s_at	0.0232581	0.000533	-4.42	-0.10384	-1.36	SLC23A2	solute carrier family 23 member 2	9962	AF164142
229222_at	0.0487766	0.00204	-3.74	-1.40441	-1.36	ACSS3	acyl-CoA synthetase short-chain family member 3	79611	AI123815
242263_at	0.0491125	0.00206	-3.74	-1.41491	-1.36	TMED5	transmembrane p24 trafficking protein 5	50999	BE620297
217133_x_at	0.0552074	0.00251	-3.64	-1.60625	-1.36	CYP2B6	cytochrome P450 family 2 subfamily B member 6	1555	X06399
209712_at	0.061241	0.00301	-3.55	-1.78089	-1.36	SLC35D1	solute carrier family 35 member D1	23169	AI769637
1556123_a_at	0.0734581	0.00414	-3.39	-2.08813	-1.36	RAB11B-AS1	RAB11B antisense RNA 1	100507567	CA431092
218504_at	0.0756355	0.00436	-3.37	-2.13863	-1.36	FAHD2A	fumarylacetoacetate hydrolase domain containing 2A	51011	NM_016044
215977_x_at	0.111383	0.00864	-3.03	-2.79081	-1.36	GK	glycerol kinase	2710	X68285
224480_s_at	0.225268	0.0306	-2.39	-3.97525	-1.36	GPAT3	glycerol-3-phosphate acyltransferase 3	84803	BC006236
218487_at	0.0151863	0.000263	-4.78	0.58239	-1.37	ALAD	aminolevulinate dehydratase	210	BC000977
1559363_at	0.0461754	0.00185	-3.79	-1.31171	-1.37	LINC01146	long intergenic non-protein coding RNA 1146	283587	BC029479
206396_at	0.0712554	0.00394	-3.42	-2.04034	-1.37	SLC1A1	solute carrier family 1 member 1	6505	NM_004170
223290_at	0.0836787	0.0052	-3.28	-2.30657	-1.37	PDXP///SH3BP1	pyridoxal phosphatase///SH3 domain binding protein 1	57026///23616	BC000320
208436_s_at	0.136338	0.0123	-2.85	-3.1258	-1.37	IRF7	interferon regulatory factor 7	3665
215966_x_at	0.168554	0.0181	-2.66	-3.48894	-1.37	GK3P	glycerol kinase 3 pseudogene	2713
215333_x_at	0.198518	0.0242	-2.51	-3.75947	-1.37	GSTM1	glutathione S-transferase mu 1	2944	X08020
218208_at	0.0148261	0.00025	-4.8	0.63284	-1.38	PQLC1	PQ loop repeat containing 1	80148	NM_025078
205155_s_at	0.0160997	0.000295	-4.72	0.46967	-1.38	SPTBN2	spectrin beta, non-erythrocytic 2	6712	NM_006946
228890_at	0.0267746	0.000702	-4.28	-0.37299	-1.38	ATOH8	atonal bHLH transcription factor 8	84913	BF434995
220335_x_at	0.0415079	0.00151	-3.89	-1.11433	-1.38	CES3	carboxylesterase 3	23491	NM_024922
208562_s_at	0.0422553	0.00156	-3.87	-1.14998	-1.38	ABCC9	ATP binding cassette subfamily C member 9	10060	NM_020297
201508_at	0.0502445	0.00213	-3.72	-1.45033	-1.38	IGFBP4	insulin like growth factor binding protein 4	3487	NM_001552
205660_at	0.0961454	0.00666	-3.16	-2.54386	-1.38	OASL	2'-5'-oligoadenylate synthetase like	8638	NM_003733
218285_s_at	0.10997	0.00846	-3.04	-2.77066	-1.38	BDH2	3-hydroxybutyrate dehydrogenase, type 2	56898	NM_020139
204754_at	0.122241	0.0103	-2.94	-2.95683	-1.38	HLF	HLF, PAR bZIP transcription factor	3131	W60800
217739_s_at	0.182589	0.0208	-2.59	-3.61924	-1.38	NAMPT	nicotinamide phosphoribosyltransferase	10135	NM_005746
226071_at	0.21363	0.0278	-2.44	-3.88501	-1.38	ADAMTSL4	ADAMTS like 4	54507	AF217974
231018_at	0.232841	0.0325	-2.36	-4.02893	-1.38	PALM3	paralemmin 3	342979	BF195936
226632_at	0.0325448	0.000998	-4.1	-0.71396	-1.39	CYGB	cytoglobin	114757	AL513673
1557225_at	0.0370617	0.00124	-3.99	-0.92726	-1.39	ASPG	asparaginase	374569
209305_s_at	0.0601419	0.00292	-3.57	-1.75304	-1.39	GADD45B	growth arrest and DNA damage inducible beta	4616	AF078077
205303_at	0.0621867	0.00309	-3.54	-1.80771	-1.39	KCNJ8	potassium voltage-gated channel subfamily J member 8	3764	BF514158
1555095_at	0.0785201	0.00464	-3.34	-2.19794	-1.39	LINC01558	long intergenic non-protein coding RNA 1558	26238	BC027853
229432_at	0.10252	0.00748	-3.1	-2.6536	-1.39	NAGS	N-acetylglutamate synthase	162417	AV696264
1566342_at	0.132767	0.0117	-2.88	-3.08134	-1.39	SOD2	superoxide dismutase 2, mitochondrial	6648	R34841
212923_s_at	0.136417	0.0123	-2.85	-3.12852	-1.39	PXDC1	PX domain containing 1	221749	AK024828
221163_s_at	0.168675	0.0182	-2.66	-3.49239	-1.39	MLXIPL	MLX interacting protein like	51085
228101_at	0.0051536	3.83e-05	-5.81	2.45375	-1.4	APBA1	amyloid beta precursor protein binding family A member 1	320	AI693178
219281_at	0.0220931	0.000488	-4.46	-0.01828	-1.4	MSRA	methionine sulfoxide reductase A	4482	NM_012331
201135_at	0.0297556	0.00084	-4.18	-0.54697	-1.4	ECHS1	enoyl-CoA hydratase, short chain 1	1892	NM_004092
204121_at	0.0472565	0.00193	-3.77	-1.35203	-1.4	GADD45G	growth arrest and DNA damage inducible gamma	10912	NM_006705
201042_at	0.0555248	0.00254	-3.64	-1.6173	-1.4	TGM2	transglutaminase 2	7052
219263_at	0.0586368	0.00279	-3.59	-1.70994	-1.4	RNF128	ring finger protein 128, E3 ubiquitin protein ligase	79589	NM_024539
202783_at	0.0658546	0.00344	-3.49	-1.90893	-1.4	NNT	nicotinamide nucleotide transhydrogenase	23530	U40490
1555434_a_at	0.11524	0.00917	-3	-2.84698	-1.4	SLC39A14	solute carrier family 39 member 14	23516	BC015770
210657_s_at	0.118351	0.00966	-2.98	-2.89675	-1.4	SEPT4	septin 4	5414	U88870
204120_s_at	0.119618	0.00983	-2.97	-2.91311	-1.4	ADK	adenosine kinase	132	NM_001123
211494_s_at	0.12868	0.0111	-2.9	-3.03209	-1.4	SLC4A4	solute carrier family 4 member 4	8671	AF157492
220753_s_at	0.145164	0.0139	-2.79	-3.23776	-1.4	CRYL1	crystallin lambda 1	51084	NM_015974
201649_at	0.145718	0.014	-2.79	-3.24457	-1.4	UBE2L6	ubiquitin conjugating enzyme E2 L6	9246	NM_004223
205392_s_at	0.166034	0.0176	-2.67	-3.46272	-1.4	CCL15-CCL14///CCL14	CCL15-CCL14 readthrough (NMD candidate)///C-C motif chemokine ligand 14	348249///6358
204418_x_at	0.25364	0.0383	-2.28	-4.17977	-1.4	GSTM2	glutathione S-transferase mu 2 (muscle)	2946	NM_000848
201286_at	0.00383649	2.37e-05	-6.08	2.91674	-1.41	SDC1	syndecan 1	6382	Z48199
204462_s_at	0.00696199	6.81e-05	-5.49	1.89547	-1.41	SLC16A2	solute carrier family 16 member 2	6567	NM_006517
202447_at	0.0255163	0.000641	-4.32	-0.28432	-1.41	DECR1	2,4-dienoyl-CoA reductase 1, mitochondrial	1666	NM_001359
209236_at	0.0363478	0.00121	-4	-0.89862	-1.41	SLC23A2	solute carrier family 23 member 2	9962
226978_at	0.0593713	0.00286	-3.58	-1.73334	-1.41	PPARA	peroxisome proliferator activated receptor alpha	5465	AA910945
215506_s_at	0.079942	0.00483	-3.32	-2.23509	-1.41	DIRAS3	DIRAS family GTPase 3	9077
207574_s_at	0.0831053	0.00512	-3.29	-2.29235	-1.41	GADD45B	growth arrest and DNA damage inducible beta	4616	NM_015675
226377_at	0.090512	0.00604	-3.21	-2.4503	-1.41	NFIC	nuclear factor I C	4782	AI093722
203472_s_at	0.127407	0.011	-2.91	-3.0181	-1.41	SLCO2B1	solute carrier organic anion transporter family member 2B1	11309	AB026256
228825_at	0.178916	0.0202	-2.61	-3.58805	-1.41	PTGR1	prostaglandin reductase 1	22949	BE566894
1557236_at	0.192041	0.0229	-2.54	-3.70789	-1.41	APOL6	apolipoprotein L6	80830	BF512806
201984_s_at	0.00362125	2.15e-05	-6.13	3.01326	-1.42	EGFR	epidermal growth factor receptor	1956	NM_005228
217021_at	0.00915448	0.00011	-5.23	1.43016	-1.42	CYB5A	cytochrome b5 type A	1528
230394_at	0.0231343	0.000528	-4.42	-0.09632	-1.42	TCP10L	t-complex 10-like	140290
222930_s_at	0.0433846	0.00164	-3.85	-1.19828	-1.42	AGMAT	agmatinase	79814	BC005090
204442_x_at	0.0438909	0.00168	-3.84	-1.21788	-1.42	LTBP4	latent transforming growth factor beta binding protein 4	8425	NM_003573
203060_s_at	0.0793171	0.00474	-3.33	-2.21899	-1.42	PAPSS2	3'-phosphoadenosine 5'-phosphosulfate synthase 2	9060	AF074331
217738_at	0.0880005	0.00573	-3.23	-2.39998	-1.42	NAMPT	nicotinamide phosphoribosyltransferase	10135	BF575514
210868_s_at	0.133914	0.0119	-2.87	-3.09545	-1.42	ELOVL6	ELOVL fatty acid elongase 6	79071	BC001305
239001_at	0.143149	0.0135	-2.81	-3.21502	-1.42	MGST1	microsomal glutathione S-transferase 1	4257	AV705233
209993_at	0.264155	0.0415	-2.23	-4.2522	-1.42	ABCB1	ATP binding cassette subfamily B member 1	5243	AF016535
228409_at	0.0151738	0.000263	-4.78	0.58422	-1.43	PLIN4	perilipin 4	729359	T62068
233155_at	0.090512	0.00605	-3.21	-2.45087	-1.43	UPP2	uridine phosphorylase 2	151531
206893_at	0.167377	0.0179	-2.67	-3.47895	-1.43	SALL1	spalt like transcription factor 1	6299	NM_002968
1569153_at	0.17242	0.0189	-2.64	-3.52947	-1.43	GRAMD4	GRAM domain containing 4	23151	AI675308
217232_x_at	0.265836	0.042	-2.23	-4.26279	-1.43	HBB	hemoglobin subunit beta	3043	AF059180
222817_at	0.00401731	2.56e-05	-6.03	2.84136	-1.44	HSD3B7	hydroxy-delta-5-steroid dehydrogenase, 3 beta- and steroid delta-isomerase 7	80270	BC004929
211492_s_at	0.00835595	9.36e-05	-5.32	1.58705	-1.44	ADRA1A	adrenoceptor alpha 1A	148	U02569
211572_s_at	0.033811	0.00107	-4.07	-0.77803	-1.44	SLC23A2	solute carrier family 23 member 2	9962	AF092511
209713_s_at	0.0425032	0.00159	-3.87	-1.16383	-1.44	SLC35D1	solute carrier family 35 member D1	23169	AB044343
223467_at	0.0603181	0.00294	-3.56	-1.75912	-1.44	RASD1	ras related dexamethasone induced 1	51655	AF069506
207254_at	0.0831053	0.00512	-3.29	-2.29224	-1.44	SLC15A1	solute carrier family 15 member 1	6564	NM_005073
1565778_at	0.119954	0.00988	-2.96	-2.91837	-1.44	ABCA8	ATP binding cassette subfamily A member 8	10351	AK090894
230951_at	0.137408	0.0125	-2.85	-3.1413	-1.44	EPB41L5	erythrocyte membrane protein band 4.1 like 5	57669	AW242920
217761_at	0.142937	0.0135	-2.81	-3.21006	-1.44	ADI1	acireductone dioxygenase 1	55256	NM_018269
211423_s_at	0.172275	0.0189	-2.64	-3.52832	-1.44	SC5D	sterol-C5-desaturase	6309	D85181
1554931_at	0.173215	0.0191	-2.63	-3.53727	-1.44	CYP4A22///CYP4A11	cytochrome P450 family 4 subfamily A member 22///cytochrome P450 family 4 subfamily A member 11	284541///1579	BC022851
225314_at	0.250169	0.0373	-2.29	-4.15448	-1.44	OCIAD2	OCIA domain containing 2	132299	BG291649
211696_x_at	0.254522	0.0386	-2.27	-4.18601	-1.44	HBB	hemoglobin subunit beta	3043	AF349114
201432_at	0.00347057	2.01e-05	-6.17	3.07722	-1.45	CAT	catalase	847	NM_001752
202861_at	0.00835595	9.37e-05	-5.32	1.58583	-1.45	MIR6883///PER1	microRNA 6883///period circadian clock 1	102465532///5187	NM_002616
202888_s_at	0.0237836	0.000553	-4.4	-0.14045	-1.45	ANPEP	alanyl aminopeptidase, membrane	290	NM_001150
209546_s_at	0.0275059	0.000728	-4.26	-0.40823	-1.45	APOL1	apolipoprotein L1	8542	AF323540
230300_at	0.0312025	0.000917	-4.14	-0.6313	-1.45	PSMA5	proteasome subunit alpha 5	5686	N22849
227771_at	0.0340598	0.00108	-4.06	-0.79207	-1.45	LIFR	leukemia inhibitory factor receptor alpha	3977	AW592684
50965_at	0.0878004	0.00571	-3.24	-2.3955	-1.45	RAB26	RAB26, member RAS oncogene family	25837	AI690165
207626_s_at	0.10343	0.00761	-3.09	-2.67049	-1.45	SLC7A2	solute carrier family 7 member 2	6542	NM_003046
224215_s_at	0.109027	0.00832	-3.05	-2.75447	-1.45	DLL1	delta like canonical Notch ligand 1	28514	AF196571
212694_s_at	0.117593	0.00952	-2.98	-2.88278	-1.45	PCCB	propionyl-CoA carboxylase beta subunit	5096	NM_000532
218688_at	0.193369	0.0232	-2.53	-3.71954	-1.45	TKFC	triokinase and FMN cyclase	26007	NM_015533
223427_s_at	0.194266	0.0234	-2.53	-3.72705	-1.45	EPB41L4B	erythrocyte membrane protein band 4.1 like 4B	54566	AB032179
219789_at	0.239682	0.0343	-2.33	-4.07851	-1.45	NPR3	natriuretic peptide receptor 3	4883
220951_s_at	0.273543	0.0444	-2.2	-4.31261	-1.45	A1CF	APOBEC1 complementation factor	29974	NM_014576
241114_s_at	0.0147378	0.000247	-4.81	0.64344	-1.46	ACAA2	acetyl-CoA acyltransferase 2	10449	AI261357
238327_at	0.0502775	0.00214	-3.72	-1.45429	-1.46	ODF3B	outer dense fiber of sperm tails 3B	440836	AI962367
221087_s_at	0.0648264	0.00334	-3.5	-1.88226	-1.46	APOL3	apolipoprotein L3	80833	NM_014349
225510_at	0.221839	0.0298	-2.41	-3.94977	-1.46	OAF	out at first homolog	220323	BG033561
220393_at	0.264641	0.0417	-2.23	-4.25524	-1.46	LGSN	lengsin, lens protein with glutamine synthetase domain	51557	NM_016571
243901_at	0.035507	0.00115	-4.03	-0.85323	-1.47	ALDOB	aldolase, fructose-bisphosphate B	229	AV658701
204041_at	0.0611051	0.003	-3.55	-1.77773	-1.47	MAOB	monoamine oxidase B	4129	NM_000898
226181_at	0.0701649	0.00382	-3.43	-2.01196	-1.47	TUBE1	tubulin epsilon 1	51175	AI613127
205108_s_at	0.0714673	0.00396	-3.42	-2.04588	-1.47	APOB	apolipoprotein B	338	NM_000384
222725_s_at	0.0754239	0.00434	-3.37	-2.1332	-1.47	PALMD	palmdelphin	54873
218045_x_at	0.142611	0.0134	-2.81	-3.20315	-1.47	PTMS	parathymosin	5763	NM_002824
206410_at	0.158853	0.0163	-2.71	-3.3909	-1.47	NR0B2	nuclear receptor subfamily 0 group B member 2	8431	NM_021969
232138_at	0.231605	0.0322	-2.37	-4.02034	-1.47	MBNL2	muscleblind like splicing regulator 2	10150	AW276914
219465_at	0.271731	0.0438	-2.21	-4.30109	-1.47	APOA2	apolipoprotein A2	336	NM_001643
[truncated: 995 more rows]

## Sheet: HCC vs. HCV-cirrhosis
ID	Adjusted p-value	p-value	t-statistic	B-statistic	log2 fold change	Gene Symbol	Gene description	Entrez Gene ID	GenBank accession
206239_s_at	0.013207	1.48e-05	9.09318	3.59894	4.924	SPINK1	serine peptidase inhibitor, Kazal type 1	6690	NM_003122
225681_at	0.059458	0.00107	4.93655	-0.43811	4.8027	CTHRC1	collagen triple helix repeat containing 1	115908	AA584310
210809_s_at	0.161463	0.00983	3.3453	-2.65302	4.50875	POSTN	periostin	10631	D13665
201292_at	0.07971	0.00203	4.44878	-1.0764	4.38794	TOP2A	topoisomerase (DNA) II alpha	7153	AL561834
221731_x_at	0.024636	0.000112	6.90079	1.75493	4.3276	VCAN	versican	1462	BF218922
37892_at	0.206125	0.0171	2.98375	-3.20036	4.32153	COL11A1	collagen type XI alpha 1 chain	1301	J04177
212094_at	0.289789	0.0387	2.45902	-4.00278	4.28008	PEG10	paternally expressed 10	23089	AL582836
204619_s_at	0.0248	0.000113	6.88653	1.74103	4.25475	VCAN	versican	1462	BF590263
1555778_a_at	0.245674	0.0265	2.70178	-3.63179	4.25303	POSTN	periostin	10631	AY140646
222608_s_at	0.113891	0.00434	3.90164	-1.83696	4.16494	ANLN	anillin actin binding protein	54443	AK023208
204620_s_at	0.034309	0.000266	6.09383	0.92415	4.13235	VCAN	versican	1462	NM_004385
212353_at	0.188816	0.014	3.1111	-3.00649	4.09868	SULF1	sulfatase 1	23213	AI479175
226777_at	0.177679	0.0123	3.19613	-2.87764	4.03652	ADAM12	ADAM metallopeptidase domain 12	8038	AA147933
206561_s_at	0.126542	0.00558	3.72678	-2.08926	4.03187	AKR1B10	aldo-keto reductase family 1 member B10	57016	NM_020299
202404_s_at	0.098167	0.00316	4.1265	-1.5189	3.99681	COL1A2	collagen type I alpha 2 chain	1278	NM_000089
202311_s_at	0.057757	0.000978	5.00459	-0.35213	3.97765	COL1A1	collagen type I alpha 1 chain	1277	AI743621
227812_at	0.094896	0.00295	4.17483	-1.45152	3.97703	TNFRSF19	TNF receptor superfamily member 19	55504
201291_s_at	0.056692	0.000939	5.03687	-0.31159	3.8384	TOP2A	topoisomerase (DNA) II alpha	7153	AU159942
1555745_a_at	0.148517	0.00807	3.47701	-2.45649	3.83514	LYZ	lysozyme	4069	U25677
201417_at	0.024356	8.5e-05	7.1709	2.01301	3.8332	SOX4	SRY-box 4	6659
203477_at	0.043796	0.000483	5.57797	0.3429	3.82876	COL15A1	collagen type XV alpha 1 chain	1306	NM_001855
204822_at	0.072995	0.00165	4.60181	-0.87202	3.82532	TTK	TTK protein kinase	7272	NM_003318
225275_at	0.037145	0.000325	5.91816	0.73077	3.80022	EDIL3	EGF like repeats and discoidin domains 3	10085	AA053711
219918_s_at	0.115096	0.00446	3.88298	-1.86369	3.77386	ASPM	abnormal spindle microtubule assembly	259266	NM_018136
242881_x_at	0.089511	0.00259	4.26867	-1.32172	3.71889	DUXAP10	double homeobox A pseudogene 10	503639	BG285837
214974_x_at	0.276294	0.0348	2.52649	-3.89993	3.69719	CXCL5	C-X-C motif chemokine ligand 5	6374	AK026546
215646_s_at	0.101899	0.00339	4.07479	-1.59138	3.69564	VCAN	versican	1462
223642_at	0.163414	0.0101	3.32922	-2.67713	3.6778	ZIC2	Zic family member 2	7546	AF193855
209803_s_at	0.03981	0.000374	5.79516	0.59259	3.669	PHLDA2	pleckstrin homology like domain family A member 2	7262	AF001294
209875_s_at	0.128595	0.00585	3.69475	-2.13592	3.64731	SPP1	secreted phosphoprotein 1	6696	M83248
219787_s_at	0.01805	3.36e-05	8.14625	2.86926	3.63063	ECT2	epithelial cell transforming 2	1894	NM_018098
201890_at	0.08123	0.00213	4.41079	-1.12773	3.61616	RRM2	ribonucleotide reductase regulatory subunit M2	6241	BE966236
202310_s_at	0.073233	0.00166	4.59538	-0.88054	3.52324	COL1A1	collagen type I alpha 1 chain	1277	K01228
209773_s_at	0.077782	0.0019	4.49633	-1.0125	3.49991	RRM2	ribonucleotide reductase regulatory subunit M2	6241	BC001886
203755_at	0.054937	0.000865	5.10172	-0.23067	3.48453	BUB1B	BUB1 mitotic checkpoint serine/threonine kinase B	701	NM_001211
218542_at	0.137366	0.00684	3.58827	-2.29197	3.4564	CEP55	centrosomal protein 55	55165	NM_018131
235371_at	0.046533	0.000615	5.37705	0.10534	3.43997	GXYLT2	glucoside xylosyltransferase 2	727936	AI452595
209220_at	0.283372	0.037	2.48886	-3.95734	3.43827	GPC3	glypican 3	2719	L47125
223381_at	0.093513	0.00286	4.19839	-1.41881	3.41046	NUF2	NUF2, NDC80 kinetochore complex component	83540	AF326731
204320_at	0.236602	0.0243	2.75553	-3.54947	3.37571	COL11A1	collagen type XI alpha 1 chain	1301	NM_001854
218009_s_at	0.072995	0.00166	4.59964	-0.8749	3.36151	PRC1	protein regulator of cytokinesis 1	9055	NM_003981
201416_at	0.04232	0.00044	5.65764	0.43535	3.35546	SOX4	SRY-box 4	6659	BG528420
224428_s_at	0.2769	0.035	2.52307	-3.90515	3.34556	CDCA7	cell division cycle associated 7	83879	AY029179
221729_at	0.027029	0.000133	6.73317	1.58987	3.31974	COL5A2	collagen type V alpha 2 chain	1290	AL575735
204641_at	0.102517	0.00345	4.06341	-1.60739	3.3019	NEK2	NIMA related kinase 2	4751	NM_002497
211571_s_at	0.112734	0.00424	3.91772	-1.81398	3.29191	VCAN	versican	1462	D32039
211470_s_at	0.178943	0.0125	3.18854	-2.88912	3.29069	SULT1C2	sulfotransferase family 1C member 2	6819	AF186255
227566_at	0.155514	0.00905	3.40025	-2.57081	3.28897	LOC102725271///NTM	neurotrimin-like///neurotrimin	102725271///50863	AW085558
228273_at	0.021979	6.11e-05	7.50663	2.32073	3.28856	PRR11	proline rich 11	55771	BG165011
203213_at	0.116589	0.00459	3.86192	-1.8939	3.28605	CDK1	cyclin dependent kinase 1	983	AL524035
203764_at	0.102368	0.00344	4.06531	-1.60472	3.28216	DLGAP5	DLG associated protein 5	9787	NM_014750
218663_at	0.080898	0.00211	4.4196	-1.11581	3.25732	NCAPG	non-SMC condensin I complex subunit G	64151	NM_022346
218469_at	0.23784	0.0246	2.7484	-3.56038	3.23621	GREM1	gremlin 1, DAN family BMP antagonist	26585	NM_013372
202422_s_at	0.15475	0.00896	3.4069	-2.56088	3.23203	ACSL4	acyl-CoA synthetase long-chain family member 4	2182	NM_022977
218662_s_at	0.081833	0.00217	4.39897	-1.14373	3.17208	NCAPG	non-SMC condensin I complex subunit G	64151	NM_022346
226980_at	0.159533	0.00956	3.36354	-2.62571	3.17041	DEPDC1B	DEP domain containing 1B	55789	AK001166
222848_at	0.095684	0.00299	4.16438	-1.46606	3.16483	CENPK	centromere protein K	64105	BC005400
1556499_s_at	0.033959	0.000253	6.14002	0.97423	3.15671	COL1A1	collagen type I alpha 1 chain	1277
211980_at	0.025182	0.000117	6.85245	1.70771	3.13644	COL4A1	collagen type IV alpha 1 chain	1282	AI922605
1555758_a_at	0.116589	0.00458	3.86372	-1.89131	3.1348	CDKN3	cyclin dependent kinase inhibitor 3	1033	AF213040
215446_s_at	0.168744	0.0109	3.27508	-2.75851	3.11957	LOX	lysyl oxidase	4015	L16895
210519_s_at	0.299746	0.0419	2.40967	-4.07781	3.1187	NQO1	NAD(P)H quinone dehydrogenase 1	1728	BC000906
218755_at	0.082967	0.00224	4.37352	-1.17829	3.10051	KIF20A	kinesin family member 20A	10112	NM_005733
213194_at	0.013509	1.63e-05	8.97625	3.51377	3.09996	ROBO1	roundabout guidance receptor 1	6091	BF059159
232238_at	0.057346	0.000965	5.0149	-0.33916	3.09873	ASPM	abnormal spindle microtubule assembly	259266
228729_at	0.120801	0.00497	3.80681	-1.97326	3.09388	CCNB1	cyclin B1	891	N90191
236313_at	0.053197	0.000792	5.17231	-0.14337	3.09061	CDKN2B	cyclin dependent kinase inhibitor 2B	1030	AW444761
212354_at	0.233843	0.0237	2.77262	-3.52329	3.07423	SULF1	sulfatase 1	23213	BE500977
228863_at	0.040436	0.0004	5.73784	0.52741	3.06083	PCDH17	protocadherin 17	27253	N69091
204051_s_at	0.250051	0.0276	2.67468	-3.67331	3.05525	SFRP4	secreted frizzled related protein 4	6424	AW089415
221261_x_at	0.246208	0.0266	2.69731	-3.63865	3.04573	SNORA11E///SNORA11D///MAGED4///MAGED4B	small nucleolar RNA, H/ACA box 11E///small nucleolar RNA, H/ACA box 11D///MAGE family member D4///MAGE family member D4B	101340250///100124541///728239///81557	NM_030801
228121_at	0.105697	0.00369	4.01588	-1.67445	3.04264	TGFB2	transforming growth factor beta 2	7042	AU145950
218963_s_at	0.164449	0.0102	3.31921	-2.69216	3.03812	KRT23	keratin 23	25984	NM_015515
225612_s_at	0.021457	5.81e-05	7.55933	2.36776	3.03496	B3GNT5	UDP-GlcNAc:betaGal beta-1,3-N-acetylglucosaminyltransferase 5	84002	BE672260
204052_s_at	0.244179	0.0261	2.70984	-3.61945	3.02318	SFRP4	secreted frizzled related protein 4	6424	NM_003014
214710_s_at	0.116242	0.00456	3.86664	-1.88712	3.02041	CCNB1	cyclin B1	891	BE407516
209642_at	0.051074	0.000736	5.23116	-0.07119	3.01787	BUB1	BUB1 mitotic checkpoint serine/threonine kinase	699	AF043294
218051_s_at	0.104958	0.00363	4.02771	-1.65772	3.01619	NT5DC2	5'-nucleotidase domain containing 2	64943	NM_022908
204105_s_at	0.13088	0.00614	3.66239	-2.18319	3.0141	NRCAM	neuronal cell adhesion molecule	4897	NM_005010
207828_s_at	0.089152	0.00256	4.27789	-1.30904	3.00836	CENPF	centromere protein F	1063	NM_016343
210559_s_at	0.147345	0.00785	3.49568	-2.42879	2.99752	CDK1	cyclin dependent kinase 1	983	D88357
226237_at	0.314945	0.0473	2.33277	-4.1943	2.98539	COL8A1	collagen type VIII alpha 1 chain	1295	AL359062
204444_at	0.088393	0.00251	4.29065	-1.29151	2.97537	KIF11	kinesin family member 11	3832	NM_004523
221730_at	0.100448	0.00331	4.09326	-1.56546	2.9619	COL5A2	collagen type V alpha 2 chain	1290	NM_000393
219773_at	0.078175	0.00193	4.48685	-1.02521	2.95472	NOX4	NADPH oxidase 4	50507	NM_016931
204825_at	0.11699	0.00462	3.85859	-1.89868	2.92861	MELK	maternal embryonic leucine zipper kinase	9833	NM_014791
205342_s_at	0.197068	0.0156	3.04308	-3.10993	2.92828	SULT1C2	sulfotransferase family 1C member 2	6819	AF026303
228494_at	0.176841	0.0122	3.20376	-2.8661	2.91904	PPP1R9A	protein phosphatase 1 regulatory subunit 9A	55607	AI888150
226545_at	0.222367	0.0206	2.86283	-3.38516	2.91668	CD109	CD109 molecule	135228	AL110152
266_s_at	0.042256	0.000436	5.66391	0.44258	2.90353	CD24	CD24 molecule	100133941	L33930
202935_s_at	0.069242	0.00148	4.68607	-0.7611	2.90091	SOX9	SRY-box 9	6662
227314_at	0.006197	1.63e-06	12.1234	5.40977	2.88217	ITGA2	integrin subunit alpha 2	3673	N95414
213668_s_at	0.039953	0.000384	5.77296	0.56741	2.87748	SOX4	SRY-box 4	6659
219148_at	0.185787	0.0134	3.13872	-2.96458	2.87443	PBK	PDZ binding kinase	55872	NM_018492
219493_at	0.080202	0.00207	4.43471	-1.09538	2.87261	SHCBP1	SHC binding and spindle associated 1	79801	NM_024745
204962_s_at	0.148321	0.00802	3.48091	-2.45069	2.86904	SLC35F6///CENPA	solute carrier family 35 member F6///centromere protein A	54978///1058	NM_001809
203963_at	0.059398	0.00106	4.94038	-0.43324	2.86692	CA12	carbonic anhydrase 12	771	NM_001218
216379_x_at	0.033959	0.000252	6.14233	0.97674	2.86553	CD24	CD24 molecule	100133941
212295_s_at	0.024387	9.28e-05	7.08344	1.93049	2.85995	SLC7A1	solute carrier family 7 member 1	6541	AA148507
213226_at	0.043796	0.000482	5.57997	0.34524	2.85733	CCNA2	cyclin A2	890	AI346350
236641_at	0.127267	0.00565	3.71832	-2.10157	2.83819	KIF14	kinesin family member 14	9928	AW183154
202786_at	0.087697	0.00246	4.30634	-1.26998	2.83649	STK39	serine/threonine kinase 39	27347	NM_013233
227475_at	0.195689	0.0153	3.05419	-3.09302	2.8358	FOXQ1	forkhead box Q1	94234	AI676059
228191_at	0.060758	0.00113	4.8921	-0.49468	2.82903	FLVCR1	feline leukemia virus subgroup C cellular receptor 1	28982	AA206016
227289_at	0.035057	0.000276	6.06012	0.88741	2.80429	PCDH17	protocadherin 17	27253	AU119437
207165_at	0.08055	0.00208	4.42815	-1.10425	2.78358	HMMR	hyaluronan mediated motility receptor	3161	NM_012485
209921_at	0.092545	0.00278	4.21878	-1.39055	2.77849	SLC7A11	solute carrier family 7 member 11	23657	AB040875
210004_at	0.233574	0.0235	2.77632	-3.51761	2.77812	OLR1	oxidized low density lipoprotein receptor 1	4973	AF035776
238617_at	0.120422	0.00495	3.81043	-1.96804	2.7732	KIF26B	kinesin family member 26B	55083	AW207243
202705_at	0.066118	0.00131	4.77627	-0.64361	2.77281	CCNB2	cyclin B2	9133	NM_004701
225834_at	0.029777	0.000177	6.46628	1.31907	2.77028	FAM72A///FAM72D///FAM72B///FAM72C	family with sequence similarity 72 member A///family with sequence similarity 72 member D///family with sequence similarity 72 member B///family with sequence similarity 72 member C	729533///728833///653820///554282	AL135396
232458_at	0.300342	0.0422	2.40435	-4.08588	2.75266	COL3A1	collagen type III alpha 1 chain	1281	AU146808
226145_s_at	0.27076	0.0333	2.55437	-3.85735	2.7447	FRAS1	Fraser extracellular matrix complex subunit 1	80144	AL157471
203362_s_at	0.135542	0.00658	3.61427	-2.25374	2.74287	MAD2L1	MAD2 mitotic arrest deficient-like 1 (yeast)	4085	NM_002358
204709_s_at	0.113786	0.00432	3.90429	-1.83317	2.74148	KIF23	kinesin family member 23	9493	NM_004856
218355_at	0.075888	0.00179	4.53982	-0.95436	2.73484	KIF4A	kinesin family member 4A	24137	NM_012310
238481_at	0.196346	0.0154	3.04883	-3.10117	2.73379	MGP	matrix Gla protein	4256
201850_at	0.07971	0.00202	4.4509	-1.07356	2.72005	CAPG	capping actin protein, gelsolin like	822	NM_001747
223313_s_at	0.252375	0.0283	2.65944	-3.69663	2.69726	SNORA11E///SNORA11D///MAGED4///MAGED4B	small nucleolar RNA, H/ACA box 11E///small nucleolar RNA, H/ACA box 11D///MAGE family member D4///MAGE family member D4B	101340250///100124541///728239///81557	BC001207
222906_at	0.214188	0.0188	2.92117	-3.29594	2.69121	FLVCR1	feline leukemia virus subgroup C cellular receptor 1	28982	AK001419
209771_x_at	0.040219	0.000396	5.74721	0.53809	2.69048	CD24	CD24 molecule	100133941
227801_at	0.016077	2.82e-05	8.34122	3.02719	2.68321	TRIM59	tripartite motif containing 59	286827	N90779
218039_at	0.08212	0.00218	4.39494	-1.14921	2.6786	NUSAP1	nucleolar and spindle associated protein 1	51203	NM_016359
204146_at	0.130213	0.00604	3.67285	-2.1679	2.66274	RAD51AP1	RAD51 associated protein 1	10635	BE966146
204162_at	0.170556	0.0112	3.2571	-2.7856	2.66266	NDC80	NDC80, kinetochore complex component	10403	NM_006101
225911_at	0.196764	0.0155	3.0467	-3.10442	2.66151	NPNT	nephronectin	255743	AL138410
226936_at	0.068358	0.00144	4.70568	-0.73544	2.65805	CENPW	centromere protein W	387103	BG492359
238756_at	0.015576	2.64e-05	8.41481	3.08573	2.64444	GAS2L3	growth arrest specific 2 like 3	283431	AI860012
202870_s_at	0.094433	0.00292	4.18217	-1.44132	2.64049	CDC20	cell division cycle 20	991	NM_001255
208650_s_at	0.197204	0.0156	3.04178	-3.11191	2.63173	CD24	CD24 molecule	100133941	BG327863
213790_at	0.270603	0.0333	2.5556	-3.85548	2.63108	ADAM12	ADAM metallopeptidase domain 12	8038	W46291
209218_at	0.241358	0.0254	2.72753	-3.59236	2.62726	SQLE	squalene epoxidase	6713	AF098865
209154_at	0.007364	2.69e-06	11.3676	5.02127	2.62604	P2RX5-TAX1BP3///TAX1BP3	P2RX5-TAX1BP3 readthrough (NMD candidate)///Tax1 binding protein 3	100533970///30851	AF234997
230165_at	0.057757	0.000987	4.99745	-0.36111	2.62563	SGO2	shugoshin 2	151246	N31731
204304_s_at	0.218101	0.0196	2.8956	-3.33503	2.61646	PROM1	prominin 1	8842	NM_006017
211964_at	0.032691	0.000224	6.24878	1.09091	2.61213	COL4A2	collagen type IV alpha 2 chain	1284	X05610
205034_at	0.056692	0.00094	5.03621	-0.31241	2.60293	CCNE2	cyclin E2	9134
222077_s_at	0.051074	0.000733	5.23416	-0.06753	2.59755	RACGAP1	Rac GTPase activating protein 1	29127	AU153848
209955_s_at	0.294802	0.0403	2.43352	-4.04158	2.59639	FAP	fibroblast activation protein alpha	2191	U76833
212942_s_at	0.23487	0.0239	2.76577	-3.53378	2.58738	CEMIP	cell migration inducing hyaluronan binding protein	57214	AB033025
218883_s_at	0.155992	0.00909	3.39715	-2.57544	2.58622	CENPU	centromere protein U	79682	NM_024629
1552619_a_at	0.137366	0.00684	3.58873	-2.2913	2.57588	ANLN	anillin actin binding protein	54443	NM_018685
210387_at	0.043618	0.000467	5.60741	0.37718	2.57248	HIST1H2BJ///HIST1H2BG	histone cluster 1, H2bj///histone cluster 1, H2bg	8970///8339	BC001131
235144_at	0.102368	0.00344	4.06617	-1.6035	2.57124	RASEF	RAS and EF-hand domain containing	158158	AA826324
206102_at	0.142746	0.00738	3.53739	-2.36703	2.57104	GINS1	GINS complex subunit 1	9837	NM_021067
202095_s_at	0.107528	0.00383	3.98959	-1.71167	2.57014	BIRC5	baculoviral IAP repeat containing 5	332	NM_001168
213125_at	0.197635	0.0157	3.03916	-3.1159	2.56479	OLFML2B	olfactomedin like 2B	25903
218847_at	0.128447	0.00584	3.69581	-2.13437	2.56161	IGF2BP2	insulin like growth factor 2 mRNA binding protein 2	10644	NM_006548
213241_at	0.27018	0.0332	2.55782	-3.85208	2.56114	PLXNC1	plexin C1	10154	AF035307
236429_at	0.011753	7.95e-06	9.87285	4.13444	2.5585	ZNF83	zinc finger protein 83	55769	AI831874
228776_at	0.05392	0.000839	5.12592	-0.20065	2.54513	GJC1	gap junction protein gamma 1	10052
205122_at	0.069069	0.00147	4.69058	-0.75519	2.54181	MSANTD3-TMEFF1///TMEFF1	MSANTD3-TMEFF1 readthrough///transmembrane protein with EGF like and two follistatin like domains 1	100526694///8577	BF439316
1557419_a_at	0.236011	0.0242	2.75951	-3.54337	2.53751	ACSL4	acyl-CoA synthetase long-chain family member 4	2182
227626_at	0.148501	0.00806	3.47731	-2.45605	2.5319	PAQR8	progestin and adipoQ receptor family member 8	85315	AI655524
217820_s_at	0.045042	0.00054	5.48571	0.23461	2.52854	ENAH	enabled homolog (Drosophila)	55740	NM_018212
226420_at	0.03195	0.000209	6.31148	1.15738	2.52351	MECOM	MDS1 and EVI1 complex locus	2122	BG261252
220301_at	0.104298	0.00358	4.03686	-1.64481	2.49882	CCDC102B	coiled-coil domain containing 102B	79839	NM_024781
209714_s_at	0.173379	0.0117	3.23202	-2.82341	2.49732	CDKN3	cyclin dependent kinase inhibitor 3	1033	AF213033
213429_at	0.04599	0.000592	5.40934	0.14394	2.49618	BICC1	BicC family RNA binding protein 1	80114	AW025579
232099_at	0.134841	0.00651	3.62151	-2.24311	2.49553	PCDHB16	protocadherin beta 16	57717	AB046841
228601_at	0.306716	0.0443	2.37401	-4.13191	2.49423	HAGLR	HOXD antisense growth-associated long non-coding RNA	401022	AW340112
219010_at	0.138679	0.00695	3.57785	-2.30731	2.49382	C1orf106	chromosome 1 open reading frame 106	55765	NM_018265
238021_s_at	0.294351	0.0401	2.43644	-4.03713	2.4915	CRNDE	colorectal neoplasia differentially expressed (non-protein coding)	643911	AA954994
208651_x_at	0.068488	0.00144	4.70291	-0.73906	2.48927	CD24	CD24 molecule	100133941	M58664
226517_at	0.168276	0.0109	3.27858	-2.75325	2.48026	BCAT1	branched chain amino acid transaminase 1	586	AL390172
205713_s_at	0.179898	0.0126	3.1811	-2.90038	2.47753	COMP	cartilage oligomeric matrix protein	1311	NM_000095
213869_x_at	0.060076	0.00111	4.9057	-0.47734	2.4729	THY1	Thy-1 cell surface antigen	7070	AA218868
228033_at	0.133758	0.00639	3.63413	-2.22459	2.46846	E2F7	E2F transcription factor 7	144455	AI341146
222925_at	0.055563	0.000885	5.08353	-0.2533	2.46741	DCDC2	doublecortin domain containing 2	51473	AW444617
242488_at	0.281398	0.0363	2.49993	-3.94046	2.46426	CHRM3	cholinergic receptor muscarinic 3	1131	R55784
226282_at	0.028234	0.000149	6.62787	1.48421	2.46322	PTPN14	protein tyrosine phosphatase, non-receptor type 14	5784	AW129783
223229_at	0.123149	0.00519	3.77686	-2.01658	2.4591	UBE2T	ubiquitin conjugating enzyme E2 T	29089	AB032931
204026_s_at	0.164546	0.0102	3.31737	-2.69493	2.45732	ZWINT	ZW10 interacting kinetochore protein	11130	NM_007057
203418_at	0.091951	0.00274	4.22758	-1.37839	2.45501	CCNA2	cyclin A2	890	NM_001237
202954_at	0.137285	0.00681	3.59092	-2.28807	2.4535	UBE2C	ubiquitin conjugating enzyme E2 C	11065	NM_007019
210052_s_at	0.163357	0.0101	3.32993	-2.67608	2.44489	TPX2	TPX2, microtubule nucleation factor	22974	AF098158
240304_s_at	0.199456	0.0159	3.02798	-3.13293	2.44143	TMC5	transmembrane channel like 5	79838	BG484769
236179_at	0.172584	0.0115	3.24019	-2.81109	2.43894	CDH11	cadherin 11	1009	AI754693
227350_at	0.145192	0.00761	3.51622	-2.39835	2.43779	HELLS	helicase, lymphoid-specific	3070	AI889959
228977_at	0.128687	0.00586	3.69398	-2.13704	2.43163	LOC729680	uncharacterized LOC729680	729680	AI669535
212190_at	0.048893	0.000686	5.28837	-0.00156	2.43147	SERPINE2	serpin family E member 2	5270	AL541302
225285_at	0.225583	0.0214	2.83698	-3.42472	2.41364	BCAT1	branched chain amino acid transaminase 1	586	AK025615
202403_s_at	0.260881	0.0306	2.609	-3.77383	2.40208	COL1A2	collagen type I alpha 2 chain	1278
212489_at	0.269234	0.0328	2.56498	-3.84114	2.40014	COL5A1	collagen type V alpha 1 chain	1289	AI983428
206026_s_at	0.251923	0.0281	2.66348	-3.69046	2.39902	TNFAIP6	TNF alpha induced protein 6	7130	NM_007115
225799_at	0.024635	0.000105	6.95878	1.81114	2.38771	LOC101930489///MIR4435-2HG///LINC00152	uncharacterized LOC101930489///MIR4435-2 host gene///long intergenic non-protein coding RNA 152	101930489///541471///112597	BF209337
202503_s_at	0.176836	0.0121	3.20632	-2.86224	2.37391	KIAA0101	KIAA0101	9768	NM_014736
205229_s_at	0.23487	0.0239	2.766	-3.53343	2.37298	COCH	cochlin	1690
228523_at	0.254027	0.0288	2.64862	-3.7132	2.37139	NANOS1	nanos C2HC-type zinc finger 1	340719	AW970089
205656_at	0.045042	0.000538	5.48851	0.23791	2.36101	PCDH17	protocadherin 17	27253
222433_at	0.061542	0.00116	4.87172	-0.52072	2.36074	ENAH	enabled homolog (Drosophila)	55740	AK025108
228069_at	0.078332	0.00194	4.48225	-1.03139	2.36039	MTFR2	mitochondrial fission regulator 2	113115
211161_s_at	0.199022	0.0159	3.03028	-3.12942	2.35996	COL3A1	collagen type III alpha 1 chain	1281	AF130082
213503_x_at	0.039953	0.000388	5.76487	0.55821	2.35638	ANXA2	annexin A2	302	BE908217
225655_at	0.110632	0.00404	3.95114	-1.76631	2.34419	UHRF1	ubiquitin like with PHD and ring finger domains 1	29128	AK025578
234983_at	0.074883	0.00173	4.56845	-0.91626	2.34207	C12orf49	chromosome 12 open reading frame 49	79794	BE893995
202345_s_at	0.194279	0.0149	3.06989	-3.06912	2.33766	FABP5	fatty acid binding protein 5	2171	NM_001444
204318_s_at	0.059616	0.00108	4.92414	-0.45387	2.33148	GTSE1	G2 and S-phase expressed 1	51512	NM_016426
229614_at	0.041232	0.000417	5.70247	0.48693	2.32726	ZNF320	zinc finger protein 320	162967
223374_s_at	0.061909	0.00117	4.86485	-0.52952	2.32597	B3GALNT1	beta-1,3-N-acetylgalactosaminyltransferase 1 (globoside blood group)	8706	AF154848
202806_at	0.039214	0.00036	5.82845	0.63023	2.32395	DBN1	drebrin 1	1627	NM_004395
204170_s_at	0.127535	0.00571	3.71175	-2.11114	2.32272	CKS2	CDC28 protein kinase regulatory subunit 2	1164	NM_001827
214751_at	0.082158	0.00219	4.39017	-1.15568	2.32248	ZNF468	zinc finger protein 468	90333	BE541042
203214_x_at	0.177111	0.0122	3.20084	-2.87052	2.31958	CDK1	cyclin dependent kinase 1	983	NM_001786
202381_at	0.0903	0.00264	4.25502	-1.34051	2.31796	ADAM9	ADAM metallopeptidase domain 9	8754	NM_003816
210427_x_at	0.045053	0.000551	5.46887	0.21469	2.31158	ANXA2	annexin A2	302	BC001388
208836_at	0.031186	0.000192	6.39065	1.24051	2.31117	ATP1B3	ATPase Na+/K+ transporting subunit beta 3	483	U51478
223629_at	0.297231	0.041	2.42296	-4.05762	2.31029	PCDHB5	protocadherin beta 5	26167	BC001186
200771_at	0.033471	0.000242	6.17702	1.01412	2.31003	LAMC1	laminin subunit gamma 1	3915	NM_002293
215034_s_at	0.120281	0.00493	3.81248	-1.96508	2.30928	TM4SF1	transmembrane 4 L six family member 1	4071
218585_s_at	0.12284	0.00514	3.78417	-2.00599	2.30002	DTL	denticleless E3 ubiquitin protein ligase homolog	51514	NM_016448
219990_at	0.143606	0.00746	3.52966	-2.37846	2.29628	E2F8	E2F transcription factor 8	79733	NM_024680
211981_at	0.158151	0.00936	3.37761	-2.60464	2.29335	COL4A1	collagen type IV alpha 1 chain	1282	NM_001845
229700_at	0.057274	0.000955	5.02329	-0.32862	2.284	ZNF738	zinc finger protein 738	148203	BE966267
225520_at	0.020317	4.77e-05	7.76715	2.54993	2.28399	LOC101928195///LOC100996643///MTHFD1L	methylenetetrahydrofolate dehydrogenase (NADP+ dependent) 1-like pseudogene///monofunctional C1-tetrahydrofolate synthase, mitochondrial-like///methylenetetrahydrofolate dehydrogenase (NADP+ dependent) 1-like	101928195///100996643///25902
209172_s_at	0.1986	0.0158	3.03375	-3.12414	2.28177	CENPF	centromere protein F	1063	U30872
205046_at	0.064109	0.00124	4.81721	-0.59073	2.27849	CENPE	centromere protein E	1062	NM_001813
204720_s_at	0.164613	0.0103	3.31544	-2.69782	2.27711	DNAJC6	DnaJ heat shock protein family (Hsp40) member C6	9829	AV729634
1554195_a_at	0.238568	0.0249	2.74153	-3.5709	2.27663	C5orf46	chromosome 5 open reading frame 46	389336	BC021680
212488_at	0.294437	0.0402	2.43573	-4.03821	2.27638	COL5A1	collagen type V alpha 1 chain	1289	N30339
227646_at	0.065801	0.0013	4.78267	-0.63532	2.27429	EBF1	early B-cell factor 1	1879	BG435302
206364_at	0.151798	0.00847	3.44402	-2.50555	2.27044	KIF14	kinesin family member 14	9928	NM_014875
217678_at	0.150619	0.0083	3.45793	-2.48485	2.26532	SLC7A11	solute carrier family 7 member 11	23657
229638_at	0.225597	0.0215	2.83571	-3.42667	2.26289	IRX3	iroquois homeobox 3	79191
201590_x_at	0.044235	0.000508	5.53558	0.29331	2.2585	ANXA2	annexin A2	302	NM_004039
209583_s_at	0.112209	0.0042	3.92413	-1.80482	2.25475	CD200	CD200 molecule	4345	AF063591
225647_s_at	0.28708	0.038	2.47176	-3.98339	2.25456	CTSC	cathepsin C	1075
213975_s_at	0.057757	0.000992	4.99353	-0.36605	2.25417	LYZ	lysozyme	4069	AV711904
213007_at	0.071269	0.00157	4.64119	-0.82004	2.2511	FANCI	Fanconi anemia complementation group I	55215	W74442
208850_s_at	0.160227	0.00966	3.35691	-2.63562	2.24485	THY1	Thy-1 cell surface antigen	7070	AL558479
205476_at	0.264991	0.0318	2.5852	-3.81024	2.23729	CCL20	C-C motif chemokine ligand 20	6364	NM_004591
227452_at	0.213182	0.0186	2.92871	-3.28441	2.23542	LINC00673///LINC00511	long intergenic non-protein coding RNA 673///long intergenic non-protein coding RNA 511	100499467///400619	AI832118
202998_s_at	0.020317	4.73e-05	7.77462	2.55638	2.23152	LOXL2	lysyl oxidase like 2	4017	NM_002318
235521_at	0.130491	0.0061	3.66683	-2.1767	2.22969	HOXA3	homeobox A3	3200	AW137982
229218_at	0.317768	0.0486	2.31466	-4.22163	2.22524	COL1A2	collagen type I alpha 2 chain	1278
213599_at	0.212551	0.0184	2.93351	-3.27707	2.21473	OIP5	Opa interacting protein 5	11339
200665_s_at	0.114082	0.00438	3.89552	-1.84572	2.20985	SPARC	secreted protein acidic and cysteine rich	6678	NM_003118
242260_at	0.027267	0.000137	6.70377	1.56052	2.20169	MATR3	matrin 3	9782	BG283790
202934_at	0.024635	0.000107	6.94682	1.79959	2.18795	HK2	hexokinase 2	3099	AI761561
209949_at	0.267301	0.0322	2.57612	-3.82412	2.18155	NCF2	neutrophil cytosolic factor 2	4688	BC001606
223204_at	0.135814	0.00663	3.61001	-2.26	2.17599	FAM198B	family with sequence similarity 198 member B	51313	AF260333
218252_at	0.068351	0.00142	4.71431	-0.72417	2.17454	CKAP2	cytoskeleton associated protein 2	26586	NM_018204
209387_s_at	0.186568	0.0136	3.13177	-2.97513	2.17292	TM4SF1	transmembrane 4 L six family member 1	4071	M90657
204463_s_at	0.170246	0.0112	3.26099	-2.77973	2.17188	EDNRA	endothelin receptor type A	1909	AU118882
227180_at	0.233065	0.0234	2.78087	-3.51065	2.17115	ELOVL7	ELOVL fatty acid elongase 7	79993	AW138767
201418_s_at	0.076153	0.0018	4.53535	-0.96032	2.16179	SOX4	SRY-box 4	6659	NM_003107
230560_at	0.182648	0.013	3.15837	-2.93479	2.16153	STXBP6	syntaxin binding protein 6	29091	N21096
1555772_a_at	0.093331	0.00284	4.20235	-1.41331	2.16095	CDC25A	cell division cycle 25A	993	AY137580
202859_x_at	0.318387	0.0489	2.31112	-4.22698	2.15653	CXCL8	C-X-C motif chemokine ligand 8	3576	NM_000584
209408_at	0.102368	0.00343	4.06635	-1.60326	2.15514	KIF2C	kinesin family member 2C	11004	U63743
202936_s_at	0.170246	0.0112	3.25958	-2.78185	2.15313	SOX9	SRY-box 9	6662	NM_000346
203967_at	0.163939	0.0102	3.32362	-2.68554	2.14964	CDC6	cell division cycle 6	990	U77949
238441_at	0.161463	0.00983	3.34511	-2.65332	2.1486	PRKAA2	protein kinase AMP-activated catalytic subunit alpha 2	5563	AI928203
226059_at	0.095654	0.00299	4.16609	-1.46369	2.14712	TOMM40L	translocase of outer mitochondrial membrane 40 like	84134
205394_at	0.233801	0.0237	2.77336	-3.52215	2.14678	CHEK1	checkpoint kinase 1	1111	NM_001274
226084_at	0.058049	0.001	4.98456	-0.37735	2.14657	MAP1B	microtubule associated protein 1B	4131	AA554833
229553_at	0.048587	0.000678	5.29836	0.01054	2.14578	PGM2L1	phosphoglucomutase 2 like 1	283209
228497_at	0.053913	0.000838	5.12697	-0.19936	2.14195	SLC22A15	solute carrier family 22 member 15	55356	AI279062
219700_at	0.044235	0.000511	5.53076	0.28765	2.14087	PLXDC1	plexin domain containing 1	57125	NM_020405
221510_s_at	0.035378	0.000295	6.00222	0.82389	2.13434	GLS	glutaminase	2744	AF158555
204510_at	0.068205	0.00141	4.72142	-0.7149	2.13196	CDC7	cell division cycle 7	8317	NM_003503
210652_s_at	0.274836	0.0344	2.53476	-3.8873	2.13157	TTC39A	tetratricopeptide repeat domain 39A	22996	BC004399
232060_at	0.236509	0.0243	2.75628	-3.54831	2.13079	ROR1	receptor tyrosine kinase like orphan receptor 1	4919	AK000776
242321_at	0.028258	0.000152	6.60681	1.4629	2.12876	PTPN14	protein tyrosine phosphatase, non-receptor type 14	5784
212022_s_at	0.055644	0.000888	5.08083	-0.25666	2.12872	MKI67	marker of proliferation Ki-67	4288
205047_s_at	0.035278	0.000292	6.01085	0.83339	2.12787	ASNS	asparagine synthetase (glutamine-hydrolyzing)	440	NM_001673
225325_at	0.032402	0.000216	6.28309	1.12736	2.12551	MFSD6	major facilitator superfamily domain containing 6	54842	AA133311
203693_s_at	0.017966	3.29e-05	8.17129	2.88977	2.12503	E2F3	E2F transcription factor 3	1871	NM_001949
223556_at	0.132823	0.00632	3.64256	-2.21222	2.10687	HELLS	helicase, lymphoid-specific	3070	AF155827
211340_s_at	0.056185	0.000913	5.05866	-0.28433	2.10641	MIR6756///MCAM	microRNA 6756///melanoma cell adhesion molecule	102465453///4162	M28882
204341_at	0.267894	0.0324	2.57163	-3.83098	2.09945	TRIM16	tripartite motif containing 16	10626	NM_006470
213316_at	0.027267	0.000136	6.71011	1.56686	2.09926	KIAA1462	KIAA1462	57608	AL050154
236769_at	0.125387	0.00544	3.74545	-2.06213	2.09677	LOC158402	uncharacterized LOC158402	158402	BE504242
213485_s_at	0.028258	0.000153	6.59785	1.45381	2.0967	ABCC10	ATP binding cassette subfamily C member 10	89845	AK000002
221558_s_at	0.055562	0.000882	5.08629	-0.24986	2.09604	LEF1	lymphoid enhancer binding factor 1	51176	AF288571
209386_at	0.058274	0.00101	4.97732	-0.38649	2.09489	TM4SF1	transmembrane 4 L six family member 1	4071
224772_at	0.032402	0.000217	6.27754	1.12147	2.09457	NAV1	neuron navigator 1	89796	AB032977
203358_s_at	0.066465	0.00133	4.76524	-0.65791	2.09391	EZH2	enhancer of zeste 2 polycomb repressive complex 2 subunit	2146	NM_004456
208851_s_at	0.077568	0.00188	4.50342	-1.003	2.09372	THY1	Thy-1 cell surface antigen	7070	AL161958
223423_at	0.186467	0.0136	3.13229	-2.97434	2.09364	GPR160	G protein-coupled receptor 160	26996	BC000181
206471_s_at	0.312431	0.0462	2.34704	-4.17272	2.09327	PLXNC1	plexin C1	10154	NM_005761
221538_s_at	0.045146	0.000554	5.46371	0.20858	2.0926	PLXNA1	plexin A1	5361	AL136663
201136_at	0.043618	0.00047	5.60061	0.36928	2.08665	PLP2	proteolipid protein 2	5355	NM_002668
218816_at	0.143608	0.00747	3.52846	-2.38024	2.08601	LRRC1	leucine rich repeat containing 1	55227	NM_018214
230493_at	0.278188	0.0355	2.51455	-3.91816	2.08594	SHISA2	shisa family member 2	387914	AW664964
203325_s_at	0.312676	0.0463	2.34542	-4.17518	2.08518	COL5A1	collagen type V alpha 1 chain	1289
205436_s_at	0.093513	0.00286	4.19754	-1.41999	2.08346	H2AFX	H2A histone family member X	3014	NM_002105
218454_at	0.114056	0.00436	3.89827	-1.84178	2.07928	PLBD1	phospholipase B domain containing 1	79887	NM_024829
209626_s_at	0.166664	0.0106	3.29246	-2.73236	2.0787	OSBPL3	oxysterol binding protein like 3	26031
226350_at	0.035378	0.000295	6.00292	0.82466	2.06935	CHML	CHM like, Rab escort protein 2	1122	AU155565
227517_s_at	0.056022	0.000905	5.06573	-0.27549	2.06922	SNORD77///SNORD76///SNORD74///GAS5///SNORD44///SNORD47///SNORD80///SNORD79///SNORD81	small nucleolar RNA, C/D box 77///small nucleolar RNA, C/D box 76///small nucleolar RNA, C/D box 74///growth arrest specific 5 (non-protein coding)///small nucleolar RNA, C/D box 44///small nucleolar RNA, C/D box 47///small nucleolar RNA, C/D box 80///small nucleolar RNA, C/D box 79///small nucleolar RNA, C/D box 81	692197///692196///619498///60674///26806///26802///26774///26770///26769
227921_at	0.079443	0.002	4.45822	-1.0637	2.06614	LOC105379499///FLJ45482	uncharacterized LOC105379499///uncharacterized LOC645566	105379499///645566	AI797678
226423_at	0.068351	0.00144	4.70708	-0.73361	2.06584	PAQR8	progestin and adipoQ receptor family member 8	85315
224367_at	0.178009	0.0123	3.19457	-2.88	2.06478	BEX2	brain expressed X-linked 2	84707	AF251053
229256_at	0.129447	0.00596	3.68175	-2.15489	2.06337	PGM2L1	phosphoglucomutase 2 like 1	283209	AV724329
242586_at	0.038283	0.000341	5.87496	0.68251	2.06264	FSD1L	fibronectin type III and SPRY domain containing 1 like	83856	H07986
212023_s_at	0.166051	0.0105	3.29991	-2.72116	2.06212	MKI67	marker of proliferation Ki-67	4288	AU147044
214164_x_at	0.147609	0.00791	3.49024	-2.43686	2.05972	CA12	carbonic anhydrase 12	771	BF752277
222450_at	0.243974	0.0261	2.71125	-3.6173	2.05479	PMEPA1	prostate transmembrane protein, androgen induced 1	56937
222572_at	0.111964	0.00417	3.92947	-1.7972	2.05459	PDP1	pyruvate dehyrogenase phosphatase catalytic subunit 1	54704	BG542521
208816_x_at	0.045145	0.000553	5.46497	0.21008	2.04881	ANXA2P2	annexin A2 pseudogene 2	304	M62898
1554271_a_at	0.082158	0.0022	4.38971	-1.15629	2.04523	CENPL	centromere protein L	91687	BC019022
209118_s_at	0.198816	0.0158	3.0317	-3.12726	2.04115	TUBA1A	tubulin alpha 1a	7846	AF141347
228067_at	0.067349	0.00137	4.74263	-0.68727	2.03815	KIAA1211L	KIAA1211 like	343990	AW249666
202363_at	0.274859	0.0344	2.53418	-3.88819	2.03693	SPOCK1	sparc/osteonectin, cwcv and kazal-like domains proteoglycan (testican) 1	6695	AF231124
206214_at	0.302692	0.0429	2.39444	-4.10093	2.03409	PLA2G7	phospholipase A2 group VII	7941	NM_005084
202275_at	0.118986	0.00483	3.82713	-1.94396	2.03346	G6PD	glucose-6-phosphate dehydrogenase	2539	NM_000402
232065_x_at	0.104483	0.0036	4.03389	-1.649	2.03205	CENPL	centromere protein L	91687
201088_at	0.040162	0.000394	5.75056	0.54192	2.02096	KPNA2	karyopherin subunit alpha 2	3838	NM_002266
225295_at	0.043836	0.000491	5.56503	0.3278	2.01066	SLC39A10	solute carrier family 39 member 10	57181	AB033091
213793_s_at	0.226935	0.0218	2.82618	-3.44126	2.00918	HOMER1	homer scaffolding protein 1	9456
204352_at	0.155831	0.00907	3.39826	-2.57378	2.00812	TRAF5	TNF receptor associated factor 5	7188	NM_004619
214039_s_at	0.12781	0.00574	3.7078	-2.11689	2.00702	LAPTM4B	lysosomal protein transmembrane 4 beta	55353	T15777
204033_at	0.136656	0.00673	3.59909	-2.27605	2.00571	TRIP13	thyroid hormone receptor interactor 13	9319	NM_004237
203554_x_at	0.058296	0.00102	4.97296	-0.392	2.00564	PTTG1	pituitary tumor-transforming 1	9232	NM_004219
202856_s_at	0.200047	0.016	3.02427	-3.13858	2.00435	MIR6787///SLC16A3	microRNA 6787///solute carrier family 16 member 3	102465472///9123	NM_004207
221088_s_at	0.236011	0.0242	2.75942	-3.54351	2.00428	PPP1R9A	protein phosphatase 1 regulatory subunit 9A	55607	NM_017650
209043_at	0.036586	0.000315	5.94617	0.76192	2.00106	PAPSS1	3'-phosphoadenosine 5'-phosphosulfate synthase 1	9061	AF033026
221884_at	0.046533	0.00061	5.38429	0.11401	1.99643	MECOM	MDS1 and EVI1 complex locus	2122
208029_s_at	0.166664	0.0107	3.29172	-2.73348	1.99511	LAPTM4B	lysosomal protein transmembrane 4 beta	55353	NM_018407
238593_at	0.080169	0.00206	4.43557	-1.09422	1.99331	C11orf80	chromosome 11 open reading frame 80	79703	AW962511
206025_s_at	0.274859	0.0344	2.53415	-3.88823	1.99264	TNFAIP6	TNF alpha induced protein 6	7130
211379_x_at	0.236824	0.0244	2.75359	-3.55244	1.98843	B3GALNT1	beta-1,3-N-acetylgalactosaminyltransferase 1 (globoside blood group)	8706	AB050855
219306_at	0.227403	0.0219	2.8217	-3.44813	1.98705	KIF15	kinesin family member 15	56992	NM_020242
225171_at	0.069242	0.00148	4.68645	-0.76059	1.98036	ARHGAP18	Rho GTPase activating protein 18	93663	BE644830
225687_at	0.246732	0.0268	2.6928	-3.64556	1.97836	FAM83D	family with sequence similarity 83 member D	81610	BC001068
202508_s_at	0.081203	0.00213	4.41282	-1.12497	1.9747	SNAP25	synaptosome associated protein 25	6616	NM_003081
203548_s_at	0.169672	0.011	3.26772	-2.7696	1.97439	LPL	lipoprotein lipase	4023	BF672975
215033_at	0.226218	0.0216	2.8307	-3.43434	1.97333	TM4SF1	transmembrane 4 L six family member 1	4071
212554_at	0.163414	0.0101	3.32908	-2.67735	1.97267	CAP2	CAP, adenylate cyclase-associated protein, 2 (yeast)	10486	N90755
242228_at	0.029777	0.000177	6.46542	1.31818	1.96871	BICD1	BICD cargo adaptor 1	636	AA825721
220122_at	0.272883	0.0339	2.54321	-3.8744	1.96765	MCTP1	multiple C2 and transmembrane domain containing 1	79772	NM_024717
222958_s_at	0.257981	0.0297	2.62756	-3.74543	1.96568	DEPDC1	DEP domain containing 1	55635	AK000490
227892_at	0.224856	0.0213	2.8415	-3.41781	1.96226	PRKAA2	protein kinase AMP-activated catalytic subunit alpha 2	5563	AA855042
226279_at	0.19517	0.0152	3.0599	-3.08433	1.95805	PRSS23	protease, serine 23	11098
220651_s_at	0.209452	0.0177	2.95898	-3.23818	1.95781	MCM10	minichromosome maintenance 10 replication initiation factor	55388	NM_018518
231964_at	0.041008	0.000413	5.7102	0.4958	1.95525	BICD1	BICD cargo adaptor 1	636	AL117598
219978_s_at	0.116158	0.00455	3.86829	-1.88475	1.95521	NUSAP1	nucleolar and spindle associated protein 1	51203	NM_018454
223700_at	0.205994	0.017	2.98617	-3.19667	1.95499	MND1	meiotic nuclear divisions 1	84057	AY028916
204244_s_at	0.037201	0.000326	5.91501	0.72727	1.95204	DBF4	DBF4 zinc finger	10926	NM_006716
219908_at	0.305379	0.0437	2.38182	-4.12007	1.95153	DKK2	dickkopf WNT signaling pathway inhibitor 2	27123	NM_014421
232278_s_at	0.206067	0.017	2.985	-3.19846	1.95146	DEPDC1	DEP domain containing 1	55635	AJ278112
209627_s_at	0.130128	0.00603	3.67463	-2.1653	1.9485	OSBPL3	oxysterol binding protein like 3	26031	AY008372
226039_at	0.01258	1.13e-05	9.42904	3.83638	1.94681	MGAT4A	mannosyl (alpha-1,3-)-glycoprotein beta-1,4-N-acetylglucosaminyltransferase, isozyme A	11320	AW006441
205097_at	0.056648	0.000937	5.03875	-0.30924	1.94609	SLC26A2	solute carrier family 26 member 2	1836	AI025519
215867_x_at	0.131589	0.0062	3.65525	-2.19364	1.94481	CA12	carbonic anhydrase 12	771	AL050025
201487_at	0.170981	0.0113	3.25259	-2.79239	1.94334	CTSC	cathepsin C	1075	NM_001814
228338_at	0.280201	0.0361	2.50407	-3.93414	1.93725	COLCA2	colorectal cancer associated 2	120376	AA812993
202193_at	0.044737	0.00053	5.50091	0.25254	1.9325	LIMK2	LIM domain kinase 2	3985	NM_005569
203276_at	0.238326	0.0248	2.74395	-3.5672	1.92884	LMNB1	lamin B1	4001	NM_005573
1565951_s_at	0.030891	0.000187	6.41323	1.26405	1.92748	CHML	CHM like, Rab escort protein 2	1122	AJ293392
235088_at	0.188816	0.014	3.11031	-3.0077	1.92585	C4orf46	chromosome 4 open reading frame 46	201725	AI276663
227370_at	0.191424	0.0144	3.092	-3.03551	1.92544	FAM171B	family with sequence similarity 171 member B	165215	AW043602
235315_at	0.074828	0.00172	4.57033	-0.91376	1.91785	TSC22D1	TSC22 domain family member 1	8848	AI809519
205339_at	0.077782	0.0019	4.49562	-1.01345	1.91532	STIL	SCL/TAL1 interrupting locus	6491	NM_003035
231841_s_at	0.073658	0.00168	4.58981	-0.88791	1.91268	KIAA1462	KIAA1462	57608	AL553774
1552735_at	0.293161	0.0398	2.44188	-4.02887	1.91181	PCDHGA4	protocadherin gamma subfamily A, 4	56111	AL832028
213310_at	0.220541	0.0202	2.87549	-3.3658	1.91024	CASC7///AGO2	cancer susceptibility candidate 7 (non-protein coding)///argonaute 2, RISC catalytic component	286109///27161	AI613483
210933_s_at	0.121238	0.00501	3.80115	-1.98144	1.90979	FSCN1	fascin actin-bundling protein 1	6624	BC004908
204040_at	0.246367	0.0267	2.69654	-3.63982	1.90703	RNF144A	ring finger protein 144A	9781	NM_014746
200660_at	0.160485	0.0097	3.35403	-2.63994	1.90672	S100A11	S100 calcium binding protein A11	6282	NM_005620
220060_s_at	0.122933	0.00515	3.78195	-2.00921	1.9017	PARPBP	PARP1 binding protein	55010	NM_017915
235952_at	0.076597	0.00183	4.5252	-0.97388	1.89509	DGKH	diacylglycerol kinase eta	160851	AA521504
215076_s_at	0.303216	0.0431	2.3919	-4.10477	1.89441	COL3A1	collagen type III alpha 1 chain	1281	AU144167
224579_at	0.067105	0.00136	4.75023	-0.67739	1.89231	SLC38A1	solute carrier family 38 member 1	81539	BF247552
222281_s_at	0.159339	0.0095	3.36769	-2.61949	1.89173	LOC101929219///LOC100505650///C1orf186	uncharacterized LOC101929219///uncharacterized LOC100505650///chromosome 1 open reading frame 186	101929219///100505650///440712
209087_x_at	0.039953	0.00039	5.75929	0.55186	1.89113	MCAM	melanoma cell adhesion molecule	4162	AF089868
215464_s_at	0.045958	0.000584	5.42016	0.15684	1.88719	P2RX5-TAX1BP3///TAX1BP3///P2RX5	P2RX5-TAX1BP3 readthrough (NMD candidate)///Tax1 binding protein 3///purinergic receptor P2X 5	100533970///30851///5026	AK001327
214920_at	0.170246	0.0112	3.26009	-2.78109	1.88644	THSD7A	thrombospondin type 1 domain containing 7A	221981
212021_s_at	0.076467	0.00182	4.52711	-0.97132	1.88594	MKI67	marker of proliferation Ki-67	4288	AU132185
220085_at	0.21678	0.0192	2.90637	-3.31857	1.8847	HELLS	helicase, lymphoid-specific	3070	NM_018063
223690_at	0.127535	0.00571	3.71166	-2.11127	1.88298	LTBP2	latent transforming growth factor beta binding protein 2	4053	AF113211
227928_at	0.136301	0.00669	3.60309	-2.27016	1.88236	PARPBP	PARP1 binding protein	55010
202458_at	0.205827	0.0169	2.98842	-3.19324	1.88207	PRSS23	protease, serine 23	11098	NM_007173
218974_at	0.280513	0.0361	2.503	-3.93576	1.88097	SOBP	sine oculis binding protein homolog	55084	NM_018013
226701_at	0.211765	0.0182	2.94022	-3.26683	1.88063	GJA5	gap junction protein alpha 5	2702	AI692880
235296_at	0.315294	0.0474	2.33129	-4.19653	1.88045	EIF5A2	eukaryotic translation initiation factor 5A2	56648	BG500474
222434_at	0.08016	0.00205	4.44006	-1.08816	1.87847	ENAH	enabled homolog (Drosophila)	55740	AI963713
227415_at	0.012349	9.69e-06	9.61988	3.96667	1.87438	DGKH	diacylglycerol kinase eta	160851	BF109303
218313_s_at	0.267339	0.0322	2.57584	-3.82455	1.86943	GALNT7	polypeptide N-acetylgalactosaminyltransferase 7	51809	NM_017423
232338_at	0.033959	0.000253	6.13766	0.97168	1.86852	ZNF431	zinc finger protein 431	170959	AU144815
200999_s_at	0.033959	0.000254	6.13417	0.96791	1.86833	CKAP4	cytoskeleton associated protein 4	10970	NM_006825
235004_at	0.152035	0.00856	3.43699	-2.51602	1.86783	RBM24	RNA binding motif protein 24	221662	AI677701
211966_at	0.102382	0.00344	4.06483	-1.6054	1.86657	COL4A2	collagen type IV alpha 2 chain	1284
1553986_at	0.272659	0.0338	2.54504	-3.8716	1.86613	RASEF	RAS and EF-hand domain containing	158158	BC023566
213256_at	0.148258	0.008	3.48294	-2.44768	1.86604	MARCH3	membrane associated ring-CH-type finger 3	115123	AW593996
201664_at	0.078505	0.00195	4.47787	-1.03726	1.8604	SMC4	structural maintenance of chromosomes 4	10051	AL136877
201160_s_at	0.094066	0.0029	4.18838	-1.43269	1.85705	YBX3	Y-box binding protein 3	8531	AL556190
223551_at	0.25875	0.0299	2.62355	-3.75157	1.85609	PKIB	protein kinase (cAMP-dependent, catalytic) inhibitor beta	5570	AF225513
228988_at	0.278012	0.0354	2.51663	-3.91498	1.85604	ZNF711	zinc finger protein 711	7552	AU157017
203211_s_at	0.045799	0.000577	5.42992	0.16846	1.85556	MTMR2	myotubularin related protein 2	8898	AK027038
211762_s_at	0.137611	0.00687	3.58508	-2.29667	1.85373	KPNA2	karyopherin subunit alpha 2	3838	BC005978
202202_s_at	0.179475	0.0125	3.18487	-2.89467	1.85219	LAMA4	laminin subunit alpha 4	3910	NM_002290
222680_s_at	0.197068	0.0156	3.0428	-3.11035	1.84699	DTL	denticleless E3 ubiquitin protein ligase homolog	51514
208808_s_at	0.068163	0.0014	4.72459	-0.71076	1.84565	HMGB2	high mobility group box 2	3148	BC000903
235874_at	0.241358	0.0254	2.72697	-3.59321	1.84482	PRSS35	protease, serine 35	167681	AL574912
231726_at	0.081237	0.00214	4.41021	-1.12851	1.84476	PCDHB14	protocadherin beta 14	56122	NM_018934
240873_x_at	0.229028	0.0223	2.81054	-3.46522	1.84283	LOC101926921///DAB2	uncharacterized LOC101926921///DAB2, clathrin adaptor protein	101926921///1601	R62907
202878_s_at	0.136004	0.00665	3.60782	-2.26322	1.83882	CD93	CD93 molecule	22918	NM_012072
202580_x_at	0.231062	0.0227	2.79851	-3.48364	1.8376	FOXM1	forkhead box M1	2305	NM_021953
1554020_at	0.174073	0.0118	3.22702	-2.83097	1.83687	BICD1	BICD cargo adaptor 1	636	BC010091
200782_at	0.029702	0.000168	6.5134	1.36761	1.83552	ANXA5	annexin A5	308	NM_001154
209891_at	0.225628	0.0215	2.83519	-3.42747	1.83433	SPC25	SPC25, NDC80 kinetochore complex component	57405	AF225416
216268_s_at	0.026162	0.000126	6.78394	1.64027	1.83239	JAG1	jagged 1	182	U77914
241704_x_at	0.024387	9.17e-05	7.09541	1.94184	1.83033	ZNF320	zinc finger protein 320	162967	AI025436
229228_at	0.20931	0.0177	2.96137	-3.23453	1.82886	LOC401317///CREB5	uncharacterized LOC401317///cAMP responsive element binding protein 5	401317///9586	AI819043
205206_at	0.317768	0.0487	2.31426	-4.22224	1.82853	ANOS1	anosmin 1	3730	NM_000216
244533_at	0.048893	0.000687	5.2874	-0.00274	1.8282	PTPN14	protein tyrosine phosphatase, non-receptor type 14	5784	BE617483
228238_at	0.029392	0.000164	6.53228	1.38696	1.82734	SNORD77///SNORD76///SNORD74///GAS5///SNORD44///SNORD47///SNORD80///SNORD79///SNORD81	small nucleolar RNA, C/D box 77///small nucleolar RNA, C/D box 76///small nucleolar RNA, C/D box 74///growth arrest specific 5 (non-protein coding)///small nucleolar RNA, C/D box 44///small nucleolar RNA, C/D box 47///small nucleolar RNA, C/D box 80///small nucleolar RNA, C/D box 79///small nucleolar RNA, C/D box 81	692197///692196///619498///60674///26806///26802///26774///26770///26769
208659_at	0.095787	0.00301	4.16056	-1.47138	1.82324	CLIC1	chloride intracellular channel 1	1192	AF034607
225569_at	0.222367	0.0206	2.86269	-3.38537	1.82209	CASC7///AGO2	cancer susceptibility candidate 7 (non-protein coding)///argonaute 2, RISC catalytic component	286109///27161	AI813489
225646_at	0.140421	0.00714	3.55934	-2.33461	1.81931	CTSC	cathepsin C	1075
209238_at	0.112077	0.00419	3.92657	-1.80133	1.81807	STX3	syntaxin 3	6809	BE966922
213010_at	0.12638	0.00556	3.72967	-2.08506	1.81645	PRKCDBP	protein kinase C delta binding protein	112464
227084_at	0.049182	0.000696	5.27694	-0.01543	1.81191	DTNA	dystrobrevin alpha	1837	AW339310
209211_at	0.23784	0.0246	2.74825	-3.56061	1.8116	KLF5	Kruppel like factor 5	688	AF132818
209071_s_at	0.079703	0.00201	4.4535	-1.07006	1.81158	RGS5	regulator of G-protein signaling 5	8490	AF159570
225258_at	0.021457	5.74e-05	7.57083	2.37797	1.81134	FBLIM1	filamin binding LIM protein 1	54751	AL133035
200897_s_at	0.147968	0.00795	3.48692	-2.44179	1.81053	PALLD	palladin, cytoskeletal associated protein	23022	NM_016081
232395_x_at	0.059669	0.00109	4.91875	-0.46072	1.80977	AGBL3	ATP/GTP binding protein like 3	340351	AI674787
224747_at	0.154064	0.00887	3.41346	-2.55109	1.80574	UBE2Q2	ubiquitin conjugating enzyme E2 Q2	92912
223201_s_at	0.075651	0.00176	4.55488	-0.9343	1.80562	LOC101928589///TMEM164	uncharacterized LOC101928589///transmembrane protein 164	101928589///84187	AW205122
221922_at	0.182595	0.013	3.15961	-2.93292	1.80531	GPSM2	G-protein signaling modulator 2	29899
241342_at	0.093126	0.00283	4.20568	-1.40869	1.8049	TMEM65	transmembrane protein 65	157378	BG288115
212551_at	0.102517	0.00345	4.06312	-1.6078	1.80255	CAP2	CAP, adenylate cyclase-associated protein, 2 (yeast)	10486	NM_006366
223307_at	0.187561	0.0138	3.12018	-2.99271	1.80205	CDCA3	cell division cycle associated 3	83461	BC002551
208079_s_at	0.230786	0.0226	2.80147	-3.4791	1.80124	AURKA	aurora kinase A	6790	NM_003600
201681_s_at	0.222148	0.0205	2.86465	-3.38237	1.80003	DLG5	discs large MAGUK scaffold protein 5	9231	AB011155
213222_at	0.125716	0.00547	3.74046	-2.06938	1.79912	PLCB1	phospholipase C beta 1	23236
223608_at	0.048587	0.000678	5.29817	0.01032	1.79626	EFCAB2	EF-hand calcium binding domain 2	84288	BC005357
206734_at	0.066958	0.00134	4.75747	-0.668	1.79605	JRKL	JRK-like	8690	NM_003772
213720_s_at	0.069583	0.00149	4.68168	-0.76684	1.79553	SMARCA4	SWI/SNF related, matrix associated, actin dependent regulator of chromatin, subfamily a, member 4	6597
217728_at	0.08255	0.00221	4.38421	-1.16377	1.79351	S100A6	S100 calcium binding protein A6	6277	NM_014624
205479_s_at	0.2825	0.0366	2.49472	-3.9484	1.79191	PLAU	plasminogen activator, urokinase	5328	NM_002658
204083_s_at	0.076467	0.00182	4.52789	-0.97028	1.78847	TPM2	tropomyosin 2 (beta)	7169	NM_003289
224610_at	0.129963	0.00601	3.67605	-2.16322	1.78831	SNHG1///SNORD22///SNORD25///SNORD26///SNORD27///SNORD28///SNORD30///SNORD31///SNORD29	small nucleolar RNA host gene 1///small nucleolar RNA, C/D box 22///small nucleolar RNA, C/D box 25///small nucleolar RNA, C/D box 26///small nucleolar RNA, C/D box 27///small nucleolar RNA, C/D box 28///small nucleolar RNA, C/D box 30///small nucleolar RNA, C/D box 31///small nucleolar RNA, C/D box 29	23642///9304///9303///9302///9301///9300///9299///9298///9297	AL530869
231120_x_at	0.292168	0.0396	2.44576	-4.02296	1.78026	PKIB	protein kinase (cAMP-dependent, catalytic) inhibitor beta	5570	AL569326
214081_at	0.036328	0.00031	5.95791	0.77494	1.77928	PLXDC1	plexin domain containing 1	57125	AF070526
218788_s_at	0.102521	0.00345	4.0627	-1.60838	1.77478	SMYD3	SET and MYND domain containing 3	64754	NM_022743
213562_s_at	0.26762	0.0324	2.57337	-3.82832	1.77062	SQLE	squalene epoxidase	6713	BF979497
218353_at	0.045042	0.000545	5.47717	0.22451	1.76932	RGS5	regulator of G-protein signaling 5	8490
212765_at	0.014944	2.11e-05	8.67505	3.28814	1.76923	CAMSAP2	calmodulin regulated spectrin associated protein family member 2	23271	AB029001
221645_s_at	0.033959	0.000255	6.13326	0.96693	1.76563	ZNF83	zinc finger protein 83	55769	M27877
225081_s_at	0.24213	0.0256	2.7217	-3.60128	1.76398	CDCA7L	cell division cycle associated 7 like	55536	AK022955
202800_at	0.24529	0.0263	2.70458	-3.62751	1.76317	SLC1A3	solute carrier family 1 member 3	6507	NM_004172
218726_at	0.129407	0.00596	3.68223	-2.15419	1.76154	HJURP	Holliday junction recognition protein	55355	NM_018410
201578_at	0.043836	0.000489	5.5679	0.33115	1.75826	PODXL	podocalyxin like	5420	NM_005397
227647_at	0.159357	0.00951	3.36708	-2.6204	1.75663	KCNE3	potassium voltage-gated channel subfamily E regulatory subunit 3	10008	AI692703
226661_at	0.114082	0.00438	3.89566	-1.84552	1.75557	CDCA2	cell division cycle associated 2	157313	T90295
235733_at	0.220884	0.0203	2.87278	-3.36994	1.75519	GXYLT2	glucoside xylosyltransferase 2	727936	AW043921
1559067_a_at	0.147778	0.00793	3.48878	-2.43902	1.75233	LOC158402	uncharacterized LOC158402	158402	AI199398
208949_s_at	0.180655	0.0127	3.17634	-2.90758	1.75181	LGALS3	lectin, galactoside binding soluble 3	3958	BC001120
1555938_x_at	0.263554	0.0314	2.59151	-3.80058	1.74927	VIM	vimentin	7431
226150_at	0.059859	0.0011	4.91472	-0.46585	1.74846	PLPP5	phospholipid phosphatase 5	84513
221258_s_at	0.311645	0.0459	2.35125	-4.16635	1.748	KIF18A	kinesin family member 18A	81930	NM_031217
219296_at	0.093064	0.00282	4.20786	-1.40568	1.74792	ZDHHC13	zinc finger DHHC-type containing 13	54503	NM_019028
209099_x_at	0.024635	0.000111	6.91009	1.76397	1.74784	JAG1	jagged 1	182	U73936
235425_at	0.058633	0.00103	4.96435	-0.40289	1.74271	SGO2	shugoshin 2	151246	AW965339
207992_s_at	0.270833	0.0334	2.55336	-3.8589	1.74143	AMPD3	adenosine monophosphate deaminase 3	272	NM_000480
201278_at	0.170246	0.0112	3.26085	-2.77995	1.73968	LOC101926921///DAB2	uncharacterized LOC101926921///DAB2, clathrin adaptor protein	101926921///1601	N21202
203087_s_at	0.1239	0.00526	3.76809	-2.02929	1.73779	KIF2A	kinesin family member 2A	3796	NM_004520
225166_at	0.119359	0.00487	3.82153	-1.95203	1.73766	ARHGAP18	Rho GTPase activating protein 18	93663	AU158022
212658_at	0.1169	0.00461	3.85975	-1.89702	1.73765	LHFPL2	lipoma HMGIC fusion partner-like 2	10184	N66633
212614_at	0.190025	0.0142	3.10162	-3.0209	1.73733	ARID5B	AT-rich interaction domain 5B	84159	BG285011
218181_s_at	0.153932	0.00885	3.41467	-2.54929	1.73717	MAP4K4	mitogen-activated protein kinase kinase kinase kinase 4	9448	NM_004834
205463_s_at	0.229553	0.0224	2.80815	-3.46888	1.73497	PDGFA	platelet derived growth factor subunit A	5154	NM_002607
224851_at	0.044737	0.00053	5.50025	0.25176	1.73454	CDK6	cyclin dependent kinase 6	1021	AW274756
221830_at	0.031202	0.000193	6.38651	1.23618	1.73447	RAP2A	RAP2A, member of RAS oncogene family	5911	AI302106
227997_at	0.137721	0.00688	3.58428	-2.29784	1.73286	IL17RD	interleukin 17 receptor D	54756	AW007080
227249_at	0.062363	0.00119	4.85174	-0.54632	1.73172	NDE1	nudE neurodevelopment protein 1	54820	AI857685
209053_s_at	0.06901	0.00146	4.69334	-0.75158	1.73074	WHSC1	Wolf-Hirschhorn syndrome candidate 1	7468	BE793789
210059_s_at	0.192871	0.0147	3.07842	-3.05615	1.72796	MAPK13	mitogen-activated protein kinase 13	5603	BC000433
231842_at	0.033453	0.000241	6.18272	1.02025	1.726	KIAA1462	KIAA1462	57608	AL553774
229943_at	0.202168	0.0163	3.01183	-3.15755	1.72536	TRIM13	tripartite motif containing 13	10206	BF939833
202107_s_at	0.163989	0.0102	3.32281	-2.68676	1.72518	MCM2	minichromosome maintenance complex component 2	4171	NM_004526
218237_s_at	0.071968	0.00161	4.6205	-0.84731	1.72459	SLC38A1	solute carrier family 38 member 1	81539	NM_030674
200783_s_at	0.07971	0.00202	4.4507	-1.07382	1.72401	STMN1	stathmin 1	3925	NM_005563
216952_s_at	0.062158	0.00118	4.85951	-0.53637	1.72097	LMNB2	lamin B2	84823	M94363
201584_s_at	0.015121	2.42e-05	8.51604	3.16531	1.72078	DDX39A	DEAD-box helicase 39A	10212	NM_005804
203695_s_at	0.151806	0.00852	3.44012	-2.51136	1.72077	DFNA5	DFNA5, deafness associated tumor suppressor	1687	NM_004403
224710_at	0.155514	0.00905	3.40027	-2.57078	1.72005	NARR///RAB34	nine-amino acid residue-repeats///RAB34, member RAS oncogene family	100861437///83871	AF322067
226814_at	0.024635	0.000106	6.94818	1.80091	1.71986	ADAMTS9	ADAM metallopeptidase with thrombospondin type 1 motif 9	56999	AI431730
227247_at	0.021457	5.74e-05	7.57201	2.37902	1.71809	PLEKHA8	pleckstrin homology domain containing A8	84725	H98994
225871_at	0.166051	0.0105	3.29916	-2.72229	1.71712	STEAP2	STEAP2 metalloreductase	261729	BF680588
203549_s_at	0.087202	0.00243	4.31661	-1.25593	1.71547	LPL	lipoprotein lipase	4023	NM_000237
202693_s_at	0.108442	0.00389	3.97906	-1.72661	1.71095	STK17A	serine/threonine kinase 17a	9263
220147_s_at	0.200734	0.0161	3.02057	-3.14422	1.71018	FAM60A	family with sequence similarity 60 member A	58516	NM_021238
218224_at	0.129136	0.00594	3.68503	-2.15011	1.70706	PNMA1	paraneoplastic Ma antigen 1	9240	NM_006029
200989_at	0.039953	0.000389	5.76192	0.55486	1.7052	HIF1A	hypoxia inducible factor 1 alpha subunit	3091	NM_001530
215779_s_at	0.081203	0.00213	4.41225	-1.12575	1.70474	HIST1H2BJ///HIST1H2BG	histone cluster 1, H2bj///histone cluster 1, H2bg	8970///8339	BE271470
219257_s_at	0.061173	0.00114	4.8832	-0.50604	1.70472	SPHK1	sphingosine kinase 1	8877	NM_021972
220840_s_at	0.111377	0.0041	3.94147	-1.78009	1.70465	C1orf112	chromosome 1 open reading frame 112	55732	NM_018186
242871_at	0.219382	0.0199	2.88449	-3.35203	1.70463	PAQR5	progestin and adipoQ receptor family member 5	54852	AI934557
205559_s_at	0.208411	0.0175	2.96738	-3.22535	1.70358	PCSK5	proprotein convertase subtilisin/kexin type 5	5125	NM_006200
203414_at	0.123097	0.00518	3.77808	-2.01481	1.70338	MMD	monocyte to macrophage differentiation associated	23531	NM_012329
204597_x_at	0.238815	0.0249	2.7402	-3.57295	1.70326	STC1	stanniocalcin 1	6781	NM_003155
225585_at	0.094067	0.0029	4.18752	-1.43389	1.701	RAP2A	RAP2A, member of RAS oncogene family	5911	AI963476
201798_s_at	0.308519	0.0448	2.36742	-4.14188	1.70021	MYOF	myoferlin	26509	NM_013451
218501_at	0.033969	0.000257	6.12477	0.95774	1.7001	ARHGEF3	Rho guanine nucleotide exchange factor 3	50650	NM_019555
226534_at	0.114082	0.00437	3.89626	-1.84466	1.6989	KITLG	KIT ligand	4254	AI446414
201587_s_at	0.03601	0.000305	5.97234	0.79092	1.69821	IRAK1	interleukin 1 receptor associated kinase 1	3654	NM_001569
201663_s_at	0.136656	0.00675	3.59715	-2.2789	1.6969	SMC4	structural maintenance of chromosomes 4	10051	NM_005496
242546_at	0.309134	0.045	2.36358	-4.1477	1.69337	LINC01296///DUXAP10	long intergenic non-protein coding RNA 1296///double homeobox A pseudogene 10	642477///503639	BE738279
217733_s_at	0.022266	6.32e-05	7.47152	2.28921	1.69004	TMSB10	thymosin beta 10	9168	NM_021103
1557432_at	0.100906	0.00333	4.08751	-1.57352	1.68953	RASAL2	RAS protein activator like 2	9462	BQ003426
236561_at	0.192707	0.0147	3.08116	-3.05199	1.68887	TGFBR1	transforming growth factor beta receptor 1	7046	AV700621
231926_at	0.099667	0.00326	4.10359	-1.55097	1.68854	EPS15L1	epidermal growth factor receptor pathway substrate 15 like 1	58513
201666_at	0.259986	0.0303	2.61603	-3.76309	1.68735	TIMP1	TIMP metallopeptidase inhibitor 1	7076	NM_003254
205514_at	0.124482	0.00534	3.75823	-2.04357	1.68666	ZNF415	zinc finger protein 415	55786	NM_018355
204702_s_at	0.258949	0.03	2.62235	-3.75341	1.686	NFE2L3	nuclear factor, erythroid 2 like 3	9603	NM_004289
201930_at	0.111964	0.00417	3.92928	-1.79748	1.68592	MCM6	minichromosome maintenance complex component 6	4175	NM_005915
225664_at	0.231062	0.0227	2.79924	-3.48251	1.6855	COL12A1	collagen type XII alpha 1 chain	1303	AA788946
229538_s_at	0.219382	0.0199	2.88395	-3.35285	1.68521	IQGAP3	IQ motif containing GTPase activating protein 3	128239	AW271106
200713_s_at	0.121548	0.00503	3.79861	-1.98511	1.68456	MAPRE1	microtubule associated protein RP/EB family member 1	22919	NM_012325
203429_s_at	0.024227	8.2e-05	7.20623	2.04607	1.68407	SUCO	SUN domain containing ossification factor	51430	NM_016227
242705_x_at	0.196491	0.0155	3.0479	-3.10259	1.68314	LRPAP1	LDL receptor related protein associated protein 1	4043
204799_at	0.155313	0.00901	3.40321	-2.56638	1.68295	ZBED4	zinc finger BED-type containing 4	9889	NM_014838
202219_at	0.110632	0.00404	3.95216	-1.76486	1.68277	SLC6A8	solute carrier family 6 member 8	6535	NM_005629
227897_at	0.269822	0.0331	2.55971	-3.84919	1.68259	RAP2B	RAP2B, member of RAS oncogene family	5912	N20927
223079_s_at	0.177039	0.0122	3.20215	-2.86853	1.68164	GLS	glutaminase	2744
228662_at	0.113786	0.00432	3.90483	-1.8324	1.67978	SOCS7	suppressor of cytokine signaling 7	30837	AI492369
201324_at	0.264111	0.0316	2.58931	-3.80396	1.67933	EMP1	epithelial membrane protein 1	2012	NM_001423
204023_at	0.151798	0.00851	3.44145	-2.50937	1.67847	RFC4	replication factor C subunit 4	5984	NM_002916
205393_s_at	0.294807	0.0404	2.43307	-4.04226	1.67607	CHEK1	checkpoint kinase 1	1111	NM_001274
209464_at	0.287741	0.0382	2.46827	-3.9887	1.67553	AURKB	aurora kinase B	9212	AB011446
205296_at	0.166051	0.0105	3.30171	-2.71845	1.67466	RBL1	RB transcriptional corepressor like 1	5933
213577_at	0.236442	0.0243	2.75665	-3.54775	1.66942	SQLE	squalene epoxidase	6713	AA639705
201280_s_at	0.132276	0.00626	3.64906	-2.20271	1.66779	LOC101926921///DAB2	uncharacterized LOC101926921///DAB2, clathrin adaptor protein	101926921///1601	NM_001343
219544_at	0.049271	0.000698	5.27378	-0.01928	1.66703	BORA	bora, aurora kinase A activator	79866	NM_024808
205345_at	0.047198	0.000637	5.34854	0.0711	1.66686	BARD1	BRCA1 associated RING domain 1	580	NM_000465
230904_at	0.03601	0.000306	5.97135	0.78982	1.66581	FSD1L	fibronectin type III and SPRY domain containing 1 like	83856	W42665
212120_at	0.159357	0.00951	3.36703	-2.62048	1.66373	RHOQ	ras homolog family member Q	23433	BE897886
205909_at	0.249194	0.0274	2.67983	-3.66541	1.66187	POLE2	DNA polymerase epsilon 2, accessory subunit	5427	NM_002692
226623_at	0.219382	0.0199	2.88358	-3.35342	1.66115	PHYHIPL	phytanoyl-CoA 2-hydroxylase interacting protein like	84457
224937_at	0.170809	0.0113	3.25484	-2.789	1.6598	PTGFRN	prostaglandin F2 receptor inhibitor	5738	BF311866
204114_at	0.290222	0.0389	2.45699	-4.00587	1.65975	NID2	nidogen 2	22795	NM_007361
230466_s_at	0.084726	0.00232	4.34781	-1.2133	1.65885	RASSF3	Ras association domain family member 3	283349	AI092770
209772_s_at	0.187691	0.0139	3.11872	-2.99492	1.65605	CD24	CD24 molecule	100133941	X69397
203238_s_at	0.068832	0.00146	4.69713	-0.74662	1.65585	NOTCH3	notch 3	4854	NM_000435
204108_at	0.153804	0.0088	3.41843	-2.54368	1.65585	NFYA	nuclear transcription factor Y subunit alpha	4800
228088_at	0.21066	0.018	2.949	-3.25342	1.6549	SESTD1	SEC14 and spectrin domain containing 1	91404	AI092265
201631_s_at	0.027487	0.00014	6.6824	1.53912	1.65405	IER3	immediate early response 3	8870	NM_003897
201340_s_at	0.218687	0.0197	2.89056	-3.34274	1.65335	ENC1	ectodermal-neural cortex 1	8507	AF010314
202274_at	0.045042	0.000543	5.48024	0.22814	1.65318	ACTG2	actin, gamma 2, smooth muscle, enteric	72	NM_001615
206574_s_at	0.150013	0.00821	3.46488	-2.47452	1.65287	PTP4A3	protein tyrosine phosphatase type IVA, member 3	11156	NM_007079
226899_at	0.083334	0.00227	4.36386	-1.19143	1.65053	UNC5B	unc-5 netrin receptor B	219699
242418_at	0.136857	0.00677	3.59554	-2.28127	1.65022	C2orf27A	chromosome 2 open reading frame 27A	29798	BE880892
213843_x_at	0.309296	0.0452	2.36164	-4.15064	1.64996	SLC6A8	solute carrier family 6 member 8	6535
229442_at	0.162155	0.00991	3.33938	-2.6619	1.64992	C18orf54	chromosome 18 open reading frame 54	162681	BF059556
206414_s_at	0.140992	0.00719	3.55419	-2.34221	1.64752	ASAP2	ArfGAP with SH3 domain, ankyrin repeat and PH domain 2	8853	NM_003887
230061_at	0.31001	0.0454	2.35867	-4.15513	1.64542	TM4SF18	transmembrane 4 L six family member 18	116441	AW338625
212800_at	0.140992	0.0072	3.55324	-2.34362	1.64363	STX6	syntaxin 6	10228	AI740832
224796_at	0.016077	2.85e-05	8.33134	3.01929	1.64274	ASAP1	ArfGAP with SH3 domain, ankyrin repeat and PH domain 1	50807	W03103
208700_s_at	0.053885	0.000833	5.13161	-0.19361	1.6416	TKT	transketolase	7086	L12711
225485_at	0.231571	0.023	2.79122	-3.4948	1.64137	CEP41	centrosomal protein 41	95681	AJ278890
200974_at	0.238496	0.0248	2.74246	-3.56948	1.64006	ACTA2	actin, alpha 2, smooth muscle, aorta	59	NM_001613
204995_at	0.17973	0.0126	3.18308	-2.89738	1.63987	CDK5R1	cyclin dependent kinase 5 regulatory subunit 1	8851	AL567411
224959_at	0.046533	0.000612	5.38218	0.11148	1.63963	SLC26A2	solute carrier family 26 member 2	1836	AI718385
224791_at	0.024227	8.25e-05	7.20059	2.0408	1.6389	ASAP1	ArfGAP with SH3 domain, ankyrin repeat and PH domain 1	50807	AW513835
224320_s_at	0.148501	0.00805	3.47837	-2.45447	1.63567	MCM8	minichromosome maintenance 8 homologous recombination repair factor	84515	BC005170
223038_s_at	0.223338	0.0209	2.85273	-3.40063	1.63554	FAM60A	family with sequence similarity 60 member A	58516	BG479856
238462_at	0.117182	0.00464	3.85483	-1.9041	1.63276	UBASH3B	ubiquitin associated and SH3 domain containing B	84959	AI418293
238015_at	0.186075	0.0135	3.13535	-2.96969	1.63236	C4orf46	chromosome 4 open reading frame 46	201725	BE620598
244033_at	0.114857	0.00445	3.88475	-1.86114	1.63119	CEP128	centrosomal protein 128	145508	AI937080
222547_at	0.248673	0.0272	2.68426	-3.65863	1.62801	MAP4K4	mitogen-activated protein kinase kinase kinase kinase 4	9448	AL561281
218095_s_at	0.08123	0.00213	4.41105	-1.12737	1.62492	TMEM165	transmembrane protein 165	55858	NM_018475
242560_at	0.071379	0.00158	4.63514	-0.828	1.62458	FANCD2	Fanconi anemia complementation group D2	2177	AA579890
212233_at	0.136656	0.00675	3.59745	-2.27847	1.62286	MAP1B	microtubule associated protein 1B	4131	AL523076
227295_at	0.25673	0.0294	2.63524	-3.73368	1.62153	IKBIP	IKBKB interacting protein	121457	AW182575
219631_at	0.290065	0.0388	2.4577	-4.0048	1.62146	LRP12	LDL receptor related protein 12	29967	NM_013437
232898_at	0.091065	0.00268	4.24468	-1.35477	1.62057	DAB2	DAB2, clathrin adaptor protein	1601	R79120
231851_at	0.13439	0.00648	3.62495	-2.23805	1.61711	RAVER2	ribonucleoprotein, PTB binding 2	55225	AL359613
203968_s_at	0.222522	0.0207	2.85757	-3.39322	1.61556	CDC6	cell division cycle 6	990	NM_001254
224578_at	0.03195	0.000207	6.31871	1.16501	1.61304	RCC2	regulator of chromosome condensation 2	55920	AB040903
212799_at	0.012321	8.56e-06	9.77737	4.07177	1.61278	STX6	syntaxin 6	10228	BE217875
213725_x_at	0.151448	0.00843	3.44772	-2.50004	1.61219	XYLT1	xylosyltransferase 1	64131	AI693140
225021_at	0.102897	0.00349	4.05553	-1.61848	1.6116	ZNF532	zinc finger protein 532	55205	AA861416
226925_at	0.080449	0.00208	4.43087	-1.10057	1.61117	PXYLP1	2-phosphoxylose phosphatase 1	92370	AW069729
215942_s_at	0.133985	0.00644	3.62952	-2.23135	1.6104	GTSE1	G2 and S-phase expressed 1	51512	BF973178
228310_at	0.039944	0.000377	5.78894	0.58554	1.60855	ENAH	enabled homolog (Drosophila)	55740	BF223300
227300_at	0.29318	0.0398	2.44151	-4.02942	1.60799	TMEM119	transmembrane protein 119	338773	AL521682
227545_at	0.113786	0.00433	3.90374	-1.83396	1.60685	BARD1	BRCA1 associated RING domain 1	580	AI686314
209709_s_at	0.164635	0.0103	3.31283	-2.70174	1.60457	HMMR	hyaluronan mediated motility receptor	3161	U29343
213002_at	0.024227	7.41e-05	7.30874	2.14107	1.60443	MARCKS	myristoylated alanine rich protein kinase C substrate	4082
1555370_a_at	0.087697	0.00246	4.30627	-1.27009	1.60442	CAMTA1	calmodulin binding transcription activator 1	23261	AF111804
201818_at	0.028258	0.000151	6.61082	1.46697	1.60391	LPCAT1	lysophosphatidylcholine acyltransferase 1	79888	NM_024830
232267_at	0.319964	0.0494	2.30519	-4.23592	1.60304	ADGRD1	adhesion G protein-coupled receptor D1	283383	AL162032
203637_s_at	0.148501	0.00806	3.47773	-2.45543	1.60213	MID1	midline 1	4281	NM_000381
241937_s_at	0.109957	0.004	3.95826	-1.75619	1.59898	WDR4	WD repeat domain 4	10785
207714_s_at	0.115139	0.00447	3.88118	-1.86626	1.59853	SERPINH1	serpin family H member 1	871	NM_001235
202351_at	0.199024	0.0159	3.02998	-3.12988	1.59732	ITGAV	integrin subunit alpha V	3685	AI093579
219000_s_at	0.320913	0.0497	2.30111	-4.24206	1.59631	DSCC1	DNA replication and sister chromatid cohesion 1	79075	NM_024094
205807_s_at	0.151798	0.00847	3.4441	-2.50542	1.59615	TUFT1	tuftelin 1	7286	NM_020127
210609_s_at	0.20095	0.0162	3.01825	-3.14776	1.59598	TP53I3	tumor protein p53 inducible protein 3	9540	BC000474
219192_at	0.143608	0.00748	3.52833	-2.38042	1.59532	UBAP2	ubiquitin associated protein 2	55833	NM_018449
204092_s_at	0.22802	0.0221	2.8168	-3.45563	1.59531	AURKA	aurora kinase A	6790	NM_003600
205802_at	0.157841	0.00933	3.37971	-2.6015	1.59384	TRPC1	transient receptor potential cation channel subfamily C member 1	7220	NM_003304
235489_at	0.246472	0.0268	2.69391	-3.64385	1.59269	RHOJ	ras homolog family member J	57381	AI583530
227004_at	0.226269	0.0217	2.83003	-3.43537	1.59235	CDKL5	cyclin dependent kinase like 5	6792	AI611074
209695_at	0.266754	0.0321	2.57869	-3.82019	1.58919	PTP4A3	protein tyrosine phosphatase type IVA, member 3	11156	BC003105
206316_s_at	0.059338	0.00106	4.94356	-0.42921	1.58805	KNTC1	kinetochore associated 1	9735	NM_014708
223530_at	0.216212	0.0191	2.90954	-3.31372	1.58678	TDRKH	tudor and KH domain containing	11022	AF227192
229610_at	0.296478	0.0408	2.42643	-4.05236	1.5852	CKAP2L	cytoskeleton associated protein 2 like	150468	AW088063
218308_at	0.057274	0.000959	5.02004	-0.3327	1.58413	TACC3	transforming acidic coiled-coil containing protein 3	10460	NM_006342
224753_at	0.170023	0.0111	3.26376	-2.77556	1.58335	CDCA5	cell division cycle associated 5	113130	BE614410
213170_at	0.264196	0.0316	2.58884	-3.80467	1.58321	GPX7	glutathione peroxidase 7	2882	AA406605
217967_s_at	0.319484	0.0492	2.30712	-4.23301	1.58198	FAM129A	family with sequence similarity 129 member A	116496	AF288391
204407_at	0.233574	0.0235	2.77732	-3.51608	1.5811	TTF2	transcription termination factor 2	8458	AF080255
217755_at	0.102636	0.00346	4.06113	-1.61059	1.57995	HN1	hematological and neurological expressed 1	51155	NM_016185
202083_s_at	0.233008	0.0233	2.78258	-3.50803	1.57751	SEC14L1	SEC14 like lipid binding 1	6397
220295_x_at	0.240783	0.0253	2.73039	-3.58798	1.57695	DEPDC1	DEP domain containing 1	55635	NM_017779
235709_at	0.075087	0.00174	4.56403	-0.92214	1.5759	GAS2L3	growth arrest specific 2 like 3	283431	H37811
218807_at	0.299416	0.0417	2.41197	-4.07431	1.57538	VAV3	vav guanine nucleotide exchange factor 3	10451	NM_006113
221685_s_at	0.107817	0.00385	3.98602	-1.71674	1.57454	SPDL1	spindle apparatus coiled-coil protein 1	54908	AF269167
210869_s_at	0.045734	0.000574	5.43485	0.17432	1.57202	MIR6756///MCAM	microRNA 6756///melanoma cell adhesion molecule	102465453///4162	M29277
206571_s_at	0.190067	0.0142	3.10088	-3.02202	1.571	MAP4K4	mitogen-activated protein kinase kinase kinase kinase 4	9448	NM_004834
210757_x_at	0.147345	0.00786	3.4947	-2.43023	1.57074	LOC101926921///DAB2	uncharacterized LOC101926921///DAB2, clathrin adaptor protein	101926921///1601	AF188298
201669_s_at	0.252375	0.0282	2.65988	-3.69597	1.56952	MARCKS	myristoylated alanine rich protein kinase C substrate	4082	NM_002356
209098_s_at	0.098481	0.00319	4.11969	-1.52842	1.56949	JAG1	jagged 1	182	U61276
232204_at	0.115139	0.00447	3.8815	-1.86581	1.56846	EBF1	early B-cell factor 1	1879	AF208502
201875_s_at	0.042104	0.000432	5.673	0.45305	1.56476	MPZL1	myelin protein zero like 1	9019	NM_024569
218872_at	0.228681	0.0223	2.81203	-3.46293	1.55916	TESC	tescalcin	54997	NM_017899
205395_s_at	0.077794	0.00191	4.49455	-1.01488	1.5591	MRE11A	MRE11 homolog A, double strand break repair nuclease	4361	NM_005590
222843_at	0.166883	0.0107	3.29066	-2.73507	1.55765	FIGNL1	fidgetin like 1	63979
208837_at	0.078244	0.00193	4.48428	-1.02866	1.5561	TMED3	transmembrane p24 trafficking protein 3	23423	BC000027
225447_at	0.045042	0.000538	5.48748	0.23669	1.55549	GPD2	glycerol-3-phosphate dehydrogenase 2	2820	AA613031
227088_at	0.231051	0.0227	2.79972	-3.48179	1.55491	PDE5A	phosphodiesterase 5A	8654	BF221547
1553269_at	0.177674	0.0123	3.19633	-2.87734	1.55459	ZNF718	zinc finger protein 718	255403	CA411757
212977_at	0.292437	0.0396	2.44458	-4.02476	1.55309	ACKR3	atypical chemokine receptor 3	57007
201128_s_at	0.063204	0.00122	4.83256	-0.57097	1.55233	ACLY	ATP citrate lyase	47	NM_001096
218888_s_at	0.313481	0.0468	2.33914	-4.18468	1.5517	NETO2	neuropilin and tolloid like 2	81831	NM_018092
209892_at	0.154406	0.0089	3.41135	-2.55424	1.55045	FUT4	fucosyltransferase 4	2526	AF305083
201774_s_at	0.074828	0.00172	4.57019	-0.91395	1.5484	NCAPD2	non-SMC condensin I complex subunit D2	9918
1556629_a_at	0.125436	0.00544	3.74488	-2.06295	1.54822	SNAP25	synaptosome associated protein 25	6616	AI806346
1558501_at	0.263554	0.0314	2.59153	-3.80055	1.54796	DNM3	dynamin 3	26052	AI631915
223679_at	0.20444	0.0167	2.99808	-3.17851	1.54736	CTNNB1	catenin beta 1	1499	AF130085
201670_s_at	0.130517	0.0061	3.66615	-2.17769	1.54638	MARCKS	myristoylated alanine rich protein kinase C substrate	4082	M68956
222593_s_at	0.024635	0.000111	6.91129	1.76514	1.54444	SPATS2	spermatogenesis associated serine rich 2	65244
1557352_at	0.126609	0.00559	3.72591	-2.09053	1.54425	SQLE	squalene epoxidase	6713	BU754109
200788_s_at	0.05643	0.000925	5.04851	-0.29702	1.54348	PEA15	phosphoprotein enriched in astrocytes 15	8682	NM_003768
226893_at	0.071379	0.00158	4.63497	-0.82824	1.53655	ABL2	ABL proto-oncogene 2, non-receptor tyrosine kinase	27	AW173164
202971_s_at	0.087084	0.00242	4.31855	-1.25327	1.5364	DYRK2	dual specificity tyrosine phosphorylation regulated kinase 2	8445	NM_006482
217640_x_at	0.313164	0.0465	2.34299	-4.17885	1.53508	SKA1	spindle and kinetochore associated complex subunit 1	220134	BF038461
236562_at	0.048059	0.000661	5.31808	0.03439	1.53469	ZNF439	zinc finger protein 439	90594
203022_at	0.16284	0.00999	3.33437	-2.66942	1.53433	RNASEH2A	ribonuclease H2 subunit A	10535	NM_006397
235476_at	0.103396	0.00351	4.05091	-1.62499	1.53426	TRIM59///IFT80	tripartite motif containing 59///intraflagellar transport 80	286827///57560
200907_s_at	0.316167	0.0478	2.32569	-4.20499	1.53378	PALLD	palladin, cytoskeletal associated protein	23022	AU157932
228144_at	0.104483	0.00359	4.0346	-1.64799	1.53255	ZNF300	zinc finger protein 300	91975	N49841
224733_at	0.130491	0.00609	3.66759	-2.17559	1.5324	CMTM3	CKLF like MARVEL transmembrane domain containing 3	123920	AL574900
221039_s_at	0.087553	0.00245	4.3108	-1.26387	1.5311	ASAP1	ArfGAP with SH3 domain, ankyrin repeat and PH domain 1	50807	NM_018482
239043_at	0.109846	0.00399	3.96027	-1.75333	1.5308	ZNF404	zinc finger protein 404	342908
210612_s_at	0.034309	0.000266	6.0944	0.92477	1.52987	SYNJ2	synaptojanin 2	8871	AF318616
221935_s_at	0.068351	0.00143	4.71231	-0.72678	1.52776	EOGT	EGF domain specific O-linked N-acetylglucosamine transferase	285203	AK023140
224458_at	0.164546	0.0102	3.31796	-2.69404	1.52738	TMEM246	transmembrane protein 246	84302	BC006115
217975_at	0.183864	0.0132	3.15041	-2.94686	1.52421	TCEAL9	transcription elongation factor A like 9	51186	NM_016303
227761_at	0.319621	0.0493	2.30661	-4.23378	1.52388	MYO5A	myosin VA	4644	AW235548
202668_at	0.033554	0.000245	6.16803	1.00446	1.52331	EFNB2	ephrin B2	1948	BF001670
226118_at	0.087765	0.00246	4.30502	-1.2718	1.5233	CENPO	centromere protein O	79172	BE326728
222116_s_at	0.142339	0.00733	3.54124	-2.36134	1.52323	TBC1D16	TBC1 domain family member 16	125058	AL157485
222416_at	0.146178	0.00771	3.50791	-2.41066	1.52282	ALDH18A1	aldehyde dehydrogenase 18 family member A1	5832	U76542
1555630_a_at	0.224582	0.0212	2.84449	-3.41324	1.52012	NARR///RAB34	nine-amino acid residue-repeats///RAB34, member RAS oncogene family	100861437///83871	AF327350
204078_at	0.189672	0.0142	3.10447	-3.01656	1.51956	P3H4	prolyl 3-hydroxylase family member 4 (non-enzymatic)	10609	NM_006455
228280_at	0.264229	0.0316	2.58822	-3.80561	1.51923	ZC3HAV1L	zinc finger CCCH-type containing, antiviral 1 like	92092	AI188445
201161_s_at	0.108187	0.00387	3.98252	-1.7217	1.51866	YBX3	Y-box binding protein 3	8531	NM_003651
212959_s_at	0.151806	0.00852	3.44031	-2.51107	1.51719	GNPTAB	N-acetylglucosamine-1-phosphate transferase alpha and beta subunits	79158	AK001821
210835_s_at	0.316138	0.0477	2.32627	-4.20411	1.51573	CTBP2	C-terminal binding protein 2	1488	AF222711
44783_s_at	0.085568	0.00236	4.33717	-1.22782	1.51536	HEY1	hes related family bHLH transcription factor with YRPW motif 1	23462	R61374
228974_at	0.254974	0.029	2.64355	-3.72096	1.51507	ZNF677	zinc finger protein 677	342926	AI816281
212200_at	0.053141	0.00079	5.17414	-0.14112	1.51444	ANKLE2	ankyrin repeat and LEM domain containing 2	23141	AK025933
203702_s_at	0.257981	0.0297	2.62737	-3.74573	1.51432	TTLL4	tubulin tyrosine ligase like 4	9654	AL043927
208794_s_at	0.024635	9.94e-05	7.01539	1.8656	1.51303	SMARCA4	SWI/SNF related, matrix associated, actin dependent regulator of chromatin, subfamily a, member 4	6597	D26156
214193_s_at	0.053885	0.000833	5.13201	-0.19312	1.51119	DIEXF	digestive organ expansion factor homolog (zebrafish)	27042	AI770084
222752_s_at	0.048587	0.000674	5.30277	0.01588	1.5111	TMEM206	transmembrane protein 206	55248	AK024066
219390_at	0.251084	0.0279	2.66787	-3.68372	1.50965	FKBP14	FK506 binding protein 14	55033	NM_017946
211275_s_at	0.054328	0.000847	5.11898	-0.20925	1.50887	GYG1	glycogenin 1	2992	AF087942
227126_at	0.077972	0.00192	4.49064	-1.02013	1.50747	PTPRG	protein tyrosine phosphatase, receptor type G	5793	AI857788
220643_s_at	0.250593	0.0277	2.67161	-3.67801	1.50724	FAIM	Fas apoptotic inhibitory molecule	55179	NM_018147
226185_at	0.272423	0.0337	2.54663	-3.86919	1.50692	CDS1	CDP-diacylglycerol synthase 1	1040	AK026697
223513_at	0.047103	0.000631	5.35702	0.0813	1.50683	CENPJ	centromere protein J	55835	AF139625
221571_at	0.032475	0.000219	6.26958	1.11303	1.50671	TRAF3	TNF receptor associated factor 3	7187	AI721219
223854_at	0.12638	0.00556	3.73019	-2.0843	1.50641	PCDHB9///PCDHB10	protocadherin beta 9///protocadherin beta 10	56127///56126	AF131761
218574_s_at	0.163644	0.0101	3.32736	-2.67993	1.50527	LMCD1	LIM and cysteine rich domains 1	29995	NM_014583
200644_at	0.17565	0.012	3.21434	-2.85011	1.50443	MARCKSL1	MARCKS like 1	65108	NM_023009
200998_s_at	0.067727	0.00139	4.73288	-0.69996	1.50323	CKAP4	cytoskeleton associated protein 4	10970
227568_at	0.092558	0.00278	4.21691	-1.39314	1.50075	HECTD2	HECT domain E3 ubiquitin protein ligase 2	143279	AF131793
1553672_at	0.213872	0.0187	2.92355	-3.2923	1.49977	ENAH	enabled homolog (Drosophila)	55740	NM_018212
201111_at	0.151798	0.00848	3.44329	-2.50663	1.49889	CSE1L	chromosome segregation 1 like	1434	AF053641
222396_at	0.035207	0.000285	6.0324	0.85706	1.4973	HN1	hematological and neurological expressed 1	51155	AF060925
203269_at	0.028619	0.000159	6.56644	1.42187	1.4965	NSMAF	neutral sphingomyelinase activation associated factor	8439	NM_003580
228108_at	0.134996	0.00653	3.62034	-2.24481	1.49419	PPM1L	protein phosphatase, Mg2+/Mn2+ dependent 1L	151742	AW274846
214948_s_at	0.113365	0.00429	3.90957	-1.82561	1.49338	TMF1	TATA element modulatory factor 1	7110	AL050136
204508_s_at	0.121572	0.00504	3.79742	-1.98684	1.49216	CA12	carbonic anhydrase 12	771	BC001012
218324_s_at	0.021457	5.64e-05	7.58963	2.39464	1.49002	SPATS2	spermatogenesis associated serine rich 2	65244	NM_023071
223063_at	0.22355	0.021	2.8511	-3.40311	1.48929	C1orf198	chromosome 1 open reading frame 198	84886	BC004870
232478_at	0.292137	0.0395	2.44703	-4.02103	1.48856	MIR181A2HG	MIR181A2 host gene	100379345	AU146021
202813_at	0.095833	0.00302	4.15772	-1.47534	1.4884	TARBP1	TAR (HIV-1) RNA binding protein 1	6894	NM_005646
203563_at	0.057274	0.000959	5.02023	-0.33247	1.48755	AFAP1	actin filament associated protein 1	60312
226050_at	0.168189	0.0108	3.28024	-2.75075	1.48627	TMCO3	transmembrane and coiled-coil domains 3	55002	AL576117
1555278_a_at	0.152653	0.00868	3.42827	-2.52902	1.48606	CKAP5	cytoskeleton associated protein 5	9793	BC035554
235027_at	0.033959	0.000256	6.12858	0.96186	1.48579	ZNF736	zinc finger protein 736	728927	R52023
202779_s_at	0.252625	0.0284	2.65613	-3.7017	1.48539	UBE2S	ubiquitin conjugating enzyme E2 S	27338	NM_014501
227036_at	0.11699	0.00462	3.85748	-1.90028	1.48355	RASAL2	RAS protein activator like 2	9462	N66622
203636_at	0.164188	0.0102	3.32113	-2.68928	1.48083	MID1	midline 1	4281	BE967532
227236_at	0.263094	0.0312	2.59556	-3.79439	1.47927	TSPAN2	tetraspanin 2	10100	AI743596
225597_at	0.274859	0.0344	2.53399	-3.88848	1.47868	SLC45A4	solute carrier family 45 member 4	57210	AI346128
225827_at	0.310872	0.0456	2.35534	-4.16017	1.47692	AGO2	argonaute 2, RISC catalytic component	27161
228909_at	0.116589	0.00459	3.86307	-1.89224	1.47653	LOC642852	uncharacterized LOC642852	642852	AW131553
229656_s_at	0.288402	0.0384	2.46475	-3.99406	1.47451	EML6	echinoderm microtubule associated protein like 6	400954	AA236463
219105_x_at	0.152524	0.00866	3.42937	-2.52736	1.47413	ORC6	origin recognition complex subunit 6	23594	NM_014321
203028_s_at	0.208411	0.0175	2.96749	-3.22518	1.47354	CYBA	cytochrome b-245 alpha chain	1535	NM_000101
212122_at	0.275172	0.0346	2.53146	-3.89234	1.47324	RHOQ	ras homolog family member Q	23433	AW771590
204682_at	0.169938	0.0111	3.26594	-2.77228	1.47224	LTBP2	latent transforming growth factor beta binding protein 2	4053	NM_000428
220617_s_at	0.109511	0.00398	3.96288	-1.7496	1.47185	ZNF532	zinc finger protein 532	55205	NM_018181
228619_x_at	0.049606	0.000705	5.2662	-0.02849	1.46976	TIPRL	TOR signaling pathway regulator	261726	AI694231
1556051_a_at	0.040802	0.000406	5.72518	0.51294	1.46951	BICD1	BICD cargo adaptor 1	636
201549_x_at	0.059111	0.00105	4.94827	-0.42324	1.46882	KDM5B	lysine demethylase 5B	10765	NM_006618
212561_at	0.024356	8.93e-05	7.1209	1.96596	1.46836	DENND5A	DENN domain containing 5A	23258	AA349595
222548_s_at	0.217195	0.0193	2.90351	-3.32294	1.46749	MAP4K4	mitogen-activated protein kinase kinase kinase kinase 4	9448	AL561281
207719_x_at	0.024635	0.00011	6.92036	1.77395	1.46654	CEP170P1///CEP170	centrosomal protein 170 pseudogene 1///centrosomal protein 170	645455///9859	NM_014812
201341_at	0.101005	0.00335	4.08498	-1.57707	1.4664	ENC1	ectodermal-neural cortex 1	8507	NM_003633
234464_s_at	0.10894	0.00393	3.97066	-1.73855	1.46621	EME1	essential meiotic structure-specific endonuclease 1	146956	AK021607
204165_at	0.171199	0.0113	3.2506	-2.7954	1.46498	WASF1	WAS protein family member 1	8936	NM_003931
239002_at	0.230022	0.0225	2.80485	-3.47392	1.46327	ASPM	abnormal spindle microtubule assembly	259266	AA748494
214830_at	0.151798	0.00849	3.44253	-2.50776	1.46281	SLC38A6	solute carrier family 38 member 6	145389
228992_at	0.125716	0.00547	3.74047	-2.06936	1.46221	MED28	mediator complex subunit 28	80306	BF064162
200701_at	0.147345	0.00786	3.49417	-2.43103	1.46219	NPC2	NPC intracellular cholesterol transporter 2	10577	NM_006432
241418_at	0.277364	0.0352	2.52038	-3.90926	1.46217	NMRAL1P1	NmrA like redox sensor 1 pseudogene 1	344887	AI819386
214804_at	0.255889	0.0292	2.63951	-3.72715	1.46207	CENPI	centromere protein I	2491	BF793446
206613_s_at	0.128041	0.00579	3.70178	-2.12567	1.46155	TAF1A	TATA-box binding protein associated factor, RNA polymerase I subunit A	9015	NM_005681
219060_at	0.093513	0.00286	4.19624	-1.42179	1.4609	WDYHV1	WDYHV motif containing 1	55093	NM_018024
209884_s_at	0.110632	0.00404	3.95154	-1.76574	1.45806	SLC4A7	solute carrier family 4 member 7	9497	AF047033
222962_s_at	0.301096	0.0425	2.40069	-4.09145	1.45766	MCM10	minichromosome maintenance 10 replication initiation factor	55388	AB042719
225313_at	0.026004	0.000124	6.79669	1.65286	1.45548	FAM217B	family with sequence similarity 217 member B	63939	AI627538
218499_at	0.067406	0.00138	4.73937	-0.69152	1.45501	STK26	serine/threonine protein kinase 26	51765	NM_016542
201656_at	0.021266	5.27e-05	7.66158	2.45803	1.45491	ITGA6	integrin subunit alpha 6	3655	NM_000210
222136_x_at	0.188816	0.014	3.11061	-3.00724	1.45335	ZNF729///ZNF43	zinc finger protein 729///zinc finger protein 43	100287226///7594	AK022905
202581_at	0.26213	0.0309	2.60202	-3.78451	1.4524	HSPA1B///HSPA1A	heat shock protein family A (Hsp70) member 1B///heat shock protein family A (Hsp70) member 1A	3304///3303	NM_005346
1568955_at	0.066958	0.00134	4.75789	-0.66745	1.45231	SRGAP2C///SRGAP2B///SRGAP2	SLIT-ROBO Rho GTPase activating protein 2C///SLIT-ROBO Rho GTPase activating protein 2B///SLIT-ROBO Rho GTPase activating protein 2	653464///647135///23380	BE877775
213119_at	0.035132	0.000282	6.04192	0.8675	1.45153	SLC36A1	solute carrier family 36 member 1	206358	AW058600
226184_at	0.317418	0.0485	2.31638	-4.21903	1.45056	FMNL2	formin like 2	114793	AI123567
224722_at	0.044737	0.000529	5.50195	0.25376	1.44923	MIB1	mindbomb E3 ubiquitin protein ligase 1	57534	BE048628
212421_at	0.147345	0.00784	3.49651	-2.42755	1.44911	KIAA0930	KIAA0930	23313	AB023147
203336_s_at	0.113068	0.00427	3.9131	-1.82057	1.44775	ITGB1BP1	integrin subunit beta 1 binding protein 1	9270	AL548363
228397_at	0.058704	0.00103	4.96079	-0.40738	1.44645	TUG1	taurine up-regulated 1 (non-protein coding)	55000	AW082208
226430_at	0.12632	0.00552	3.73514	-2.0771	1.44602	RELL1	RELT like 1	768211
228281_at	0.087	0.00241	4.32021	-1.25099	1.4459	DDIAS	DNA damage induced apoptosis suppressor	220042	BF343258
212098_at	0.048587	0.00068	5.29602	0.0077	1.44572	MGAT5	mannosyl (alpha-1,6-)-glycoprotein beta-1,6-N-acetyl-glucosaminyltransferase	4249	AL134724
218594_at	0.080449	0.00208	4.43128	-1.10003	1.44558	HEATR1	HEAT repeat containing 1	55127	NM_018072
226363_at	0.067095	0.00136	4.75104	-0.67634	1.44486	ABCC5	ATP binding cassette subfamily C member 5	10057	BE550362
1555225_at	0.207906	0.0174	2.97145	-3.21914	1.44224	C1orf43	chromosome 1 open reading frame 43	25912	BC008306
208753_s_at	0.042256	0.000437	5.66338	0.44197	1.44124	NAP1L1	nucleosome assembly protein 1 like 1	4673	BC002387
204639_at	0.113786	0.00433	3.90327	-1.83462	1.43945	ADA	adenosine deaminase	100	NM_000022
227041_at	0.215442	0.019	2.91413	-3.3067	1.43728	SESTD1	SEC14 and spectrin domain containing 1	91404	BE466145
239843_at	0.081833	0.00217	4.39891	-1.14381	1.43704	RIT1	Ras like without CAAX 1	6016	AI655057
204647_at	0.077761	0.00189	4.49877	-1.00923	1.43642	HOMER3	homer scaffolding protein 3	9454	NM_004838
218184_at	0.067076	0.00135	4.75411	-0.67236	1.43635	TULP4	tubby like protein 4	56995	NM_020245
218319_at	0.112734	0.00424	3.91808	-1.81345	1.43528	PELI1	pellino E3 ubiquitin protein ligase 1	57162	NM_020651
225583_at	0.07971	0.00203	4.44922	-1.07582	1.43514	UXS1	UDP-glucuronate decarboxylase 1	80146	AL573637
225707_at	0.113731	0.00431	3.90631	-1.83029	1.43511	ARL6IP6	ADP ribosylation factor like GTPase 6 interacting protein 6	151188	AL581082
217196_s_at	0.106097	0.00373	4.00756	-1.68622	1.43414	CAMSAP2	calmodulin regulated spectrin associated protein family member 2	23271	AL110158
217591_at	0.144321	0.00755	3.52169	-2.39026	1.43066	SKIL	SKI-like proto-oncogene	6498	BF725121
212826_s_at	0.107259	0.0038	3.99512	-1.70384	1.42966	SLC25A6	solute carrier family 25 member 6	293
229017_s_at	0.013207	1.45e-05	9.12101	3.61903	1.42919	DSTYK	dual serine/threonine and tyrosine protein kinase	25778	N31717
219848_s_at	0.096537	0.00307	4.14585	-1.49189	1.42919	ZNF432	zinc finger protein 432	9668	NM_014650
227077_at	0.102368	0.00343	4.06631	-1.60331	1.42848	ZNF286B///ZNF286A	zinc finger protein 286B///zinc finger protein 286A	729288///57335	BF432238
207604_s_at	0.21678	0.0192	2.90608	-3.31901	1.42801	SLC4A7	solute carrier family 4 member 7	9497	NM_003615
226733_at	0.191424	0.0145	3.09083	-3.03728	1.42687	PFKFB2	6-phosphofructo-2-kinase/fructose-2,6-biphosphatase 2	5208	AA587884
210986_s_at	0.160035	0.00963	3.35895	-2.63257	1.42672	TPM1	tropomyosin 1 (alpha)	7168	Z24727
213646_x_at	0.088393	0.00251	4.29033	-1.29194	1.42426	TUBA1B	tubulin alpha 1b	10376	BE300252
218229_s_at	0.308503	0.0447	2.36767	-4.1415	1.4239	POGK	pogo transposable element with KRAB domain	57645	NM_017542
238962_at	0.316138	0.0478	2.32604	-4.20446	1.42171	ZNF681	zinc finger protein 681	148213	AW305300
213894_at	0.257459	0.0296	2.63103	-3.74013	1.42122	THSD7A	thrombospondin type 1 domain containing 7A	221981	BF447246
235457_at	0.279332	0.0358	2.50923	-3.92627	1.42113	MAML2	mastermind like transcriptional coactivator 2	84441	AI769569
211072_x_at	0.057757	0.00099	4.9952	-0.36394	1.42103	TUBA1B	tubulin alpha 1b	10376	BC006481
232149_s_at	0.027002	0.000131	6.74482	1.60147	1.42075	NSMAF	neutral sphingomyelinase activation associated factor	8439
200791_s_at	0.269072	0.0327	2.56673	-3.83848	1.419	IQGAP1	IQ motif containing GTPase activating protein 1	8826	NM_003870
208368_s_at	0.045338	0.000557	5.45896	0.20295	1.41841	BRCA2	BRCA2, DNA repair associated	675	NM_000059
226000_at	0.205994	0.017	2.98641	-3.19631	1.41784	CTTNBP2NL	CTTNBP2 N-terminal like	55917	AI423056
219580_s_at	0.300228	0.0421	2.406	-4.08338	1.41744	TMC5	transmembrane channel like 5	79838	NM_024780
205194_at	0.248843	0.0273	2.68224	-3.66172	1.41697	PSPH	phosphoserine phosphatase	5723	NM_004577
217946_s_at	0.068351	0.00143	4.70895	-0.73117	1.4161	SAE1	SUMO1 activating enzyme subunit 1	10055	NM_005500
226017_at	0.05643	0.000923	5.05039	-0.29466	1.41597	CMTM7	CKLF like MARVEL transmembrane domain containing 7	112616	AI708432
225185_at	0.088812	0.00255	4.28113	-1.30458	1.41477	MRAS	muscle RAS oncogene homolog	22808	BF343625
202769_at	0.024387	9.07e-05	7.10551	1.95141	1.41377	CCNG2	cyclin G2	901	AW134535
209582_s_at	0.270487	0.0332	2.55653	-3.85405	1.41312	CD200	CD200 molecule	4345	H23979
226342_at	0.164635	0.0103	3.31331	-2.70102	1.4108	SPTBN1	spectrin beta, non-erythrocytic 1	6711	AW593244
227964_at	0.024227	8.03e-05	7.22748	2.06587	1.40913	FRMD8	FERM domain containing 8	83786
219874_at	0.104808	0.00362	4.02956	-1.65511	1.40901	SLC12A8	solute carrier family 12 member 8	84561	NM_024628
217837_s_at	0.149795	0.00819	3.46653	-2.47207	1.40665	RNF103-CHMP3///CHMP3	RNF103-CHMP3 readthrough///charged multivesicular body protein 3	100526767///51652	NM_016079
221823_at	0.222522	0.0208	2.85716	-3.39384	1.40602	C5orf30	chromosome 5 open reading frame 30	90355	AL565741
238635_at	0.057988	0.001	4.98667	-0.37469	1.40576	TMEM267	transmembrane protein 267	64417	W72333
201485_s_at	0.047103	0.00063	5.35816	0.08267	1.40551	RCN2	reticulocalbin 2	5955	BC004892
209825_s_at	0.316738	0.0481	2.32134	-4.21156	1.40484	MIR3658///UCK2	microRNA 3658///uridine-cytidine kinase 2	100500832///7371	BC002906
204835_at	0.091783	0.00273	4.23184	-1.3725	1.40402	POLA1	DNA polymerase alpha 1, catalytic subunit	5422	NM_016937
225836_s_at	0.11699	0.00462	3.85743	-1.90035	1.4039	RHNO1	RAD9-HUS1-RAD1 interacting nuclear orphan 1	83695	AL528840
229435_at	0.161521	0.00985	3.34357	-2.65562	1.40353	GLIS3	GLIS family zinc finger 3	169792	AW025602
207426_s_at	0.077581	0.00189	4.50224	-1.00459	1.40336	TNFSF4	tumor necrosis factor superfamily member 4	7292	NM_003326
201189_s_at	0.271642	0.0336	2.54967	-3.86453	1.40272	ITPR3	inositol 1,4,5-trisphosphate receptor type 3	3710	NM_002224
202421_at	0.279746	0.0359	2.507	-3.92966	1.40254	IGSF3	immunoglobulin superfamily member 3	3321	AB007935
225913_at	0.028296	0.000155	6.58959	1.44542	1.40251	PEAK1	pseudopodium enriched atypical kinase 1	79834	AK025943
213069_at	0.135603	0.0066	3.61217	-2.25682	1.40251	HEG1	heart development protein with EGF like domains 1	57493	AI148659
205240_at	0.130213	0.00604	3.67361	-2.16679	1.40245	GPSM2	G-protein signaling modulator 2	29899	NM_013296
218678_at	0.149172	0.00814	3.47138	-2.46486	1.40218	NES	nestin	10763
225231_at	0.024635	0.000107	6.9394	1.79241	1.40151	CBL	Cbl proto-oncogene	867	AI828967
227111_at	0.087469	0.00244	4.31294	-1.26095	1.40144	ZBTB34	zinc finger and BTB domain containing 34	403341	BG179317
218875_s_at	0.256982	0.0294	2.63386	-3.73579	1.40095	FBXO5	F-box protein 5	26271	NM_012177
226135_at	0.078606	0.00195	4.47601	-1.03977	1.40056	UHRF1BP1	UHRF1 binding protein 1	54887	BE856657
243816_at	0.264837	0.0317	2.58585	-3.80924	1.40035	ZNF70	zinc finger protein 70	7621	N62996
212828_at	0.09052	0.00265	4.25129	-1.34566	1.39885	SYNJ2	synaptojanin 2	8871	AA191573
211031_s_at	0.058726	0.00104	4.95822	-0.41063	1.39828	CLIP2	CAP-Gly domain containing linker protein 2	7461	BC006259
201090_x_at	0.075309	0.00175	4.55945	-0.92823	1.39701	TUBA1B	tubulin alpha 1b	10376	NM_006082
213320_at	0.182232	0.013	3.16178	-2.92963	1.39582	PRMT3	protein arginine methyltransferase 3	10196	AL551971
203607_at	0.114029	0.00435	3.89944	-1.84011	1.39534	INPP5F	inositol polyphosphate-5-phosphatase F	22876	NM_014937
47550_at	0.071968	0.00161	4.6201	-0.84785	1.39522	LZTS1	leucine zipper tumor suppressor 1	11178	N21184
209070_s_at	0.270619	0.0333	2.5549	-3.85654	1.3948	RGS5	regulator of G-protein signaling 5	8490
212639_x_at	0.079881	0.00203	4.44666	-1.07927	1.39462	TUBA1B	tubulin alpha 1b	10376	AL581768
226995_at	0.141479	0.00726	3.54841	-2.35075	1.39312	LOC642852	uncharacterized LOC642852	642852	AV705934
235227_at	0.059462	0.00107	4.93563	-0.43927	1.38858	STXBP5	syntaxin binding protein 5	134957	AI025829
201668_x_at	0.269234	0.0327	2.56585	-3.83981	1.3874	MARCKS	myristoylated alanine rich protein kinase C substrate	4082
209251_x_at	0.092558	0.00278	4.2173	-1.3926	1.38649	TUBA1C	tubulin alpha 1c	84790	BC004949
224596_at	0.024227	7.62e-05	7.27994	2.11451	1.38569	SLC44A1	solute carrier family 44 member 1	23446	AI634866
231784_s_at	0.176836	0.0121	3.2055	-2.86348	1.38486	DCAF13	DDB1 and CUL4 associated factor 13	25879
236249_at	0.225401	0.0214	2.8383	-3.42272	1.38486	IKBIP	IKBKB interacting protein	121457	BF057681
238493_at	0.13439	0.00648	3.62519	-2.2377	1.38326	ZNF506	zinc finger protein 506	440515	AI559570
227144_at	0.218951	0.0198	2.88902	-3.34509	1.38036	KIAA0930	KIAA0930	23313	AA476916
219481_at	0.063524	0.00123	4.82792	-0.57693	1.37993	TTC13	tetratricopeptide repeat domain 13	79573	NM_024525
201220_x_at	0.248843	0.0273	2.68233	-3.66158	1.37992	CTBP2	C-terminal binding protein 2	1488	NM_001329
210210_at	0.080909	0.00211	4.4173	-1.11891	1.37871	MPZL1	myelin protein zero like 1	9019	AF181660
211058_x_at	0.075888	0.00179	4.54179	-0.95174	1.37817	TUBA1B	tubulin alpha 1b	10376	BC006379
211750_x_at	0.102368	0.00343	4.06764	-1.60143	1.37766	TUBA1C	tubulin alpha 1c	84790	BC005946
224469_s_at	0.182648	0.0131	3.1581	-2.9352	1.37678	INF2	inverted formin, FH2 and WH2 domain containing	64423	BC006173
204589_at	0.180196	0.0126	3.17888	-2.90373	1.37664	NUAK1	NUAK family kinase 1	9891	NM_014840
219634_at	0.251923	0.0281	2.6631	-3.69103	1.37634	CHST11	carbohydrate (chondroitin 4) sulfotransferase 11	50515	NM_018413
226572_at	0.298299	0.0413	2.41771	-4.0656	1.37462	SOCS7	suppressor of cytokine signaling 7	30837	AL045666
240572_s_at	0.209452	0.0177	2.95927	-3.23773	1.37373	LOC374443	C-type lectin domain family 2 member D pseudogene	374443
219474_at	0.210483	0.018	2.95016	-3.25165	1.37363	C3orf52	chromosome 3 open reading frame 52	79669	NM_024616
227162_at	0.03496	0.000273	6.07084	0.89911	1.37271	ZBTB26	zinc finger and BTB domain containing 26	57684	BF214688
209306_s_at	0.312855	0.0464	2.34467	-4.17631	1.37174	SWAP70	SWAP switching B-cell complex 70kDa subunit	23075	AI139569
210776_x_at	0.059616	0.00108	4.92562	-0.45198	1.37149	TCF3	transcription factor 3	6929	M31222
218350_s_at	0.207682	0.0173	2.97399	-3.21526	1.36984	GMNN	geminin, DNA replication inhibitor	51053	NM_015895
215716_s_at	0.137544	0.00685	3.58693	-2.29394	1.36952	ATP2B1	ATPase plasma membrane Ca2+ transporting 1	490	L14561
227471_at	0.03422	0.000264	6.10193	0.93296	1.36928	HACE1	HECT domain and ankyrin repeat containing E3 ubiquitin protein ligase 1	57531	AB037741
208694_at	0.061298	0.00115	4.87934	-0.51097	1.36818	PRKDC	protein kinase, DNA-activated, catalytic polypeptide	5591	U47077
1568629_s_at	0.210874	0.018	2.94805	-3.25488	1.36682	PIK3R2	phosphoinositide-3-kinase regulatory subunit 2	5296	BC033311
1558404_at	0.206721	0.0171	2.9806	-3.20518	1.36593	LINC00622	long intergenic non-protein coding RNA 622	644242	BC015390
222689_at	0.019018	4e-05	7.95584	2.71093	1.36549	ACER3	alkaline ceramidase 3	55331	N51263
210840_s_at	0.209452	0.0177	2.95892	-3.23827	1.36505	IQGAP1	IQ motif containing GTPase activating protein 1	8826	D29640
214803_at	0.224651	0.0212	2.84414	-3.41378	1.36454	CDH6	cadherin 6	1004	BF344237
202770_s_at	0.186613	0.0136	3.13063	-2.97686	1.36251	CCNG2	cyclin G2	901	NM_004354
1558750_a_at	0.083334	0.00227	4.36658	-1.18773	1.36237	LOC100288637///ARHGAP11B	OTU deubiquitinase 7A pseudogene///Rho GTPase activating protein 11B	100288637///89839	BG109249
209360_s_at	0.159681	0.00958	3.36206	-2.62792	1.36192	LOC101928269///LOC100506403///RUNX1	uncharacterized LOC101928269///uncharacterized LOC100506403///runt related transcription factor 1	101928269///100506403///861	D43968
231183_s_at	0.027267	0.000137	6.7074	1.56416	1.36181	JAG1	jagged 1	182	AI457817
204887_s_at	0.264196	0.0316	2.58853	-3.80514	1.36145	PLK4	polo like kinase 4	10733	NM_014264
218910_at	0.128852	0.0059	3.68887	-2.1445	1.36118	ANO10	anoctamin 10	55129	NM_018075
203315_at	0.105701	0.00369	4.01537	-1.67517	1.36004	NCK2	NCK adaptor protein 2	8440	BC000103
201938_at	0.044235	0.000515	5.52431	0.28008	1.35976	CDK2AP1	cyclin dependent kinase 2 associated protein 1	8099	NM_004642
213923_at	0.077782	0.0019	4.49527	-1.01392	1.3597	RAP2B	RAP2B, member of RAS oncogene family	5912	AW005535
219294_at	0.287741	0.0382	2.46769	-3.98959	1.35896	CENPQ	centromere protein Q	55166	NM_018132
217809_at	0.10273	0.00347	4.05971	-1.61259	1.35793	BZW2	basic leucine zipper and W2 domains 2	28969	NM_014038
217665_at	0.104483	0.00359	4.03404	-1.64879	1.35787	ZNF813	zinc finger protein 813	126017
201816_s_at	0.209452	0.0177	2.95942	-3.2375	1.35781	GBAS	glioblastoma amplified sequence	2631	NM_001483
202365_at	0.102897	0.00348	4.05695	-1.61649	1.35771	UNC119B	unc-119 lipid binding chaperone B	84747	BC004815
218273_s_at	0.312177	0.0461	2.34858	-4.17039	1.35753	PDP1	pyruvate dehyrogenase phosphatase catalytic subunit 1	54704	NM_018444
208319_s_at	0.021266	5.41e-05	7.63396	2.43378	1.35741	RBM3	RNA binding motif (RNP1, RRM) protein 3	5935	NM_006743
225240_s_at	0.018793	3.76e-05	8.02271	2.767	1.35732	MSI2	musashi RNA binding protein 2	124540	BE220026
217916_s_at	0.131036	0.00615	3.66078	-2.18554	1.35714	FAM49B	family with sequence similarity 49 member B	51571	NM_016623
235520_at	0.152682	0.00869	3.4275	-2.53016	1.35683	ZNF280C	zinc finger protein 280C	55609	AA805654
221529_s_at	0.164613	0.0103	3.31583	-2.69723	1.35575	PLVAP	plasmalemma vesicle associated protein	83483	AF326591
210054_at	0.062333	0.00119	4.85361	-0.54393	1.35571	HAUS3	HAUS augmin like complex subunit 3	79441	BC003648
209758_s_at	0.148891	0.00809	3.47487	-2.45968	1.35468	MFAP5	microfibrillar associated protein 5	8076	U37283
202872_at	0.070022	0.00151	4.66915	-0.78328	1.35457	ATP6V1C1	ATPase H+ transporting V1 subunit C1	528
201564_s_at	0.192762	0.0147	3.0808	-3.05254	1.35449	FSCN1	fascin actin-bundling protein 1	6624	NM_003088
209678_s_at	0.024227	8.36e-05	7.18716	2.02825	1.35352	PRKCI	protein kinase C iota	5584	L18964
225481_at	0.279746	0.0359	2.50752	-3.92887	1.35333	FRMD6	FERM domain containing 6	122786	AL040051
204215_at	0.261529	0.0308	2.60556	-3.7791	1.35272	TMEM243	transmembrane protein 243	79161	NM_024315
200787_s_at	0.220884	0.0203	2.87245	-3.37045	1.35266	PEA15	phosphoprotein enriched in astrocytes 15	8682	BC002426
230570_at	0.240729	0.0253	2.73115	-3.58681	1.35266	EIF3H	eukaryotic translation initiation factor 3 subunit H	8667	AI702465
225639_at	0.128154	0.00582	3.69848	-2.13048	1.35199	SKAP2	src kinase associated phosphoprotein 2	8935	N21390
241370_at	0.060958	0.00114	4.88671	-0.50156	1.35188	LOC286052	uncharacterized LOC286052	286052
201697_s_at	0.053885	0.000826	5.13866	-0.18489	1.3517	DNMT1	DNA (cytosine-5-)-methyltransferase 1	1786	NM_001379
225541_at	0.302692	0.0429	2.39398	-4.10162	1.35003	RPL22L1	ribosomal protein L22 like 1	200916	BE274422
233085_s_at	0.233054	0.0234	2.7815	-3.50968	1.34855	NABP1	nucleic acid binding protein 1	64859	AV734843
240432_x_at	0.025455	0.00012	6.83455	1.69015	1.34795	KLF7	Kruppel like factor 7	8609	AI333006
222606_at	0.081833	0.00217	4.3982	-1.14478	1.3477	ZWILCH	zwilch kinetochore protein	55055	AA824298
224793_s_at	0.117268	0.00465	3.8531	-1.90657	1.34752	TGFBR1	transforming growth factor beta receptor 1	7046	AA604375
208699_x_at	0.135542	0.00658	3.61426	-2.25375	1.34694	TKT	transketolase	7086	BF696840
223614_at	0.180752	0.0127	3.17423	-2.91077	1.34588	MMP16	matrix metallopeptidase 16	4325	AL136588
203120_at	0.08509	0.00234	4.34273	-1.22023	1.34553	TP53BP2	tumor protein p53 binding protein 2	7159	NM_005426
225421_at	0.157396	0.00928	3.38369	-2.59555	1.3446	PM20D2	peptidase M20 domain containing 2	135293	AI654133
227904_at	0.124175	0.0053	3.76253	-2.03734	1.34421	AZI2	5-azacytidine induced 2	64343
212290_at	0.115139	0.00447	3.88041	-1.86737	1.34374	SLC7A1	solute carrier family 7 member 1	6541	AA527433
220770_s_at	0.186613	0.0136	3.13067	-2.97679	1.34363	ZBED8	zinc finger BED-type containing 8	63920	NM_022090
202969_at	0.248171	0.0271	2.68647	-3.65524	1.34281	DYRK2	dual specificity tyrosine phosphorylation regulated kinase 2	8445	AI216690
231855_at	0.146068	0.0077	3.50865	-2.40956	1.34264	KIAA1524	KIAA1524	57650	AB040957
243463_s_at	0.06901	0.00146	4.69281	-0.75227	1.34228	RIT1	Ras like without CAAX 1	6016	AA417878
230407_at	0.147345	0.00787	3.49381	-2.43157	1.34228	SBNO1	strawberry notch homolog 1	55206	AW440490
244885_at	0.136656	0.00675	3.59784	-2.27789	1.34155	EBF2	early B-cell factor 2	64641	AI016316
235333_at	0.119359	0.00487	3.82168	-1.95181	1.34152	B4GALT6	beta-1,4-galactosyltransferase 6	9331	BG503479
205361_s_at	0.120551	0.00495	3.80938	-1.96955	1.34143	PFDN4	prefoldin subunit 4	5203
220580_at	0.129806	0.006	3.67769	-2.16083	1.34119	BICC1	BicC family RNA binding protein 1	80114
224838_at	0.045338	0.000559	5.45648	0.20001	1.34086	FOXP1	forkhead box P1	27086	AK026898
226098_at	0.070108	0.00152	4.6638	-0.79031	1.34037	IFT80	intraflagellar transport 80	57560	AB037795
218856_at	0.097591	0.00313	4.13234	-1.51074	1.33913	TNFRSF21	TNF receptor superfamily member 21	27242	NM_014452
237411_at	0.117676	0.0047	3.84585	-1.917	1.33775	ADAMTS6	ADAM metallopeptidase with thrombospondin type 1 motif 6	11174	N71063
235965_at	0.236414	0.0243	2.7573	-3.54675	1.33767	BHLHA15	basic helix-loop-helix family member a15	168620	BF513674
212686_at	0.31338	0.0467	2.34014	-4.18315	1.33749	PPM1H	protein phosphatase, Mg2+/Mn2+ dependent 1H	57460	AB032983
201579_at	0.189672	0.0142	3.10454	-3.01645	1.3374	FAT1	FAT atypical cadherin 1	2195	NM_005245
213959_s_at	0.260353	0.0304	2.61331	-3.76724	1.3371	RPGRIP1L	RPGRIP1 like	23322	BF515597
226134_s_at	0.10948	0.00396	3.96486	-1.7468	1.33625	MSI2	musashi RNA binding protein 2	124540	AI978754
239082_at	0.088574	0.00253	4.28633	-1.29744	1.33616	FZD3	frizzled class receptor 3	7976	BF437161
205934_at	0.292158	0.0395	2.44607	-4.0225	1.33601	PLCL1	phospholipase C like 1	5334	NM_006226
205596_s_at	0.031743	0.000201	6.34486	1.19254	1.33593	SMURF2	SMAD specific E3 ubiquitin protein ligase 2	64750	AY014180
209473_at	0.2825	0.0366	2.49434	-3.94897	1.33511	ENTPD1	ectonucleoside triphosphate diphosphohydrolase 1	953	AV717590
211080_s_at	0.272848	0.0339	2.54405	-3.87313	1.33505	NEK2	NIMA related kinase 2	4751	Z25425
211200_s_at	0.111515	0.00412	3.93793	-1.78514	1.33495	EFCAB2	EF-hand calcium binding domain 2	84288	BC002836
209836_x_at	0.057757	0.000986	4.99813	-0.36025	1.3349	BOLA2B///BOLA2	bolA family member 2B///bolA family member 2	654483///552900	AF060511
208767_s_at	0.310688	0.0456	2.35587	-4.15936	1.33427	LAPTM4B	lysosomal protein transmembrane 4 beta	55353
213911_s_at	0.194922	0.0151	3.06226	-3.08074	1.333	H2AFZ	H2A histone family member Z	3015	BF718636
218750_at	0.167658	0.0108	3.28541	-2.74296	1.33251	TAF1D	TATA-box binding protein associated factor, RNA polymerase I subunit D	79101	NM_024116
218824_at	0.304137	0.0433	2.38804	-4.11063	1.33134	PNMAL1	paraneoplastic Ma antigen family like 1	55228	NM_018215
218757_s_at	0.054785	0.000859	5.10727	-0.22378	1.33095	UPF3B	UPF3 regulator of nonsense transcripts homolog B (yeast)	65109	NM_023010
227167_s_at	0.062294	0.00118	4.85491	-0.54226	1.32896	RASSF3	Ras association domain family member 3	283349	AW511319
209688_s_at	0.053885	0.000829	5.13552	-0.18877	1.3272	CCDC93	coiled-coil domain containing 93	54520	BC005078
219037_at	0.142244	0.00731	3.54326	-2.35835	1.32698	RRP15	ribosomal RNA processing 15 homolog	51018	NM_016052
215489_x_at	0.013207	1.38e-05	9.17971	3.66113	1.32677	HOMER3	homer scaffolding protein 3	9454
213523_at	0.16905	0.011	3.27237	-2.7626	1.32584	CCNE1	cyclin E1	898
201279_s_at	0.250858	0.0278	2.67008	-3.68034	1.32584	LOC101926921///DAB2	uncharacterized LOC101926921///DAB2, clathrin adaptor protein	101926921///1601	BC003064
219797_at	0.030919	0.000188	6.4096	1.26027	1.32564	MGAT4A	mannosyl (alpha-1,3-)-glycoprotein beta-1,4-N-acetylglucosaminyltransferase, isozyme A	11320	NM_012214
231283_at	0.111258	0.00409	3.94368	-1.77694	1.32357	MGAT4A	mannosyl (alpha-1,3-)-glycoprotein beta-1,4-N-acetylglucosaminyltransferase, isozyme A	11320	AW271609
220486_x_at	0.160485	0.0097	3.35412	-2.63981	1.32298	LOC101928589///TMEM164	uncharacterized LOC101928589///transmembrane protein 164	101928589///84187	NM_017698
222309_at	0.186906	0.0137	3.12829	-2.9804	1.32241	C6orf62	chromosome 6 open reading frame 62	81688	AW972292
201462_at	0.249135	0.0273	2.68073	-3.66403	1.32107	SCRN1	secernin 1	9805	NM_014766
226264_at	0.110632	0.00404	3.9523	-1.76467	1.32025	SUSD1	sushi domain containing 1	64420	AL137432
212909_at	0.053902	0.000837	5.12807	-0.19799	1.32013	LYPD1	LY6/PLAUR domain containing 1	116372	AL567376
222810_s_at	0.053885	0.000819	5.14564	-0.17626	1.3192	RASAL2	RAS protein activator like 2	9462
231895_at	0.080716	0.00209	4.42477	-1.10881	1.31784	SASS6	SAS-6 centriolar assembly protein	163786	AA501453
221909_at	0.085994	0.00238	4.33177	-1.2352	1.31748	RNFT2	ring finger protein, transmembrane 2	84900	AW299700
205522_at	0.241451	0.0255	2.72595	-3.59478	1.31608	HOXD4	homeobox D4	3233	NM_014621
214697_s_at	0.222125	0.0205	2.86495	-3.38192	1.31567	PTBP3	polypyrimidine tract binding protein 3	9991	AW190873
226715_at	0.08016	0.00205	4.43873	-1.08996	1.3155	FOXK1	forkhead box K1	221937
231823_s_at	0.066465	0.00133	4.76548	-0.6576	1.31501	SH3PXD2B	SH3 and PX domains 2B	285590	BG054798
239442_at	0.074955	0.00173	4.56634	-0.91907	1.31389	CEP68	centrosomal protein 68	23177
218352_at	0.073155	0.00166	4.59739	-0.87788	1.31352	RCBTB1	RCC1 and BTB domain containing protein 1	55213	NM_018191
209435_s_at	0.075888	0.00179	4.53912	-0.9553	1.31345	ARHGEF2	Rho/Rac guanine nucleotide exchange factor 2	9181	BC000265
224374_s_at	0.297341	0.0411	2.42206	-4.059	1.31248	EMILIN2	elastin microfibril interfacer 2	84034	AF270513
223287_s_at	0.071379	0.00158	4.63497	-0.82823	1.31236	FOXP1	forkhead box P1	27086	AF146696
213581_at	0.0829	0.00224	4.37483	-1.17651	1.31218	PDCD2	programmed cell death 2	5134	BF446180
1560060_s_at	0.087316	0.00243	4.31469	-1.25855	1.31026	VPS37C	VPS37C, ESCRT-I subunit	55048	BM452172
215873_x_at	0.196287	0.0154	3.0502	-3.09909	1.31026	ABCC10	ATP binding cassette subfamily C member 10	89845	AK024446
244663_at	0.024635	0.000109	6.92906	1.78239	1.31021	ZNF431	zinc finger protein 431	170959	AI675336
205111_s_at	0.19517	0.0152	3.06014	-3.08395	1.30991	PLCE1	phospholipase C epsilon 1	51196	NM_016341
236026_at	0.294437	0.0402	2.43567	-4.03831	1.30968	GPATCH2	G-patch domain containing 2	55105	AA160529
206928_at	0.149832	0.0082	3.46614	-2.47265	1.30951	ZNF124	zinc finger protein 124	7678	NM_003431
200712_s_at	0.309353	0.0452	2.36114	-4.15139	1.30926	MAPRE1	microtubule associated protein RP/EB family member 1	22919
1569107_s_at	0.231062	0.0228	2.79685	-3.48618	1.30924	ZFP69	ZFP69 zinc finger protein	339559	BQ433060
221203_s_at	0.070009	0.0015	4.67575	-0.77462	1.30882	YEATS2	YEATS domain containing 2	55689	NM_018023
225173_at	0.254752	0.0289	2.64511	-3.71858	1.30877	ARHGAP18	Rho GTPase activating protein 18	93663
1558956_s_at	0.095554	0.00298	4.16819	-1.46076	1.30874	IFT80	intraflagellar transport 80	57560	AI473255
221676_s_at	0.124175	0.00531	3.762	-2.03811	1.30807	CORO1C	coronin 1C	23603	BC002342
221540_x_at	0.226218	0.0216	2.83076	-3.43425	1.30804	GTF2H2C_2///GTF2H2C///GTF2H2B///GTF2H2	GTF2H2 family member C, copy 2///GTF2H2 family member C///general transcription factor IIH subunit 2B (pseudogene)///general transcription factor IIH subunit 2	730394///728340///653238///2966	AF078847
201326_at	0.035278	0.000292	6.01274	0.83547	1.30767	CCT6A	chaperonin containing TCP1 subunit 6A	908	BE737030
213844_at	0.187311	0.0137	3.12581	-2.98417	1.30715	HOXA5	homeobox A5	3202	NM_019102
1567107_s_at	0.303027	0.043	2.39256	-4.10379	1.30624	TPM4	tropomyosin 4	7171	AF362887
229202_at	0.087607	0.00245	4.30892	-1.26645	1.30585	PCNX2	pecanex homolog 2 (Drosophila)	80003
213075_at	0.046533	0.000608	5.38709	0.11735	1.30506	OLFML2A	olfactomedin like 2A	169611	AL050002
204859_s_at	0.055794	0.000895	5.07479	-0.2642	1.30422	APAF1	apoptotic peptidase activating factor 1	317	NM_013229
214472_at	0.139037	0.00699	3.57391	-2.31313	1.30356	HIST1H3F///HIST1H3B///HIST1H3H///HIST1H3J///HIST1H3G///HIST1H3I///HIST1H3E///HIST1H3C///HIST1H3D///HIST1H3A///HIST1H2AD	histone cluster 1, H3f///histone cluster 1, H3b///histone cluster 1, H3h///histone cluster 1, H3j///histone cluster 1, H3g///histone cluster 1, H3i///histone cluster 1, H3e///histone cluster 1, H3c///histone cluster 1, H3d///histone cluster 1, H3a///histone cluster 1, H2ad	8968///8358///8357///8356///8355///8354///8353///8352///8351///8350///3013	NM_003530
228316_at	0.191852	0.0146	3.08672	-3.04353	1.30334	CLHC1	clathrin heavy chain linker domain containing 1	130162	AA905470
204886_at	0.298829	0.0415	2.41524	-4.06935	1.30298	PLK4	polo like kinase 4	10733	AL043646
1555579_s_at	0.231418	0.0229	2.79329	-3.49163	1.30236	PTPRM	protein tyrosine phosphatase, receptor type M	5797
222774_s_at	0.309066	0.045	2.36389	-4.14722	1.30186	NETO2	neuropilin and tolloid like 2	81831	AI335263
228748_at	0.252375	0.0282	2.66053	-3.69497	1.30132	CD59	CD59 molecule	966	AI653117
203302_at	0.13574	0.00662	3.61084	-2.25878	1.30113	DCK	deoxycytidine kinase	1633	NM_000788
218627_at	0.070108	0.00152	4.66245	-0.79207	1.30113	DRAM1	DNA damage regulated autophagy modulator 1	55332	NM_018370
201954_at	0.246472	0.0268	2.69378	-3.64406	1.30081	ARPC1B	actin related protein 2/3 complex subunit 1B	10095	NM_005720
243189_at	0.045053	0.00055	5.46986	0.21587	1.29985	NRF1	nuclear respiratory factor 1	4899	AI694720
213008_at	0.137611	0.00687	3.58549	-2.29606	1.29784	FANCI	Fanconi anemia complementation group I	55215	BG403615
213358_at	0.302599	0.0429	2.39483	-4.10033	1.29762	MTCL1	microtubule crosslinking factor 1	23255	AB018345
203086_at	0.168278	0.0109	3.2782	-2.75382	1.29628	KIF2A	kinesin family member 2A	3796	BE872563
226853_at	0.067264	0.00137	4.74567	-0.68333	1.29624	BMP2K	BMP2 inducible kinase	55589	AU145366
224870_at	0.162206	0.00992	3.33883	-2.66273	1.29565	DANCR	differentiation antagonizing non-protein coding RNA	57291	BG255416
212256_at	0.189462	0.0141	3.10648	-3.01352	1.29481	GALNT10	polypeptide N-acetylgalactosaminyltransferase 10	55568	BE906572
208855_s_at	0.068309	0.00141	4.71891	-0.71817	1.29477	STK24	serine/threonine kinase 24	8428	AF083420
204127_at	0.195215	0.0152	3.05955	-3.08486	1.29442	RFC3	replication factor C subunit 3	5983	BC000149
240145_at	0.111459	0.00411	3.93997	-1.78223	1.29308	DGKH	diacylglycerol kinase eta	160851	AW628059
212368_at	0.096484	0.00307	4.14706	-1.49019	1.29204	ZNF292	zinc finger protein 292	23036
201795_at	0.263311	0.0313	2.59356	-3.79745	1.29191	LBR	lamin B receptor	3930	NM_002296
225970_at	0.234199	0.0238	2.77069	-3.52625	1.29094	DDHD1	DDHD domain containing 1	80821	AA029818
215342_s_at	0.264104	0.0315	2.58969	-3.80336	1.29084	RABGAP1L	RAB GTPase activating protein 1 like	9910	AB019490
31845_at	0.316167	0.0478	2.32579	-4.20483	1.29083	ELF4	E74 like ETS transcription factor 4	2000	U32645
201833_at	0.109156	0.00395	3.96817	-1.74209	1.29047	HDAC2	histone deacetylase 2	3066	NM_001527
212985_at	0.30557	0.0438	2.38091	-4.12145	1.29003	APBB2	amyloid beta precursor protein binding family B member 2	323	BF115739
1552263_at	0.097205	0.00311	4.13754	-1.50348	1.28974	MAPK1	mitogen-activated protein kinase 1	5594	NM_138957
219588_s_at	0.252375	0.0282	2.66016	-3.69553	1.28941	NCAPG2	non-SMC condensin II complex subunit G2	54892	NM_017760
205733_at	0.044092	0.000503	5.54388	0.30304	1.2888	BLM	Bloom syndrome RecQ like helicase	641	NM_000057
225578_at	0.106993	0.00378	3.99793	-1.69986	1.28879	MZT1	mitotic spindle organizing protein 1	440145	AI885466
212687_at	0.029955	0.000179	6.4529	1.30523	1.28856	LIMS4///LIMS3///LIMS1	LIM zinc finger domain containing 4///LIM zinc finger domain containing 3///LIM zinc finger domain containing 1	100288695///96626///3987	AL110164
214649_s_at	0.210106	0.0179	2.95403	-3.24574	1.28793	MTMR2	myotubularin related protein 2	8898	U58033
200757_s_at	0.105582	0.00367	4.01981	-1.66888	1.28634	CALU	calumenin	813	NM_001219
226191_at	0.043333	0.000455	5.62871	0.40189	1.28534	GSK3B	glycogen synthase kinase 3 beta	2932	AI431788
229074_at	0.272275	0.0337	2.54744	-3.86794	1.28476	EHD4	EH domain containing 4	30844
200996_at	0.0679	0.0014	4.7289	-0.70514	1.28446	ACTR3	ARP3 actin related protein 3 homolog	10096	NM_005721
201555_at	0.160407	0.00968	3.35556	-2.63765	1.28432	MCM3	minichromosome maintenance complex component 3	4172	NM_002388
1555793_a_at	0.167702	0.0108	3.28471	-2.74403	1.28385	ZFP82	ZFP82 zinc finger protein	284406	AL834267
230737_s_at	0.024635	0.000101	6.99949	1.85034	1.28378	SVIL-AS1///PTCHD3P1	SVIL antisense RNA 1///patched domain containing 3 pseudogene 1	102724316///387647
230528_s_at	0.126542	0.00558	3.72699	-2.08895	1.28367	CENPBD1P1	CENPB DNA-binding domains containing 1 pseudogene 1	65996
201377_at	0.127535	0.0057	3.71245	-2.11012	1.28352	UBAP2L	ubiquitin associated protein 2 like	9898	NM_014847
223202_s_at	0.166313	0.0106	3.29621	-2.72673	1.28344	LOC101928589///TMEM164	uncharacterized LOC101928589///transmembrane protein 164	101928589///84187	BC002716
213074_at	0.055979	0.000903	5.06766	-0.27309	1.28321	PHIP	pleckstrin homology domain interacting protein	55023	BG545769
226408_at	0.109846	0.00399	3.95973	-1.75409	1.28312	TEAD2	TEA domain transcription factor 2	8463
203278_s_at	0.172742	0.0116	3.23803	-2.81436	1.2825	PHF21A	PHD finger protein 21A	51317	NM_016621
222688_at	0.090722	0.00266	4.24884	-1.34904	1.28224	ACER3	alkaline ceramidase 3	55331	R12678
226568_at	0.24326	0.0259	2.71441	-3.61245	1.28015	FAM102B	family with sequence similarity 102 member B	284611	AI478747
228468_at	0.112819	0.00425	3.91532	-1.8174	1.27912	MASTL	microtubule associated serine/threonine kinase like	84930
212677_s_at	0.056022	0.000906	5.06526	-0.27608	1.27894	CEP68	centrosomal protein 68	23177	BG530481
225273_at	0.061204	0.00114	4.88206	-0.50751	1.2779	WWC3	WWC family member 3	55841	AB033106
202027_at	0.05054	0.00072	5.24901	-0.04942	1.27776	TMEM184B	transmembrane protein 184B	25829	NM_012264
202804_at	0.256982	0.0294	2.63397	-3.73562	1.27736	ABCC1	ATP binding cassette subfamily C member 1	4363
230930_at	0.143676	0.00749	3.52731	-2.38194	1.27719	LOC338620	uncharacterized LOC338620	338620	AI435839
227776_at	0.068355	0.00144	4.70638	-0.73453	1.27698	ACER3	alkaline ceramidase 3	55331	BF589251
239768_x_at	0.164635	0.0103	3.31342	-2.70086	1.2764	GPATCH2	G-patch domain containing 2	55105	BF207861
222369_at	0.077568	0.00188	4.50565	-1.00002	1.27603	NAA40	N(alpha)-acetyltransferase 40, NatD catalytic subunit	79829	AW971254
242618_at	0.241705	0.0255	2.72448	-3.59702	1.27443	HCG18	HLA complex group 18 (non-protein coding)	414777	AA430072
203743_s_at	0.045338	0.000564	5.44878	0.19088	1.27435	TDG	thymine DNA glycosylase	6996	NM_003211
229886_at	0.083334	0.00226	4.3691	-1.1843	1.27288	C5orf34	chromosome 5 open reading frame 34	375444	AA502768
200770_s_at	0.1555	0.00903	3.40178	-2.56852	1.27281	LAMC1	laminin subunit gamma 1	3915	J03202
226858_at	0.125763	0.00548	3.73933	-2.07101	1.27214	CSNK1E	casein kinase 1 epsilon	1454	T51255
1556202_at	0.240729	0.0253	2.73114	-3.58683	1.27185	SRGAP2	SLIT-ROBO Rho GTPase activating protein 2	23380	AI263819
211944_at	0.13439	0.00648	3.62522	-2.23765	1.27136	PRRC2C	proline rich coiled-coil 2C	23215	BE729523
222476_at	0.114032	0.00436	3.89893	-1.84085	1.26915	CNOT6	CCR4-NOT transcription complex subunit 6	57472	AA633196
212950_at	0.157034	0.00924	3.38606	-2.59201	1.26794	ADGRF5	adhesion G protein-coupled receptor F5	221395	BF941499
219053_s_at	0.07456	0.00171	4.57467	-0.90799	1.26766	VPS37C	VPS37C, ESCRT-I subunit	55048	NM_017966
221509_at	0.032402	0.000217	6.2765	1.12037	1.26686	DENR	density regulated re-initiation and release factor	8562	AB014731
222409_at	0.053885	0.000826	5.13879	-0.18473	1.26684	CORO1C	coronin 1C	23603	AL162070
243539_at	0.052315	0.000767	5.19847	-0.11122	1.26625	KIAA1841	KIAA1841	84542
204404_at	0.267861	0.0324	2.57195	-3.83049	1.26541	SLC12A2	solute carrier family 12 member 2	6558	NM_001046
201773_at	0.166051	0.0105	3.30365	-2.71553	1.2653	ADNP	activity dependent neuroprotector homeobox	23394	NM_015339
226541_at	0.056648	0.000936	5.03891	-0.30903	1.26523	FBXO30	F-box protein 30	84085	AI808182
206088_at	0.147607	0.0079	3.49149	-2.435	1.26502	LRRC37A3	leucine rich repeat containing 37 member A3	374819	NM_014834
226439_s_at	0.239057	0.025	2.7391	-3.57463	1.26498	NBEA	neurobeachin	26960
212020_s_at	0.270872	0.0334	2.55308	-3.85933	1.26472	MKI67	marker of proliferation Ki-67	4288	AU152107
224617_at	0.162659	0.00996	3.33616	-2.66673	1.26464	PTBP3	polypyrimidine tract binding protein 3	9991	AI735576
219026_s_at	0.146003	0.00767	3.51059	-2.40669	1.26364	RASAL2	RAS protein activator like 2	9462	NM_004841
204944_at	0.253943	0.0287	2.64996	-3.71115	1.26356	PTPRG	protein tyrosine phosphatase, receptor type G	5793	NM_002841
205427_at	0.068205	0.00141	4.722	-0.71414	1.26341	ZNF354A	zinc finger protein 354A	6940	NM_005649
226085_at	0.268137	0.0325	2.57019	-3.83319	1.26298	CBX5	chromobox 5	23468
209657_s_at	0.046533	0.000614	5.37887	0.10751	1.26269	HSF2	heat shock transcription factor 2	3298	M65217
212930_at	0.214151	0.0188	2.9216	-3.29528	1.26143	ATP2B1	ATPase plasma membrane Ca2+ transporting 1	490	AW576457
223253_at	0.233574	0.0235	2.77718	-3.5163	1.26098	EPDR1	ependymin related 1	54749	BC000686
244640_at	0.299416	0.0417	2.41168	-4.07476	1.26087	ZNF850	zinc finger protein 850	342892
212542_s_at	0.014663	1.96e-05	8.76161	3.35392	1.26081	PHIP	pleckstrin homology domain interacting protein	55023	BF224151
217970_s_at	0.068566	0.00145	4.70138	-0.74106	1.25972	CNOT6	CCR4-NOT transcription complex subunit 6	57472
202133_at	0.095629	0.00298	4.16678	-1.46272	1.2592	WWTR1	WW domain containing transcription regulator 1	25937	BF674349
205902_at	0.059616	0.00108	4.92351	-0.45467	1.25831	KCNN3	potassium calcium-activated channel subfamily N member 3	3782	AJ251016
228158_at	0.238496	0.0248	2.7427	-3.56911	1.25766	LOC100996735///LOC100996732///LOC654342///LOC645166	uncharacterized LOC100996735///uncharacterized LOC100996732///lymphocyte-specific protein 1 pseudogene///lymphocyte-specific protein 1 pseudogene	100996735///100996732///654342///645166
1553413_at	0.320042	0.0494	2.30496	-4.23627	1.25719	LCAL1	lung cancer associated lncRNA 1	80078	NR_130915
215629_s_at	0.097205	0.00311	4.13753	-1.50349	1.25709	MIR15A///DLEU2L///DLEU2	microRNA 15a///deleted in lymphocytic leukemia 2-like///deleted in lymphocytic leukemia 2 (non-protein coding)	406948///79469///8847	AA905286
202963_at	0.151061	0.00837	3.45212	-2.49349	1.25643	RFX5	regulatory factor X5	5993
212119_at	0.312177	0.0461	2.34827	-4.17087	1.25553	RHOQ	ras homolog family member Q	23433	BF670447
242463_x_at	0.13524	0.00656	3.61724	-2.24937	1.25478	ZNF600	zinc finger protein 600	162966
225127_at	0.05966	0.00109	4.92081	-0.4581	1.25444	TMEM181	transmembrane protein 181	57583	BF217531
208091_s_at	0.222522	0.0207	2.8582	-3.39225	1.25423	VOPP1	vesicular, overexpressed in cancer, prosurvival protein 1	81552	NM_030796
211764_s_at	0.088691	0.00254	4.28426	-1.30028	1.25395	UBE2D1	ubiquitin conjugating enzyme E2 D1	7321	BC005980
232406_at	0.166664	0.0106	3.29232	-2.73257	1.2532	LOC105372526	uncharacterized LOC105372526	105372526	AU151465
212481_s_at	0.32065	0.0496	2.30221	-4.24041	1.25274	TPM4	tropomyosin 4	7171
209153_s_at	0.080898	0.00211	4.42049	-1.1146	1.25257	TCF3	transcription factor 3	6929	M31523
212591_at	0.153932	0.00885	3.41529	-2.54836	1.25043	ARID4B///RBM34	AT-rich interaction domain 4B///RNA binding motif protein 34	51742///23029
236046_at	0.206889	0.0172	2.97907	-3.2075	1.25036	CCDC127	coiled-coil domain containing 127	133957	AA781880
201486_at	0.0943	0.00291	4.18531	-1.43696	1.2502	RCN2	reticulocalbin 2	5955	NM_002902
218867_s_at	0.091939	0.00273	4.22973	-1.37542	1.24995	C12orf49	chromosome 12 open reading frame 49	79794	NM_024738
202970_at	0.066315	0.00132	4.77016	-0.65153	1.24981	DYRK2	dual specificity tyrosine phosphorylation regulated kinase 2	8445	AI192838
204668_at	0.084268	0.00231	4.35276	-1.20656	1.24969	RNF24	ring finger protein 24	11237
200640_at	0.132392	0.00627	3.6479	-2.20441	1.2496	YWHAZ	tyrosine 3-monooxygenase/tryptophan 5-monooxygenase activation protein zeta	7534	NM_003406
212973_at	0.055563	0.000884	5.0842	-0.25247	1.24904	RPIA	ribose 5-phosphate isomerase A	22934	AI692341
228098_s_at	0.164635	0.0103	3.31356	-2.70064	1.24879	MYLIP	myosin regulatory light chain interacting protein	29116	AW292746
201642_at	0.096421	0.00305	4.15035	-1.48561	1.24819	IFNGR2	interferon gamma receptor 2 (interferon gamma transducer 1)	3460	NM_005534
218595_s_at	0.107383	0.00381	3.99313	-1.70666	1.24795	HEATR1	HEAT repeat containing 1	55127	NM_018072
222825_at	0.118986	0.00483	3.82739	-1.94358	1.24652	OTUD6B	OTU domain containing 6B	51633	BF435752
222020_s_at	0.297569	0.0412	2.4205	-4.06137	1.24574	LOC102725271///NTM	neurotrimin-like///neurotrimin	102725271///50863
202543_s_at	0.181949	0.0129	3.16347	-2.92706	1.24522	GMFB	glia maturation factor beta	2764	BC005359
213572_s_at	0.046533	0.000606	5.38982	0.12062	1.24363	SERPINB1	serpin family B member 1	1992
218984_at	0.242159	0.0257	2.7214	-3.60174	1.24334	PUS7	pseudouridylate synthase 7 (putative)	54517	NM_019042
207417_s_at	0.14712	0.00779	3.50085	-2.42112	1.24189	ZNF559-ZNF177///ZNF177	ZNF559-ZNF177 readthrough///zinc finger protein 177	100529215///7730	NM_003451
224807_at	0.190025	0.0142	3.10149	-3.02109	1.24184	GRAMD1A	GRAM domain containing 1A	57655	AB040966
201729_s_at	0.045053	0.00055	5.46944	0.21536	1.2415	KIAA0100	KIAA0100	9703	NM_014680
55081_at	0.186441	0.0136	3.13271	-2.9737	1.24123	MICALL1	MICAL like 1	85377	W46406
230258_at	0.162714	0.00997	3.33568	-2.66744	1.24103	GLIS3	GLIS family zinc finger 3	169792	AI277316
226962_at	0.148321	0.00802	3.48126	-2.45018	1.24096	ZBTB41	zinc finger and BTB domain containing 41	360023	AW299558
210697_at	0.046533	0.000616	5.37601	0.10408	1.24035	ZNF257	zinc finger protein 257	113835	AF070651
213982_s_at	0.111377	0.0041	3.94183	-1.77958	1.23769	RABGAP1L	RAB GTPase activating protein 1 like	9910	BG107203
205548_s_at	0.207612	0.0173	2.97525	-3.21334	1.23741	BTG3	BTG anti-proliferation factor 3	10950	NM_006806
202564_x_at	0.249471	0.0274	2.6784	-3.66761	1.23663	ARL2	ADP ribosylation factor like GTPase 2	402	NM_001667
218803_at	0.075888	0.00177	4.54829	-0.94309	1.23649	CHFR	checkpoint with forkhead and ring finger domains, E3 ubiquitin protein ligase	55743	NM_018223
238865_at	0.22802	0.0221	2.8164	-3.45623	1.23635	PABPC4L	poly(A) binding protein cytoplasmic 4 like	132430	AI822134
227792_at	0.076834	0.00184	4.51952	-0.98147	1.23579	ITPRIPL2	inositol 1,4,5-trisphosphate receptor interacting protein like 2	162073	AA490685
209380_s_at	0.171236	0.0114	3.24966	-2.79681	1.23553	ABCC5	ATP binding cassette subfamily C member 5	10057	AF146074
207746_at	0.213182	0.0186	2.92897	-3.28402	1.2352	POLQ	DNA polymerase theta	10721	NM_199420
228106_at	0.033423	0.000232	6.21779	1.05784	1.23479	DCAF16	DDB1 and CUL4 associated factor 16	54876	AA031528
206695_x_at	0.189862	0.0142	3.10302	-3.01876	1.23459	ZNF43	zinc finger protein 43	7594	NM_003423
211833_s_at	0.309296	0.0451	2.36268	-4.14905	1.23453	BAX	BCL2 associated X, apoptosis regulator	581	U19599
213101_s_at	0.063884	0.00124	4.8221	-0.58442	1.23437	ACTR3	ARP3 actin related protein 3 homolog	10096	Z78330
227045_at	0.146848	0.00775	3.5039	-2.4166	1.23379	ZNF614	zinc finger protein 614	80110	AI087872
223274_at	0.188576	0.014	3.11274	-3.004	1.23378	TCF19	transcription factor 19	6941	BC002493
201892_s_at	0.181794	0.0129	3.16487	-2.92494	1.23275	IMPDH2	inosine monophosphate dehydrogenase 2	3615	NM_000884
232304_at	0.143606	0.00746	3.52975	-2.37832	1.23148	PELI1	pellino E3 ubiquitin protein ligase 1	57162	AK026714
204225_at	0.08966	0.0026	4.26594	-1.32547	1.23133	HDAC4	histone deacetylase 4	9759	NM_006037
224817_at	0.210167	0.0179	2.9535	-3.24654	1.23127	SH3PXD2A	SH3 and PX domains 2A	9644	W93554
209786_at	0.142863	0.00739	3.53637	-2.36854	1.23102	HMGN4	high mobility group nucleosomal binding domain 4	10473	BC001282
212509_s_at	0.215865	0.0191	2.91217	-3.3097	1.23074	MXRA7	matrix remodeling associated 7	439921	BF968134
208109_s_at	0.227403	0.0219	2.82182	-3.44794	1.23061	LINC00597	long intergenic non-protein coding RNA 597	81698
201548_s_at	0.053244	0.000794	5.17061	-0.14546	1.23045	KDM5B	lysine demethylase 5B	10765	W02593
218349_s_at	0.10741	0.00382	3.99186	-1.70846	1.23038	ZWILCH	zwilch kinetochore protein	55055	NM_017975
230728_at	0.158869	0.00945	3.37114	-2.61433	1.2292	FKBP14	FK506 binding protein 14	55033	BF516305
208103_s_at	0.279599	0.0358	2.50824	-3.92778	1.22779	ANP32E	acidic nuclear phosphoprotein 32 family member E	81611	NM_030920
223358_s_at	0.205828	0.0169	2.98799	-3.1939	1.22771	PDE7A	phosphodiesterase 7A	5150	AW269834
208986_at	0.099214	0.00322	4.11171	-1.53959	1.22719	TCF12	transcription factor 12	6938	AL559478
213811_x_at	0.074071	0.00169	4.58502	-0.89427	1.2268	TCF3	transcription factor 3	6929	AW062341
1555501_s_at	0.039953	0.000387	5.76635	0.5599	1.22618	RSRC1	arginine and serine rich coiled-coil 1	51319	BC010357
227489_at	0.095684	0.003	4.16318	-1.46773	1.22581	SMURF2	SMAD specific E3 ubiquitin protein ligase 2	64750	BE962027
1568957_x_at	0.087202	0.00243	4.31681	-1.25565	1.22542	SRGAP2C///SRGAP2B///SRGAP2	SLIT-ROBO Rho GTPase activating protein 2C///SLIT-ROBO Rho GTPase activating protein 2B///SLIT-ROBO Rho GTPase activating protein 2	653464///647135///23380	BE877775
226552_at	0.08916	0.00256	4.2769	-1.3104	1.22438	IER5L	immediate early response 5 like	389792	BF110608
213338_at	0.274859	0.0344	2.53442	-3.88783	1.22406	TMEM158	transmembrane protein 158 (gene/pseudogene)	25907	BF062629
206233_at	0.227921	0.022	2.8184	-3.45317	1.22371	B4GALT6	beta-1,4-galactosyltransferase 6	9331	AF097159
214449_s_at	0.306428	0.0441	2.37627	-4.12848	1.2235	RHOQ	ras homolog family member Q	23433	NM_012249
200750_s_at	0.288277	0.0384	2.46534	-3.99316	1.22228	RAN	RAN, member RAS oncogene family	5901	AF054183
214806_at	0.320953	0.0498	2.30016	-4.24351	1.2197	BICD1	BICD cargo adaptor 1	636	U90030
225399_at	0.109846	0.00399	3.95968	-1.75417	1.21956	TSEN15	tRNA splicing endonuclease subunit 15	116461	AF288394
239376_at	0.043796	0.000479	5.58566	0.35187	1.21928	DCLRE1C	DNA cross-link repair 1C	64421	AA489041
228255_at	0.152653	0.00868	3.42816	-2.52917	1.21867	TMEM237	transmembrane protein 237	65062	AU150140
203228_at	0.291584	0.0393	2.4504	-4.0159	1.21803	PAFAH1B3	platelet activating factor acetylhydrolase 1b catalytic subunit 3	5050	NM_002573
205931_s_at	0.189952	0.0142	3.10255	-3.01948	1.21776	LOC401317///CREB5	uncharacterized LOC401317///cAMP responsive element binding protein 5	401317///9586	NM_004904
1562648_at	0.261976	0.0309	2.60295	-3.78309	1.2176	CCDC88A	coiled-coil domain containing 88A	55704	BC035848
1554452_a_at	0.112791	0.00425	3.91627	-1.81605	1.21729	HILPDA	hypoxia inducible lipid droplet associated	29923	BC001863
209054_s_at	0.151061	0.00837	3.45245	-2.49301	1.21475	WHSC1	Wolf-Hirschhorn syndrome candidate 1	7468	AF083389
35666_at	0.208507	0.0175	2.96647	-3.22674	1.21384	SEMA3F	semaphorin 3F	6405	U38276
228846_at	0.114082	0.00438	3.89511	-1.84631	1.21312	MXD1	MAX dimerization protein 1	4084	AW071793
1554690_a_at	0.152109	0.00858	3.43568	-2.51796	1.21284	TACC1	transforming acidic coiled-coil containing protein 1	6867	BC041391
224896_s_at	0.10087	0.00333	4.08829	-1.57242	1.21153	TTL	tubulin tyrosine ligase	150465	BE964048
238797_at	0.159988	0.00962	3.35973	-2.63141	1.2113	TRIM11	tripartite motif containing 11	81559
1555882_at	0.187432	0.0138	3.12401	-2.9869	1.21116	SPIN3	spindlin family member 3	169981	AJ271379
223174_at	0.056416	0.00092	5.05294	-0.29148	1.21038	BTBD10	BTB domain containing 10	84280	BC005071
209035_at	0.12638	0.00556	3.72992	-2.08469	1.21008	MDK	midkine (neurite growth-promoting factor 2)	4192	M69148
1558397_at	0.303027	0.043	2.39246	-4.10392	1.20971	PECAM1	platelet and endothelial cell adhesion molecule 1	5175	BF976693
202122_s_at	0.11765	0.00469	3.84762	-1.91445	1.20894	PLIN3	perilipin 3	10226	NM_005817
212766_s_at	0.123242	0.0052	3.7753	-2.01883	1.20876	ISG20L2	interferon stimulated exonuclease gene 20 like 2	81875	AW294587
222872_x_at	0.316738	0.0481	2.32105	-4.21199	1.20855	NABP1	nucleic acid binding protein 1	64859	AU157541
212711_at	0.025963	0.000123	6.80755	1.66358	1.20849	CAMSAP1	calmodulin regulated spectrin associated protein 1	157922	AA019977
224790_at	0.150019	0.00822	3.46441	-2.47522	1.20833	ASAP1	ArfGAP with SH3 domain, ankyrin repeat and PH domain 1	50807	AI023398
230403_at	0.121548	0.00504	3.7982	-1.9857	1.20785	RFX3	regulatory factor X3	5991	AV723984
232336_at	0.218173	0.0196	2.89444	-3.3368	1.20759	ZSWIM5	zinc finger SWIM-type containing 5	57643	AI479419
235197_s_at	0.294293	0.0401	2.43689	-4.03645	1.20731	OSTM1	osteopetrosis associated transmembrane protein 1	28962	AV713913
1555301_a_at	0.028133	0.000146	6.6469	1.50342	1.20705	DIP2A	disco interacting protein 2 homolog A	23181	BC033718
218507_at	0.164613	0.0103	3.31571	-2.69742	1.20685	HILPDA	hypoxia inducible lipid droplet associated	29923	NM_013332
209197_at	0.279746	0.0359	2.50734	-3.92915	1.20613	SYT11	synaptotagmin 11	23208	AA626780
235020_at	0.316608	0.048	2.32335	-4.20853	1.2061	TAF4B	TATA-box binding protein associated factor 4b	6875	AI366784
218351_at	0.176836	0.0121	3.20542	-2.8636	1.20547	COMMD8	COMM domain containing 8	54951	NM_017845
228240_at	0.140076	0.0071	3.56328	-2.3288	1.2043	AGAP1	ArfGAP with GTPase domain, ankyrin repeat and PH domain 1	116987	AW952320
209012_at	0.030295	0.000182	6.43961	1.29146	1.20426	TRIO	trio Rho guanine nucleotide exchange factor	7204	AV718192
244334_at	0.205894	0.017	2.98746	-3.19471	1.20365	TRAM1L1	translocation associated membrane protein 1-like 1	133022	AA169554
225431_x_at	0.179249	0.0125	3.18604	-2.8929	1.20362	PM20D2	peptidase M20 domain containing 2	135293	BE779764
208999_at	0.164546	0.0103	3.31668	-2.69597	1.2036	SEPT8	septin 8	23176	D86957
214221_at	0.040925	0.000412	5.71349	0.49956	1.20337	ALMS1	ALMS1, centrosome and basal body associated protein	7840	AI825212
220668_s_at	0.191452	0.0145	3.08938	-3.03949	1.20247	DNMT3B	DNA methyltransferase 3 beta	1789	NM_006892
218845_at	0.200594	0.0161	3.02147	-3.14285	1.2024	DUSP22	dual specificity phosphatase 22	56940	NM_020185
204362_at	0.159533	0.00955	3.3642	-2.62472	1.20225	SKAP2	src kinase associated phosphoprotein 2	8935	NM_003930
221211_s_at	0.312043	0.0461	2.34911	-4.1696	1.20219	MAP3K7CL	MAP3K7 C-terminal like	56911	NM_020152
224662_at	0.057988	0.000999	4.98765	-0.37346	1.20154	KIF5B	kinesin family member 5B	3799	AA630326
205055_at	0.222522	0.0207	2.86019	-3.3892	1.20142	ITGAE	integrin subunit alpha E	3682	NM_002208
242923_at	0.188397	0.014	3.11437	-3.00154	1.20132	ZNF678	zinc finger protein 678	339500
226794_at	0.038461	0.000347	5.86029	0.66605	1.20114	STXBP5	syntaxin binding protein 5	134957	AI825998
222581_at	0.103658	0.00352	4.04835	-1.62859	1.20108	XPR1	xenotropic and polytropic retrovirus receptor 1	9213	AF089744
224452_s_at	0.066983	0.00135	4.75648	-0.66927	1.20051	FAM220A	family with sequence similarity 220 member A	84792	BC006110
243851_at	0.259145	0.03	2.62074	-3.75588	1.20045	RAB3GAP2///AURKAPS1	RAB3 GTPase activating non-catalytic protein subunit 2///aurora kinase A pseudogene 1	25782///6791
235603_at	0.226745	0.0217	2.82721	-3.43969	1.20037	HNRNPU	heterogeneous nuclear ribonucleoprotein U	3192
225056_at	0.196465	0.0154	3.04818	-3.10217	1.19961	SIPA1L2	signal induced proliferation associated 1 like 2	57568	AB037810
219433_at	0.12638	0.00554	3.73286	-2.08042	1.19952	BCOR	BCL6 corepressor	54880	NM_017745
229588_at	0.098241	0.00316	4.12523	-1.52068	1.19911	DNAJC10	DnaJ heat shock protein family (Hsp40) member C10	54431
205628_at	0.147968	0.00795	3.48708	-2.44154	1.19894	PRIM2	primase (DNA) subunit 2	5558	NM_000947
224450_s_at	0.121864	0.00506	3.79467	-1.9908	1.19729	RIOK1	RIO kinase 1	83732	BC006104
201956_s_at	0.312043	0.046	2.34943	-4.16911	1.19709	GNPAT	glyceronephosphate O-acyltransferase	8443	NM_014236
221923_s_at	0.285244	0.0376	2.47821	-3.97357	1.19674	NPM1	nucleophosmin	4869
222613_at	0.189164	0.0141	3.10782	-3.01147	1.19641	C12orf4	chromosome 12 open reading frame 4	57102	AA195410
235085_at	0.269393	0.0329	2.56289	-3.84435	1.1962	SGK223	homolog of rat pragma of Rnd2	157285	BF739767
211963_s_at	0.247569	0.027	2.68951	-3.6506	1.19582	ARPC5	actin related protein 2/3 complex subunit 5	10092	AL516350
229618_at	0.225597	0.0215	2.8358	-3.42654	1.19543	SNX16	sorting nexin 16	64089	AW150236
218611_at	0.148321	0.00801	3.48155	-2.44976	1.19454	IER5	immediate early response 5	51278	NM_016545
229307_at	0.213246	0.0186	2.92812	-3.28532	1.19379	ANKRD28	ankyrin repeat domain 28	23243	N32051
243904_at	0.104298	0.00358	4.0364	-1.64546	1.19349	STXBP5	syntaxin binding protein 5	134957	AA204752
200829_x_at	0.039609	0.000366	5.81447	0.61444	1.19326	ZNF207	zinc finger protein 207	7756	NM_003457
227022_at	0.241373	0.0255	2.72647	-3.59398	1.19298	GNPDA2	glucosamine-6-phosphate deaminase 2	132789	AI817388
205076_s_at	0.163892	0.0101	3.32572	-2.68239	1.19246	MTMR11	myotubularin related protein 11	10903
227069_at	0.043796	0.000479	5.58451	0.35052	1.19184	CUX1	cut like homeobox 1	1523	AA806989
203370_s_at	0.194922	0.0151	3.06337	-3.07905	1.19105	PDLIM7	PDZ and LIM domain 7	9260	NM_005451
238614_x_at	0.16467	0.0103	3.31196	-2.70305	1.19071	ZNF430	zinc finger protein 430	80264	AW954842
1556060_a_at	0.127847	0.00577	3.70455	-2.12163	1.1904	ZNF451	zinc finger protein 451	26036	AK027074
212710_at	0.071379	0.00158	4.63279	-0.83111	1.19037	CAMSAP1	calmodulin regulated spectrin associated protein 1	157922	AL043774
203159_at	0.150619	0.00829	3.45842	-2.48411	1.19029	GLS	glutaminase	2744	NM_014905
228149_at	0.209452	0.0177	2.95861	-3.23874	1.19011	BMT2	base methyltransferase of 25S rRNA 2 homolog	154743	BF432926
205619_s_at	0.262044	0.0309	2.60252	-3.78374	1.18978	MEOX1	mesenchyme homeobox 1	4222	NM_004527
204603_at	0.170981	0.0113	3.25287	-2.79197	1.18931	EXO1	exonuclease 1	9156	NM_003686
227839_at	0.047346	0.000644	5.34027	0.06115	1.18667	MBD5	methyl-CpG binding domain protein 5	55777	AI911379
227304_at	0.112791	0.00425	3.91583	-1.81667	1.1866	SMCR8	Smith-Magenis syndrome chromosome region, candidate 8	140775	N25727
204528_s_at	0.045799	0.000575	5.43228	0.17127	1.18645	NAP1L1	nucleosome assembly protein 1 like 1	4673	NM_004537
239680_at	0.151448	0.00843	3.44771	-2.50005	1.18529	WDR76	WD repeat domain 76	79968	AI220472
227449_at	0.2769	0.035	2.5228	-3.90556	1.18502	EPHA4	EPH receptor A4	2043	AI799018
218618_s_at	0.196325	0.0154	3.04906	-3.10083	1.18407	LOC101928615///FNDC3B	uncharacterized LOC101928615///fibronectin type III domain containing 3B	101928615///64778	NM_022763
226802_s_at	0.069134	0.00147	4.6892	-0.75699	1.18382	BMS1P20	BMS1, ribosome biogenesis factor pseudogene 20	96610	W87523
204905_s_at	0.256425	0.0293	2.63691	-3.73112	1.18381	EEF1E1	eukaryotic translation elongation factor 1 epsilon 1	9521	NM_004280
238856_s_at	0.299898	0.0419	2.40877	-4.07918	1.18372	PANK2	pantothenate kinase 2	80025	BG108346
214695_at	0.22355	0.021	2.8512	-3.40297	1.18266	UBAP2L	ubiquitin associated protein 2 like	9898	AW051361
214728_x_at	0.102368	0.00343	4.06673	-1.60272	1.18061	SMARCA4	SWI/SNF related, matrix associated, actin dependent regulator of chromatin, subfamily a, member 4	6597
209882_at	0.272883	0.0339	2.54331	-3.87426	1.1804	RIT1	Ras like without CAAX 1	6016	AF084462
225223_at	0.16085	0.00974	3.35125	-2.64411	1.17912	SMAD5	SMAD family member 5	4090	AI478523
213801_x_at	0.089511	0.00259	4.26853	-1.32191	1.1776	RPSAP19///RPSAP9///SNORA6///RPSAP58///SNORA62///RPSA	ribosomal protein SA pseudogene 19///ribosomal protein SA pseudogene 9///small nucleolar RNA, H/ACA box 6///ribosomal protein SA pseudogene 58///small nucleolar RNA, H/ACA box 62///ribosomal protein SA	730029///653162///574040///388524///6044///3921
223773_s_at	0.273175	0.034	2.54225	-3.87587	1.17747	SNORA16A///SNORA61///SNORA44///SNHG12	small nucleolar RNA, H/ACA box 16A///small nucleolar RNA, H/ACA box 61///small nucleolar RNA, H/ACA box 44///small nucleolar RNA host gene 12	692073///677838///677825///85028	AF277181
1559957_a_at	0.233764	0.0236	2.7739	-3.52132	1.17681	LOC642852	uncharacterized LOC642852	642852	BG396868
242133_s_at	0.269393	0.0329	2.56315	-3.84394	1.17629	LOC654342///LOC645166	lymphocyte-specific protein 1 pseudogene///lymphocyte-specific protein 1 pseudogene	654342///645166	AA630955
211721_s_at	0.231525	0.023	2.79146	-3.49443	1.17627	ZNF551	zinc finger protein 551	90233	BC005868
1560562_a_at	0.307737	0.0445	2.37061	-4.13705	1.17617	ZNF677	zinc finger protein 677	342926	AK026366
213134_x_at	0.234199	0.0238	2.77044	-3.52662	1.17552	BTG3	BTG anti-proliferation factor 3	10950
202370_s_at	0.146068	0.00769	3.50938	-2.40848	1.17517	CBFB	core-binding factor beta subunit	865	NM_001755
209839_at	0.149137	0.00812	3.47285	-2.46267	1.17513	DNM3	dynamin 3	26052	AL136712
213214_x_at	0.046533	0.000614	5.37851	0.10708	1.1746	ACTG1///ACTB	actin gamma 1///actin beta	71///60
200609_s_at	0.028258	0.000152	6.60355	1.45959	1.17368	WDR1	WD repeat domain 1	9948	NM_017491
224945_at	0.035207	0.000283	6.03782	0.863	1.17316	BTBD7	BTB domain containing 7	55727	AI935657
244811_at	0.13524	0.00655	3.61789	-2.24842	1.17246	PHIP	pleckstrin homology domain interacting protein	55023	AI561173
218376_s_at	0.312899	0.0464	2.34406	-4.17723	1.17227	MICAL1	microtubule associated monooxygenase, calponin and LIM domain containing 1	64780	NM_022765
230875_s_at	0.129492	0.00597	3.68124	-2.15564	1.17216	ATP11A	ATPase phospholipid transporting 11A	23250	AW068936
223065_s_at	0.250354	0.0277	2.67328	-3.67545	1.17202	STARD3NL	STARD3 N-terminal like	83930	BC003074
203564_at	0.185374	0.0134	3.1407	-2.96158	1.1718	FANCG	Fanconi anemia complementation group G	2189	NM_004629
236268_at	0.038479	0.00035	5.85357	0.6585	1.17157	SEC22C	SEC22 homolog C, vesicle trafficking protein	9117
223714_at	0.044092	0.000498	5.55231	0.31291	1.17105	ZNF256	zinc finger protein 256	10172	BC001438
226987_at	0.159533	0.00955	3.36447	-2.62431	1.17	RBM15B	RNA binding motif protein 15B	29890	W68720
219972_s_at	0.206067	0.017	2.98451	-3.19921	1.16976	PCNX4	pecanex homolog 4 (Drosophila)	64430	NM_022495
204767_s_at	0.182648	0.0131	3.15818	-2.93509	1.16942	FEN1	flap structure-specific endonuclease 1	2237	BC000323
217727_x_at	0.070229	0.00153	4.65988	-0.79546	1.16772	VPS35	VPS35 retromer complex component	55737	NM_018206
226542_at	0.071787	0.0016	4.62385	-0.8429	1.16679	RNF24	ring finger protein 24	11237	AI300571
215509_s_at	0.187561	0.0138	3.12143	-2.99081	1.16674	BUB1	BUB1 mitotic checkpoint serine/threonine kinase	699	AL137654
229842_at	0.085568	0.00236	4.33744	-1.22745	1.16672	ELF3	E74 like ETS transcription factor 3	1999	AA527180
207011_s_at	0.176836	0.0121	3.20557	-2.86336	1.16661	PTK7	protein tyrosine kinase 7 (inactive)	5754	NM_002821
218399_s_at	0.279969	0.036	2.50567	-3.9317	1.16616	CDCA4	cell division cycle associated 4	55038	NM_017955
227866_at	0.044235	0.000512	5.52962	0.28631	1.16546	TIAM2	T-cell lymphoma invasion and metastasis 2	26230	AI743557
224611_s_at	0.206856	0.0172	2.97932	-3.20713	1.16467	DNAJC5	DnaJ heat shock protein family (Hsp40) member C5	80331
225356_at	0.039529	0.000364	5.81821	0.61867	1.16456	SFT2D2	SFT2 domain containing 2	375035	AA526907
231925_at	0.311177	0.0458	2.35282	-4.16398	1.16443	P2RY1	purinergic receptor P2Y1	5028	AK026659
225268_at	0.113145	0.00427	3.91228	-1.82174	1.16417	KPNA4	karyopherin subunit alpha 4	3840	AU144710
1555989_at	0.233065	0.0234	2.78106	-3.51035	1.16401	DAAM1	dishevelled associated activator of morphogenesis 1	23002	AA890373
201941_at	0.303361	0.0432	2.39046	-4.10697	1.16349	CPD	carboxypeptidase D	1362	BE349147
201518_at	0.209659	0.0178	2.95597	-3.24277	1.1633	CBX1	chromobox 1	10951	NM_006807
243502_at	0.082707	0.00222	4.38081	-1.16838	1.16295	GJC1	gap junction protein gamma 1	10052	BF035598
203870_at	0.181887	0.0129	3.16387	-2.92647	1.16263	USP46	ubiquitin specific peptidase 46	64854	BE856374
244427_at	0.094525	0.00293	4.1802	-1.44406	1.16189	KIF23	kinesin family member 23	9493
208926_at	0.26311	0.0313	2.59475	-3.79564	1.16164	NEU1	neuraminidase 1 (lysosomal sialidase)	4758	U84246
225927_at	0.053141	0.000787	5.17741	-0.13709	1.16156	MAP3K1	mitogen-activated protein kinase kinase kinase 1	4214	AA541479
225237_s_at	0.258622	0.0299	2.62427	-3.75047	1.16034	MSI2	musashi RNA binding protein 2	124540	BF435123
211761_s_at	0.185374	0.0134	3.14041	-2.96201	1.15992	CACYBP	calcyclin binding protein	27101	BC005975
202326_at	0.15475	0.00895	3.40744	-2.56008	1.1599	EHMT2	euchromatic histone lysine methyltransferase 2	10919	NM_006709
204333_s_at	0.260779	0.0306	2.60977	-3.77266	1.15876	AGA	aspartylglucosaminidase	175	NM_000027
228906_at	0.226218	0.0216	2.83075	-3.43426	1.15837	TET1	tet methylcytosine dioxygenase 1	80312	AI968175
218263_s_at	0.166051	0.0106	3.29817	-2.72378	1.15835	ZBED5	zinc finger BED-type containing 5	58486	NM_021211
214687_x_at	0.083334	0.00227	4.36602	-1.18849	1.15834	ALDOA	aldolase, fructose-bisphosphate A	226
210766_s_at	0.187418	0.0137	3.12471	-2.98584	1.15792	CSE1L	chromosome segregation 1 like	1434	AF053640
222437_s_at	0.130399	0.00608	3.66901	-2.1735	1.15707	RNF103-CHMP3///CHMP3	RNF103-CHMP3 readthrough///charged multivesicular body protein 3	100526767///51652	BC004419
235542_at	0.252375	0.0283	2.65917	-3.69705	1.15695	TET3	tet methylcytosine dioxygenase 3	200424	BF675754
210058_at	0.303239	0.0431	2.39161	-4.10521	1.15603	MAPK13	mitogen-activated protein kinase 13	5603	BC000433
211202_s_at	0.09945	0.00324	4.10714	-1.54599	1.15523	KDM5B	lysine demethylase 5B	10765	AF087481
203878_s_at	0.295482	0.0405	2.43009	-4.0468	1.15509	MMP11	matrix metallopeptidase 11	4320	NM_005940
201074_at	0.252375	0.0282	2.65987	-3.69598	1.15345	SMARCC1	SWI/SNF related, matrix associated, actin dependent regulator of chromatin subfamily c member 1	6599	AA593983
212345_s_at	0.043618	0.000471	5.59998	0.36854	1.15341	CREB3L2	cAMP responsive element binding protein 3 like 2	64764	BE675139
222692_s_at	0.181794	0.0129	3.16522	-2.92442	1.15319	LOC101928615///FNDC3B	uncharacterized LOC101928615///fibronectin type III domain containing 3B	101928615///64778	BF444916
236027_at	0.177822	0.0123	3.19543	-2.87869	1.15318	SFR1	SWI5 dependent homologous recombination repair protein 1	119392
213518_at	0.051271	0.000745	5.22098	-0.08364	1.15306	PRKCI	protein kinase C iota	5584	AI689429
203438_at	0.22355	0.021	2.85008	-3.40468	1.15163	STC2	stanniocalcin 2	8614	AI435828
202666_s_at	0.211765	0.0183	2.94001	-3.26714	1.15147	ACTL6A	actin like 6A	86	NM_004301
230454_at	0.197535	0.0156	3.03994	-3.11471	1.15126	ICA1L	islet cell autoantigen 1 like	130026	AW470508
228415_at	0.219119	0.0198	2.88668	-3.34867	1.14988	AP1S2	adaptor related protein complex 1 sigma 2 subunit	8905	AA205444
231907_at	0.164635	0.0103	3.31417	-2.69973	1.14985	ABL2	ABL proto-oncogene 2, non-receptor tyrosine kinase	27	AK025877
201550_x_at	0.043836	0.000491	5.565	0.32776	1.14968	ACTG1///ACTB	actin gamma 1///actin beta	71///60	NM_001614
212921_at	0.306107	0.0439	2.37897	-4.12438	1.14868	SMYD2	SET and MYND domain containing 2	56950	AF070592
201236_s_at	0.225583	0.0214	2.83614	-3.42602	1.14842	BTG2	BTG anti-proliferation factor 2	7832	NM_006763
213039_at	0.043618	0.000468	5.60468	0.374	1.14733	ARHGEF18	Rho/Rac guanine nucleotide exchange factor 18	23370	AB011093
208754_s_at	0.090436	0.00265	4.25241	-1.34411	1.14728	NAP1L1	nucleosome assembly protein 1 like 1	4673	AL162068
228116_at	0.187561	0.0138	3.11972	-2.99341	1.147	LINC01296///DUXAP10///DUXAP8	long intergenic non-protein coding RNA 1296///double homeobox A pseudogene 10///double homeobox A pseudogene 8	642477///503639///503637	AW167298
204695_at	0.231062	0.0228	2.79733	-3.48544	1.14695	CDC25A	cell division cycle 25A	993	AI343459
222687_s_at	0.053141	0.000786	5.17853	-0.13572	1.14635	ACER3	alkaline ceramidase 3	55331	R12678
226272_at	0.196932	0.0155	3.04489	-3.10717	1.14617	RCAN3	RCAN family member 3	11123	N25986
208931_s_at	0.044235	0.000513	5.52858	0.2851	1.14521	ILF3	interleukin enhancer binding factor 3	3609	AF147209
219675_s_at	0.166051	0.0105	3.3004	-2.72043	1.14495	UXS1	UDP-glucuronate decarboxylase 1	80146	NM_025076
218503_at	0.058935	0.00104	4.95302	-0.41722	1.14423	FOCAD	focadhesin	54914	NM_017794
227896_at	0.166051	0.0105	3.30133	-2.71903	1.14302	BCCIP	BRCA2 and CDKN1A interacting protein	56647	AI373643
1554572_a_at	0.312676	0.0463	2.34578	-4.17463	1.14301	SUV39H2	suppressor of variegation 3-9 homolog 2	79723	BC029360
208882_s_at	0.070938	0.00155	4.64846	-0.81046	1.14301	UBR5	ubiquitin protein ligase E3 component n-recognin 5	51366	U69567
210656_at	0.287741	0.0382	2.46765	-3.98964	1.14297	EED	embryonic ectoderm development	8726	AF099032
238681_at	0.244246	0.0261	2.70955	-3.61989	1.14276	GDPD1	glycerophosphodiester phosphodiesterase domain containing 1	284161	R46180
222237_s_at	0.194922	0.0151	3.06238	-3.08056	1.1423	ZNF112	zinc finger protein 112	7771
202273_at	0.195077	0.0151	3.06109	-3.08252	1.14063	PDGFRB	platelet derived growth factor receptor beta	5159	NM_002609
226475_at	0.197736	0.0157	3.03838	-3.11709	1.14013	FAM118A	family with sequence similarity 118 member A	55007	AI650582
209200_at	0.282067	0.0365	2.4968	-3.94523	1.13963	MEF2C	myocyte enhancer factor 2C	4208	AL536517
226763_at	0.235431	0.0241	2.76254	-3.53873	1.13945	SESTD1	SEC14 and spectrin domain containing 1	91404	AW409611
1556423_at	0.231487	0.023	2.79201	-3.49358	1.13862	VASH1	vasohibin 1	22846	BE220445
225711_at	0.2769	0.035	2.52314	-3.90504	1.13796	ARL6IP6	ADP ribosylation factor like GTPase 6 interacting protein 6	151188	AA654338
39549_at	0.234541	0.0238	2.76893	-3.52893	1.13794	NPAS2	neuronal PAS domain protein 2	4862	AI743090
1555137_a_at	0.313164	0.0465	2.34289	-4.17899	1.13734	FGD6	FYVE, RhoGEF and PH domain containing 6	55785	BC013319
200821_at	0.133913	0.00642	3.63198	-2.22774	1.13712	LAMP2	lysosomal associated membrane protein 2	3920	NM_013995
222039_at	0.097294	0.00312	4.13575	-1.50599	1.13711	KIF18B	kinesin family member 18B	146909
238823_at	0.158659	0.00943	3.37293	-2.61165	1.13618	FMNL3	formin like 3	91010	AA481044
201521_s_at	0.152035	0.00856	3.43693	-2.5161	1.13602	NCBP2	nuclear cap binding protein subunit 2	22916	NM_007362
200652_at	0.083334	0.00227	4.36486	-1.19007	1.13558	SSR2	signal sequence receptor subunit 2	6746	NM_003145
226518_at	0.13924	0.00703	3.5697	-2.31933	1.13537	KCTD10	potassium channel tetramerization domain containing 10	83892	AW073741
224416_s_at	0.128852	0.0059	3.68872	-2.14473	1.1353	MED28	mediator complex subunit 28	80306	AF358829
222889_at	0.102897	0.00348	4.05709	-1.61629	1.13434	DCLRE1B	DNA cross-link repair 1B	64858	AI703304
218915_at	0.11699	0.00462	3.85738	-1.90043	1.13379	NF2	neurofibromin 2	4771	NM_016418
202469_s_at	0.093513	0.00287	4.19562	-1.42264	1.13343	CPSF6	cleavage and polyadenylation specific factor 6	11052	AU149367
229528_at	0.214313	0.0188	2.92004	-3.29766	1.13264	SBNO1	strawberry notch homolog 1	55206	AI670935
224741_x_at	0.32038	0.0495	2.30311	-4.23906	1.13233	SNORD77///SNORD76///SNORD74///GAS5///SNORD44///SNORD47///SNORD80///SNORD79///SNORD81	small nucleolar RNA, C/D box 77///small nucleolar RNA, C/D box 76///small nucleolar RNA, C/D box 74///growth arrest specific 5 (non-protein coding)///small nucleolar RNA, C/D box 44///small nucleolar RNA, C/D box 47///small nucleolar RNA, C/D box 80///small nucleolar RNA, C/D box 79///small nucleolar RNA, C/D box 81	692197///692196///619498///60674///26806///26802///26774///26770///26769	BG329175
1554557_at	0.132698	0.0063	3.64426	-2.20974	1.1312	ATP11B	ATPase phospholipid transporting 11B (putative)	23200	BC033880
208679_s_at	0.172555	0.0115	3.24086	-2.81008	1.13117	ARPC2	actin related protein 2/3 complex subunit 2	10109	AF279893
236224_at	0.220001	0.0201	2.87892	-3.36054	1.13081	RIT1	Ras like without CAAX 1	6016	AL037450
201266_at	0.150751	0.00832	3.45594	-2.4878	1.13034	TXNRD1	thioredoxin reductase 1	7296	NM_003330
1558290_a_at	0.306134	0.044	2.37851	-4.12507	1.12973	MIR1204///PVT1	microRNA 1204///Pvt1 oncogene (non-protein coding)	100302185///5820	BG200951
212632_at	0.175247	0.0119	3.21691	-2.84623	1.12884	STX7	syntaxin 7	8417	N32035
201908_at	0.204939	0.0167	2.99585	-3.18191	1.12851	DVL3	dishevelled segment polarity protein 3	1857	NM_004423
205226_at	0.289026	0.0386	2.46196	-3.99831	1.12799	PDGFRL	platelet derived growth factor receptor like	5157	NM_006207
230640_at	0.104298	0.00358	4.03642	-1.64543	1.12767	FMNL3	formin like 3	91010
218238_at	0.172742	0.0116	3.23648	-2.81669	1.12766	GTPBP4	GTP binding protein 4	23560	NM_012341
218898_at	0.218687	0.0197	2.89045	-3.34291	1.12742	FAM57A	family with sequence similarity 57 member A	79850	NM_024792
224931_at	0.104025	0.00356	4.04053	-1.63963	1.12742	SLC41A3	solute carrier family 41 member 3	54946	AK021925
232918_at	0.089607	0.0026	4.26682	-1.32426	1.12721	MIR4435-2HG	MIR4435-2 host gene	541471	AK001796
213616_at	0.28945	0.0387	2.46021	-4.00097	1.12712	TPGS2	tubulin polyglutamylase complex subunit 2	25941
212085_at	0.252625	0.0284	2.65727	-3.69996	1.12653	SLC25A6	solute carrier family 25 member 6	293
201125_s_at	0.056443	0.000929	5.04512	-0.30126	1.12633	ITGB5	integrin subunit beta 5	3693	NM_002213
225477_s_at	0.044092	0.000502	5.54568	0.30516	1.12614	NR2C2	nuclear receptor subfamily 2 group C member 2	7182	AL138444
219035_s_at	0.061453	0.00116	4.87436	-0.51734	1.12543	RNF34	ring finger protein 34	80196	NM_025126
226892_at	0.293199	0.0398	2.44117	-4.02994	1.12527	C10orf12	chromosome 10 open reading frame 12	26148	AK025166
203580_s_at	0.293898	0.04	2.43859	-4.03386	1.12501	SLC7A6	solute carrier family 7 member 6	9057	NM_003983
211208_s_at	0.092676	0.00279	4.21425	-1.39683	1.12452	CASK	calcium/calmodulin dependent serine protein kinase	8573	AB039327
223089_at	0.077568	0.00188	4.5046	-1.00142	1.12336	VEZT	vezatin, adherens junctions transmembrane protein	55591	AI805297
212363_x_at	0.060118	0.00111	4.90439	-0.479	1.12262	ACTG1///ACTB	actin gamma 1///actin beta	71///60	AU145192
226630_at	0.222486	0.0206	2.86208	-3.3863	1.12251	MIS18BP1	MIS18 binding protein 1	55320	BF062175
1555837_s_at	0.024356	8.62e-05	7.15699	1.99995	1.12248	POLR2B	RNA polymerase II subunit B	5431	BE614461
202679_at	0.16883	0.0109	3.27417	-2.75989	1.12238	NPC1	NPC intracellular cholesterol transporter 1	4864	NM_000271
202332_at	0.224651	0.0212	2.84396	-3.41404	1.12192	LOC400927-CSNK1E///CSNK1E	LOC400927-CSNK1E readthrough///casein kinase 1 epsilon	102800317///1454	NM_001894
218905_at	0.033453	0.000241	6.18305	1.0206	1.12186	INTS8	integrator complex subunit 8	55656	NM_017864
212746_s_at	0.046533	0.000609	5.38614	0.11621	1.12101	CEP170P1///CEP170	centrosomal protein 170 pseudogene 1///centrosomal protein 170	645455///9859	AA126789
201378_s_at	0.10948	0.00396	3.96489	-1.74675	1.12078	UBAP2L	ubiquitin associated protein 2 like	9898	NM_014847
214055_x_at	0.212988	0.0185	2.93032	-3.28195	1.12067	PRRC2C	proline rich coiled-coil 2C	23215
229441_at	0.244751	0.0262	2.70725	-3.62342	1.12061	PRSS23	protease, serine 23	11098
206675_s_at	0.079307	0.00199	4.46147	-1.05932	1.12041	SKIL	SKI-like proto-oncogene	6498	NM_005414
211970_x_at	0.040844	0.000408	5.72022	0.50727	1.12021	ACTG1///ACTB	actin gamma 1///actin beta	71///60	BG026805
233252_s_at	0.16089	0.00976	3.34972	-2.6464	1.11974	STRBP	spermatid perinuclear RNA binding protein	55342	AK024960
213088_s_at	0.218173	0.0196	2.89336	-3.33846	1.1197	DNAJC9	DnaJ heat shock protein family (Hsp40) member C9	23234	BE551340
235302_at	0.194922	0.0151	3.0623	-3.08067	1.11954	GPATCH2L	G-patch domain containing 2 like	55668	BF968187
227305_s_at	0.024227	7.3e-05	7.32422	2.1553	1.11788	SMCR8	Smith-Magenis syndrome chromosome region, candidate 8	140775	N25727
224915_x_at	0.31485	0.0472	2.33389	-4.1926	1.1175	ZFAS1	ZNFX1 antisense RNA 1	441951	AV756131
214220_s_at	0.04462	0.000524	5.50972	0.26292	1.11708	ALMS1	ALMS1, centrosome and basal body associated protein	7840	AW003635
208696_at	0.246399	0.0267	2.69584	-3.64089	1.11664	CCT5	chaperonin containing TCP1 subunit 5	22948	AF275798
226463_at	0.043618	0.000465	5.61027	0.3805	1.1166	ATP6V1C1	ATPase H+ transporting V1 subunit C1	528	AW241758
212949_at	0.217928	0.0195	2.89741	-3.33226	1.11614	NCAPH	non-SMC condensin I complex subunit H	23397	D38553
202382_s_at	0.229829	0.0225	2.80643	-3.4715	1.11613	GNPDA1	glucosamine-6-phosphate deaminase 1	10007	NM_005471
212124_at	0.060032	0.00111	4.90894	-0.47321	1.11528	ZMIZ1	zinc finger MIZ-type containing 1	57178	AF070622
242996_at	0.254752	0.0289	2.64508	-3.71862	1.11515	MTRF1	mitochondrial translational release factor 1	9617
239952_at	0.077761	0.00189	4.49892	-1.00902	1.11511	ZEB1	zinc finger E-box binding homeobox 1	6935	AI743662
212483_at	0.099036	0.00321	4.11373	-1.53676	1.11409	NIPBL	NIPBL, cohesin loading factor	25836	AW339587
212467_at	0.047198	0.000634	5.3529	0.07634	1.11378	DNAJC13	DnaJ heat shock protein family (Hsp40) member C13	23317	AB014578
222685_at	0.264369	0.0316	2.5876	-3.80657	1.11378	HAUS6	HAUS augmin like complex subunit 6	54801	AB046794
201268_at	0.100423	0.0033	4.09462	-1.56354	1.11342	NME1-NME2///NME2	NME1-NME2 readthrough///NME/NM23 nucleoside diphosphate kinase 2	654364///4831	NM_002512
38671_at	0.146068	0.00769	3.5092	-2.40875	1.1134	PLXND1	plexin D1	23129	AB014520
202695_s_at	0.256708	0.0293	2.63571	-3.73296	1.11283	STK17A	serine/threonine kinase 17a	9263	NM_004760
208636_at	0.046752	0.000621	5.36909	0.09578	1.11232	ACTN1	actinin alpha 1	87
204649_at	0.17126	0.0114	3.24927	-2.7974	1.11185	TROAP	trophinin associated protein	10024	NM_005480
213386_at	0.199019	0.0159	3.03085	-3.12856	1.11162	TMEM246	transmembrane protein 246	84302	AV726900
1557828_a_at	0.059458	0.00107	4.93648	-0.43819	1.11159	TMEM267	transmembrane protein 267	64417
223073_at	0.113891	0.00434	3.90162	-1.83698	1.11124	MFSD14B	major facilitator superfamily domain containing 14B	84641	AF255650
212810_s_at	0.116081	0.00455	3.86918	-1.88348	1.10965	SLC1A4	solute carrier family 1 member 4	6509	W72527
210306_at	0.288984	0.0385	2.46223	-3.99791	1.10939	L3MBTL1	l(3)mbt-like 1 (Drosophila)	26013	U89358
204500_s_at	0.254974	0.029	2.64381	-3.72056	1.10925	AGTPBP1	ATP/GTP binding protein 1	23287	NM_015239
218561_s_at	0.228162	0.0222	2.81511	-3.45821	1.10873	LYRM4	LYR motif containing 4	57128	NM_020408
222640_at	0.080898	0.00211	4.41843	-1.11738	1.10847	DNMT3A	DNA methyltransferase 3 alpha	1788	N26002
204435_at	0.136988	0.00679	3.59293	-2.28512	1.10818	NUP58	nucleoporin 58	9818
1558896_at	0.313295	0.0467	2.34083	-4.18211	1.10809	IBA57	IBA57 homolog, iron-sulfur cluster assembly	200205
229500_at	0.250858	0.0278	2.66956	-3.68114	1.10797	SLC30A9	solute carrier family 30 member 9	10463	AI609256
218434_s_at	0.079703	0.00201	4.45337	-1.07022	1.1077	AACS	acetoacetyl-CoA synthetase	65985	NM_023928
202846_s_at	0.232589	0.0232	2.78452	-3.50506	1.10744	PIGC	phosphatidylinositol glycan anchor biosynthesis class C	5279	NM_002642
203550_s_at	0.220884	0.0203	2.87176	-3.3715	1.10735	FAM189B	family with sequence similarity 189 member B	10712	NM_006589
213073_at	0.160035	0.00963	3.35873	-2.63291	1.1062	ZFYVE26	zinc finger FYVE-type containing 26	23503	AB002319
213329_at	0.235625	0.0241	2.76124	-3.54071	1.10547	SRGAP2C///SRGAP2B///SRGAP2	SLIT-ROBO Rho GTPase activating protein 2C///SLIT-ROBO Rho GTPase activating protein 2B///SLIT-ROBO Rho GTPase activating protein 2	653464///647135///23380	AA742261
1554795_a_at	0.05952	0.00107	4.9317	-0.44426	1.10539	FBLIM1	filamin binding LIM protein 1	54751	BC019895
222654_at	0.160702	0.00972	3.3525	-2.64223	1.10431	IMPAD1	inositol monophosphatase domain containing 1	54928	AI302253
225365_at	0.053885	0.000836	5.12927	-0.1965	1.10361	ZDHHC20	zinc finger DHHC-type containing 20	253832	BG249221
226154_at	0.049182	0.000696	5.2763	-0.01622	1.10321	DNM1L	dynamin 1 like	10059	AL043631
224818_at	0.112734	0.00424	3.91755	-1.81422	1.10294	SORT1	sortilin 1	6272	BE622952
224837_at	0.09863	0.0032	4.11747	-1.53153	1.10231	FOXP1	forkhead box P1	27086	AW080845
1558996_at	0.245335	0.0264	2.7042	-3.62808	1.10183	FOXP1	forkhead box P1	27086	AA654769
217956_s_at	0.130399	0.00608	3.66892	-2.17365	1.10176	ENOPH1	enolase-phosphatase 1	58478	NM_021204
218622_at	0.252625	0.0284	2.65635	-3.70136	1.10157	NUP37	nucleoporin 37	79023	NM_024057
230192_at	0.057757	0.000992	4.99355	-0.36602	1.10087	TRIM13	tripartite motif containing 13	10206	AI472310
201530_x_at	0.218173	0.0196	2.89496	-3.33601	1.10064	LOC101928634///SENP3-EIF4A1///SNORD10///SNORA48///SNORA67///EIF4A1	uncharacterized LOC101928634///SENP3-EIF4A1 readthrough (NMD candidate)///small nucleolar RNA, C/D box 10///small nucleolar RNA, H/ACA box 48///small nucleolar RNA, H/ACA box 67///eukaryotic translation initiation factor 4A1	101928634///100533955///652966///652965///26781///1973	NM_001416
204417_at	0.307094	0.0444	2.37274	-4.13382	1.10054	GALC	galactosylceramidase	2581	NM_000153
239392_s_at	0.26958	0.033	2.56181	-3.846	1.10015	POGK	pogo transposable element with KRAB domain	57645	AI983896
209652_s_at	0.200538	0.0161	3.02194	-3.14213	1.09982	PGF	placental growth factor	5228	BC001422
211948_x_at	0.222254	0.0205	2.86366	-3.3839	1.09956	PRRC2C	proline rich coiled-coil 2C	23215	BG261071
211987_at	0.08016	0.00205	4.43944	-1.08901	1.09925	TOP2B	topoisomerase (DNA) II beta	7155	NM_001068
214769_at	0.2817	0.0364	2.49807	-3.94329	1.09898	CLCN4	chloride voltage-gated channel 4	1183	AF052117
213859_x_at	0.125716	0.00546	3.74179	-2.06743	1.09898	SMARCA5	SWI/SNF related, matrix associated, actin dependent regulator of chromatin, subfamily a, member 5	8467
224308_s_at	0.172747	0.0116	3.23617	-2.81716	1.09876	INTS2	integrator complex subunit 2	57508	AL136800
214435_x_at	0.118165	0.00475	3.83912	-1.92669	1.09847	RALA	RALA Ras like proto-oncogene A	5898	NM_005402
203957_at	0.136656	0.00674	3.59874	-2.27657	1.09831	E2F6	E2F transcription factor 6	1876	NM_198256
223151_at	0.150342	0.00826	3.46149	-2.47956	1.09806	DCUN1D5	defective in cullin neddylation 1 domain containing 5	84259	BC004169
230028_at	0.275806	0.0347	2.52896	-3.89617	1.09733	KIAA0907	KIAA0907	22889	BF508843
203386_at	0.320223	0.0494	2.30415	-4.23748	1.09702	TBC1D4	TBC1 domain family member 4	9882	AI650848
220201_at	0.153932	0.00885	3.41483	-2.54905	1.09644	RC3H2	ring finger and CCCH-type domains 2	54542	NM_018835
226330_s_at	0.038396	0.000343	5.86953	0.67642	1.09628	SUPT20H	SPT20 homolog, SAGA complex component	55578
200966_x_at	0.124677	0.00538	3.75236	-2.0521	1.09602	ALDOA	aldolase, fructose-bisphosphate A	226	NM_000034
232272_at	0.195294	0.0152	3.05856	-3.08636	1.09559	ZNF624	zinc finger protein 624	57547	BF435259
205739_x_at	0.30004	0.042	2.4079	-4.08049	1.0953	ZNF107	zinc finger protein 107	51427	NM_016220
1555841_at	0.229167	0.0223	2.80983	-3.4663	1.09488	MSANTD3	Myb/SANT DNA binding domain containing 3	91283	BQ014020
218412_s_at	0.166051	0.0106	3.29814	-2.72382	1.09466	GTF2IRD1	GTF2I repeat domain containing 1	9569	NM_016328
211995_x_at	0.054668	0.000853	5.11295	-0.21673	1.09464	ACTG1///ACTB	actin gamma 1///actin beta	71///60	AL567820
218687_s_at	0.209194	0.0176	2.96271	-3.23248	1.09427	MUC13	mucin 13, cell surface associated	56667	NM_033049
212247_at	0.148027	0.00796	3.48625	-2.44277	1.09287	NUP205	nucleoporin 205	23165
232020_at	0.26514	0.0318	2.58438	-3.81149	1.09262	SMURF2	SMAD specific E3 ubiquitin protein ligase 2	64750	AU157259
221873_at	0.196932	0.0155	3.04497	-3.10705	1.09223	ZNF143	zinc finger protein 143	7702
229097_at	0.100144	0.00328	4.09819	-1.55853	1.09181	DIAPH3	diaphanous related formin 3	81624	AI813331
206261_at	0.269234	0.0328	2.56477	-3.84146	1.09071	ZNF239	zinc finger protein 239	8187	NM_005674
209748_at	0.075843	0.00177	4.55004	-0.94075	1.09048	SPAST	spastin	6683	AB029006
218107_at	0.089511	0.00258	4.27068	-1.31895	1.09021	WDR26	WD repeat domain 26	80232	NM_025160
212840_at	0.097865	0.00314	4.12911	-1.51525	1.08953	UBXN7	UBX domain protein 7	26043	BG339560
218513_at	0.103848	0.00355	4.04362	-1.63526	1.08922	TMA16	translation machinery associated 16 homolog	55319	NM_018352
200612_s_at	0.299416	0.0418	2.41147	-4.07508	1.08909	AP2B1	adaptor related protein complex 2 beta 1 subunit	163	NM_001282
226265_at	0.126729	0.0056	3.72434	-2.09281	1.08869	QSER1	glutamine and serine rich 1	79832	AW294894
201327_s_at	0.096537	0.00307	4.14586	-1.49187	1.0882	CCT6A	chaperonin containing TCP1 subunit 6A	908	NM_001762
225114_at	0.307229	0.0444	2.37214	-4.13473	1.08708	AGPS	alkylglycerone phosphate synthase	8540	AA127674
226888_at	0.18686	0.0137	3.12862	-2.97991	1.08609	CSNK1G1	casein kinase 1 gamma 1	53944	BG104860
227001_at	0.132712	0.00631	3.64366	-2.21062	1.08562	NIPAL2	NIPA like domain containing 2	79815
212631_at	0.192394	0.0146	3.08269	-3.04967	1.08473	STX7	syntaxin 7	8417	AI566082
214004_s_at	0.262294	0.031	2.60033	-3.7871	1.08454	VGLL4	vestigial like family member 4	9686
209187_at	0.196932	0.0155	3.04493	-3.10711	1.08365	DR1	down-regulator of transcription 1	1810	AW516932
213154_s_at	0.123332	0.00521	3.7742	-2.02042	1.08288	BICD2	BICD cargo adaptor 2	23299	AI934125
1556064_at	0.166051	0.0105	3.30323	-2.71617	1.08265	LOC284926	uncharacterized LOC284926	284926	BQ575161
226227_x_at	0.287914	0.0383	2.46701	-3.99061	1.08233	ZFAS1	ZNFX1 antisense RNA 1	441951	BF185165
242007_at	0.089511	0.00259	4.2687	-1.32167	1.08224	FBXO30	F-box protein 30	84085	AI678258
1552680_a_at	0.137366	0.00683	3.58932	-2.29043	1.08219	KNL1	kinetochore scaffold 1	57082
214020_x_at	0.04599	0.000586	5.41686	0.15291	1.08196	ITGB5	integrin subunit beta 5	3693
219725_at	0.29229	0.0396	2.44518	-4.02384	1.08193	TREM2	triggering receptor expressed on myeloid cells 2	54209	NM_018965
222500_at	0.195972	0.0153	3.05234	-3.09583	1.08173	PPIL1	peptidylprolyl isomerase like 1	51645	BC003048
225234_at	0.122872	0.00515	3.78287	-2.00788	1.08143	CBL	Cbl proto-oncogene	867	AV710415
228597_at	0.321227	0.0499	2.29854	-4.24594	1.08129	MIS18A	MIS18 kinetochore protein A	54069	AW151538
221561_at	0.279196	0.0357	2.51034	-3.92458	1.08082	SOAT1	sterol O-acyltransferase 1	6646	L21934
234995_at	0.151331	0.00841	3.44901	-2.49812	1.07994	SPICE1	spindle and centriole associated protein 1	152185	AA668779
1553613_s_at	0.202885	0.0164	3.00865	-3.16239	1.07983	FOXC1	forkhead box C1	2296	NM_001453
202123_s_at	0.083334	0.00226	4.36822	-1.1855	1.07933	ABL1	ABL proto-oncogene 1, non-receptor tyrosine kinase	25	NM_005157
36552_at	0.149137	0.00812	3.47228	-2.46352	1.0792	C2CD3	C2 calcium dependent domain containing 3	26005	AL080220
213280_at	0.31485	0.0472	2.3335	-4.19319	1.07898	RAP1GAP2	RAP1 GTPase activating protein 2	23108	AK000478
225887_at	0.1085	0.0039	3.97617	-1.73072	1.07879	PROSER1	proline and serine rich 1	80209	AL522406
212366_at	0.053588	0.000805	5.15967	-0.15894	1.07869	ZNF292	zinc finger protein 292	23036	BF223237
238622_at	0.221702	0.0204	2.8674	-3.37817	1.07782	RAP2B	RAP2B, member of RAS oncogene family	5912	AW269686
202324_s_at	0.068351	0.00143	4.70874	-0.73144	1.07755	ACBD3	acyl-CoA binding domain containing 3	64746	NM_022735
225935_at	0.092558	0.00278	4.21788	-1.3918	1.07743	CUX1	cut like homeobox 1	1523	AI350995
223257_at	0.172742	0.0116	3.23642	-2.81678	1.07734	G2E3	G2/M-phase specific E3 ubiquitin protein ligase	55632	AI823905
200975_at	0.308644	0.0448	2.36622	-4.1437	1.0772	PPT1	palmitoyl-protein thioesterase 1	5538	NM_000310
225731_at	0.260433	0.0304	2.61261	-3.76832	1.07702	ANKRD50	ankyrin repeat domain 50	57182	BF196876
201655_s_at	0.151806	0.00852	3.44018	-2.51126	1.07532	HSPG2	heparan sulfate proteoglycan 2	3339	M85289
215043_s_at	0.261159	0.0307	2.60755	-3.77605	1.07435	GUSBP3///SMA5///SMA4	glucuronidase, beta pseudogene 3///glucuronidase beta pseudogene///glucuronidase beta pseudogene	653188///11042///11039	X83301
200768_s_at	0.127725	0.00573	3.70965	-2.1142	1.07417	MAT2A	methionine adenosyltransferase 2A	4144	BC001686
204726_at	0.06407	0.00124	4.8184	-0.58919	1.07412	CDH13	cadherin 13	1012	NM_001257
204477_at	0.135814	0.00663	3.60963	-2.26055	1.07375	RABIF	RAB interacting factor	5877	U74324
235564_at	0.317768	0.0486	2.31479	-4.22144	1.07337	ZNF117	zinc finger protein 117	51351	BF107006
218239_s_at	0.105835	0.00371	4.01115	-1.68114	1.07332	GTPBP4	GTP binding protein 4	23560	NM_012341
209787_s_at	0.08212	0.00219	4.39246	-1.15257	1.07319	HMGN4	high mobility group nucleosomal binding domain 4	10473	BC001282
221514_at	0.118457	0.00478	3.83489	-1.93278	1.07316	UTP14A	UTP14A small subunit processome component	10813	BC001149
212832_s_at	0.26711	0.0322	2.57706	-3.82268	1.07313	CKAP5	cytoskeleton associated protein 5	9793
202691_at	0.316973	0.0482	2.31978	-4.21391	1.07298	SNRPD1	small nuclear ribonucleoprotein D1 polypeptide	6632	NM_006938
209050_s_at	0.080909	0.00211	4.41737	-1.11883	1.07298	RALGDS	ral guanine nucleotide dissociation stimulator	5900	AI421559
235170_at	0.130013	0.00602	3.67552	-2.164	1.07275	ZNF92	zinc finger protein 92	168374	T52999
214430_at	0.10894	0.00393	3.97047	-1.73882	1.07264	GLA	galactosidase alpha	2717	NM_000169
201874_at	0.118165	0.00475	3.83921	-1.92656	1.0721	MPZL1	myelin protein zero like 1	9019	BF978611
219178_at	0.051074	0.000737	5.23032	-0.07222	1.07205	QTRT2	queuine tRNA-ribosyltransferase accessory subunit 2	79691	NM_024638
1558943_x_at	0.122238	0.0051	3.78938	-1.99845	1.07201	ZNF765	zinc finger protein 765	91661	BU686397
211714_x_at	0.260353	0.0304	2.6133	-3.76725	1.07171	TUBB	tubulin beta class I	203068	BC005838
200639_s_at	0.035278	0.000292	6.01199	0.83464	1.07082	YWHAZ	tyrosine 3-monooxygenase/tryptophan 5-monooxygenase activation protein zeta	7534	NM_003406
228306_at	0.260824	0.0306	2.60935	-3.77329	1.0703	CNIH4	cornichon family AMPA receptor auxiliary protein 4	29097	T87074
209268_at	0.048587	0.000681	5.29464	0.00603	1.06955	VPS45	vacuolar protein sorting 45 homolog	11311	AF165513
209026_x_at	0.287699	0.0381	2.46887	-3.98779	1.06939	TUBB	tubulin beta class I	203068	AF141349
222594_s_at	0.029777	0.000177	6.46153	1.31416	1.06867	SPATS2	spermatogenesis associated serine rich 2	65244	AL583538
211983_x_at	0.044791	0.000533	5.49582	0.24654	1.06842	ACTG1///ACTB	actin gamma 1///actin beta	71///60	BE741683
205746_s_at	0.093513	0.00286	4.19637	-1.4216	1.06825	ADAM17	ADAM metallopeptidase domain 17	6868	U86755
222447_at	0.291139	0.039	2.45398	-4.01045	1.06808	METTL9	methyltransferase like 9	51108	BC000195
209647_s_at	0.306428	0.0442	2.37572	-4.12931	1.06807	SOCS5	suppressor of cytokine signaling 5	9655	AW664421
225484_at	0.22556	0.0214	2.83753	-3.42389	1.0679	CEP41	centrosomal protein 41	95681	AW157525
1553099_at	0.054785	0.000857	5.10916	-0.22144	1.06726	TIGD1	tigger transposable element derived 1	200765	NM_145702
209284_s_at	0.071461	0.00159	4.63092	-0.83357	1.06654	FAM208A	family with sequence similarity 208 member A	23272	AI922509
242056_at	0.211631	0.0181	2.94395	-3.26113	1.06591	TRIM45	tripartite motif containing 45	80263	AI793200
226080_at	0.10377	0.00353	4.04682	-1.63075	1.06548	SSH2	slingshot protein phosphatase 2	85464	BE676214
231887_s_at	0.192254	0.0146	3.08332	-3.0487	1.06475	PALD1	phosphatase domain containing, paladin 1	27143	AB033100
217885_at	0.24288	0.0259	2.71644	-3.60934	1.06429	IPO9	importin 9	55705	NM_018085
225174_at	0.066221	0.00132	4.77367	-0.64698	1.06373	DNAJC10	DnaJ heat shock protein family (Hsp40) member C10	54431	AW512173
222428_s_at	0.033453	0.000239	6.18824	1.02618	1.06353	LARS	leucyl-tRNA synthetase	51520	D84223
225501_at	0.033959	0.000249	6.152	0.98717	1.06302	PHF6	PHD finger protein 6	84295	AK027039
209250_at	0.186223	0.0135	3.13416	-2.9715	1.06254	DEGS1	delta 4-desaturase, sphingolipid 1	8560	BC000961
205854_at	0.029777	0.000175	6.47495	1.32803	1.06254	TULP3	tubby like protein 3	7289
222777_s_at	0.29398	0.04	2.43815	-4.03454	1.06231	WHSC1	Wolf-Hirschhorn syndrome candidate 1	7468	AI770166
228908_s_at	0.150619	0.00829	3.45901	-2.48324	1.06227	LOC642852	uncharacterized LOC642852	642852	AW131553
213102_at	0.105697	0.00368	4.01664	-1.67337	1.06196	ACTR3	ARP3 actin related protein 3 homolog	10096	Z78330
201577_at	0.26762	0.0324	2.57316	-3.82864	1.0616	NME1	NME/NM23 nucleoside diphosphate kinase 1	4830	NM_000269
218839_at	0.0792	0.00198	4.46427	-1.05555	1.06126	HEY1	hes related family bHLH transcription factor with YRPW motif 1	23462	NM_012258
228330_at	0.102368	0.00343	4.06675	-1.60269	1.06064	ZUFSP	zinc finger with UFM1 specific peptidase domain	221302	AI927382
239525_at	0.22391	0.0211	2.84766	-3.40838	1.06019	CTTNBP2NL	CTTNBP2 N-terminal like	55917	AI733041
203856_at	0.211755	0.0182	2.94204	-3.26405	1.05989	VRK1	vaccinia related kinase 1	7443	NM_003384
214672_at	0.172872	0.0116	3.23525	-2.81855	1.05971	TTLL5	tubulin tyrosine ligase like 5	23093	AB023215
223454_at	0.198043	0.0157	3.03655	-3.11987	1.05905	CXCL16	C-X-C motif chemokine ligand 16	58191	AF275260
224518_s_at	0.08283	0.00223	4.37922	-1.17055	1.05819	ZNF559	zinc finger protein 559	84527	BC006436
209152_s_at	0.268088	0.0325	2.57078	-3.83228	1.05785	TCF3	transcription factor 3	6929
224798_s_at	0.271249	0.0335	2.55148	-3.86177	1.05736	FAM219B	family with sequence similarity 219 member B	57184
228680_at	0.103848	0.00355	4.04345	-1.63552	1.05664	KIF3A	kinesin family member 3A	11127	AW340096
230777_s_at	0.125716	0.00547	3.74082	-2.06885	1.05604	PRDM15	PR/SET domain 15	63977	AL109788
225971_at	0.227996	0.0221	2.81771	-3.45424	1.05593	DDHD1	DDHD domain containing 1	80821	AI741411
201497_x_at	0.210227	0.0179	2.9531	-3.24716	1.0557	MYH11	myosin heavy chain 11	4629	NM_022844
223130_s_at	0.306199	0.044	2.37828	-4.12543	1.05499	MYLIP	myosin regulatory light chain interacting protein	29116	AF212221
206188_at	0.187244	0.0137	3.12646	-2.98319	1.05496	ZNF623	zinc finger protein 623	9831	NM_014789
225317_at	0.181456	0.0128	3.16965	-2.91771	1.05479	ACBD6	acyl-CoA binding domain containing 6	84320	AL574669
218526_s_at	0.191452	0.0145	3.09031	-3.03808	1.0532	RANGRF	RAN guanine nucleotide release factor	29098	NM_016492
239742_at	0.306266	0.0441	2.37719	-4.12708	1.05228	LOC101930415	uncharacterized LOC101930415	101930415	H15278
217868_s_at	0.310872	0.0456	2.35534	-4.16017	1.05209	METTL9	methyltransferase like 9	51108	NM_016025
229357_at	0.174812	0.0119	3.21908	-2.84296	1.05202	ADAMTS5	ADAM metallopeptidase with thrombospondin type 1 motif 5	11096	BF060767
207394_at	0.223266	0.0209	2.85318	-3.39994	1.05199	ZNF137P	zinc finger protein 137, pseudogene	7696
221522_at	0.143676	0.00749	3.52662	-2.38296	1.0516	ANKRD27	ankyrin repeat domain 27	84079	AL136784
222603_at	0.200044	0.016	3.02467	-3.13798	1.05155	ERMP1	endoplasmic reticulum metallopeptidase 1	79956
202451_at	0.147345	0.00784	3.49652	-2.42754	1.05154	GTF2H1	general transcription factor IIH subunit 1	2965	BC000365
201479_at	0.184176	0.0132	3.14848	-2.94979	1.05134	MIR664B///SNORA56///DKC1	microRNA 664b///small nucleolar RNA, H/ACA box 56///dyskerin pseudouridine synthase 1	100847052///677835///1736	NM_001363
212988_x_at	0.044235	0.000514	5.52608	0.28216	1.05128	ACTG1///ACTB	actin gamma 1///actin beta	71///60	AL515810
201362_at	0.048979	0.000691	5.28284	-0.00827	1.05065	IVNS1ABP	influenza virus NS1A binding protein	10625	AF205218
209313_at	0.156466	0.00917	3.39158	-2.58376	1.05037	GPN1	GPN-loop GTPase 1	11321	AB044661
230212_at	0.08016	0.00206	4.43711	-1.09214	1.05009	SPRY1	sprouty RTK signaling antagonist 1	10252	AW027076
217875_s_at	0.271833	0.0336	2.54894	-3.86564	1.05006	PMEPA1	prostate transmembrane protein, androgen induced 1	56937	NM_020182
228990_at	0.287055	0.038	2.4719	-3.98317	1.04994	SNORA16A///SNORA61///SNORA44///SNHG12	small nucleolar RNA, H/ACA box 16A///small nucleolar RNA, H/ACA box 61///small nucleolar RNA, H/ACA box 44///small nucleolar RNA host gene 12	692073///677838///677825///85028	AI339426
203077_s_at	0.206067	0.017	2.98472	-3.1989	1.04968	SMAD2	SMAD family member 2	4087	NM_005901
1568619_s_at	0.153739	0.0088	3.41913	-2.54263	1.04964	ITPRIPL2	inositol 1,4,5-trisphosphate receptor interacting protein like 2	162073	BC015343
205964_at	0.181878	0.0129	3.16425	-2.92589	1.04928	ZNF426	zinc finger protein 426	79088	NM_024106
202184_s_at	0.091951	0.00274	4.22846	-1.37717	1.04923	NUP133	nucleoporin 133	55746	NM_018230
211974_x_at	0.106578	0.00376	4.00253	-1.69333	1.0489	RBPJ	recombination signal binding protein for immunoglobulin kappa J region	3516	AL513759
202396_at	0.062651	0.0012	4.84446	-0.55567	1.04868	TCERG1	transcription elongation regulator 1	10915	NM_006706
200843_s_at	0.099486	0.00325	4.10627	-1.54721	1.04819	EPRS	glutamyl-prolyl-tRNA synthetase	2058	NM_004446
237261_at	0.233574	0.0235	2.77737	-3.51601	1.0476	ANGPT2	angiopoietin 2	285	BE501356
234295_at	0.130491	0.00609	3.66778	-2.17532	1.0472	DBR1	debranching RNA lariats 1	51163	AK000116
212976_at	0.198615	0.0158	3.03325	-3.12489	1.04703	LRRC8B	leucine rich repeat containing 8 family member B	23507	R41498
201127_s_at	0.31001	0.0454	2.35871	-4.15507	1.04684	ACLY	ATP citrate lyase	47
228752_at	0.293773	0.04	2.43904	-4.03319	1.04635	CRACR2A	calcium release activated channel regulator 2A	84766
214743_at	0.045042	0.000542	5.48198	0.23019	1.04623	CUX1	cut like homeobox 1	1523	BE046521
201379_s_at	0.025963	0.000123	6.80434	1.66042	1.04606	TPD52L2	tumor protein D52 like 2	7165	NM_003288
228563_at	0.131498	0.00618	3.6573	-2.19064	1.04598	GJC1	gap junction protein gamma 1	10052	BE504215
225676_s_at	0.149137	0.00813	3.47218	-2.46367	1.04588	DCAF13	DDB1 and CUL4 associated factor 13	25879	BE409290
241817_at	0.262316	0.0311	2.59958	-3.78825	1.0458	MIR4271///C3orf62	microRNA 4271///chromosome 3 open reading frame 62	100422952///375341	AA729235
219858_s_at	0.252375	0.0283	2.65982	-3.69606	1.04575	MFSD6	major facilitator superfamily domain containing 6	54842	NM_017694
1558569_at	0.281084	0.0363	2.50099	-3.93883	1.04532	LOC100131541	uncharacterized LOC100131541	100131541	AL832308
1555243_x_at	0.043618	0.000471	5.60017	0.36877	1.04521	C8orf59	chromosome 8 open reading frame 59	401466	BC032347
209689_at	0.03578	0.000302	5.98268	0.80234	1.04493	CCDC93	coiled-coil domain containing 93	54520	BC005078
221580_s_at	0.316738	0.048	2.32249	-4.20981	1.0448	MIR1304///SNORD5///SNORA32///SNORA40///SNORA18///SNORA1///SNORA8///TAF1D	microRNA 1304///small nucleolar RNA, C/D box 5///small nucleolar RNA, H/ACA box 32///small nucleolar RNA, H/ACA box 40///small nucleolar RNA, H/ACA box 18///small nucleolar RNA, H/ACA box 1///small nucleolar RNA, H/ACA box 8///TATA-box binding protein associated factor, RNA polymerase I subunit D	100302240///692072///692063///677822///677805///677792///654320///79101	BC001972
219510_at	0.250867	0.0278	2.66905	-3.68193	1.04337	POLQ	DNA polymerase theta	10721
230534_at	0.178943	0.0125	3.18882	-2.8887	1.0432	ZNF678	zinc finger protein 678	339500	AW025362
243481_at	0.301553	0.0426	2.39913	-4.09381	1.04303	RHOJ	ras homolog family member J	57381	AA181207
212371_at	0.120002	0.00492	3.81471	-1.96187	1.0428	DESI2	desumoylating isopeptidase 2	51029	AL049397
200083_at	0.090262	0.00263	4.25743	-1.33719	1.04273	USP22	ubiquitin specific peptidase 22	23326	AA621731
204291_at	0.252375	0.0283	2.65913	-3.69711	1.04266	ZNF518A	zinc finger protein 518A	9849	NM_014803
226032_at	0.106731	0.00377	4.00083	-1.69574	1.04248	CASP2	caspase 2	835	AU153405
206445_s_at	0.163022	0.01	3.33205	-2.67289	1.04231	PRMT1	protein arginine methyltransferase 1	3276	NM_001536
214436_at	0.188405	0.014	3.11382	-3.00237	1.0422	FBXL2	F-box and leucine rich repeat protein 2	25827	AF176518
212675_s_at	0.277011	0.0351	2.52199	-3.90679	1.04182	CEP68	centrosomal protein 68	23177	AB011154
1560116_a_at	0.076467	0.00182	4.52814	-0.96995	1.03983	NEDD1	neural precursor cell expressed, developmentally down-regulated 1	121441	AL832468
211931_s_at	0.100448	0.0033	4.09398	-1.56445	1.03971	HNRNPA3///HNRNPA3P1	heterogeneous nuclear ribonucleoprotein A3///heterogeneous nuclear ribonucleoprotein A3 pseudogene 1	220988///10151	BG505670
228774_at	0.12075	0.00497	3.80763	-1.97209	1.03933	CEP78	centrosomal protein 78	84131
207168_s_at	0.048573	0.000672	5.3056	0.0193	1.03878	H2AFY	H2A histone family member Y	9555	NM_004893
228351_at	0.179431	0.0125	3.1852	-2.89417	1.03839	HEATR1	HEAT repeat containing 1	55127	AA149823
203212_s_at	0.12781	0.00575	3.70725	-2.11769	1.03823	MTMR2	myotubularin related protein 2	8898	NM_016156
213165_at	0.068488	0.00144	4.7033	-0.73856	1.03819	CEP350	centrosomal protein 350	9857	AI041204
224523_s_at	0.133865	0.0064	3.63332	-2.22578	1.03782	CMSS1	cms1 ribosomal small subunit homolog (yeast)	84319	BC006475
202303_x_at	0.159533	0.00954	3.3651	-2.62336	1.0378	SMARCA5	SWI/SNF related, matrix associated, actin dependent regulator of chromatin, subfamily a, member 5	8467	NM_003601
219284_at	0.170155	0.0111	3.26307	-2.77661	1.03764	HSPBAP1	HSPB1 associated protein 1	79663	NM_024610
203623_at	0.124572	0.00536	3.75563	-2.04735	1.03727	PLXNA3	plexin A3	55558	AI675453
208771_s_at	0.28034	0.0361	2.50363	-3.93481	1.0365	LOC101928830///LTA4H	uncharacterized LOC101928830///leukotriene A4 hydrolase	101928830///4048	J02959
207700_s_at	0.244817	0.0262	2.70676	-3.62417	1.03626	NCOA3	nuclear receptor coactivator 3	8202	NM_006534
37943_at	0.200044	0.016	3.02458	-3.13811	1.03623	ZFYVE26	zinc finger FYVE-type containing 26	23503	AB002319
203482_at	0.289842	0.0388	2.45878	-4.00315	1.03553	SLF2	SMC5-SMC6 complex localization factor 2	55719
203840_at	0.175541	0.012	3.21523	-2.84878	1.03519	BLZF1	basic leucine zipper nuclear factor 1	8548	NM_003666
36612_at	0.051074	0.000736	5.23174	-0.07048	1.03513	FAM168A	family with sequence similarity 168 member A	23201	D87470
226337_at	0.049611	0.000706	5.26508	-0.02985	1.03477	GORAB	golgin, RAB6 interacting	92344
225335_at	0.256982	0.0294	2.63362	-3.73617	1.0344	ZNF496	zinc finger protein 496	84838
37966_at	0.284533	0.0374	2.48142	-3.96867	1.03423	PARVB	parvin beta	29780	AA187563
210112_at	0.245129	0.0263	2.7055	-3.6261	1.0341	HPS1	HPS1, biogenesis of lysosomal organelles complex 3 subunit 1	3257	U96721
212296_at	0.150985	0.00836	3.4532	-2.49189	1.03385	PSMD14	proteasome 26S subunit, non-ATPase 14	10213	NM_005805
202006_at	0.169414	0.011	3.27019	-2.76587	1.03353	PTPN12	protein tyrosine phosphatase, non-receptor type 12	5782	NM_002835
218173_s_at	0.057274	0.00096	5.01916	-0.3338	1.03333	WHSC1L1	Wolf-Hirschhorn syndrome candidate 1-like 1	54904	NM_017778
1557754_at	0.287914	0.0383	2.46693	-3.99073	1.03297	LOC401068	uncharacterized LOC401068	401068	BC028186
222436_s_at	0.222837	0.0208	2.85511	-3.39697	1.03288	RNF103-CHMP3///CHMP3///RNF103	RNF103-CHMP3 readthrough///charged multivesicular body protein 3///ring finger protein 103	100526767///51652///7844	AF219226
226950_at	0.105742	0.00371	4.0125	-1.67922	1.03279	ACVRL1	activin A receptor like type 1	94	T63524
1557360_at	0.244687	0.0262	2.70764	-3.62283	1.03256	LRPPRC	leucine rich pentatricopeptide repeat containing	10128	CA430402
225050_at	0.13524	0.00656	3.6169	-2.24987	1.03255	ZNF512	zinc finger protein 512	84450	N22677
214943_s_at	0.217427	0.0194	2.90104	-3.32672	1.03251	ARID4B///RBM34	AT-rich interaction domain 4B///RNA binding motif protein 34	51742///23029	D38491
1558887_at	0.180881	0.0128	3.17343	-2.91199	1.03204	ZNF816-ZNF321P///ZNF321P	ZNF816-ZNF321P readthrough///zinc finger protein 321, pseudogene	100529240///399669	AK096828
1555461_at	0.227841	0.022	2.81942	-3.45161	1.0317	TXNL4A	thioredoxin like 4A	10907
1553956_at	0.205254	0.0168	2.99297	-3.1863	1.03121	TMEM237	transmembrane protein 237	65062	BG194770
208693_s_at	0.096484	0.00306	4.14874	-1.48785	1.03116	GARS	glycyl-tRNA synthetase	2617	D30658
212881_at	0.277364	0.0352	2.52036	-3.90929	1.03039	PIAS4	protein inhibitor of activated STAT 4	51588
219293_s_at	0.124175	0.0053	3.76256	-2.0373	1.0303	OLA1	Obg-like ATPase 1	29789	NM_013341
234992_x_at	0.205317	0.0168	2.99234	-3.18726	1.03008	ECT2	epithelial cell transforming 2	1894	BG170335
202557_at	0.249141	0.0274	2.68039	-3.66455	1.0299	HSPA13	heat shock protein family A (Hsp70) member 13	6782	AI718418
223666_at	0.288033	0.0383	2.4665	-3.9914	1.02882	SNX5	sorting nexin 5	27131	BC002724
211375_s_at	0.101579	0.00338	4.07863	-1.58599	1.02863	ILF3	interleukin enhancer binding factor 3	3609	AF141870
216237_s_at	0.256654	0.0293	2.63624	-3.73215	1.02838	MCM5	minichromosome maintenance complex component 5	4174
239286_at	0.268374	0.0326	2.56927	-3.83459	1.02826	CDH11	cadherin 11	1009	AI038737
212399_s_at	0.126803	0.00561	3.7235	-2.09403	1.02824	VGLL4	vestigial like family member 4	9686	D50911
226299_at	0.291224	0.0391	2.45323	-4.01159	1.02822	PKN3	protein kinase N3	29941	NM_013355
229699_at	0.132921	0.00632	3.6418	-2.21335	1.02817	LOC100129550	uncharacterized LOC100129550	100129550	AW237752
202220_at	0.088179	0.00249	4.29661	-1.28333	1.02732	KIAA0907	KIAA0907	22889	NM_014949
219240_s_at	0.08212	0.00219	4.39319	-1.15158	1.02713	C10orf88	chromosome 10 open reading frame 88	80007	NM_024942
221482_s_at	0.129048	0.00593	3.68576	-2.14903	1.02649	ARPP19	cAMP regulated phosphoprotein 19	10776	BC003418
203951_at	0.292158	0.0395	2.44587	-4.02279	1.02613	CNN1	calponin 1	1264	NM_001299
219693_at	0.214151	0.0188	2.92147	-3.29548	1.02547	AGPAT4	1-acylglycerol-3-phosphate O-acyltransferase 4	56895	NM_020133
224769_at	0.071379	0.00158	4.63249	-0.8315	1.02491	TAOK1	TAO kinase 1	57551	AL110163
200972_at	0.12781	0.00574	3.70756	-2.11724	1.02488	TSPAN3	tetraspanin 3	10099	BC000704
209397_at	0.184034	0.0132	3.14931	-2.94852	1.02478	ME2	malic enzyme 2	4200	BC000147
227584_at	0.088745	0.00254	4.28214	-1.3032	1.02428	NAV1	neuron navigator 1	89796	BF339566
227179_at	0.038461	0.000346	5.86191	0.66788	1.02391	STAU2	staufen double-stranded RNA binding protein 2	27067
229517_at	0.104551	0.0036	4.03243	-1.65106	1.02378	PTPDC1	protein tyrosine phosphatase domain containing 1	138639	BE046919
201020_at	0.306428	0.0442	2.3757	-4.12934	1.02366	YWHAH	tyrosine 3-monooxygenase/tryptophan 5-monooxygenase activation protein eta	7533	NM_003405
225093_at	0.292158	0.0395	2.44633	-4.02209	1.02328	UTRN	utrophin	7402	N66570
227980_at	0.044235	0.000512	5.529	0.28559	1.02312	ZNF322	zinc finger protein 322	79692	AW511258
235052_at	0.197694	0.0157	3.03866	-3.11665	1.02291	ZNF792	zinc finger protein 792	126375	AV758821
224736_at	0.212988	0.0185	2.93025	-3.28206	1.02233	CCAR1	cell division cycle and apoptosis regulator 1	55749	BE617899
213452_at	0.136134	0.00667	3.60525	-2.26699	1.02223	ZNF184	zinc finger protein 184	7738
223246_s_at	0.248743	0.0272	2.68397	-3.65907	1.02208	STRBP	spermatid perinuclear RNA binding protein	55342	BC002693
224778_s_at	0.116158	0.00455	3.86807	-1.88507	1.02166	TAOK1	TAO kinase 1	57551	AK025902
227200_at	0.093126	0.00283	4.206	-1.40825	1.02145	ETV3	ETS variant 3	2117	AI871408
223057_s_at	0.223395	0.0209	2.8524	-3.40113	1.02067	XPO5	exportin 5	57510	BC000129
236738_at	0.152259	0.0086	3.43405	-2.5204	1.02049	C3orf80	chromosome 3 open reading frame 80	401097	AW057589
224963_at	0.151223	0.0084	3.44971	-2.49707	1.02034	SLC26A2	solute carrier family 26 member 2	1836	AK025078
235911_at	0.220884	0.0202	2.87326	-3.3692	1.01968	MELTF	melanotransferrin	4241	AI885815
212807_s_at	0.168713	0.0109	3.27556	-2.7578	1.01946	SORT1	sortilin 1	6272
230820_at	0.156771	0.00921	3.3884	-2.58852	1.01893	SMURF2	SMAD specific E3 ubiquitin protein ligase 2	64750	BF111169
229242_at	0.122851	0.00514	3.7835	-2.00696	1.01889	TNFSF15	tumor necrosis factor superfamily member 15	9966	BF439063
202321_at	0.130797	0.00613	3.66309	-2.18217	1.01883	GGPS1	geranylgeranyl diphosphate synthase 1	9453	AW299507
217986_s_at	0.105317	0.00366	4.02202	-1.66576	1.01842	BAZ1A	bromodomain adjacent to zinc finger domain 1A	11177	NM_013448
228455_at	0.237904	0.0246	2.74751	-3.56175	1.01729	RBM15	RNA binding motif protein 15	64783	AI092824
225997_at	0.127535	0.0057	3.71254	-2.10999	1.01659	MOB1B	MOB kinase activator 1B	92597	AL162039
225735_at	0.215889	0.0191	2.91113	-3.31129	1.01655	ANKRD50	ankyrin repeat domain 50	57182	AL110131
225387_at	0.308541	0.0448	2.36656	-4.14318	1.01642	TSPAN5	tetraspanin 5	10098	AA059445
227920_at	0.119698	0.00489	3.81773	-1.9575	1.01642	BEND3	BEN domain containing 3	57673	AV700885
240868_at	0.222522	0.0207	2.86037	-3.38893	1.01614	LOC100129406	uncharacterized LOC100129406	100129406
235287_at	0.242159	0.0257	2.72118	-3.60208	1.01578	CDK6	cyclin dependent kinase 6	1021	AW192700
229068_at	0.200929	0.0162	3.01846	-3.14743	1.01574	CCT5	chaperonin containing TCP1 subunit 5	22948	BF197357
201980_s_at	0.31001	0.0454	2.35845	-4.15547	1.01558	RSU1	Ras suppressor protein 1	6251	NM_012425
225904_at	0.151223	0.0084	3.44975	-2.49702	1.01547	CCSAP	centriole, cilia and spindle associated protein	126731	N64686
228654_at	0.151798	0.0085	3.4419	-2.5087	1.01538	SPIN4	spindlin family member 4	139886	AU145277
217850_at	0.172872	0.0116	3.23497	-2.81897	1.01517	SNORD19B///GNL3	small nucleolar RNA, C/D box 19B///G protein nucleolar 3	100113381///26354	NM_014366
214663_at	0.13477	0.00651	3.62245	-2.24172	1.01494	DSTYK	dual serine/threonine and tyrosine protein kinase	25778	AB007941
242807_at	0.188816	0.014	3.11062	-3.00723	1.01465	FSD1L	fibronectin type III and SPRY domain containing 1 like	83856	AI970348
211358_s_at	0.127535	0.0057	3.71316	-2.10909	1.01437	CIZ1	CDKN1A interacting zinc finger protein 1	25792	AF234161
243790_at	0.120831	0.00498	3.80624	-1.9741	1.01415	ZNF585A	zinc finger protein 585A	199704
74694_s_at	0.101502	0.00337	4.07992	-1.58418	1.01394	RABEP2	rabaptin, RAB GTPase binding effector protein 2	79874
228762_at	0.172584	0.0115	3.24019	-2.8111	1.01312	LFNG	LFNG O-fucosylpeptide 3-beta-N-acetylglucosaminyltransferase	3955	AW151924
200772_x_at	0.065801	0.0013	4.78161	-0.6367	1.01279	LOC100506248///MIR1244-2///MIR1244-3///MIR1244-1///LOC728026///PTMA	prothymosin alpha///microRNA 1244-2///microRNA 1244-3///microRNA 1244-1///prothymosin alpha-like///prothymosin, alpha	100506248///100422885///100422872///100302285///728026///5757	BF686442
200911_s_at	0.140713	0.00717	3.55671	-2.33849	1.01256	TACC1	transforming acidic coiled-coil containing protein 1	6867	NM_006283
229506_at	0.160485	0.00968	3.35493	-2.63859	1.01251	PPM1L	protein phosphatase, Mg2+/Mn2+ dependent 1L	151742	BF114646
226947_at	0.028141	0.000147	6.63884	1.4953	1.01228	GUSBP1///GUSBP4	glucuronidase, beta pseudogene 1///glucuronidase, beta pseudogene 4	728411///375513	AW001628
222427_s_at	0.046533	0.00061	5.38458	0.11435	1.012	LARS	leucyl-tRNA synthetase	51520
212235_at	0.224457	0.0211	2.84531	-3.41198	1.01168	PLXND1	plexin D1	23129	AL575403
229115_at	0.214313	0.0188	2.91964	-3.29828	1.01092	DYNC1H1	dynein cytoplasmic 1 heavy chain 1	1778
235252_at	0.18676	0.0136	3.12913	-2.97913	1.01081	KSR1	kinase suppressor of ras 1	8844	AI090141
202126_at	0.098481	0.00319	4.11946	-1.52874	1.01074	PRPF4B	pre-mRNA processing factor 4B	8899	AA156948
223241_at	0.163357	0.0101	3.32977	-2.67632	1.01048	MIR6836///SNX8	microRNA 6836///sorting nexin 8	102465503///29886	AF121858
244774_at	0.240747	0.0253	2.73091	-3.58718	1.00956	PHACTR2	phosphatase and actin regulator 2	9749	R81072
1558620_at	0.114385	0.00441	3.89012	-1.85346	1.00943	ZNF621	zinc finger protein 621	285268	AK074366
209219_at	0.109156	0.00395	3.96826	-1.74197	1.00896	MIR1236///NELFE	microRNA 1236///negative elongation factor complex member E	100302242///7936	L03411
234978_at	0.156771	0.00921	3.38856	-2.58827	1.00873	SLC36A4	solute carrier family 36 member 4	120103	AL542358
225837_at	0.249268	0.0274	2.6793	-3.66622	1.00797	RHNO1	RAD9-HUS1-RAD1 interacting nuclear orphan 1	83695	AL577977
200052_s_at	0.26024	0.0303	2.61428	-3.76576	1.00786	ILF2	interleukin enhancer binding factor 2	3608	NM_004515
212733_at	0.205248	0.0168	2.99352	-3.18546	1.00626	RUBCN	RUN and cysteine rich domain containing beclin 1 interacting protein	9711	AI798908
213420_at	0.101005	0.00334	4.08583	-1.57588	1.00608	DHX57	DEAH-box helicase 57	90957	AA100250
209817_at	0.281997	0.0365	2.49704	-3.94486	1.00568	PPP3CB	protein phosphatase 3 catalytic subunit beta	5532	M29550
206976_s_at	0.311177	0.0458	2.35286	-4.16391	1.00562	HSPH1	heat shock protein family H (Hsp110) member 1	10808	NM_006644
1555281_x_at	0.150024	0.00823	3.46403	-2.47578	1.00491	ARMC8	armadillo repeat containing 8	25852	BC007934
202214_s_at	0.060076	0.00111	4.9061	-0.47683	1.00433	CUL4B	cullin 4B	8450	NM_003588
236849_at	0.061238	0.00115	4.88086	-0.50903	1.00407	VTI1A	vesicle transport through interaction with t-SNAREs 1A	143187	AI827849
203240_at	0.272163	0.0337	2.54808	-3.86697	1.00391	FCGBP	Fc fragment of IgG binding protein	8857	NM_003890
237469_at	0.148501	0.00806	3.47745	-2.45585	1.00377	TOP2A	topoisomerase (DNA) II alpha	7153
[truncated: 1,884 more rows]

## Sheet: HCC vs. Chronic hepatitis
Entrez Gene ID	Adjusted p-value	p-value	t-statistic	B-statistic	log2 fold change	Base Mean	Gene Symbol	Description	Ensembl Gene ID
[truncated: 4,403 more rows]

[truncated: 1 more sheets: HCC-HBV from Cirrhosis-HBV]
